# Supplementary material for: Discovery of active mouse, plant and fungal cytochrome P450s in endogenous proteomes and upon expression in planta
Source: Sci Rep. 2024 May 2;14:10091. doi: 10.1038/s41598-024-60333-x (PMC11066006; doi:10.1038/s41598-024-60333-x)
Supplement: Supplementary file 1 — Supplementary Information 1. [file 41598_2024_60333_MOESM1_ESM.csv]

numID	logFC	AveExpr	t	P.Value	adj.P.Val	B	LFQ intensity 1_CC	LFQ intensity 1_DB088	LFQ intensity 1_CC	LFQ intensity 1_DB088	LFQ intensity 1_CC	LFQ intensity 1_DB088	Mol. weight [kDa]	Protein IDs	Fasta headers	FDR	Significance	Type
1321	2.804427846	30.30336024	16.18471488	4.23E-09	4.09E-06	11.38937229	399380000	3242800128	392849984	3016000000	472440000	2583800064	84.028	Zm_CYP81A9|C-term;CON__Q9U6Y5	Zm_CYP81A9|C-term GFP tag	FDR 0.001	Up-regulated	P450s
1204	2.26730305	25.41409121	15.55879201	6.45E-09	4.09E-06	11.00321002	16630000	83822000	18117000	80010000	18070000	90576000	53.77	NbE03055681.1	xylose isomerase-like (XP_016435649.1)	FDR 0.001	Up-regulated	Others
633	3.370533972	26.72471107	13.04461085	4.20E-08	1.77E-05	9.244275501	25243000	409750016	28516000	286689984	27933000	189370000	57.415	NbD025066.1;NbD039780.1;NbD014018.1;NbD021111.1;NbD027296.1;NbD010669.1;NbD021113.1;NbE03055230.1;NbD001435.1	AAA-ATPase At3g50940-like (XP_016452706.1)	FDR 0.001	Up-regulated	Others
1267	2.043098386	22.8360827	11.50668493	3.74E-07	9.79E-05	7.160094273	NA	11070000	2754900	9578200	2327900	10722000	58.123	NbE05065515.1	cytochrome P450 98A2-like (XP_019241025.1)	FDR 0.001	Up-regulated	P450s
74	1.64399413	21.53872631	10.46408072	4.13E-07	9.79E-05	7.007031111	1480500	5441100	1550200	4594400	1722600	4827700	58.084	NbD002635.1;NbD038528.1;NbD002618.1;NbE05064480.1	trans-cinnamate 4-monooxygenase (XP_016509005.1)	FDR 0.001	Up-regulated	Others
1209	1.749091017	23.7487319	10.34805185	4.63E-07	9.79E-05	6.89383159	6444900	25248000	6771500	26311000	7932100	19793000	58.543	NbE03056327.1;NbD008897.1	trans-cinnamate 4-monooxygenase-like (XP_016493546.1);trans-cinnamate 4-monooxygenase-like (XP_016493546.1)	FDR 0.001	Up-regulated	Others
20	2.195291489	23.79894704	10.74313701	7.16E-07	1.30E-04	6.53473388	4365800	22294000	NA	21610000	5009100	20391000	57.948	NbD000964.1;NbD000959.1;NbE05068087.1;NbE03055005.1;NbD022764.1;NbD008309.1	cytochrome P450 98A2-like (XP_019261854.1)	FDR 0.001	Up-regulated	P450s
385	1.843647711	22.47259845	9.226034749	1.47E-06	2.33E-04	5.733623812	3618100	12500000	2232900	11080000	3324700	8966700	51.22	NbD013867.1	apolipoprotein A-I-like (XP_019227464.1)	FDR 0.001	Up-regulated	Others
1216	1.328280212	22.98601803	8.884033059	2.14E-06	3.02E-04	5.354706164	5081400	11100000	4161800	13469000	4998300	11194000	58.074	NbE03057724.1;NbD040562.1	cytochrome P450 71A1-like (XP_016505274.1)	FDR 0.001	Up-regulated	P450s
916	1.389027566	22.64623566	8.674951411	2.71E-06	3.43E-04	5.11681674	3688600	10887000	3529100	10429000	4413000	9089200	16.483	NbD039178.1	microsomal glutathione S-transferase 3-like (XP_016468433.1)	FDR 0.001	Up-regulated	Others
914	1.616566122	25.87010136	8.445762171	3.52E-06	3.94E-04	4.850429917	27276000	111710000	31791000	94892000	44224000	104310000	59.042	NbD039121.1	cytochrome P450 81F3-like (XP_016503274.1)	FDR 0.001	Up-regulated	P450s
1303	1.369957734	21.43171388	8.395428798	3.73E-06	3.94E-04	4.791124286	1731200	4288700	1519900	5259300	1865200	3756900	54.042	NbE44071593.1;NbD020002.1	long chain base biosynthesis protein 2a (XP_016488956.1);long chain base biosynthesis protein 2a (XP_016488956.1)	FDR 0.001	Up-regulated	Others
578	1.075606221	21.03280704	7.63272822	9.34E-06	9.11E-04	3.855543476	1596100	2982000	1321800	3123700	1327200	2814200	82.445	NbD022993.1;NbE03057138.1;NbD039670.1	dolichyl-diphosphooligosaccharide--protein glycosyltransferase subunit STT3B (XP_019254124.1);dolichyl-diphosphooligosaccharide--protein glycosyltransferase subunit STT3B (XP_019254124.1)	FDR 0.001	Up-regulated	Others
782	1.146780587	26.83238553	7.263614364	1.49E-05	0.001349772	3.376721835	68510000	163520000	83792000	169700000	89625000	201270000	29.727	NbD031906.1	40S ribosomal protein S3a (XP_019247516.1)	FDR 0.01	Up-regulated	Others
1257	1.276989882	19.97340951	7.356497761	2.23E-05	0.00169567	3.106600306	NA	1554300	673270	1410300	539190	1420000	78.441	NbE05063946.1;NbD045366.1	NADPH--cytochrome P450 reductase-like (XP_019252798.1);NADPH--cytochrome P450 reductase (XP_009786522.1)	FDR 0.01	Up-regulated	P450s
820	-1.39443601	23.26297976	-7.33989862	2.27E-05	0.00169567	3.086645334	NA	5264300	17414000	7174600	17073000	7470900	22.652	NbD034350.1;NbD034351.1	photosystem I reaction center subunit II, chloroplastic-like (XP_016437083.1);Partial, photosystem I reaction center subunit II, chloroplastic-like (XP_016437083.1)	FDR 0.01	Down-regulated	Others
1043	1.066416489	22.47256512	6.967717705	2.19E-05	0.00169567	2.979966977	3909100	9210800	3650300	7756800	4720600	8659500	30.087	NbD045262.1	reticulon-like protein B4 (XP_016513127.1)	FDR 0.01	Up-regulated	Others
1201	1.608623004	21.99879095	7.180664508	2.75E-05	0.001783512	2.893412534	NA	6388300	1639100	6312000	2433100	5601800	57.113	NbE03054909.1	LOW QUALITY PROTEIN: 5-epiaristolochene 1,3-dihydroxylase-like (XP_009801864.1)	FDR 0.01	Up-regulated	Others
754	1.31912029	23.02628055	6.788576117	2.79E-05	0.001783512	2.734025155	3734400	14045000	5840000	12933000	5499500	10257000	79.224	NbD030408.1;NbD008963.1;NbD020511.1	long chain acyl-CoA synthetase 8 (XP_019249337.1)	FDR 0.01	Up-regulated	Others
610	1.131831644	21.69936116	6.781576535	2.81E-05	0.001783512	2.724326363	1906200	5081400	2652700	5114800	2401600	4916900	35.936	NbD024270.1	very-long-chain 3-oxoacyl-CoA reductase 1 (XP_009590833.1)	FDR 0.01	Up-regulated	Others
507	1.047295912	26.11147777	6.728307759	3.02E-05	0.001825396	2.650294751	43431000	102600000	47705000	91132000	56470000	110450000	24.775	NbD019576.1;NbD027010.1	QM (ACT65738.1)	FDR 0.01	Up-regulated	Others
467	1.137300118	22.74644939	6.623671015	3.49E-05	0.002009283	2.503730372	4097600	9617100	3564800	9230000	5533400	9691600	91.069	NbE03054662.1;NbD017803.1;NbD021263.1;NbD010507.1;NbD016401.1;NbE05063015.1	protein ROOT HAIR DEFECTIVE 3-like isoform X1 (XP_016515249.1);protein ROOT HAIR DEFECTIVE 3-like isoform X1 (XP_016515249.1)	FDR 0.01	Up-regulated	Others
548	1.09162603	22.91321486	6.561968647	3.79E-05	0.002091798	2.416590156	5104900	10653000	4293400	10301000	5983900	11568000	76.046	NbD021663.1;NbE05067503.1	NADPH--cytochrome P450 reductase (XP_009786522.1)	FDR 0.01	Up-regulated	P450s
1262	-1.783820239	19.49704434	-7.214849205	8.24E-05	0.004017365	2.046516307	NA	587740	2098500	715680	NA	538110	105.24	NbE05064841.1	plasma membrane ATPase 1 (XP_016475836.1)	FDR 0.01	Down-regulated	Others
1155	0.976889569	25.06295798	6.267611834	5.72E-05	0.003023588	1.993512028	24061000	48232000	25154000	42924000	23147000	51594000	29.913	NbD051108.1	40S ribosomal protein S4-like (XP_019233973.1)	FDR 0.01	Up-regulated	Others
430	1.260020756	21.09660797	6.622103556	8.91E-05	0.004076194	1.783360116	NA	3062900	1153300	3560500	1532900	2961100	43.509	NbD044289.1;NbD015934.1	choline/ethanolaminephosphotransferase 1 (XP_019232078.1);choline/ethanolaminephosphotransferase 1 (XP_019232078.1)	FDR 0.01	Up-regulated	Others
483	1.023368428	23.29825177	6.040809195	7.92E-05	0.0040158	1.659126957	5842400	13848000	7599500	15718000	7158900	12264000	116.18	NbD018366.1	calcium-transporting ATPase 4, endoplasmic reticulum-type-like (XP_019224158.1)	FDR 0.01	Up-regulated	Others
1194	0.976783357	23.27395737	5.952529678	9.00E-05	0.004076194	1.526977453	6223600	12454000	6013000	13004000	8185300	14418000	63.719	NbE03053580.1;NbD049457.1	uncharacterized protein LOC104230414 (XP_009781515.1);uncharacterized protein LOC104230414 (XP_009781515.1)	FDR 0.01	Up-regulated	Others
272	-2.056563854	21.8905943	-6.541913288	1.65E-04	0.00614072	1.372118251	NA	NA	9206800	2305500	NA	2124600	15.053	NbD009904.1;NbD005403.1	photosystem I reaction center subunit IV A, chloroplastic (XP_009796778.1);photosystem I reaction center subunit IV A, chloroplastic (XP_009796778.1)	FDR 0.01	Down-regulated	Others
376	0.9325919	23.67422594	5.800230594	1.13E-04	0.004862733	1.29635505	7783900	17710000	9292800	17183000	11241000	18580000	161.54	NbD013387.1;NbD027386.1;NbD010979.1;NbD048942.1	PDR-type ACB transporter (BAR94041.1)	FDR 0.01	Up-regulated	Others
377	0.870770039	25.4699517	5.78562986	1.15E-04	0.004862733	1.274069811	30215000	60802000	32125000	56551000	37060000	63973000	162.04	NbE03059085.1;NbD013388.1;NbE05063796.1;NbE03058628.1;NbE44071401.1;NbD025531.1;NbD025965.1;NbD013195.1	PDR-type ACB transporter (BAR94043.1);PDR-type ACB transporter (BAR94043.1)	FDR 0.01	Up-regulated	Others
1190	0.804363856	27.19147277	5.742189975	1.23E-04	0.005019485	1.207585205	115730000	185750000	119620000	205010000	115430000	223500000	32.757	NbD052973.1	40S ribosomal protein S4 (XP_016472376.1)	FDR 0.01	Up-regulated	Others
419	1.08935792	21.44200747	5.682357845	1.34E-04	0.005316811	1.115566587	1793700	4224000	2485400	4735400	1696700	3643000	36.272	NbE05068424.1;NbD015392.1	TSC13 protein (AAY17262.1);TSC13 protein (AAY17262.1)	FDR 0.01	Up-regulated	Others
716	1.251690982	19.4581702	5.803241803	1.62E-04	0.00614072	1.077733604	NA	930950	421630	1342300	427010	825410	56.722	NbD028822.1	5-epiaristolochene 1,3-dihydroxylase (XP_009625417.1)	FDR 0.01	Up-regulated	Others
462	1.009993538	23.33375232	5.520203584	1.71E-04	0.006207748	0.863588306	6809900	16970000	7398500	13193000	7477200	13744000	24.791	NbD017483.1;NbE05066209.1;NbD002629.1	60S ribosomal protein L10 (XP_019250516.1)	FDR 0.01	Up-regulated	Others
863	0.775295244	26.05088785	5.499989392	1.77E-04	0.006223744	0.831911501	47356000	92484000	54658000	81509000	54583000	93967000	28.067	NbD046539.1;NbD036440.1	60S ribosomal protein L7-2-like (XP_016508538.1);60S ribosomal protein L7-2-like (XP_016508538.1)	FDR 0.01	Up-regulated	Others
833	0.780466338	23.720223	5.447016146	1.92E-04	0.006565413	0.748621302	11001000	18701000	9324200	17256000	11370000	18316000	51.805	NbD039198.1;NbD035085.1	protein transport protein Sec61 subunit alpha-like (XP_019252391.1);protein transport protein Sec61 subunit alpha-like (XP_019252391.1)	FDR 0.01	Up-regulated	Others
1040	1.624915148	21.67420816	5.414935542	2.01E-04	0.006664176	0.697985364	1708300	8246300	1551200	6076600	2678600	4155900	56.409	NbD045132.1;NbE44071908.1;NbD051359.1	AAA-ATPase At3g50940-like (XP_016468477.1);AAA-ATPase At3g50940-like (XP_016468477.1)	FDR 0.01	Up-regulated	Others
354	0.810307971	24.58169195	5.402935497	2.05E-04	0.006664176	0.679006711	16091000	33113000	21374000	34473000	20189000	32801000	61.424	NbD012525.1	calnexin homolog 1-like (XP_019234878.1)	FDR 0.01	Up-regulated	Others
183	1.020664178	22.38146139	5.385925307	2.10E-04	0.006669724	0.652069036	3138900	7051300	4307800	7158000	3812500	8529700	53.96	NbD006488.1;NbE44072489.1	aldehyde dehydrogenase family 3 member F1-like (XP_009768441.1)	FDR 0.01	Up-regulated	Others
555	1.083993553	22.07355866	5.485854717	2.52E-04	0.007799638	0.620851424	NA	5618400	2656800	6218600	3182300	6703300	49.735	NbD021980.1	7-dehydrocholesterol reductase-like (XP_016480318.1)	FDR 0.01	Up-regulated	Others
383	1.296596202	22.3260448	5.206811208	2.78E-04	0.008298327	0.365924038	3734400	7823800	4539200	9269600	3329300	11535000	30.109	NbD013687.1	reticulon-like protein B5 (XP_016442312.1)	FDR 0.01	Up-regulated	Others
1157	0.79081941	20.00824072	5.198533727	2.81E-04	0.008298327	0.352590662	808100	1493300	778230	1428200	907770	1386100	89.835	NbD051170.1;NbE44072100.1;NbD001647.1;NbD032970.1;NbE44074603.1	uncharacterized TPR repeat-containing protein At1g05150-like (XP_016466868.1);uncharacterized TPR repeat-containing protein At1g05150-like (XP_016466868.1);Partial, uncharacterized TPR repeat-containing protein At1g05150-like (XP_016466868.1)	FDR 0.01	Up-regulated	Others
305	1.218940751	21.04209913	5.302018423	3.28E-04	0.008496002	0.34943585	NA	3196800	974450	2609200	1535200	2766800	75.157	NbD011007.1;NbE05066686.1	dnaJ protein ERDJ2A-like (XP_019234489.1);dnaJ protein ERDJ2A-like (XP_019234489.1)	FDR 0.01	Up-regulated	Others
55	1.632728484	19.43450134	5.964375583	5.15E-04	0.011875016	0.312952752	NA	1085100	NA	833150	286550	776090	47.035	NbD002561.1;NbD001937.1;NbE03057294.1;NbD024076.1	uncharacterized protein LOC107817229 isoform X1 (XP_016498506.1);uncharacterized protein LOC107817229 isoform X1 (XP_016498506.1);uncharacterized protein LOC109211713 isoform X1 (XP_019230826.1);uncharacterized protein LOC107817229 isoform X1 (XP_01649	FDR 0.05	Up-regulated	Others
1121	2.340948422	22.3580996	5.170395841	2.94E-04	0.008415777	0.307194195	778440	10565000	3837100	11925000	3013100	9289700	59.791	NbD049629.1;NbE03060085.1;NbD031292.1	cytochrome P450 72A15-like (XP_016491347.1)	FDR 0.01	Up-regulated	P450s
77	-0.932273567	23.1541331	-5.160571736	2.99E-04	0.008415777	0.291318264	11176000	6146100	13552000	6934600	16550000	8463300	22.713	NbE05065582.1;NbD017574.1;NbD002825.1;NbD017575.1;NbE05065187.1;NbD042480.1;NbD018901.1	3-hydroxyacyl-[acyl-carrier-protein] dehydratase FabZ-like (XP_016512868.1);3-hydroxyacyl-[acyl-carrier-protein] dehydratase FabZ-like (XP_016512868.1);3-hydroxyacyl-[acyl-carrier-protein] dehydratase FabZ-like (XP_016512868.1);Partial, 3-hydroxyacyl-[a	FDR 0.01	Down-regulated	Others
166	0.717545722	27.70981069	5.129652425	3.14E-04	0.008496002	0.241264031	161380000	271020000	154930000	258140000	183160000	291049984	44.41	NbD005717.1	60S ribosomal protein L3 (XP_016465405.1)	FDR 0.01	Up-regulated	Others
740	0.909184571	21.16331875	5.105955253	3.25E-04	0.008496002	0.202811226	1828300	4074800	1633300	3269300	1724700	2560600	50.871	NbD029665.1	apolipoprotein A-I-like (XP_019227464.1)	FDR 0.01	Up-regulated	Others
1285	0.824626736	23.32814819	5.105538203	3.26E-04	0.008496002	0.20213379	8945500	13361000	8026600	12461000	6604800	15824000	17.183	NbE05068158.1;NbD037918.1;NbD048560.1;NbD052182.1;NbE03062551.1;NbD044661.1;NbD019213.1	ribosomal protein L22 (plastid) (NP_054538.1);ribosomal protein L22 (chloroplast) (YP_398904.1);Partial, ribosomal protein L22 (plastid) (NP_054538.1);Partial, ribosomal protein L22 (chloroplast) (YP_398904.1);ribosomal protein L22 (chloroplast) (YP_3	FDR 0.01	Up-regulated	Others
355	0.681872686	20.63447346	5.043125619	3.60E-04	0.009036893	0.100481938	1385300	2074600	1239800	2124500	1211600	1949200	61.169	NbD012527.1	calnexin homolog 1-like (XP_019234879.1)	Not significant	Unchanged	Others
343	1.168585922	20.27749901	5.428075191	5.83E-04	0.012539329	0.078256008	NA	1563100	720040	1701900	NA	1594000	45.765	NbD012201.1;NbD012200.1	Partial, 11-oxo-beta-amyrin 30-oxidase-like (XP_019261687.1);11-oxo-beta-amyrin 30-oxidase-like (XP_019261687.1)	FDR 0.05	Up-regulated	Others
737	0.9228591	22.90728389	5.025548521	3.70E-04	0.009036893	0.071756884	7666400	10266000	4953100	11400000	4848500	10720000	26.924	NbD049621.1;NbD029575.1;NbD001882.1;NbD052180.1;NbE05068924.1;NbE03062675.1;NbD000006.1;NbD005810.1;NbD050871.1	ribosomal protein S2 (plastid) (NP_054485.1);ribosomal protein S2 (plastid) (NP_054485.1);Partial, ribosomal protein S2 (plastid) (NP_054485.1);Partial, ribosomal protein S2 (plastid) (NP_054485.1);ribosomal protein S2 (plastid) (NP_054485.1);Partial,	FDR 0.01	Up-regulated	Others
628	0.700264741	26.29698191	5.024009816	3.71E-04	0.009036893	0.069240261	64325000	102850000	60670000	98829000	68802000	113310000	28.305	NbD024953.1	40S ribosomal protein S6-like (XP_019230741.1)	FDR 0.01	Up-regulated	Others
866	1.334053264	19.83776671	5.399521591	6.04E-04	0.012763938	0.043056598	NA	1208900	467500	1145800	NA	1182000	110.6	NbD036805.1	calcium-transporting ATPase 1, chloroplastic-like (XP_009796868.1)	FDR 0.05	Up-regulated	Others
459	2.127853454	21.17135769	4.986846224	3.93E-04	0.009406937	0.0083588	1518200	3859200	1504300	6544000	431450	3257600	110.89	NbD017236.1	LOW QUALITY PROTEIN: calcium-transporting ATPase 2, plasma membrane-type-like (XP_009787048.1)	FDR 0.01	Up-regulated	Others
541	1.560225599	20.73304238	4.952825121	5.49E-04	0.0123719	-0.179734699	NA	3167100	1241900	1983100	622230	2773800	131.23	NbD021231.1;NbE44069489.1	probable manganese-transporting ATPase PDR2 (XP_016463581.1);probable manganese-transporting ATPase PDR2 (XP_016463581.1)	FDR 0.05	Up-regulated	Others
1099	-0.952803745	22.97588949	-4.833648476	5.03E-04	0.01180779	-0.244589069	10641000	5947000	10471000	5942100	16572000	7205100	65.847	NbD048289.1;NbD029945.1;NbD043695.1;NbE05066316.1;NbD051736.1;NbD029944.1;NbD049523.1;NbD043689.1;NbD032778.1	beta-fructofuranosidase, insoluble isoenzyme 1-like (XP_016511977.1);Partial, beta-fructofuranosidase, insoluble isoenzyme 1 (XP_019254594.1)	FDR 0.05	Down-regulated	Others
415	0.843714017	26.57126853	4.771498083	5.56E-04	0.0123719	-0.348100638	81710000	148560000	64328000	112030000	87109000	159020000	23.028	NbD014898.1;NbD032461.1;NbD000097.1	40S ribosomal protein S9-2-like (XP_009779308.1);40S ribosomal protein S9-2-like (XP_019227869.1)	FDR 0.05	Up-regulated	Others
911	1.127523144	22.55681563	4.759908133	5.67E-04	0.012389889	-0.367459868	4667300	11466000	3854700	9246100	3780000	6690100	62.003	NbD038998.1;NbD033652.1;NbD004035.1	AAA-ATPase At3g28580-like (XP_019247198.1)	FDR 0.05	Up-regulated	Others
694	0.948828281	23.78268772	4.68419909	6.41E-04	0.013329843	-0.494349131	10449000	20590000	9000800	20395000	10975000	17679000	14.38	NbD028070.1	40S ribosomal protein S26-3-like (XP_019250064.1)	FDR 0.05	Up-regulated	Others
1235	0.989121774	21.26915898	4.661407757	6.66E-04	0.013613938	-0.532691965	2064600	4252800	1590800	3356700	2274300	4092400	24.747	NbE03060296.1;NbD027601.1	membrane steroid-binding protein 2-like (XP_019254570.1);membrane steroid-binding protein 2-like (XP_019254570.1)	FDR 0.05	Up-regulated	Others
511	0.72692177	26.60306448	4.619877982	7.13E-04	0.014164203	-0.602728702	66028000	117310000	88265000	129030000	82741000	144440000	30.244	NbD019734.1;NbD044430.1;NbD019732.1	40S ribosomal protein S2-3-like (XP_019250704.1);40S ribosomal protein S2-3-like (XP_019250704.1);40S ribosomal protein S2-3-like (XP_019250704.1)	FDR 0.05	Up-regulated	Others
118	0.786175019	22.59872348	4.61563175	7.18E-04	0.014164203	-0.609901885	4984200	7752900	4092700	8742900	4949400	7638800	55.593	NbD046957.1;NbD004464.1	uncharacterized protein At5g49945-like (XP_009785199.1);uncharacterized protein At5g49945-like (XP_009785199.1)	FDR 0.05	Up-regulated	Others
443	0.655497132	26.03256066	4.608560307	7.26E-04	0.014164203	-0.621852728	54272000	92864000	51265000	80086000	58951000	86190000	24.173	NbD016565.1	60S ribosomal protein L15 (XP_019243317.1)	Not significant	Unchanged	Others
856	1.021172953	20.9222046	4.637073197	8.87E-04	0.016264421	-0.673267456	1155400	2589300	NA	2611300	1315500	2316900	116.2	NbD036075.1	calcium-transporting ATPase 4, endoplasmic reticulum-type-like (XP_019224158.1)	FDR 0.05	Up-regulated	Others
652	0.928049564	21.54386386	4.563320454	7.82E-04	0.015031112	-0.698456083	2074200	3552700	1602800	3636400	2561200	4540000	70.665	NbD026018.1	leucine-rich repeat receptor-like kinase (AHW85126.1)	FDR 0.05	Up-regulated	Others
824	-0.691248995	23.09763962	-4.550291611	7.99E-04	0.015129412	-0.720564374	10919000	6556600	12010000	6332600	10472000	7856600	28.552	NbD034492.1	chloroplast PsbP4 precursor (AFH58004.1)	Not significant	Unchanged	Others
688	-1.666191853	22.20964945	-4.549787556	0.001015941	0.017408287	-0.812132921	NA	2974500	12949000	3230600	7414700	3062500	58.511	NbD027714.1	ATP synthase subunit beta, mitochondrial (XP_019261587.1)	FDR 0.05	Down-regulated	Others
822	0.727612639	26.17505009	4.488036358	8.86E-04	0.016264421	-0.826489228	64157000	95887000	50217000	87759000	58595000	101860000	19.863	NbD034397.1;NbD030971.1	60S ribosomal protein L17-1-like (XP_019243539.1);Partial, 60S ribosomal protein L17-1-like (XP_019243539.1)	FDR 0.05	Up-regulated	Others
882	0.724241253	26.24048303	4.467999455	9.17E-04	0.016264421	-0.860680507	63159000	98293000	49944000	89302000	66433000	107640000	17.687	NbD037633.1	40S ribosomal protein S11 (XP_019254927.1)	FDR 0.05	Up-regulated	Others
96	0.898669674	20.29936444	4.466555409	9.19E-04	0.016264421	-0.863146498	849180	1466800	710890	2005200	1182400	1572600	59.113	NbD003833.1;NbE05064380.1;NbE44074313.1;NbD042584.1	T-complex protein 1 subunit alpha (XP_019259082.1);T-complex protein 1 subunit alpha (XP_019259082.1);T-complex protein 1 subunit alpha (XP_019259082.1);T-complex protein 1 subunit alpha (XP_016446555.1)	FDR 0.05	Up-regulated	Others
199	0.885291616	20.32611419	4.463418976	9.24E-04	0.016264421	-0.868503421	974590	1648200	860710	2177500	1288100	1897400	58.345	NbD007233.1;NbE05063492.1	alanine aminotransferase 2, mitochondrial-like (XP_009783410.1);alanine aminotransferase 2, mitochondrial-like (XP_009783410.1)	FDR 0.05	Up-regulated	Others
262	0.794027226	26.5687363	4.407954047	0.001013198	0.017408287	-0.963426986	61747000	127260000	85756000	122210000	83044000	147390000	23.519	NbD009490.1;NbD038231.1;NbD034459.1	60S ribosomal protein L13a-4-like (XP_019233269.1);60S ribosomal protein L13a-4-like (XP_016459960.1);Partial, 60S ribosomal protein L13a-4-like (XP_016459960.1)	FDR 0.05	Up-regulated	Others
236	0.651413467	25.134064	4.387922709	0.001047783	0.017714514	-0.997796943	29959000	49144000	31007000	40547000	28680000	51811000	15.601	NbD052974.1;NbD030669.1;NbD008640.1	60S ribosomal protein L32-1 (XP_019239537.1);60S ribosomal protein L32-1 (XP_019239537.1);60S ribosomal protein L32-1 (XP_019239537.1)	Not significant	Unchanged	Others
982	0.668697068	23.51271537	4.350433385	0.001115869	0.018617391	-1.062244816	10054000	16273000	9400200	13244000	8405900	14807000	20.077	NbD042410.1;NbD033804.1;NbE05062861.1	60S ribosomal protein L17-2-like (XP_019239646.1);60S ribosomal protein L17-2-like (XP_019239646.1);60S ribosomal protein L17-2-like (XP_019239646.1)	Not significant	Unchanged	Others
174	-0.749434422	22.05892257	-4.33903211	0.001137481	0.018731502	-1.081876271	5299700	3323800	5939300	3026800	6316400	4159400	82.895	NbE05066637.1;NbD006253.1;NbD006252.1;NbD023183.1;NbD022681.1	subtilisin-like protease (XP_009797476.1);subtilisin-like protease (XP_009797476.1)	FDR 0.05	Down-regulated	Others
1288	0.661357921	23.97940152	4.31981908	0.001174896	0.019090534	-1.114991407	13206000	23464000	13057000	22125000	13465000	17693000	25.046	NbE05068343.1;NbE05067508.1;NbD020562.1	ribosomal protein S3 (chloroplast) (YP_398903.1);ribosomal protein S3 (chloroplast) (YP_398903.1)	Not significant	Unchanged	Others
113	-0.606640475	20.65177189	-4.312545411	0.001189394	0.019090534	-1.12753884	2155900	1296000	2288300	1508700	2228000	1592200	42.813	NbD004396.1	fructose-bisphosphate aldolase 1, chloroplastic-like (XP_016446340.1)	Not significant	Unchanged	Others
126	0.764863545	20.6533447	4.302218686	0.0012103	0.019183259	-1.145362976	979960	2095100	1137300	1975600	1517500	2004700	53.336	NbD004650.1	long chain base biosynthesis protein 1-like (XP_019243095.1)	FDR 0.05	Up-regulated	Others
506	0.669206936	26.26865226	4.253812006	0.001313539	0.020223793	-1.229068933	62711000	101760000	56348000	92142000	75146000	113880000	21.467	NbD019568.1;NbD042343.1	60S ribosomal protein L18a (XP_019247951.1);60S ribosomal protein L18a (XP_019247951.1)	Not significant	Unchanged	Others
933	0.630353326	22.11343503	4.251121333	0.001319541	0.020223793	-1.23372912	3003800	4904900	3627200	5848200	3681800	5187000	67.857	NbD039554.1	transmembrane 9 superfamily member 3 (XP_016500706.1)	Not significant	Unchanged	Others
597	0.790235765	22.26428503	4.249220912	0.001323797	0.020223793	-1.237021072	3401200	6184700	4575700	6721100	3197400	6191300	26.599	NbD023648.1;NbE44072236.1;NbD030343.1	vesicle-associated protein 1-3 isoform X1 (XP_009793078.1);vesicle-associated protein 1-3 isoform X3 (XP_009597511.1);vesicle-associated protein 1-3-like isoform X1 (XP_016488608.1)	FDR 0.05	Up-regulated	Others
369	0.786188833	22.11243457	4.238421652	0.001348257	0.020352261	-1.255735092	2903600	5663900	2997800	5333000	4294000	6346200	44.475	NbD013330.1	60S ribosomal protein L3-2 (XP_009598742.1)	FDR 0.05	Up-regulated	Others
173	1.168934389	19.96313597	4.233421771	0.001673266	0.023739497	-1.323803356	660690	1654000	NA	1282900	617920	1397400	111.58	NbE03057974.1;NbD006156.1	eukaryotic translation initiation factor 3 subunit A isoform X1 (XP_019250286.1);eukaryotic translation initiation factor 3 subunit A isoform X1 (XP_019250286.1)	FDR 0.05	Up-regulated	Others
329	-0.58678449	29.22285293	-4.184267978	0.001478223	0.022051606	-1.349762437	813760000	549520000	828040000	534240000	730230016	494729984	58.853	NbE03056541.1;NbD011647.1	ATP synthase subunit beta, mitochondrial-like (XP_016470552.1);ATP synthase subunit beta, mitochondrial-like (XP_016470552.1)	Not significant	Unchanged	Others
129	0.57571788	27.14819341	4.162721415	0.001533507	0.022329158	-1.387257861	121260000	187990000	124810000	171560000	124890000	194030000	44.83	NbD004677.1	60S ribosomal protein L4-like (XP_009769094.1)	Not significant	Unchanged	Others
316	-0.726176068	21.10652095	-4.190396293	0.001792639	0.02463113	-1.394353033	NA	1922000	3471800	2017000	2790200	1718000	42.753	NbD011459.1;NbE44069821.1	fructose-bisphosphate aldolase 1, chloroplastic-like (XP_016512409.1);fructose-bisphosphate aldolase 1, chloroplastic-like (XP_016512409.1)	FDR 0.05	Down-regulated	Others
429	-0.827784889	20.74528412	-4.157684881	0.001546738	0.022329158	-1.39602923	2176800	1189600	2487600	1128700	2339300	1687100	27.395	NbD015780.1	probable plastid-lipid-associated protein 4, chloroplastic (XP_019252406.1)	FDR 0.05	Down-regulated	Others
642	-0.868386464	20.63271837	-4.156579378	0.001549658	0.022329158	-1.397954858	1997600	1198500	2608800	1468300	2572200	1251900	17.496	NbD025509.1;NbD000112.1	peroxiredoxin 2B (AGN92481.1)	FDR 0.05	Down-regulated	Others
471	0.914544459	21.04783509	4.184848478	0.001808671	0.02463113	-1.403465857	NA	2986700	1261100	3098100	1793500	2462100	52.167	NbD017838.1;NbE03055286.1	lysophospholipid acyltransferase 1-like (XP_009764156.1);lysophospholipid acyltransferase 1-like (XP_016506051.1)	FDR 0.05	Up-regulated	Others
595	0.631595226	25.6154348	4.107594688	0.00168498	0.023739497	-1.483400875	36350000	65770000	47153000	56643000	40195000	68770000	21.961	NbD023579.1	60S ribosomal protein L9-1-like (XP_019257367.1)	Not significant	Unchanged	Others
859	0.649200199	24.38417033	4.079384058	0.001768443	0.02463113	-1.532715732	15969000	30133000	17488000	25649000	17947000	25014000	28.16	NbD036321.1	60S ribosomal protein L8-like (XP_019224285.1)	Not significant	Unchanged	Others
1180	-0.86144222	23.59429496	-4.060735535	0.001825967	0.02463113	-1.565356556	23658000	9905500	17413000	11301000	13489000	8277100	15.55	NbD052330.1;NbE03057549.1	outer envelope pore protein 16, chloroplastic (XP_019232819.1);outer envelope pore protein 16, chloroplastic (XP_019232819.1)	FDR 0.05	Down-regulated	Others
700	-0.657159019	22.3322226	-4.046382965	0.001871563	0.024980442	-1.590500181	6112000	4032200	6292900	4876300	8344600	4162300	82.07	NbD028191.1;NbE05067332.1;NbE05067331.1;NbD038961.1	glycerophosphodiester phosphodiesterase GDPDL3-like (XP_019224116.1)	Not significant	Unchanged	Others
393	0.772089718	19.58242288	4.065462567	0.002192787	0.027804542	-1.600428383	NA	980380	671820	874160	480030	1064300	55.419	NbD014053.1	sterol 14-demethylase-like (XP_016454824.1)	FDR 0.05	Up-regulated	Others
1057	0.567003635	26.09757303	4.028218066	0.001930973	0.025504936	-1.622349587	59477000	84079000	61951000	81102000	56606000	99448000	44.698	NbD045703.1	60S ribosomal protein L4-1-like (XP_019260574.1)	Not significant	Unchanged	Others
478	-0.674694804	20.65369056	-4.021367372	0.001953885	0.025541505	-1.634369024	2124500	1166600	2289200	1602600	2202600	1408700	29.155	NbD018131.1;NbD005335.1;NbD044356.1	basic endochitinase (XP_019230966.1);Partial, basic endochitinase (XP_019230966.1)	Not significant	Unchanged	Others
1075	1.260822101	20.53342355	4.258249137	0.00356307	0.041292277	-1.678878118	826950	2181800	NA	2310600	NA	1543600	34.987	NbD046570.1	dehydrogenase/reductase SDR family member 7 isoform X1 (XP_019228894.1)	FDR 0.05	Up-regulated	Others
936	0.75815855	20.83010817	3.99481466	0.002045392	0.026397334	-1.680994994	1140800	2172600	1402600	2391400	1851900	2759400	139.82	NbD039679.1;NbD021616.1;NbE44073007.1;NbD008761.1;NbE03059106.1	ABC transporter B family member 11-like (XP_019235177.1)	FDR 0.05	Up-regulated	Others
775	0.617632298	19.98570598	3.990411738	0.002060991	0.026397334	-1.688732446	932630	1235800	803740	1325400	720450	1191000	45.712	NbD031377.1	divinyl chlorophyllide a 8-vinyl-reductase, chloroplastic-like (XP_016472492.1)	Not significant	Unchanged	Others
836	0.743336851	20.14746816	4.007373751	0.002409799	0.029957105	-1.696837577	927920	1443000	730140	1451600	NA	1249000	25.136	NbE03057102.1;NbD038161.1;NbD035159.1	probable 3-beta-hydroxysteroid-Delta(8),Delta(7)-isomerase (XP_019237955.1);probable 3-beta-hydroxysteroid-Delta(8),Delta(7)-isomerase (XP_019237955.1);probable 3-beta-hydroxysteroid-Delta(8),Delta(7)-isomerase (XP_019237955.1)	FDR 0.05	Up-regulated	Others
356	0.586495849	21.90961312	3.924519593	0.002309765	0.028997839	-1.804725773	3041400	4781700	3018400	5383400	3703500	4471800	23.54	NbD012670.1;NbD045905.1;NbE05062801.1	transmembrane protein 205-like (XP_016465193.1);transmembrane protein 205-like (XP_016465193.1);transmembrane protein 205-like (XP_019223400.1)	Not significant	Unchanged	Others
802	-0.720435799	21.2242873	-3.919916734	0.002779931	0.033893773	-1.842659683	NA	2369800	3999700	1954500	2991100	1997200	14.879	NbD033231.1	cytochrome b5-like (XP_016487651.1)	FDR 0.05	Down-regulated	Others
632	-0.725397081	23.09317675	-3.831963357	0.002712918	0.033397869	-1.968248315	13661000	8343300	11356000	7349300	11047000	6184000	33.878	NbD043418.1;NbD025057.1	cytochrome c1-2, heme protein, mitochondrial (XP_016444912.1);cytochrome c1-2, heme protein, mitochondrial (XP_016444912.1)	FDR 0.05	Down-regulated	Others
444	-0.661475428	19.46495708	-3.747957066	0.003691638	0.042171144	-2.131545066	NA	516270	920590	637300	923490	602080	12.083	NbD016770.1	early nodulin-93-like (XP_016476995.1)	Not significant	Unchanged	Others
161	0.52227688	23.99613325	3.721442155	0.00329136	0.039747087	-2.164316382	13459000	22029000	13914000	18899000	14658000	19533000	15.734	NbD053133.1;NbD046788.1;NbD040485.1;NbD015300.1;NbD006259.1;NbD005621.1;NbD029797.1;NbD015299.1;NbD002962.1	40S ribosomal protein S23 (XP_019263599.1);40S ribosomal protein S23 (XP_019263599.1);40S ribosomal protein S23 (XP_019263599.1);40S ribosomal protein S23 (XP_019263599.1);40S ribosomal protein S23 (XP_019263599.1);40S ribosomal protein S23 (XP_01926	Not significant	Unchanged	Others
427	-0.598009358	23.99339226	-3.71087484	0.003352962	0.040109019	-2.183104299	21106000	15217000	21762000	12331000	19355000	13662000	27.692	NbD015584.1	acidic endochitinase Q (XP_009788906.1)	Not significant	Unchanged	Others
399	0.671914661	20.91368339	3.714515844	0.003902551	0.043427264	-2.188029691	NA	2118500	1444200	2453600	1317500	2041900	40.066	NbD014304.1;NbD051400.1	uncharacterized protein LOC104219831 (XP_009768875.1);uncharacterized protein LOC104219831 (XP_009768875.1)	Not significant	Unchanged	Others
696	-1.273254929	20.15039867	-3.708989887	0.003938593	0.043427264	-2.19737227	1567300	1181600	NA	511320	2368800	838480	91.009	NbD028114.1	heat shock protein 90-5, chloroplastic-like (XP_019256901.1)	FDR 0.05	Down-regulated	Others
1114	0.614494553	23.66099163	3.6890553	0.00348395	0.041286441	-2.22191871	12895000	15615000	11160000	18348000	9240000	16656000	23.483	NbD048979.1;NbD024195.1	60S ribosomal protein L13a-4-like (XP_016477376.1);Partial, 60S ribosomal protein L13a-4-like (XP_016477376.1)	Not significant	Unchanged	Others
1084	1.172821371	20.94763234	3.643676727	0.005211739	0.052035311	-2.232133416	NA	2612100	NA	2528900	1251900	3403700	59.441	NbD047028.1;NbD000554.1;NbD008101.1;NbE44072279.1	cytochrome P450 CYP72A219-like (XP_016476160.1)	Not significant	Unchanged	P450s
724	0.611908404	21.85617203	3.68007074	0.00353941	0.041292277	-2.237909141	3574300	4396400	2516700	4875000	3402700	5097800	37.49	NbD029194.1	signal peptide peptidase-like (XP_016456939.1)	Not significant	Unchanged	Others
401	0.678728412	20.47372177	3.673247105	0.003582138	0.041292277	-2.250056644	1107400	1769300	1023200	2160500	1348000	1638900	42.419	NbD014308.1;NbE03059656.1;NbD021424.1;NbD051828.1	uncharacterized protein LOC107782667 isoform X1 (XP_016459056.1);uncharacterized protein LOC107782667 isoform X1 (XP_016459056.1)	Not significant	Unchanged	Others
1219	0.686291526	22.22956129	3.640197477	0.003796731	0.042984417	-2.308927517	4210500	5606700	3617200	5975200	3387100	6415900	29.877	NbE03058084.1;NbD029753.1	40S ribosomal protein S4-like (XP_019261033.1);40S ribosomal protein S4-like (XP_019261033.1)	Not significant	Unchanged	Others
38	0.865066262	24.44818318	3.622539381	0.003916767	0.043427264	-2.340404797	10443000	26022000	17856000	32185000	22036000	29647000	44.402	NbD001331.1	60S ribosomal protein L3-2-like (XP_016443425.1)	FDR 0.05	Up-regulated	Others
1140	0.842251709	20.569131	3.624372241	0.004535854	0.048331618	-2.340729998	NA	1990200	1343600	1779600	871850	2062900	64.047	NbE05064488.1;NbD050317.1	uncharacterized protein LOC109219694 (XP_019239714.1);uncharacterized protein LOC109219694 (XP_019239714.1)	FDR 0.05	Up-regulated	Others
447	-0.545447338	22.34861961	-3.608695229	0.004013604	0.043872839	-2.365094041	5782000	4742500	7350200	4793700	7564100	4548500	26.073	NbD016875.1	proteasome subunit alpha type-5 (XP_016462786.1)	Not significant	Unchanged	Others
1094	0.773894613	20.97399474	3.609744798	0.004648284	0.04911687	-2.365565407	NA	2041800	1433400	2105900	1311400	2996400	52.673	NbD047935.1;NbE05062886.1;NbD019265.1;NbD051566.1;NbD017667.1	amino acid permease 6-like (XP_019261028.1)	FDR 0.05	Up-regulated	Others
68	-0.551268155	23.49591879	-3.598350007	0.004087571	0.044299484	-2.383549315	12565000	9734700	15869000	9929000	15874000	10407000	20.564	NbD015031.1;NbD051894.1;NbD028500.1;NbD009974.1;NbD003304.1;NbD022085.1;NbD002419.1;NbD050701.1;NbD045377.1;NbE05068052.1;NbD002638.1;NbE03053680.1;NbD046068.1;NbD039777.1	ADP-ribosylation factor 1 (XP_016471937.1);ADP-ribosylation factor 2 (XP_019236492.1);ADP-ribosylation factor 2 (XP_019236492.1);ADP-ribosylation factor 2-like (XP_019263532.1);ADP-ribosylation factor 1 (XP_016471937.1);ADP-ribosylation factor 2 (XP_	Not significant	Unchanged	Others
485	-0.547461789	23.36711996	-3.583665969	0.004194974	0.045078194	-2.409753168	13540000	7529700	13392000	9618500	12530000	10049000	29.136	NbD018394.1	gamma carbonic anhydrase 1, mitochondrial-like (XP_016437218.1)	Not significant	Unchanged	Others
505	-0.756441485	20.18065494	-3.506438195	0.006474345	0.057408879	-2.450918073	NA	1115600	NA	1068400	1804400	1022400	35.394	NbD035063.1;NbD019558.1	chloroplast PsbO3 precursor (AFH57999.1);chloroplast PsbO4 precursor (AFH58000.1)	Not significant	Unchanged	Others
1174	-0.604950732	20.43935245	-3.524387679	0.00536458	0.052954138	-2.510777434	NA	1071600	1862300	1257400	1727100	1216800	67.501	NbD051938.1	electron transfer flavoprotein-ubiquinone oxidoreductase, mitochondrial isoform X2 (XP_019247080.1)	Not significant	Unchanged	Others
1062	0.831918673	20.6795041	3.509132655	0.004786576	0.049800851	-2.542896053	1446500	1995500	757090	2005700	1408100	2173100	68.41	NbD045884.1;NbD024509.1;NbE03059907.1;NbE05067578.1;NbD005905.1;NbD051975.1;NbD029279.1;NbD032824.1;NbD028000.1	wall-associated receptor kinase-like 20 (XP_019260694.1)	FDR 0.05	Up-regulated	Others
1100	-0.525300481	24.10084324	-3.508545197	0.004791565	0.049800851	-2.543946282	22239000	14858000	24332000	15018000	19624000	15963000	46.957	NbD048474.1;NbE03062155.1;NbE05065886.1	fasciclin-like arabinogalactan protein 2 (XP_016455308.1);fasciclin-like arabinogalactan protein 2 (XP_016455308.1);fasciclin-like arabinogalactan protein 2 (XP_016455308.1)	Not significant	Unchanged	Others
417	-0.768473033	22.10577836	-3.495932635	0.004899961	0.050513421	-2.5664972	4877800	4355200	6701500	2892400	7464900	3918800	29.041	NbE05065736.1;NbD015059.1;NbD052433.1	small nuclear ribonucleoprotein-associated protein B-like (XP_019261449.1);small nuclear ribonucleoprotein-associated protein B-like (XP_009772619.1);small nuclear ribonucleoprotein-associated protein B-like (XP_016507478.1)	Not significant	Unchanged	Others
589	-0.638351445	21.5110343	-3.487040088	0.004977895	0.050813664	-2.582399911	4457400	2439500	3894700	3125800	3535500	2134300	46.033	NbD023186.1	dihydrolipoyllysine-residue acetyltransferase component 4 of pyruvate dehydrogenase complex, chloroplastic-like (XP_016438830.1)	Not significant	Unchanged	Others
37	0.557959368	25.22574727	3.483504366	0.005009233	0.050813664	-2.588723592	33744000	52627000	35319000	40732000	31227000	55396000	17.236	NbD039520.1;NbD014363.1;NbD044612.1;NbD025627.1;NbD020313.1;NbD018795.1;NbD001284.1;NbE05065758.1;NbD049002.1	60S ribosomal protein L24 (XP_019250786.1);60S ribosomal protein L24-like (XP_019224405.1);60S ribosomal protein L24 (XP_019250786.1);60S ribosomal protein L24-like (XP_019245924.1);60S ribosomal protein L24-like (XP_019224405.1);60S ribosomal protein	Not significant	Unchanged	Others
626	-0.618264344	19.3162105	-3.473120616	0.005848862	0.055345951	-2.598209206	NA	609550	814080	594710	882490	464410	25.825	NbD024945.1	ATP synthase subunit O, mitochondrial-like (XP_016495040.1)	Not significant	Unchanged	Others
460	0.627263136	22.82793766	3.46078986	0.005971945	0.056007126	-2.619259924	NA	7715600	5671700	9417400	5393900	8582200	42.28	NbD017399.1	uncharacterized protein LOC107814155 isoform X1 (XP_016494988.1)	Not significant	Unchanged	Others
1097	0.672433218	21.29292582	3.466242584	0.005165159	0.051979541	-2.619601805	1532100	2496800	2387600	3349400	1989400	3522800	50.683	NbD048242.1	26S proteasome non-ATPase regulatory subunit 12 homolog A-like (XP_016516015.1)	Not significant	Unchanged	Others
1119	0.755842456	19.47948653	3.386739758	0.007836694	0.063626589	-2.643064135	NA	727550	NA	894860	479220	813920	131.33	NbD049404.1	probable manganese-transporting ATPase PDR2 (XP_019238551.1)	Not significant	Unchanged	Others
286	1.316077048	19.47997804	3.442551539	0.00538729	0.052954138	-2.661994125	671960	1162400	267970	753780	457940	1452700	66.284	NbD010675.1	inactive LRR receptor-like serine/threonine-protein kinase BIR2 (XP_019236530.1)	Not significant	Unchanged	Others
727	0.708953601	25.35759333	3.433968669	0.005470156	0.053355063	-2.677355622	33034000	58631000	30280000	55279000	42079000	56721000	14.477	NbD029220.1	40S ribosomal protein S26-3-like (XP_019236487.1)	Not significant	Unchanged	Others
795	0.535543883	24.90198434	3.422905382	0.005578898	0.054000321	-2.697159021	22821000	37662000	27387000	37043000	31182000	42542000	52.567	NbD032700.1;NbD046211.1	aldehyde dehydrogenase (XP_019247696.1)	Not significant	Unchanged	Others
698	-0.766662169	26.84452723	-3.415394938	0.005653975	0.054228001	-2.710604295	117530000	82888000	188300000	117050000	177540000	82237000	20.361	NbD028157.1	ribulose-1,5-bisphosphate carboxylase/oxygenase small chain (Rubisco) (CUA55116.1)	Not significant	Unchanged	Others
809	1.103648022	22.00310916	3.412029408	0.005687953	0.054228001	-2.716629675	1454600	4988500	3950100	5723100	3226900	6445100	76.013	NbD033609.1	long chain acyl-CoA synthetase 9, chloroplastic (XP_019263050.1)	Not significant	Unchanged	Others
340	0.627025105	23.01714806	3.394514339	0.006680851	0.058422894	-2.732532484	NA	9514400	6691900	10883000	7683600	13116000	8.0836	NbD042901.1;NbD036606.1;NbD034752.1;NbD012039.1;NbD004833.1	60S ribosomal protein L38 (XP_019230063.1);60S ribosomal protein L38-like (XP_019260316.1);60S ribosomal protein L38 (XP_019230063.1);60S ribosomal protein L38-like (XP_019260316.1)	Not significant	Unchanged	Others
257	-0.598695734	20.89811343	-3.377184085	0.006052251	0.056007126	-2.77902603	2050000	1328500	2741200	1793700	2114400	1435800	56.564	NbD009352.1	ATP-dependent 6-phosphofructokinase 6-like (XP_019252558.1)	Not significant	Unchanged	Others
853	0.712317864	20.9071528	3.3742193	0.006084326	0.056007126	-2.784335866	1511200	2392000	1167500	2770600	1407000	1647500	60.213	NbD035861.1;REV__NbD027480.1;REV__NbD048728.1;REV__NbE44071634.1	T-complex protein 1 subunit eta (XP_016479946.1)	Not significant	Unchanged	Others
767	-0.541101979	21.7839031	-3.366650986	0.006166996	0.056007126	-2.797891016	4203000	3120900	5516200	2953800	4388700	3582700	27.289	NbD031080.1;NbD018494.1	proteasome subunit alpha type-6 (XP_016496808.1)	Not significant	Unchanged	Others
1012	-0.580912813	23.79766741	-3.366245404	0.006171459	0.056007126	-2.79861745	18089000	11831000	20504000	10811000	15269000	13230000	53.103	NbD046317.1;NbD043835.1	S-adenosylhomocysteine hydrolase (BAR72292.1);adenosylhomocysteinase-like (XP_016459476.1)	Not significant	Unchanged	Others
463	0.49561918	20.55829903	3.364432569	0.006191445	0.056007126	-2.801864428	1387300	1902200	1283800	1598500	1108500	1819800	52.979	NbD037503.1;NbD017556.1	3-ketoacyl-CoA synthase 3-like (XP_016508721.1);3-ketoacyl-CoA synthase 3-like (XP_016508721.1)	Not significant	Unchanged	Others
342	0.566402429	21.48334094	3.361139343	0.006227922	0.056007126	-2.807763045	2410000	3331500	2776900	3252200	2215900	4444500	33.628	NbE03059407.1;NbD048731.1;NbD012169.1	ER membrane protein complex subunit 2-like (XP_016465383.1);ER membrane protein complex subunit 2-like (XP_016465383.1);ER membrane protein complex subunit 2-like (XP_016465383.1)	Not significant	Unchanged	Others
233	-0.500731314	22.26064037	-3.348753372	0.006367086	0.056855388	-2.829949099	6531000	4502000	6609500	3909400	5860000	5073700	30.528	NbD042857.1;NbD008548.1	uncharacterized protein LOC104211185 (XP_009758495.1);uncharacterized protein LOC104211185 (XP_009758495.1)	Not significant	Unchanged	Others
1122	0.640894521	20.35357388	3.375555918	0.007978413	0.063626589	-2.856546657	NA	1929900	1009500	1401900	1036800	1500500	66.803	NbD049721.1	transmembrane 9 superfamily member 1-like (XP_016453062.1)	Not significant	Unchanged	Others
424	-0.507079524	22.22960344	-3.333298118	0.006545194	0.057634069	-2.857634987	6117800	3744200	6270700	4045200	5718500	5046100	36.786	NbD015518.1;NbE05067353.1;NbD033721.1	chloroplast PsbO1 precursor (AFH57997.1);chloroplast PsbO1 precursor (AFH57997.1);chloroplast PsbO2 precursor (AFH57998.1)	Not significant	Unchanged	Others
963	-0.906463424	20.13341272	-3.312537448	0.007679267	0.063229287	-2.872896047	NA	701470	1847300	863940	1671400	1359300	45.495	NbE03056546.1;NbD040759.1;NbD026662.1	probable polygalacturonase At1g80170 (XP_016455841.1);probable polygalacturonase At1g80170 (XP_016455841.1);probable polygalacturonase At1g80170 isoform X1 (XP_019237461.1)	Not significant	Unchanged	Others
581	0.722020213	20.3263285	3.359532031	0.00818613	0.06407415	-2.882704768	NA	1228100	805700	1782000	938220	1347800	58.606	NbD023060.1;NbE03053909.1;NbD008401.1	protein disulfide-isomerase-like (XP_009786036.1);protein disulfide-isomerase-like (XP_019250981.1);protein disulfide-isomerase-like (XP_019250981.1)	Not significant	Unchanged	Others
488	-0.470862076	24.63875123	-3.313952129	0.006775317	0.058843168	-2.892292932	27362000	22197000	31794000	22022000	34807000	23269000	50.186	NbE03057227.1;NbD018501.1	phosphoglycerate kinase, chloroplastic (XP_019255499.1);phosphoglycerate kinase, chloroplastic (XP_019255499.1)	Not significant	Unchanged	Others
935	0.597685844	22.73701302	3.303700161	0.006900591	0.05939188	-2.910659808	5751800	8644400	4430500	7378100	6350900	8793800	25.024	NbD039620.1	40S ribosomal protein S8 (XP_019231274.1)	Not significant	Unchanged	Others
222	-0.714329761	23.56340794	-3.301145327	0.006932175	0.05939188	-2.915236958	11893000	9277500	18994000	9640600	15532000	8881700	30.134	NbD008196.1;NbE03062173.1	protein EXORDIUM-like 2 (XP_019260274.1);protein EXORDIUM-like 2 (XP_019260274.1)	Not significant	Unchanged	Others
434	0.76995434	22.99120818	3.277568978	0.007230675	0.061517753	-2.957475706	5419400	9126000	5598000	11862000	8830000	12270000	39.013	NbD016059.1;NbE03054120.1	photosystem II protein D1 (plastid) (NP_054477.1);photosystem II protein D1 (plastid) (NP_054477.1)	Not significant	Unchanged	Others
591	0.504682956	22.86980719	3.273973267	0.007277337	0.061517753	-2.963917635	5573600	9923100	7399900	9370300	6640100	8412200	30.561	NbD023390.1	mitochondrial carnitine/acylcarnitine carrier-like protein (XP_016510280.1)	Not significant	Unchanged	Others
1113	0.510450395	26.417892	3.268834881	0.00734455	0.061674761	-2.973123294	66294000	103380000	74545000	104700000	79371000	104750000	18.7	NbD048922.1	60S ribosomal protein L21-2-like (XP_016468588.1)	Not significant	Unchanged	Others
104	0.700425583	23.94539209	3.296135147	0.009064684	0.068774422	-2.986348182	NA	17602000	11112000	20214000	13031000	21013000	11.896	NbE44069505.1;NbD036513.1;NbD015905.1;NbD004064.1;NbD040251.1;NbD044659.1;NbD033665.1	60S ribosomal protein L44 (XP_019265834.1);60S ribosomal protein L44 (XP_019265834.1);60S ribosomal protein L44 (XP_019265834.1);60S ribosomal protein L44 (XP_019265834.1);60S ribosomal protein L44 (XP_019265834.1);60S ribosomal protein L44-like (XP_	Not significant	Unchanged	Others
764	-0.666117589	21.67430069	-3.248713864	0.007613876	0.063229287	-3.009169882	4469500	2498500	4964500	3324800	3458000	2311800	38.935	NbD030941.1	glucan endo-1,3-beta-glucosidase, acidic isoform GL161 (XP_009801409.1)	Not significant	Unchanged	Others
951	-0.463192543	22.7864291	-3.244563529	0.007670667	0.063229287	-3.016604849	8275400	6691100	9680100	6402200	8183000	5840500	51.606	NbD040200.1	protein TRIGALACTOSYLDIACYLGLYCEROL 4, chloroplastic (XP_019245132.1)	Not significant	Unchanged	Others
438	-0.482065306	23.5424185	-3.232149477	0.007843116	0.063626589	-3.038842684	15303000	9353700	15749000	10463000	12902000	11660000	44.236	NbD016339.1	aminomethyltransferase, mitochondrial (XP_019252116.1)	Not significant	Unchanged	Others
353	0.560548092	21.16450239	3.223568844	0.007964611	0.063626589	-3.054212654	2281900	3022700	1960200	2684200	1637800	2896500	28.38	NbD012443.1;NbD012444.1	Partial, 60S ribosomal protein L7-2-like (XP_019232811.1);Partial, 60S ribosomal protein L7-2-like (XP_019232811.1)	Not significant	Unchanged	Others
906	0.504926732	21.7588846	3.223038457	0.007972183	0.063626589	-3.055162677	3335400	4117500	2645600	4311200	2723800	3869100	61.467	NbD038739.1;NbD013301.1	synaptotagmin-1-like (XP_019260744.1)	Not significant	Unchanged	Others
243	-0.55418758	23.94165419	-3.218988269	0.008030248	0.063639716	-3.062417217	24279000	14504000	21790000	13109000	15816000	13901000	19.525	NbD008766.1;NbE03057804.1	Partial, 50S ribosomal protein L18, chloroplastic-like (XP_016513954.1);Partial, 50S ribosomal protein L18, chloroplastic-like (XP_016513954.1)	Not significant	Unchanged	Others
852	-0.542114017	20.8215032	-3.213763421	0.008105788	0.063839377	-3.071775457	2573000	1494800	1932300	1424700	1967500	1487800	29.862	NbD035825.1	proteasome subunit alpha type-1-B-like (XP_009771200.1)	Not significant	Unchanged	Others
871	-0.685821648	21.11815285	-3.235128173	0.010002778	0.072268308	-3.086288807	NA	1494900	3148200	2116000	2983200	2185900	50.18	NbD037162.1;NbD016938.1	aminoacylase-1-like (XP_016443409.1);aminoacylase-1-like (XP_018628730.1)	Not significant	Unchanged	Others
172	0.50098593	22.30617901	3.203397565	0.008257799	0.064238581	-3.090340657	3560500	6336600	4319900	6157700	4634200	5177500	69.526	NbD006122.1;NbE05068117.1;NbD010889.1	dolichyl-diphosphooligosaccharide--protein glycosyltransferase subunit 1A (XP_019263119.1);dolichyl-diphosphooligosaccharide--protein glycosyltransferase subunit 1A (XP_019263119.1)	Not significant	Unchanged	Others
134	0.542828213	26.03643751	3.190190166	0.008455677	0.065376818	-3.11399263	64441000	94428000	55359000	74361000	53542000	84105000	16.148	NbD048450.1;NbD047204.1;NbD018733.1;NbD032790.1;NbD039930.1;NbD030300.1;NbD005441.1;NbD004846.1;NbD027911.1;NbD036061.1;NbD004222.1	40S ribosomal protein S13 (XP_019248427.1);40S ribosomal protein S13 (XP_019248427.1);40S ribosomal protein S13 (XP_019248427.1);40S ribosomal protein S13 (XP_019248427.1);40S ribosomal protein S13 (XP_019248427.1);40S ribosomal protein S13 (XP_01924	Not significant	Unchanged	Others
246	-0.471171159	21.33834155	-3.172801701	0.00872355	0.067039159	-3.1451273	3751200	2538400	3196200	2357800	2914300	2191600	23.14	NbD016971.1;NbD008921.1	uncharacterized protein LOC109225245 isoform X1 (XP_019245394.1);uncharacterized protein LOC109225245 isoform X1 (XP_019245394.1)	Not significant	Unchanged	Others
728	0.638498043	22.2085309	3.16604605	0.008829927	0.06744788	-3.157221871	3372400	6066000	4059700	5283800	4114600	6630300	34.552	NbD029230.1	60S ribosomal protein L5-like (XP_019231050.1)	Not significant	Unchanged	Others
655	-0.55098803	22.59161118	-3.148331463	0.009115152	0.068774422	-3.188931116	7022100	4694200	9323400	5791700	6985000	5348700	45.564	NbD026141.1	30S ribosomal protein S1, chloroplastic (XP_019253254.1)	Not significant	Unchanged	Others
117	-0.477698164	20.97098505	-3.145213806	0.009166307	0.068774422	-3.194510941	2608000	2012800	2452900	1885500	2850800	1779600	15.126	NbD004448.1;NbD015080.1	40S ribosomal protein S12-like isoform X1 (XP_019263609.1);40S ribosomal protein S12-like isoform X1 (XP_019263609.1)	Not significant	Unchanged	Others
611	-0.544256077	22.29454342	-3.140106614	0.009250735	0.0689996	-3.203650977	5552500	3913800	7324400	4071300	6536200	5379500	35.386	NbD024340.1;NbD024339.1;NbD000290.1;NbD007319.1;NbD022216.1;NbD029346.1	malate dehydrogenase (XP_019240563.1);malate dehydrogenase (XP_019240563.1);malate dehydrogenase (XP_019240563.1)	Not significant	Unchanged	Others
986	-0.449568115	28.09969139	-3.128557387	0.009444571	0.070033425	-3.224317274	311169984	253620000	375209984	264170000	337369984	230840000	73.73	NbD042545.1	luminal-binding protein 5 (XP_019237640.1)	Not significant	Unchanged	Others
656	0.583338788	21.96308106	3.122973843	0.00953975	0.070283121	-3.234307124	3611700	5097200	2895300	5091400	3432900	4652700	14.507	NbD026150.1	40S ribosomal protein S26-3-like (XP_019236487.1)	Not significant	Unchanged	Others
1283	-0.518024487	21.38738648	-3.120100878	0.009589101	0.070283121	-3.239446945	2932700	2358000	3642500	2417300	3630100	2316800	35.379	NbE05067676.1;NbD050639.1;NbD030167.1	probable prolyl 4-hydroxylase 4 (XP_009772473.1);probable prolyl 4-hydroxylase 4 (XP_009772473.1);probable prolyl 4-hydroxylase 4 (XP_019245600.1)	Not significant	Unchanged	Others
241	0.619204201	20.16694545	3.091015427	0.01121688	0.078580132	-3.252975113	NA	1650800	942560	1332800	1010100	1530200	41.02	NbD008731.1;NbE03057348.1	transmembrane protein 120 homolog isoform X1 (XP_009626506.1);transmembrane protein 120 homolog (XP_019226060.1)	Not significant	Unchanged	Others
596	0.603049766	21.19381474	3.077823399	0.011473987	0.078789592	-3.275618156	NA	2786200	2261000	3003700	1597600	2874700	43.297	NbD023634.1;NbE03059420.1;NbD009114.1	1-acyl-sn-glycerol-3-phosphate acyltransferase 2-like (XP_016495830.1);1-acyl-sn-glycerol-3-phosphate acyltransferase 2-like (XP_016495830.1);1-acyl-sn-glycerol-3-phosphate acyltransferase 2-like (XP_016495830.1)	Not significant	Unchanged	Others
932	-0.48455049	22.84061033	-3.098832534	0.009962561	0.072268308	-3.277488324	8718400	6655300	7976100	5638000	9927500	6717100	41.716	NbD039485.1	chloroplast stem-loop binding protein of 41 kDa b, chloroplastic (XP_016458846.1)	Not significant	Unchanged	Others
955	-0.57030257	22.38145003	-3.095026191	0.010030932	0.072268308	-3.28429486	6403700	4264200	7050600	4585700	6223800	4389700	49.568	NbD040415.1;NbE44069407.1	putative G3BP-like protein isoform X1 (XP_016512482.1);putative G3BP-like protein isoform X1 (XP_016512482.1)	Not significant	Unchanged	Others
958	-0.545659826	20.71187708	-3.063867578	0.011752518	0.078789592	-3.29957041	2503200	1566600	NA	1621900	2061600	1483500	7.962	NbD040478.1;NbE03054665.1;NbE44070539.1	ATP synthase subunit epsilon, mitochondrial (XP_016436242.1);ATP synthase subunit epsilon, mitochondrial (XP_016436242.1);ATP synthase subunit epsilon, mitochondrial (XP_016436242.1)	Not significant	Unchanged	Others
826	-0.657044325	20.58849399	-3.025467046	0.01604333	0.094442786	-3.303211053	1755900	1123400	1875100	NA	1688300	NA	17.069	NbD034677.1	H/ACA ribonucleoprotein complex subunit 2-like protein (XP_009798657.1)	Not significant	Unchanged	Others
1233	0.499922926	20.63194956	3.074840508	0.010401518	0.07451483	-3.320382023	1406300	2131000	1587900	2167600	1215600	1661900	26.216	NbE03060182.1	protein YLS9-like (XP_019265430.1)	Not significant	Unchanged	Others
1144	0.661606417	20.62492455	3.051577042	0.012003508	0.078789592	-3.32066263	NA	1946000	960570	1791000	1537600	2038500	42.276	NbD050476.1	SEC12-like protein 2 (XP_019250090.1)	Not significant	Unchanged	Others
784	0.582287708	23.70472356	3.064899675	0.010589068	0.075432238	-3.338147911	9354500	16481000	10637000	17568000	11523000	13291000	30.117	NbD031996.1	tetraspanin-8-like (XP_016488556.1)	Not significant	Unchanged	Others
83	0.768520804	19.92786559	2.943469175	0.016088046	0.094442786	-3.36163562	NA	1222300	NA	1437800	719510	1047800	41.209	NbD003257.1;NbD030951.1;NbE03059470.1	uncharacterized protein LOC107767895 (XP_016442486.1);uncharacterized protein LOC107782517 (XP_016458887.1);uncharacterized protein LOC107767895 (XP_016442486.1)	Not significant	Unchanged	Others
564	0.497542698	25.57476718	3.050021196	0.010876168	0.076756827	-3.364730286	46406000	59616000	37163000	49265000	41105000	67921000	15.685	NbD022455.1	60S ribosomal protein L27 (XP_019253294.1)	Not significant	Unchanged	Others
648	0.676325877	22.22324944	3.049004047	0.01089608	0.076756827	-3.366547197	5447000	5772400	3434500	8335800	3390200	5379300	61.394	NbD025854.1;NbE03055699.1	calnexin homolog 1-like (XP_016510187.1);calnexin homolog 1-like (XP_016510187.1)	Not significant	Unchanged	Others
1041	-0.589063554	21.73653292	-3.001557068	0.013082506	0.082121871	-3.406477364	NA	2495600	4468000	3736300	4577300	2914000	51.786	NbD045163.2;NbD045163.1	low-temperature-induced cysteine proteinase-like (XP_009775102.1);low-temperature-induced cysteine proteinase-like (XP_009775102.1)	Not significant	Unchanged	Others
772	-0.414856745	29.12001955	-3.02464706	0.011384015	0.078789592	-3.410040936	691299968	532840000	747689984	516240000	633939968	502729984	55.225	NbD031353.1;NbD037953.1;NbD007099.1;NbD029306.1	ATP synthase F1 subunit 1 (mitochondrion) (YP_173459.1);Partial, ATP synthase F1 subunit 1 (mitochondrion) (YP_173459.1)	Not significant	Unchanged	Others
196	0.446614247	26.11219188	3.013647651	0.011611518	0.078789592	-3.429672636	57856000	82840000	61499000	85097000	64456000	82349000	28.201	NbD007127.1	60S ribosomal protein L8-like (XP_019250372.1)	Not significant	Unchanged	Others
644	-0.784322738	26.49811598	-3.010675634	0.011673771	0.078789592	-3.434975986	82216000	68021000	158080000	88904000	154910000	65168000	29.422	NbD025692.1	mitochondrial outer membrane protein porin 2-like (XP_019251353.1)	Not significant	Unchanged	Others
331	-0.428822085	22.87481239	-3.008246978	0.011724891	0.078789592	-3.439309395	8364700	6263400	10059000	6670400	8034000	6633000	44.298	NbD045880.1;NbD011753.1;NbD045881.1	calumenin-like (XP_016437873.1);calumenin-like (XP_016437873.1)	Not significant	Unchanged	Others
1254	0.498706052	25.00276794	3.00812643	0.011727435	0.078789592	-3.43952448	24008000	34761000	26532000	41038000	33917000	42721000	55.457	NbE05063564.1;NbD046180.1;NbE05063563.1;NbD029787.1	protein disulfide-isomerase-like (XP_018631719.1);protein disulfide-isomerase-like (XP_018631719.1);protein disulfide-isomerase-like (XP_019229837.1)	Not significant	Unchanged	Others
847	0.581515072	22.91907288	3.004687674	0.011800218	0.078789592	-3.445659621	6105400	9813300	5895500	9410100	6237900	8147500	42.426	NbE03058615.1;NbD035651.1;REV__NbE03060674.1;REV__NbD024378.1	protochlorophyllide reductase, chloroplastic-like (XP_016474082.1);protochlorophyllide reductase, chloroplastic-like (XP_016474082.1)	Not significant	Unchanged	Others
387	-0.505359515	20.37514786	-3.003076198	0.011834482	0.078789592	-3.448534457	1888500	1185100	1646200	1135200	1468400	1186400	42.403	NbD013958.1;NbD047025.1	chitinase-like protein 4 (XP_009589588.1);acidic mammalian chitinase-like (XP_016493482.1)	Not significant	Unchanged	Others
572	-0.625821866	22.46021729	-2.969380077	0.013828161	0.085532232	-3.461649842	NA	4991600	8905100	4365500	6410800	5387400	55.142	NbD022775.1;NbE44073427.1	cyprosin-like (XP_019239800.1);cyprosin-like (XP_019239800.1)	Not significant	Unchanged	Others
461	0.720652527	22.03834314	2.992307324	0.012066038	0.078789592	-3.467742142	2117800	5998100	4099400	5120200	4317900	5462500	44.079	NbD017441.1;NbE03058827.1;NbD052078.1	protein STRICTOSIDINE SYNTHASE-LIKE 3-like (XP_019241384.1);protein STRICTOSIDINE SYNTHASE-LIKE 3-like (XP_019241384.1);Partial, protein STRICTOSIDINE SYNTHASE-LIKE 3-like (XP_019241384.1)	Not significant	Unchanged	Others
769	-0.507372599	21.03953075	-2.990398704	0.01210755	0.078789592	-3.471145722	2265800	1841000	3322400	1795800	2721400	2157500	27.152	NbD031255.1	proteasome subunit alpha type-4 (XP_019229943.1)	Not significant	Unchanged	Others
1073	0.59114178	22.07362778	2.986700595	0.012188393	0.078789592	-3.477739832	2684700	5138600	3611500	5751400	4531400	5082200	57.819	NbD046476.1;NbE03056132.1	calcium dependent protein kinase isoform 2 (BAX24557.1);calcium dependent protein kinase isoform 2 (BAX24557.1)	Not significant	Unchanged	Others
352	0.521022567	20.78384984	2.986536026	0.012192003	0.078789592	-3.478033257	1520400	1657000	1478500	1976700	1207900	2449500	51.141	NbD012404.1	eukaryotic translation initiation factor 3 subunit E (XP_016480123.1)	Not significant	Unchanged	Others
885	-0.530719497	22.2361309	-2.985968425	0.012204463	0.078789592	-3.479045271	7682100	4345200	6731900	4428300	5071000	4520400	27.654	NbD037874.1	gamma carbonic anhydrase-like 2, mitochondrial (XP_009775425.1)	Not significant	Unchanged	Others
956	0.613570035	22.80542276	2.98020474	0.012331713	0.078789592	-3.489320651	7407900	8246400	4223800	9424900	6368500	9183400	20.803	NbD040438.1;NbD043138.1	60S ribosomal protein L18a-like (XP_019241105.1);60S ribosomal protein L18a-like (XP_019241105.1)	Not significant	Unchanged	Others
797	0.695089898	22.23856692	2.979615001	0.012344808	0.078789592	-3.490371912	4468000	7176400	2674000	6055500	4438200	5177900	89.629	NbD032979.1;NbD046533.1;NbE03060854.1	ATP-dependent zinc metalloprotease FTSH 10, mitochondrial-like isoform X1 (XP_019254753.1);ATP-dependent zinc metalloprotease FTSH 10, mitochondrial-like isoform X2 (XP_019254754.1)	Not significant	Unchanged	Others
660	-0.832096419	22.98561808	-2.978695926	0.012365244	0.078789592	-3.492010203	12991000	5436000	12809000	7802500	8094800	5628500	43.831	NbD026434.1;NbE05063437.1	pyruvate dehydrogenase E1 component subunit beta-1, mitochondrial (XP_019247358.1);pyruvate dehydrogenase E1 component subunit beta-1, mitochondrial (XP_019247358.1)	Not significant	Unchanged	Others
100	-0.56785098	21.13629737	-2.967601829	0.012614621	0.079786898	-3.511781799	2876300	1926900	2846400	2127300	2588600	1587400	12.334	NbD031121.1;NbD003914.1	V-type proton ATPase subunit G 1 (XP_019247833.1);V-type proton ATPase subunit G 1 (XP_019247833.1)	Not significant	Unchanged	Others
674	0.799875369	19.96599907	2.966150853	0.012647608	0.079786898	-3.514367119	613410	1382200	654510	1186100	1008500	1303200	158.69	NbD027024.1	myosin-11-like (XP_016479319.1)	Not significant	Unchanged	Others
1002	0.589154391	23.80658568	2.913438052	0.01522857	0.092391516	-3.557490504	NA	19877000	10886000	17906000	12673000	15500000	16.491	NbD043287.1	60S ribosomal protein L27a-3 (XP_019243628.1)	Not significant	Unchanged	Others
372	-0.485418311	23.33124969	-2.938629569	0.013289943	0.083013042	-3.563377832	10657000	9160500	12594000	8528400	15049000	9422000	42.309	NbD013350.1	glycerate dehydrogenase (XP_009782769.1)	Not significant	Unchanged	Others
1083	0.685747145	21.65849866	2.855801721	0.020854905	0.110183415	-3.566403024	NA	4742500	2667100	3875500	NA	4296100	7.693	NbD046991.1;NbD023097.1;NbD026945.1;NbE03062570.1;NbD042849.1	ribosomal protein L33 (plastid) (NP_054522.1);ribosomal protein L33 (plastid) (NP_054522.1);Partial, ribosomal protein L33 (plastid) (NP_054522.1)	Not significant	Unchanged	Others
712	0.628880063	19.81029181	2.89881052	0.015617847	0.093855117	-3.582529914	NA	1157700	731280	1087800	793750	1298500	40.878	NbD028659.1;NbD007948.1	protein STRICTOSIDINE SYNTHASE-LIKE 10-like (XP_016482366.1)	Not significant	Unchanged	Others
876	-0.508609368	20.20297852	-2.975154104	0.017336397	0.097700229	-3.584385397	NA	1002800	1482400	1031600	1358300	959170	26.509	NbD037350.1;NbE03057518.1	V-type proton ATPase subunit E-like (XP_019257270.1);V-type proton ATPase subunit E-like (XP_016433523.1)	Not significant	Unchanged	Others
613	-0.445517372	22.32320714	-2.921515303	0.013705781	0.085190833	-3.593829033	5665400	4346300	6047100	4360200	6877900	4923400	27.136	NbD024597.1	triosephosphate isomerase, cytosolic (XP_019224789.1)	Not significant	Unchanged	Others
486	0.522286879	25.76353324	2.899734664	0.014253908	0.087737649	-3.632551626	37681000	62319000	38821000	63056000	54947000	60598000	14.79	NbD050817.1;NbD040573.1;NbD019471.1;NbD018428.1;NbE05065820.1;NbD034970.1;NbE44073433.1;NbD020181.1;NbD020182.1;NbE03060055.1	40S ribosomal protein S15a-1 (XP_019247607.1);40S ribosomal protein S15a-1 (XP_019247607.1);40S ribosomal protein S15a-1 (XP_019247607.1);40S ribosomal protein S15a-1 (XP_019247607.1)	Not significant	Unchanged	Others
1037	-0.548023795	18.91897965	-2.900910401	0.017252043	0.097700229	-3.635799413	NA	369760	658960	488030	646820	493380	34.654	NbD045081.1;NbD045082.1;REV__NbD012425.1;REV__NbD041350.1	putative quinone-oxidoreductase homolog, chloroplastic (XP_019223479.1)	Not significant	Unchanged	Others
94	0.420285409	25.65346608	2.886806432	0.014589581	0.089369993	-3.655518466	46293000	71698000	47697000	55447000	50206000	66824000	20.844	NbD003621.1	60S ribosomal protein L18-2-like (XP_019243667.1)	Not significant	Unchanged	Others
657	-0.790119039	19.6448053	-2.797010357	0.022851833	0.11509795	-3.657761033	NA	838630	1244800	793320	NA	560700	42.482	NbD026241.1	phosphoglycerate kinase, cytosolic-like (XP_019247706.1)	Not significant	Unchanged	Others
237	0.547816904	23.14343446	2.878250651	0.014816063	0.090320997	-3.670710199	6232900	9864400	6208900	10024000	9721900	11887000	73.79	NbD008684.1	transmembrane 9 superfamily member 9-like (XP_016468253.1)	Not significant	Unchanged	Others
182	-0.576836614	23.50360832	-2.857254217	0.01538687	0.092907387	-3.707965305	11289000	7730600	12750000	8739300	16654000	10692000	104.87	NbD006438.1;NbD006439.1;NbD031519.1;NbD031520.1	alpha-xylosidase 1-like (XP_009597805.1);Partial, alpha-xylosidase 1-like (XP_016479523.1)	Not significant	Unchanged	Others
255	0.813265926	22.04565525	2.846213172	0.015695791	0.093865164	-3.72754041	2389000	4401300	2227300	6527800	4973000	4997100	34.666	NbD009316.1	60S ribosomal protein L5 (XP_019259554.1)	Not significant	Unchanged	Others
216	-0.381820417	23.01022779	-2.843678779	0.015767571	0.093865164	-3.732032168	9335900	7604100	9810000	6859600	9811300	7787300	46.841	NbD007982.1	isocitrate dehydrogenase [NADP] (XP_016496984.1)	Not significant	Unchanged	Others
224	-1.089340047	19.20388863	-2.712344844	0.023535812	0.11749374	-3.737287068	NA	811030	NA	405630	1134600	460880	31.673	NbD008242.1	mitochondrial dicarboxylate/tricarboxylate transporter DTC-like (XP_009620891.1)	Not significant	Unchanged	Others
612	-0.492260353	22.37205014	-2.840398195	0.015860971	0.093979961	-3.737845534	6292500	5177600	8377600	5146600	6207500	4412200	36.579	NbD024468.1	eukaryotic translation initiation factor 3 subunit I-like isoform X1 (XP_016515077.1)	Not significant	Unchanged	Others
1217	-0.529239244	22.80050015	-2.820727801	0.01643269	0.095627716	-3.772681149	7419300	6170700	12139000	6635900	8824500	6457300	25.147	NbE03057830.1	vesicle-associated membrane protein 711 (XP_009802045.1)	Not significant	Unchanged	Others
1195	-0.612787229	20.67381097	-2.818635713	0.016494693	0.095627716	-3.776383967	1729700	1486900	2246700	928030	2052100	1616100	58.068	NbE03053604.1;NbD044570.1;NbD001336.1;NbE03060176.1	coatomer subunit delta-like (XP_019223449.1);coatomer subunit delta-like (XP_016498340.1);coatomer subunit delta-like (XP_009782297.1);coatomer subunit delta-like (XP_016498340.1)	Not significant	Unchanged	Others
1120	0.585041051	22.49085458	2.817913766	0.016516143	0.095627716	-3.777661651	3690200	7571500	6474300	7447000	5077500	7262300	24.855	NbD049573.1;NbE03060798.1	50S ribosomal protein L6, chloroplastic-like (XP_016483153.1);50S ribosomal protein L6, chloroplastic-like (XP_016483153.1)	Not significant	Unchanged	Others
937	0.766998329	22.40820386	2.814555647	0.016616284	0.095770221	-3.783604091	2589100	6749400	4576500	5891400	5938600	8720700	131.96	NbE03057499.1;NbD039683.1	nodal modulator 3 (XP_016491513.1);nodal modulator 3 (XP_016491513.1)	Not significant	Unchanged	Others
130	-0.523214078	20.86087209	-2.777712176	0.019251276	0.10613312	-3.789378642	NA	1769600	2085600	1640700	2962000	1781600	70.344	NbD004702.1;NbD025788.1	probable methyltransferase PMT3 (XP_019259346.1)	Not significant	Unchanged	Others
1279	0.458620158	24.3743837	2.804305345	0.016925711	0.097112227	-3.80173577	19712000	28224000	21300000	25193000	15977000	24484000	23.42	NbE05067267.1;NbD015742.1;NbD005061.1	ribosomal protein S4 (plastid) (NP_054500.1);Partial, ribosomal protein S4 (plastid) (NP_054500.1);ribosomal protein S4 (plastid) (NP_054500.1)	Not significant	Unchanged	Others
928	-0.501321601	22.34963006	-2.793759035	0.017250064	0.097700229	-3.820379835	6947100	4154200	6182400	5584800	6073200	3964100	34.793	NbD039426.1;NbD050355.1	26S proteasome non-ATPase regulatory subunit 14 homolog (XP_019232453.1)	Not significant	Unchanged	Others
98	-0.526729299	19.11108432	-2.737475509	0.022579605	0.11479934	-3.822310931	NA	NA	753220	499980	631950	458700	36.23	NbD003856.1	malate dehydrogenase, mitochondrial (XP_016468597.1)	Not significant	Unchanged	Others
1159	-0.519966736	23.89294322	-2.792475659	0.017289955	0.097700229	-3.822647834	14730000	12672000	22166000	11455000	20237000	15439000	55.125	NbD051244.1;NbE03061321.1	cyprosin-like (XP_016437141.1);cyprosin-like (XP_016437141.1)	Not significant	Unchanged	Others
540	-0.494051661	23.98495271	-2.781769186	0.017626334	0.098894652	-3.841561634	16591000	13053000	19745000	13867000	24284000	15732000	42.588	NbD021123.1	fructose-bisphosphate aldolase 1, chloroplastic (XP_019249676.1)	Not significant	Unchanged	Others
7	-0.562654396	24.62943551	-2.776665991	0.017788951	0.099367355	-3.850572478	22904000	21516000	34121000	23575000	38086000	18212000	33.795	NbD000555.1	epidermis-specific secreted glycoprotein EP1-like (XP_016490200.1)	Not significant	Unchanged	Others
413	-0.544659836	22.69648753	-2.773164048	0.017901405	0.099556937	-3.856754304	6944900	5716400	11435000	5762200	8086800	6281900	22.913	NbD014871.1;NbD031775.1;NbD042352.1	ras-related protein Rab7-like (XP_016464275.1);ras-related protein Rab7-like (XP_016464275.1);ras-related protein Rab7-like (XP_019236065.1)	Not significant	Unchanged	Others
1085	0.849319459	20.72278451	2.620746574	0.027380648	0.130521282	-3.885577862	NA	2024600	NA	2075700	1100100	1852700	60.866	NbD047029.1	cytochrome P450 CYP72A219-like (XP_019265382.1)	Not significant	Unchanged	P450s
46	0.845398745	20.46764559	2.75332568	0.018551922	0.102724181	-3.891748251	549780	1822800	1097100	1450000	1555300	2058800	96.149	NbD001588.1;NbE05063633.1;NbE44071351.1;NbE05065713.1	AMP deaminase (XP_019263850.1);Partial, AMP deaminase (XP_019263850.1);AMP deaminase (XP_019263850.1);AMP deaminase (XP_019263850.1)	Not significant	Unchanged	Others
761	0.397711203	22.51503144	2.72880058	0.019388651	0.106427749	-3.934946338	4999700	7217700	5014900	6436300	5588900	6897100	61.551	NbD030776.1;NbD000208.1	nucleolar protein 56-like (XP_019265049.1)	Not significant	Unchanged	Others
120	-0.460520678	20.01477554	-2.721889508	0.019631127	0.107294262	-3.947106301	1236900	1009700	1521500	809220	1123600	993270	43.368	NbD029154.1;NbD004563.1	homogentisate solanesyltransferase, chloroplastic-like (XP_016499376.1);homogentisate solanesyltransferase, chloroplastic-like (XP_016499376.1)	Not significant	Unchanged	Others
1300	-0.576410755	21.4533172	-2.713956636	0.019913159	0.108368609	-3.961056817	3313300	1890400	3362700	2480000	4504800	3229000	48.137	NbE44070796.1	monodehydroascorbate reductase (XP_016455903.1)	Not significant	Unchanged	Others
440	0.454580642	19.57686674	2.669672348	0.02320394	0.116294846	-3.97300717	NA	788140	698090	947400	584310	897890	59.589	NbD016376.1	CBS domain-containing protein CBSCBSPB5-like (XP_019243516.1)	Not significant	Unchanged	Others
472	-0.571273697	27.44299596	-2.704863742	0.020241374	0.108943716	-3.977037554	256200000	155470000	262640000	171060000	185760000	143280000	34.189	NbD017850.1;NbE44072063.1;NbD033514.1;NbD046729.1	60S acidic ribosomal protein P0 (XP_016462825.1);60S acidic ribosomal protein P0 (XP_019224266.1)	Not significant	Unchanged	Others
525	-0.764200687	24.31880482	-2.704267977	0.020263065	0.108943716	-3.97808424	18567000	15776000	26771000	14423000	42059000	18753000	36.235	NbD020531.1	annexin D4-like (XP_019234852.1)	Not significant	Unchanged	Others
1186	-0.72241529	21.14250479	-2.556148864	0.033312264	0.14558941	-3.980859422	2930200	1747500	2837100	NA	NA	NA	29.511	NbD052626.1	proteasome subunit beta type-7-A (XP_009595224.1)	Not significant	Unchanged	Others
766	-0.609238543	19.93880295	-2.700950102	0.020384284	0.108943716	-3.983912508	1169600	860040	1866200	827030	964180	833520	30.568	NbD031070.1;NbE44073668.1	50S ribosomal protein L21, mitochondrial-like (XP_016472738.1);50S ribosomal protein L21, mitochondrial-like isoform X1 (XP_009596856.1)	Not significant	Unchanged	Others
204	-0.49026379	25.32390712	-2.699212889	0.020448039	0.108943716	-3.986963576	52170000	35251000	60816000	37358000	40550000	35247000	35.649	NbE03058771.1;NbD007487.1;NbE05068164.1;NbD001375.1	cytochrome c1-2, heme protein, mitochondrial-like (XP_016433559.1);cytochrome c1-2, heme protein, mitochondrial-like (XP_016433559.1);cytochrome c1-1, heme protein, mitochondrial (XP_009590496.1);cytochrome c1-1, heme protein, mitochondrial (XP_0095904	Not significant	Unchanged	Others
1169	-0.417790461	20.97648498	-2.699202364	0.020448426	0.108943716	-3.986982059	2075800	1792700	2763100	1916700	2538300	1777300	25.416	NbD051708.1;NbD017487.1	elongation factor 1-delta 1-like isoform X1 (XP_016469408.1);elongation factor 1-delta 1-like isoform X1 (XP_016469408.1)	Not significant	Unchanged	Others
451	-0.411686049	23.31928686	-2.690534642	0.020769498	0.110183415	-4.002199274	10597000	8478600	12785000	9191700	12823000	9470300	61.843	NbE05067390.1;NbD017039.1	nicalin-1-like isoform X1 (XP_016503780.1);nicalin-1-like isoform X1 (XP_016503780.1)	Not significant	Unchanged	Others
527	-0.482871658	21.39520432	-2.674553277	0.021374612	0.111696987	-4.030230255	2762300	2192300	3708700	2225200	3323800	2557300	56.296	NbD020626.1;NbE03056328.1;NbE03056329.1;NbE03054293.1;NbD036334.1;NbD018559.1;NbD038993.1;NbD036333.1	serine carboxypeptidase-like (XP_019248753.1);serine carboxypeptidase-like (XP_019248753.1)	Not significant	Unchanged	Others
942	-0.464117681	22.05639304	-2.67237213	0.021458539	0.111696987	-4.034053258	6413000	3959600	5014900	4236300	4672400	3412600	35.218	NbD039792.1;NbD022861.1	endochitinase A (XP_016432348.1);endochitinase A (XP_016432348.1)	Not significant	Unchanged	Others
409	-0.513097165	23.74629722	-2.671867773	0.021477992	0.111696987	-4.034937176	15695000	12461000	19055000	14152000	18076000	10547000	54.705	NbD014754.1	mitochondrial-processing peptidase subunit alpha (XP_019238618.1)	Not significant	Unchanged	Others
1064	-0.470795365	22.63470833	-2.671459757	0.021493742	0.111696987	-4.035652225	6541600	5202700	8840700	6417900	8697300	5659300	44.577	NbD045995.1	pyruvate dehydrogenase E1 component subunit beta-3, chloroplastic-like (XP_019252618.1)	Not significant	Unchanged	Others
67	0.428777635	20.56083733	2.619581159	0.025302024	0.123396027	-4.057757517	NA	2012500	1324600	1777000	1417100	1754000	15.041	NbD002368.1	cytochrome b5-like (XP_016505311.1)	Not significant	Unchanged	Others
231	-0.541941182	24.3838642	-2.656180897	0.022091814	0.114235013	-4.062411784	19562000	16806000	27960000	20302000	31552000	16389000	57.151	NbD008528.1	serine hydroxymethyltransferase, mitochondrial-like (XP_016482430.1)	Not significant	Unchanged	Others
57	-0.695709055	22.38782735	-2.654406845	0.022162313	0.114235013	-4.065516751	5089000	3627200	8194400	4723300	8423600	4825500	25.357	NbD002065.1;NbD013005.1	proteasome subunit beta type-6-like (XP_016482394.1);proteasome subunit beta type-6-like (XP_016482394.1)	Not significant	Unchanged	Others
512	-0.457186	20.12744148	-2.612048236	0.025633466	0.124058151	-4.070478223	NA	974210	1597900	1167500	1281300	995430	29.156	NbD019820.1;NbD025882.1	uncharacterized protein At2g39795, mitochondrial-like (XP_016465554.1);uncharacterized protein At2g39795, mitochondrial-like (XP_016465554.1)	Not significant	Unchanged	Others
1220	-0.558876667	28.3815444	-2.644640654	0.022554408	0.11479934	-4.082601578	458289984	263710000	430620000	338540000	428600000	296369984	20.179	NbE03058344.1	ribulose bisphosphate carboxylase small chain S41, chloroplastic-like (XP_016461746.1)	Not significant	Unchanged	Others
691	-0.445741074	22.83150752	-2.643073822	0.022617947	0.11479934	-4.085341287	9167200	6862400	9163900	5400400	8603800	7719000	20.122	NbD031860.1;NbD027868.1;NbE03059519.1;NbD031861.1;NbE05065545.1;NbD036167.1;NbE03058694.1;NbD023475.1;NbD022294.1	Partial, photosynthetic NDH subunit of lumenal location 5, chloroplastic (XP_019223579.1);Partial, photosynthetic NDH subunit of lumenal location 5, chloroplastic (XP_019223579.1);photosynthetic NDH subunit of lumenal location 5, chloroplastic (XP_01922	Not significant	Unchanged	Others
878	0.736872409	20.3476274	2.642680156	0.022633939	0.11479934	-4.086029583	1267900	1738500	916730	1073000	790360	2279500	53.612	NbD037444.1;NbD036231.1;NbD010014.1;NbE05064208.1;NbD016768.1;NbE05068816.1;NbD012438.1;NbD030218.1;NbE03059191.1;NbD051163.1;NbD031309.1	ATP-dependent 6-phosphofructokinase 6-like (XP_019223602.1);ATP-dependent 6-phosphofructokinase 6-like (XP_019223602.1)	Not significant	Unchanged	Others
760	-0.430279287	23.58912728	-2.636794801	0.022874356	0.11509795	-4.096316974	13063000	11905000	18043000	12064000	14901000	9994600	43.713	NbD030763.1	fasciclin-like arabinogalactan protein 8 (XP_009785088.1)	Not significant	Unchanged	Others
743	-0.848165263	20.92355646	-2.467577258	0.035270784	0.150302249	-4.132055791	NA	1218600	NA	1703600	2970700	2164600	49.601	NbD029733.1	Partial, nucleolin 1 (XP_019263203.1)	Not significant	Unchanged	Others
607	0.374529955	21.31135662	2.602686693	0.024318048	0.120922688	-4.155834307	2000400	2886400	2265500	2788300	2443500	2998000	64.474	NbE03054847.1;NbD024089.1	protein NRT1/ PTR FAMILY 8.3-like (XP_016482143.1);protein NRT1/ PTR FAMILY 8.3-like isoform X1 (XP_016463499.1)	Not significant	Unchanged	Others
1126	-0.438225486	19.559389	-2.553508708	0.028360361	0.132697187	-4.16909428	NA	650440	908810	737110	1028900	758180	69.382	NbD049858.1	patellin-3-like (XP_009617344.1)	Not significant	Unchanged	Others
1272	-0.423002813	21.90605303	-2.592489859	0.024766808	0.122112756	-4.173592372	5136600	3573000	4730400	3403800	4145600	3436800	68.75	NbE05065916.1;NbD019966.1	ATP-dependent zinc metalloprotease FTSH 2, chloroplastic (XP_018624755.1);Partial, ATP-dependent zinc metalloprotease FTSH 2, chloroplastic (XP_018624755.1)	Not significant	Unchanged	Others
861	-0.409767761	21.74230781	-2.592390032	0.024771242	0.122112756	-4.173766141	4761400	3299400	4068000	3403900	3792100	2789500	19.9	NbD036398.1	50S ribosomal protein L12, chloroplastic (XP_019253732.1)	Not significant	Unchanged	Others
723	0.410455096	26.02756032	2.590702905	0.024846286	0.122112756	-4.176702693	68735000	77890000	53380000	73846000	58121000	87048000	34.54	NbD029126.1;NbE03060847.1;NbE44070740.1	60S ribosomal protein L5-like (XP_016438102.1);60S ribosomal protein L5-like (XP_016438102.1);60S ribosomal protein L5 isoform X1 (XP_019258074.1)	Not significant	Unchanged	Others
535	-0.458970052	20.92498604	-2.584413711	0.025128008	0.123020518	-4.187645388	2564100	1614100	2262400	1994500	2188600	1518500	24.645	NbD020929.1;NbD001888.1;NbD029936.1;NbD019451.1	6,7-dimethyl-8-ribityllumazine synthase, chloroplastic-like (XP_009764059.1)	Not significant	Unchanged	Others
1132	-0.584089923	19.94752279	-2.535096729	0.029276026	0.135978026	-4.200018086	NA	726170	1352600	816350	1249300	1099900	40.679	NbD050038.1	lichenase (XP_016495750.1)	Not significant	Unchanged	Others
366	-0.574824751	20.48803728	-2.555542787	0.030496987	0.140109348	-4.201705547	1762800	1303100	NA	1196300	2074200	1357200	16.747	NbD013148.1	40S ribosomal protein S16-like (XP_019254766.1)	Not significant	Unchanged	Others
1237	-0.379664215	25.29661492	-2.575739143	0.025521739	0.123990671	-4.202727868	44500000	34459000	48916000	37419000	52557000	40288000	42.801	NbE03060872.1	fructose-bisphosphate aldolase 1, chloroplastic-like (XP_016446340.1)	Not significant	Unchanged	Others
742	0.565921229	19.88852911	2.49695924	0.03359864	0.14558941	-4.213420327	717410	NA	NA	1291700	908310	1105500	68.348	NbD029695.1	uncharacterized protein LOC104217264 isoform X2 (XP_009765761.1)	Not significant	Unchanged	Others
436	0.638788713	22.15940071	2.5681007	0.025873454	0.124743498	-4.215998542	2522000	5666300	4383300	5212000	4524300	6392600	185.95	NbE03054015.1;NbD016179.1	UDP-glucose:glycoprotein glucosyltransferase isoform X1 (XP_009619269.1);UDP-glucose:glycoprotein glucosyltransferase isoform X1 (XP_009619269.1)	Not significant	Unchanged	Others
213	-0.783440506	20.91767594	-2.488624169	0.034064803	0.146918948	-4.22687998	NA	NA	1845200	1110500	2613000	1465500	95.644	NbD007938.1;NbE05065809.1;NbD019897.1	alpha-glucan phosphorylase, H isozyme (XP_016501666.1);alpha-glucan phosphorylase, H isozyme (XP_016501666.1);alpha-1,4 glucan phosphorylase L-2 isozyme, chloroplastic/amyloplastic isoform X2 (XP_018626136.1)	Not significant	Unchanged	Others
777	0.463483403	21.29257905	2.555846212	0.026447681	0.127029015	-4.237268435	1820400	2734000	2266300	2466100	2313700	3711500	99.788	NbD031427.1	beta-adaptin-like protein B (XP_016515327.1)	Not significant	Unchanged	Others
1108	-0.604655045	21.93168408	-2.550794113	0.026688038	0.127699746	-4.246029815	6017700	3059400	5847800	3638500	3464700	3115100	71.81	NbD048825.1;NbE03057646.1	polyadenylate-binding protein 2-like isoform X1 (XP_019263511.1);polyadenylate-binding protein 2-like isoform X1 (XP_019263511.1)	Not significant	Unchanged	Others
159	0.883232302	19.32261407	2.400306511	0.04256474	0.166580525	-4.272292063	NA	662130	NA	582150	400940	1049300	172.72	NbD005475.1;NbE05065794.1;NbD018228.1	myosin XI-K (ABJ53199.1);myosin-17-like (XP_016439929.1);myosin XI-K (ABJ53199.1)	Not significant	Unchanged	Others
547	0.449191764	23.00195319	2.533761394	0.027514268	0.13066701	-4.275535324	7810200	11290000	7006400	9100000	6602400	8949200	20.864	NbE03054627.1;NbD021620.1	60S ribosomal protein L18-2-like (XP_019260607.1);60S ribosomal protein L18-2-like (XP_019260607.1)	Not significant	Unchanged	Others
1305	0.86074155	19.03300789	2.487521551	0.031779471	0.142257103	-4.279697279	NA	716800	517290	645420	274420	692330	79.373	NbE44071777.1;NbD004628.1	protein CASP-like (XP_009616229.1);Partial, protein CASP-like (XP_009616229.1)	Not significant	Unchanged	Others
177	0.415336775	27.08601245	2.529195153	0.027739995	0.131247441	-4.283436635	139740000	182010000	122620000	158670000	116040000	163300000	26.562	NbD006299.1;NbD031529.1;NbE05068423.1	40S ribosomal protein S3-1-like (XP_016500605.1);40S ribosomal protein S3-1-like (XP_016500605.1);40S ribosomal protein S3-1-like (XP_016500605.1)	Not significant	Unchanged	Others
1271	0.393768858	24.71940349	2.523795935	0.028009241	0.132028688	-4.292774479	29692000	32745000	24070000	35003000	23551000	33303000	24.912	NbE05065846.1	60S ribosomal protein L19-1 (XP_019247440.1)	Not significant	Unchanged	Others
685	0.405635701	24.06911231	2.519210455	0.028239914	0.132623004	-4.300700838	13625000	21598000	16306000	21033000	17131000	19475000	16.397	NbD040906.1;NbD027625.1	60S ribosomal protein L27a-3-like (XP_019247464.1);60S ribosomal protein L27a-3-like (XP_019247464.1)	Not significant	Unchanged	Others
86	-0.66861242	21.51692096	-2.471883161	0.032647589	0.144881438	-4.305813428	NA	3327300	4332900	1857200	3221300	2101100	30.414	NbD003323.1;NbE03061032.1;NbD016434.1	psbP-like protein 1, chloroplastic (XP_019252126.1);psbP-like protein 1, chloroplastic (XP_016463766.1);psbP-like protein 1, chloroplastic (XP_016463766.1)	Not significant	Unchanged	Others
334	0.49859124	23.74584943	2.469311505	0.032792565	0.144881438	-4.310104384	NA	15533000	13362000	14219000	9826100	19210000	30.037	NbD011824.1;NbD051455.1	40S ribosomal protein S2-3-like (XP_019223368.1);40S ribosomal protein S2-3-like (XP_019223368.1)	Not significant	Unchanged	Others
899	0.467138889	19.45697422	2.428513084	0.037622767	0.155716548	-4.323701269	NA	908980	681490	NA	612730	877850	64.907	NbE03061737.1;NbD040414.1;NbD038248.1;NbE03059411.1	galacturonosyltransferase 8-like (XP_019241796.1);galacturonosyltransferase 8-like (XP_019241796.1);galacturonosyltransferase 8-like (XP_019241796.1);galacturonosyltransferase 8-like (XP_019241796.1)	Not significant	Unchanged	Others
308	0.562592228	22.67096955	2.499212748	0.029267813	0.135978026	-4.335223172	5799000	7361500	4127000	6289500	6538400	10888000	50.496	NbE03060735.1;NbD037232.1;NbD011138.1;NbD013322.1	molybdate-anion transporter-like (XP_016455278.1);molybdate-anion transporter-like (XP_016455278.1);molybdate-anion transporter-like (XP_016455278.1)	Not significant	Unchanged	Others
146	0.457131315	21.04212376	2.487987694	0.029860718	0.138187557	-4.354568234	1663900	2055200	1535200	2492800	2028100	2616200	65.552	NbD005225.1	serine/threonine-protein phosphatase 2A 65 kDa regulatory subunit A beta isoform (XP_019256827.1)	Not significant	Unchanged	Others
949	0.629019323	20.96403311	2.324405389	0.044676638	0.168795018	-4.359970184	1597300	2105600	NA	2653500	NA	2697900	44.084	NbD040178.1;NbD014083.1;NbE03061591.1;NbD016424.1;NbE05065546.1;NbD025196.1	apocytochrome b (mitochondrion) (YP_173366.1);Partial, apocytochrome b (mitochondrion) (YP_173366.1);Partial, apocytochrome b (mitochondrion) (YP_173366.1);Partial, apocytochrome b (mitochondrion) (YP_173366.1);Partial, apocytochrome b (mitochondrion)	Not significant	Unchanged	Others
209	0.387801014	25.94623126	2.479299337	0.030327671	0.139838135	-4.369524987	65042000	81953000	53092000	65966000	54575000	78082000	13.768	NbD031784.1;NbD028515.1;NbD010643.1;NbD010400.1;NbD007887.1	60S ribosomal protein L34 (XP_019232842.1);60S ribosomal protein L34 (XP_016455712.1);60S ribosomal protein L34 (XP_019232842.1);60S ribosomal protein L34 (XP_019232842.1);60S ribosomal protein L34 (XP_019232842.1)	Not significant	Unchanged	Others
367	0.440129567	20.34444663	2.428682609	0.03516877	0.150302249	-4.37775132	943230	1451400	1225300	1604400	NA	1332500	29.333	NbD013178.1;NbD029684.1	signal recognition particle receptor subunit beta-like (XP_016448297.1);signal recognition particle receptor subunit beta-like (XP_016503248.1)	Not significant	Unchanged	Others
1215	0.520342524	21.62473854	2.474020591	0.030614847	0.140127953	-4.378605018	2523900	3939300	2530800	3825500	2503000	3130400	37.423	NbE03057675.1	altered inheritance of mitochondria protein 32-like (XP_016441783.1)	Not significant	Unchanged	Others
227	0.560093409	22.10388772	2.472062238	0.030722059	0.140127953	-4.381972213	2512000	4546500	3890100	5344200	4590100	5916400	85.077	NbD008355.1;NbD016276.1;NbD035163.1;NbE03057024.1	two pore calcium channel protein 1A (XP_016445355.1)	Not significant	Unchanged	Others
889	0.454207715	24.64264161	2.46836836	0.030925282	0.140395346	-4.388321407	25441000	37006000	22590000	27544000	18797000	27254000	30.112	NbD037916.1;NbD046441.1;NbE03060917.1;NbD037263.1;NbD039023.1;NbD012273.1;NbD053117.1;NbE03062639.1;NbD034509.1	ribosomal protein L2 (plastid) (NP_054577.1)	Not significant	Unchanged	Others
543	0.481438469	21.20818791	2.466977742	0.031002127	0.140395346	-4.39071096	1805000	2438600	1757900	2694500	2519100	3310400	76.588	NbD021269.1	dnaJ protein ERDJ2A-like (XP_019226470.1)	Not significant	Unchanged	Others
762	1.013170068	26.03505917	2.418538758	0.035787929	0.151263645	-4.394596874	NA	79871000	36239000	102300000	55072000	89718000	52.608	NbE03062054.1;NbE05064299.1;NbD030792.1	pentatricopeptide repeat-containing protein At1g09220, mitochondrial (XP_016477662.1);pentatricopeptide repeat-containing protein At1g09220, mitochondrial isoform X1 (XP_009784437.1);pentatricopeptide repeat-containing protein At1g09220, mitochondrial is	Not significant	Unchanged	Others
1212	-0.501068898	24.20444766	-2.458559978	0.031471279	0.142012748	-4.405167285	23011000	20420000	27615000	14638000	20296000	15221000	14.552	NbE03057258.1;NbD035821.1;NbD027735.1	50S ribosomal protein L31, chloroplastic (XP_019239804.1);50S ribosomal protein L31, chloroplastic (XP_019239804.1);50S ribosomal protein L31, chloroplastic-like (XP_016453574.1)	Not significant	Unchanged	Others
699	-0.36930039	22.65984441	-2.454558896	0.031696692	0.142257103	-4.412033583	8005800	5525600	6735000	6006900	8314800	6266900	177.17	NbD028175.1	ferredoxin-dependent glutamate synthase, chloroplastic (XP_009794669.1)	Not significant	Unchanged	Others
902	-0.615811256	23.06284845	-2.45164224	0.031862001	0.142257103	-4.417036838	15499000	6794800	10708000	8675600	7892600	6174800	26.416	NbD038510.1	eukaryotic translation initiation factor 6-2 (XP_019231171.1)	Not significant	Unchanged	Others
678	-0.634879838	21.07362393	-2.392370713	0.037434902	0.155716548	-4.43796833	NA	2654400	2764100	1556000	3119500	1637300	51.071	NbD027122.1	papain-like cysteine proteinase 6 (AQQ13385.1)	Not significant	Unchanged	Others
745	0.671243582	20.56572148	2.436598303	0.032728069	0.144881438	-4.442815614	1052100	1720200	854400	1738100	1757500	2133800	169.78	NbE03054350.1;NbD029889.1	ABC transporter C family member 14-like (XP_009757900.1);ABC transporter C family member 14-like (XP_009757900.1)	Not significant	Unchanged	Others
594	-0.50477572	20.73491522	-2.432632541	0.032960163	0.145116273	-4.449603382	2287900	1187400	2338500	1650500	1777200	1698400	92.3	NbD023509.1	phospholipase D alpha 1-like isoform X1 (XP_019231781.1)	Not significant	Unchanged	Others
888	-0.479584686	20.91656141	-2.428670317	0.033193647	0.14558941	-4.456381798	2087100	1593000	2782800	1856700	2216000	1605200	48.86	NbD037891.1;NbE03059317.1	dihydroorotate dehydrogenase (quinone), mitochondrial (XP_019261272.1)	Not significant	Unchanged	Others
966	0.606917765	22.17699579	2.421833953	0.033600282	0.14558941	-4.46806936	2566300	6353600	3831300	4998800	4645000	5079900	69.878	NbD041115.1	vacuolar-sorting receptor 3-like (XP_019251853.1)	Not significant	Unchanged	Others
1006	0.517517954	20.66465093	2.421141871	0.033641717	0.14558941	-4.469252001	1651600	2251000	950900	1737000	1568200	1847700	50.563	NbD043410.1;NbE03056173.1	molybdate transporter 2-like (XP_016452591.1);molybdate transporter 2-like (XP_016452591.1)	Not significant	Unchanged	Others
926	-0.367799883	20.54991995	-2.410311772	0.03429661	0.147417294	-4.48774523	1961900	1217000	1693900	1577700	1819500	1465700	51.878	NbD039416.1	receptor-like protein 12 isoform X2 (XP_016444458.1)	Not significant	Unchanged	Others
358	0.543506691	23.46992598	2.3462783	0.040517906	0.164142826	-4.514050062	NA	17702000	11434000	14205000	8852900	12540000	20.86	NbD012722.1	60S ribosomal protein L18-2-like (XP_019243667.1)	Not significant	Unchanged	Others
187	0.533540678	25.91019921	2.393729062	0.035323399	0.150302249	-4.516011917	42108000	90276000	50540000	56502000	60362000	76377000	75.147	NbD006717.1	long chain acyl-CoA synthetase 1-like (XP_016457061.1)	Not significant	Unchanged	Others
344	-0.435924224	21.74199833	-2.342024718	0.040814593	0.164818166	-4.521050149	NA	3590300	4356800	3784400	4792800	2836800	54.225	NbD012210.1	hexokinase-2-like (XP_016440775.1)	Not significant	Unchanged	Others
803	0.387038171	24.37587108	2.389127126	0.035613591	0.151030212	-4.52384552	17204000	24324000	18154000	22138000	22282000	28901000	14.061	NbD033301.1;NbD003611.1	60S ribosomal protein L22-3-like (XP_019240556.1);60S ribosomal protein L22-3-like (XP_019240556.1)	Not significant	Unchanged	Others
975	-0.341067827	22.70524419	-2.378008822	0.036324258	0.153020464	-4.542751862	7957200	6085700	7334900	6113500	7990300	6167400	24.491	NbD041733.1	elongation factor 1-beta-like (XP_019232881.1)	Not significant	Unchanged	Others
218	-0.513684288	24.05417245	-2.373128944	0.036640492	0.153841535	-4.551041066	20124000	14212000	31187000	14679000	19413000	20069000	17.818	NbD048818.1;NbD035713.1;NbD031743.1;NbD014632.1;NbD009629.1;NbD008042.1;NbD017729.1;NbD014776.1	60S ribosomal protein L12 (XP_019261679.1);60S ribosomal protein L12-like (XP_019262388.1);60S ribosomal protein L12 (XP_019261679.1);60S ribosomal protein L12-like (XP_019262388.1);60S ribosomal protein L12-like (XP_019262388.1);60S ribosomal protein	Not significant	Unchanged	Others
1298	0.608388332	19.99480659	2.19884617	0.054928623	0.194009734	-4.557123774	NA	1057400	751850	1008100	NA	1412800	61.695	NbE44070274.1	3beta-hydroxysteroid-dehydrogenase/decarboxylase (XP_019232316.1)	Not significant	Unchanged	Others
1269	-0.541877762	18.50724672	-2.367619966	0.037000695	0.154841191	-4.56039231	413510	278410	687760	324840	346660	353270	55.708	NbE05065599.1;NbD004410.1	dihydrolipoyl dehydrogenase 2, chloroplastic-like (XP_009772862.1);dihydrolipoyl dehydrogenase 2, chloroplastic-like (XP_009772862.1)	Not significant	Unchanged	Others
522	0.681374352	20.41892851	2.313033624	0.042893803	0.166838474	-4.568661632	NA	2104900	1378100	1722900	801110	1319200	58.966	NbD020449.1	T-complex protein 1 subunit zeta 1 (XP_019223578.1)	Not significant	Unchanged	Others
406	0.385646627	22.65934334	2.357697764	0.037658112	0.155716548	-4.577217019	5488700	6934500	5293400	6773100	6235100	8600400	74.366	NbD014611.1;NbD049698.1;NbE03058102.1;NbD027275.1	transmembrane 9 superfamily member 11-like (XP_016448149.1);transmembrane 9 superfamily member 11-like (XP_019261458.1)	Not significant	Unchanged	Others
1069	0.821340652	20.761432	2.307501714	0.043302084	0.166890705	-4.577726546	NA	2025000	830670	1743400	1872300	3031300	74.191	NbE03059340.1;NbD046309.1	phospholipid:diacylglycerol acyltransferase 1-like (XP_016489221.1);phospholipid:diacylglycerol acyltransferase 1-like (XP_016489221.1)	Not significant	Unchanged	Others
1277	0.390919208	22.13207885	2.357054975	0.037701088	0.155716548	-4.578306177	3895200	5490100	3883700	4515300	4500700	6191900	33.015	NbE05066859.1;NbE05064519.1;NbD009795.1;NbE03057357.1;NbD005929.1;NbD030054.1;NbE03062443.1;NbE03061981.1	cytochrome b6 (XP_016443822.1);cytochrome b6 (XP_016443822.1);photosystem II protein H (plastid) (NP_054529.1)	Not significant	Unchanged	Others
872	-0.486524206	21.61358196	-2.346676698	0.03840157	0.158094774	-4.595877877	3510100	2576100	4252800	2692200	4316800	3378400	69.136	NbD037179.1	vacuolar-sorting receptor 1-like (XP_019265724.1)	Not significant	Unchanged	Others
816	0.765636025	22.62907611	2.33253055	0.039376629	0.161584354	-4.619787519	9636500	10810000	5571800	8740800	3293700	9197300	14.315	NbD034110.1;NbD045831.1;NbD045346.1;NbD019757.1	60S ribosomal protein L35 (XP_009758088.1);60S ribosomal protein L35-like (XP_019236375.1);60S ribosomal protein L35 (XP_016437633.1);60S ribosomal protein L35-like (XP_016432600.1)	Not significant	Unchanged	Others
144	-0.409964759	21.43820207	-2.329040224	0.039620857	0.162062087	-4.625679357	3190000	2477300	3419900	2698600	3186500	2217000	17.372	NbD005190.1	eukaryotic translation initiation factor 5A-2 (XP_016504267.1)	Not significant	Unchanged	Others
103	0.461498684	23.33617176	2.276699127	0.045645359	0.170226141	-4.628079848	NA	10344000	9918200	14980000	8833800	13818000	13.862	NbD023522.1;NbD011205.1;NbD005029.1;NbD004027.1;NbE44070355.1	60S ribosomal protein L31 (XP_019235538.1);60S ribosomal protein L31-like (XP_019242968.1);60S ribosomal protein L31-like (XP_019242968.1);60S ribosomal protein L31-like (XP_019242968.1)	Not significant	Unchanged	Others
1281	0.433141128	23.17009103	2.324063855	0.039971595	0.162971005	-4.634074539	8033100	10188000	6059100	10692000	9940100	10932000	13.578	NbE05067506.1;NbD000544.1;NbD005114.1;NbE03058176.1	ribosomal protein L14 (plastid) (NP_054535.2);Partial, ribosomal protein L14 (plastid) (NP_054535.2);ribosomal protein L14 (plastid) (NP_054535.2)	Not significant	Unchanged	Others
608	0.951821749	24.74310579	2.321078943	0.040183407	0.163309489	-4.639107186	7720900	29995000	31354000	38946000	25953000	38924000	43.663	NbD033114.1;NbD024168.1;NbE03060545.1;NbD012067.2;NbD012067.1;NbE05063126.1	triose phosphate/phosphate translocator, chloroplastic-like (XP_016434083.1);triose phosphate/phosphate translocator, chloroplastic-like (XP_016434083.1);triose phosphate/phosphate translocator, chloroplastic-like (XP_016434083.1)	Not significant	Unchanged	Others
1165	0.512942934	19.48907539	2.136847223	0.060803223	0.203964249	-4.65331322	NA	864020	565510	740670	NA	821120	45.586	NbE03057695.1;NbD051439.1	lysophospholipid acyltransferase LPEAT1 isoform X1 (XP_009593884.1);lysophospholipid acyltransferase LPEAT1 isoform X1 (XP_009593884.1)	Not significant	Unchanged	Others
267	-0.418209888	21.87218005	-2.309917083	0.040985086	0.164867954	-4.657906753	5207400	3098100	4635900	2930000	3492800	3893000	21.297	NbD009771.1;NbD025218.1;NbE05068083.1	lipoxygenase homology domain-containing protein 1-like (XP_016472500.1)	Not significant	Unchanged	Others
229	-0.413727421	20.41359565	-2.308513669	0.041086967	0.164867954	-4.660268268	1906500	1144500	1615700	1102900	1302800	1344900	30.399	NbE03059562.1;NbD008464.1	early nodulin-like protein 2 (XP_016449436.1);early nodulin-like protein 2 (XP_016449436.1)	Not significant	Unchanged	Others
944	-0.359247244	27.32313752	-2.306030278	0.041267845	0.165071382	-4.664445836	176530000	147570000	215510000	140540000	202400000	175900000	27.527	NbE03061776.1;NbD039901.1	mitochondrial outer membrane protein porin of 34 kDa (XP_019263437.1);mitochondrial outer membrane protein porin of 34 kDa (XP_019263437.1)	Not significant	Unchanged	Others
214	-0.392652014	19.1173657	-2.250352104	0.047746766	0.1759968	-4.670980402	NA	470260	693170	623940	715020	525600	61.395	NbD007941.1;NbD019901.1;NbD009425.1	non-specific phospholipase C1 (XP_009769939.1);non-specific phospholipase C1 (XP_009769939.1)	Not significant	Unchanged	Others
890	-0.520882946	20.90174557	-2.301566639	0.041594885	0.165475819	-4.671950656	3216900	1581500	2442400	1847400	1799700	1638400	23.325	NbD037949.1	40S ribosomal protein S5 (XP_019243300.1)	Not significant	Unchanged	Others
1139	0.382257743	24.45312677	2.301089945	0.041629958	0.165475819	-4.672751833	24943000	27559000	19632000	25931000	17032000	25841000	28.525	NbD050280.1	50S ribosomal protein L15, chloroplastic-like (XP_016442978.1)	Not significant	Unchanged	Others
550	-0.35016174	20.95879673	-2.297404588	0.041902072	0.16603696	-4.678943836	2346900	1635800	2089500	1845000	2607200	2045300	33.174	NbD021769.1;NbD021768.1	probable xyloglucan endotransglucosylase/hydrolase protein 7 (XP_019253375.1);probable xyloglucan endotransglucosylase/hydrolase protein 6 (XP_019225235.1)	Not significant	Unchanged	Others
725	0.426498246	21.18720383	2.293976507	0.042156725	0.166448785	-4.684700451	2036600	3117300	1856500	2619800	2670300	3001100	25.134	NbD046392.1;NbD029212.1	40S ribosomal protein S8-like (XP_016446407.1);40S ribosomal protein S8-like (XP_016446407.1)	Not significant	Unchanged	Others
85	-0.463419628	24.43873185	-2.292477556	0.04226854	0.166448785	-4.68721662	23127000	17715000	27836000	18412000	22940000	17273000	25.774	NbE03056876.1;NbD003315.1;NbD026108.1	elongation factor 1-delta 1-like isoform X1 (XP_009790695.1);elongation factor 1-delta 1-like isoform X2 (XP_016501078.1);elongation factor 1-delta 1-like isoform X2 (XP_016501078.1)	Not significant	Unchanged	Others
1042	-0.420001559	23.76583293	-2.289408781	0.042498347	0.166580525	-4.692366115	14620000	12610000	15260000	13244000	21112000	11776000	68.136	NbD045171.1	patellin-3-like (XP_009617344.1)	Not significant	Unchanged	Others
763	0.454943742	21.06411733	2.285596456	0.042785508	0.166838474	-4.69875991	1330000	2669800	1581700	2080600	2252200	2196700	116.62	NbD030908.1	calcium-transporting ATPase 10, plasma membrane-type (XP_009757251.1)	Not significant	Unchanged	Others
1222	0.465279714	24.62783735	2.282166997	0.043045422	0.166890705	-4.704508355	18788000	37669000	23701000	32321000	23980000	23079000	111.59	NbE03058663.1;NbD033126.1	protein TIC110, chloroplastic isoform X1 (XP_019243931.1);protein TIC110, chloroplastic isoform X1 (XP_019243931.1)	Not significant	Unchanged	Others
261	-0.434045403	21.8151099	-2.279509633	0.043247861	0.166890705	-4.708960501	3833400	2533700	5091500	3486400	4298700	3851700	55.764	NbD009482.1;NbD038858.1;NbE03059425.1;NbD024551.1;NbD030867.1	serine hydroxymethyltransferase 4-like (XP_016434857.1);serine hydroxymethyltransferase 4-like (XP_016434857.1)	Not significant	Unchanged	Others
529	0.379450707	24.1054454	2.272434642	0.043791303	0.168264763	-4.72080488	15532000	20161000	12333000	19663000	18325000	19492000	147.85	NbD020669.1	myosin heavy chain, cardiac muscle isoform-like (XP_016481995.1)	Not significant	Unchanged	Others
115	-0.452543282	25.92529492	-2.269951287	0.043983602	0.168493074	-4.724959171	61398000	46572000	81502000	65248000	88143000	56641000	47.479	NbD004413.1;NbE05065598.1;NbE03062093.1	calreticulin (XP_019242768.1);calreticulin (XP_019242768.1);calreticulin isoform X2 (XP_009804594.1)	Not significant	Unchanged	Others
1302	-0.42476395	20.21542138	-2.174008616	0.057212786	0.198590554	-4.727441412	NA	NA	1324700	965260	1166300	888280	19.729	NbE44071340.1;NbD014996.1;NbE05067080.1	uncharacterized protein LOC109228938 (XP_019249750.1);uncharacterized protein LOC109228938 (XP_019249750.1);uncharacterized protein LOC109228938 (XP_019249750.1)	Not significant	Unchanged	Others
704	0.367336708	19.62401399	2.213181844	0.050871038	0.185891862	-4.73122569	NA	950740	691650	956850	697000	789790	54.287	NbD028300.1;NbD028879.1;NbE03054197.1;NbD007378.1	endoplasmic reticulum oxidoreductin-1-like (XP_009601341.1)	Not significant	Unchanged	Others
521	-0.345130397	27.68064487	-2.265932657	0.044296503	0.168795018	-4.731678279	254280000	189250000	222970000	200590000	256070000	186590000	71.134	NbD020434.1;NbE03058635.1	HSP70 (ARH56399.1);HSP70 (ARH56399.1)	Not significant	Unchanged	Others
1210	-0.476508618	22.62677342	-2.263899318	0.044455636	0.168795018	-4.735076357	9202600	6450500	8980000	4385400	6501800	7051600	27.467	NbE03056927.1;NbD014872.1	probable ATP synthase 24 kDa subunit, mitochondrial (XP_016487066.1);Partial, probable ATP synthase 24 kDa subunit, mitochondrial (XP_016487066.1)	Not significant	Unchanged	Others
627	-0.449342749	22.78426564	-2.262004968	0.044604385	0.168795018	-4.73824116	7181400	4608500	8747700	6550600	9040100	7389900	38.611	NbD024950.1	fructose-bisphosphate aldolase cytoplasmic isozyme-like (XP_016442298.1)	Not significant	Unchanged	Others
641	-0.412040525	21.42040998	-2.260055274	0.044757977	0.168795018	-4.741497417	3880500	2761500	3486700	2592200	2582200	2071900	23.248	NbD025395.1;NbE05065602.1	outer envelope pore protein 24, chloroplastic-like (XP_019230684.1);outer envelope pore protein 24, chloroplastic-like (XP_019230684.1)	Not significant	Unchanged	Others
140	-0.459214507	21.06264688	-2.258749367	0.044861137	0.168795018	-4.743677889	2595200	2468300	3223900	1740400	2106500	1578900	43.729	NbD005008.1	fasciclin-like arabinogalactan protein 8 (XP_019244732.1)	Not significant	Unchanged	Others
1205	0.430318067	27.44627641	2.250618991	0.045508534	0.170226141	-4.757242776	138520000	160430000	137710000	193490000	161180000	242360000	25.042	NbE05063640.1;NbE03055774.1;NbD046221.1	biotin carboxyl carrier protein of acetyl-CoA carboxylase 1, chloroplastic-like (XP_016488425.1);biotin carboxyl carrier protein of acetyl-CoA carboxylase 1, chloroplastic-like (XP_016488425.1);biotin carboxyl carrier protein of acetyl-CoA carboxylase 1,	Not significant	Unchanged	Others
412	-0.567260672	25.24788813	-2.248715872	0.045661361	0.170226141	-4.760415381	40592000	42727000	42045000	28233000	77718000	33801000	35.919	NbD014817.1;NbE03059783.1;NbD049517.1	annexin D2-like (XP_019249858.1)	Not significant	Unchanged	Others
753	0.341616445	21.88758285	2.247261523	0.045778481	0.170226141	-4.762839192	3471900	4538400	3715900	4499900	3694900	4749400	41.296	NbD030400.1;NbD033288.1;NbE03054978.1;NbD036656.1	acetoacetyl-coenzyme A thiolase (BAR94039.1);acetyl-CoA acetyltransferase, cytosolic 1-like (XP_016500617.1)	Not significant	Unchanged	Others
348	0.595359476	20.48139643	2.187636982	0.053131373	0.190312377	-4.772430861	NA	2120100	1193500	1593600	1056000	1444300	65.4	NbE05066496.1;NbD012321.1;NbE44071443.1	cytochrome P450 97B2, chloroplastic isoform X1 (XP_009784850.1);cytochrome P450 97B2, chloroplastic isoform X2 (XP_009784851.1);cytochrome P450 97B2, chloroplastic-like isoform X2 (XP_016484256.1)	Not significant	Unchanged	P450s
883	0.487045932	19.48834758	2.083562911	0.074783567	0.231847343	-4.773280242	NA	865340	NA	854170	588960	760980	21.642	NbD037747.1	50S ribosomal protein L9, chloroplastic-like (XP_016498580.1)	Not significant	Unchanged	Others
466	0.391133402	21.78154693	2.238513665	0.046489043	0.172362885	-4.777406058	2488100	3728700	3098800	3938500	3387700	4011500	73.635	NbD017801.1;NbD045671.1	transmembrane 9 superfamily member 7 (XP_019234392.1);transmembrane 9 superfamily member 7 (XP_019234392.1)	Not significant	Unchanged	Others
364	-0.353920054	23.65916815	-2.228044253	0.04735331	0.175055387	-4.794811711	13975000	11753000	16910000	10845000	14039000	12469000	39.025	NbD012987.1	pto-interacting protein 1-like (XP_016462898.1)	Not significant	Unchanged	Others
886	-0.401773603	24.55679248	-2.217593492	0.048231336	0.177267635	-4.81215561	21201000	22501000	30427000	20027000	31876000	19789000	28.516	NbD037884.1	chloroplast PsbP2 precursor (AFH58002.1)	Not significant	Unchanged	Others
560	-0.521067268	22.84521131	-2.214107505	0.048527654	0.177841229	-4.817933986	6702400	5064900	9121800	7375100	10824000	5995000	24.378	NbD022240.1	elongation factor 1-beta-like (XP_019232881.1)	Not significant	Unchanged	Others
858	-0.379972959	20.00275535	-2.152418877	0.056406333	0.197577983	-4.828962293	NA	842200	1303500	981420	1171500	1036000	26.932	NbD036170.1	uncharacterized protein LOC104229534 (XP_009780489.1)	Not significant	Unchanged	Others
602	-0.430863053	21.21333947	-2.13138453	0.058453638	0.199782244	-4.862566851	2501000	2518100	NA	1691600	2947700	1918300	25.605	NbD023936.1;NbD010777.1;NbD023937.1;NbE03056123.1	uncharacterized protein LOC104232799 (XP_009784386.1)	Not significant	Unchanged	Others
954	-0.483280942	24.20088447	-2.182649878	0.051281288	0.186852509	-4.869918857	19834000	17723000	31749000	20877000	23138000	14415000	60.093	NbD040344.1	dihydrolipoyl dehydrogenase 2, chloroplastic-like (XP_016458638.1)	Not significant	Unchanged	Others
92	-0.523869235	21.33415133	-2.179515273	0.051563682	0.187343119	-4.875082931	2304600	2086500	3118500	2218700	4636000	2421400	18.302	NbE05067554.1;NbD003574.1;NbD003572.1;NbD034084.1	cyanate hydratase isoform X1 (XP_016479958.1);cyanate hydratase isoform X1 (XP_016479958.1);cyanate hydratase isoform X1 (XP_016479958.1);cyanate hydratase isoform X2 (XP_019267789.1)	Not significant	Unchanged	Others
1297	0.341807005	22.55039889	2.176952597	0.051795649	0.187648239	-4.879302601	5941400	6981600	4912400	6647500	5133100	6571000	61.959	NbE44070239.1	carotenoid 9,10(9,10)-cleavage dioxygenase-like isoform X1 (XP_019246433.1)	Not significant	Unchanged	Others
402	-0.473069595	21.05717913	-2.171216774	0.052318443	0.189002239	-4.888739976	2720500	1711200	2351100	1595600	2454300	2149800	18.044	NbD014322.1	peptidyl-prolyl cis-trans isomerase-like (XP_016470413.1)	Not significant	Unchanged	Others
175	-0.468878843	20.88722674	-2.134850803	0.064621914	0.211732783	-4.893081418	2850700	1577500	NA	1800100	2368700	2330700	8.4437	NbD006288.1	uncharacterized protein LOC109237976 (XP_019259938.1)	Not significant	Unchanged	Others
741	-0.355755287	24.63936916	-2.165099286	0.052881548	0.190312377	-4.898794348	25797000	20379000	31373000	23573000	27396000	22026000	29.183	NbD047427.1;NbD029673.1	V-type proton ATPase subunit D-like (XP_019245253.1);V-type proton ATPase subunit D-like (XP_019245253.1)	Not significant	Unchanged	Others
1236	-0.364455521	22.39516218	-2.163748452	0.053006663	0.190312377	-4.901012973	5608000	4854700	7333200	5197000	6659300	5087200	73.569	NbE03060328.1	luminal-binding protein 4 (XP_019228921.1)	Not significant	Unchanged	Others
965	0.740277292	20.0589317	2.158302853	0.053513896	0.191117849	-4.909951218	608100	1027900	527890	1176500	1340300	1658500	106.04	NbD040929.1	coatomer subunit beta-1 (XP_019250152.1)	Not significant	Unchanged	Others
64	-0.390318698	19.12145487	-2.101514765	0.061483203	0.204920553	-4.910073694	NA	549660	585160	446370	724380	499550	14.734	NbD041675.1;NbD002194.1	40S ribosomal protein S15a-2-like (XP_019252361.1);40S ribosomal protein S15a-2-like (XP_019252361.1)	Not significant	Unchanged	Others
1179	0.626200269	20.48388619	2.156767976	0.053657693	0.191117849	-4.912468875	1552100	1890500	886280	1045800	814040	2082700	104.36	NbD052329.1	eukaryotic translation initiation factor 3 subunit C (XP_019247301.1)	Not significant	Unchanged	Others
203	-0.348263747	24.30212395	-2.152739333	0.054036867	0.191639494	-4.919073598	28904000	20356000	21185000	18742000	21628000	16826000	18.757	NbD050616.1;NbD007484.1;NbE03062597.1;NbE05064540.1	putative cytochrome c oxidase subunit 5b-like (XP_019265325.1);putative cytochrome c oxidase subunit 5b-like (XP_019265325.1);cytochrome c oxidase subunit 5b-2, mitochondrial-like (XP_016486478.1);cytochrome c oxidase subunit 5b-2, mitochondrial-like (	Not significant	Unchanged	Others
739	-0.792822882	24.8058688	-2.15200327	0.054106419	0.191639494	-4.920279788	26384000	19111000	28391000	23041000	61342000	20068000	81.913	NbD029643.1	glycerophosphodiester phosphodiesterase GDPDL3-like (XP_019224116.1)	Not significant	Unchanged	Others
1060	0.415098049	20.09263331	2.086613787	0.063049914	0.208236777	-4.93367678	NA	1213000	889510	1156600	946610	1305600	47.176	NbE03057819.1;NbD045814.1	magnesium-protoporphyrin IX monomethyl ester [oxidative] cyclase, chloroplastic-like (XP_016463816.1);magnesium-protoporphyrin IX monomethyl ester [oxidative] cyclase, chloroplastic-like (XP_016463816.1)	Not significant	Unchanged	Others
405	0.716873674	20.98977155	2.134885785	0.055748017	0.196356904	-4.948282626	1130900	2584800	1077500	1821100	2842800	3267600	81.815	NbE05062855.1;NbD014598.1	CSC1-like protein ERD4 (XP_019262256.1);CSC1-like protein ERD4 (XP_009781612.1)	Not significant	Unchanged	Others
449	0.38116641	24.57797812	2.13135751	0.056092198	0.197021904	-4.954043139	28611000	33193000	23289000	32174000	18911000	26066000	23.584	NbD016943.1;NbD036571.1;NbD027710.1;NbD023451.1	60S ribosomal protein L13-2-like (XP_019225018.1);60S ribosomal protein L13-1-like (XP_016485268.1)	Not significant	Unchanged	Others
1117	-0.657877865	21.46028552	-2.119404769	0.057273182	0.198590554	-4.973528533	5513000	2051300	3569800	2864600	2344800	1999500	22.983	NbD049160.1	Partial, guanine nucleotide-binding protein subunit beta-like protein (XP_016447181.1)	Not significant	Unchanged	Others
823	-0.350100501	22.43862263	-2.118882777	0.05732529	0.198590554	-4.97437844	7185700	5156700	7749100	5785300	5974300	5384400	14.565	NbD034420.1	uncharacterized protein LOC109206144 (XP_019224479.1)	Not significant	Unchanged	Others
995	-0.611109454	25.91907335	-2.11652086	0.057561625	0.198590554	-4.978223015	51940000	49617000	99818000	40096000	81394000	59523000	16.087	NbD042964.1	40S ribosomal protein S19-3-like (XP_019256164.1)	Not significant	Unchanged	Others
300	-0.512056684	21.57297075	-2.11551294	0.057662759	0.198590554	-4.979863094	2900300	2266500	4119600	3442100	4311800	2276900	56.604	NbE05066224.1;NbD010957.1	protein disulfide isomerase-like 1-6 (XP_019244095.1);protein disulfide isomerase-like 1-6 (XP_019244095.1)	Not significant	Unchanged	Others
1268	0.445191071	21.77306424	2.114968606	0.057717446	0.198590554	-4.980748692	2841800	4127500	2643700	3982400	3068200	3539200	59.089	NbE05065593.1;NbD037703.1;NbD000413.1	inorganic phosphate transporter 1-4-like (XP_009765236.1);inorganic phosphate transporter 1-4-like (XP_009765236.1)	Not significant	Unchanged	Others
411	-0.489286751	22.2834316	-2.114229996	0.057791731	0.198590554	-4.98195021	6926200	3874100	6259800	5608700	5377200	3878900	40.518	NbD014799.1	glucan endo-1,3-beta-glucosidase, basic vacuolar (XP_019231691.1)	Not significant	Unchanged	Others
731	-0.329664827	23.61057569	-2.112621276	0.057953837	0.198609366	-4.984566553	14623000	11380000	14121000	9327100	13053000	12794000	44.053	NbD030889.1;NbD029265.1	fasciclin-like arabinogalactan protein 1 (XP_019245660.1);fasciclin-like arabinogalactan protein 1 (XP_016499184.1)	Not significant	Unchanged	Others
50	-0.839489968	23.30726722	-2.105209278	0.058706288	0.200106378	-4.996610161	8897600	6769500	10115000	7668000	32611000	9868000	68.399	NbD001635.1;NbD049141.1;NbE44071034.1;NbD050521.1;NbD033830.1;NbD001634.1;NbD033831.1;NbE05066609.1;NbE05063305.1;NbD039749.1	lysosomal beta glucosidase-like (XP_009786312.1);lysosomal beta glucosidase-like (XP_009786312.1);lysosomal beta glucosidase-like (XP_009786312.1)	Not significant	Unchanged	Others
35	-0.889084211	19.2398755	-1.871929501	0.097380183	0.271380378	-5.008639656	NA	382220	NA	NA	895350	611490	115.3	NbD001276.1;NbE05066062.1;NbD035130.1	protein translocase subunit SECA1, chloroplastic (XP_019244306.1);protein translocase subunit SECA1, chloroplastic (XP_019244306.1);Partial, protein translocase subunit SECA1, chloroplastic (XP_019244306.1)	Not significant	Unchanged	Others
692	0.399976125	21.3332293	2.045425665	0.070585692	0.223198646	-5.01197466	NA	2625300	1991700	3454700	2470000	2763800	73.461	NbD027995.1;NbD031381.2	long chain acyl-CoA synthetase 4-like (XP_016501799.1)	Not significant	Unchanged	Others
706	-0.554552189	22.12092363	-2.095508033	0.059705074	0.202685635	-5.012346269	5306300	2786600	5981800	5253400	6668800	4564000	9.9654	NbD028466.1	uncharacterized protein LOC109217257 (XP_019237032.1)	Not significant	Unchanged	Others
717	-0.397926194	20.86105163	-2.09396321	0.059865592	0.202685635	-5.014849209	2208000	1596200	2869300	2092600	2020600	1675400	29.661	NbD028839.1	mitochondrial outer membrane protein porin 4 (XP_019264634.1)	Not significant	Unchanged	Others
650	0.441446216	19.8311154	1.913815428	0.096263188	0.270048057	-5.015337086	NA	961910	741470	989960	NA	1072000	24.091	NbD025983.1;NbD002070.1	transmembrane emp24 domain-containing protein p24delta3-like (XP_016501494.1);transmembrane emp24 domain-containing protein p24delta3-like (XP_016501494.1)	Not significant	Unchanged	Others
751	-0.37904867	22.6829595	-2.093224253	0.059942518	0.202685635	-5.016046195	6985300	5710100	8214400	6635500	7947700	5472300	11.048	NbD030351.1;NbD053181.1;NbD032898.1	uncharacterized protein LOC104244399 (XP_009798111.1);uncharacterized protein LOC104244399 (XP_009798111.1)	Not significant	Unchanged	Others
574	-0.366293012	20.96550264	-2.091523794	0.060119893	0.202744744	-5.018799963	2638800	1831700	2266700	1869900	2073400	1690500	61.29	NbD022859.1	chaperonin CPN60-2, mitochondrial-like (XP_019257550.1)	Not significant	Unchanged	Others
719	-0.351213776	22.82975651	-2.089484308	0.060333283	0.202924675	-5.022101486	8484400	6269400	8286300	6173300	9066900	7934500	39.947	NbD028931.1	DNA-damage-repair/toleration protein DRT100-like (XP_009617306.1)	Not significant	Unchanged	Others
499	-0.559338069	22.66123252	-1.974593394	0.07918396	0.241358801	-5.034059845	NA	6013900	10760000	5079900	6165300	NA	48.99	NbD018950.1;NbE03054710.1	dihydrolipoyllysine-residue acetyltransferase component 4 of pyruvate dehydrogenase complex, chloroplastic-like (XP_016438830.1);dihydrolipoyllysine-residue acetyltransferase component 4 of pyruvate dehydrogenase complex, chloroplastic-like (XP_016438830	Not significant	Unchanged	Others
682	0.763446327	20.20477511	2.078000565	0.061548199	0.204920553	-5.040665347	817890	2604200	780810	952770	1109100	1396400	96.098	NbD027559.1	importin subunit beta-1 (XP_019251972.1)	Not significant	Unchanged	Others
1129	0.329734819	22.33879864	2.077767141	0.061573131	0.204920553	-5.041042224	5460700	5835000	4861200	6420900	3978000	5595000	44.455	NbD049964.1	60S ribosomal protein L3-like (XP_019250227.1)	Not significant	Unchanged	Others
21	0.473550219	23.40534544	2.071686472	0.062225968	0.206551118	-5.050853299	7109800	9973800	9102000	11254000	11146000	17203000	21.975	NbD000971.1;NbD022454.1;NbD009944.1	60S ribosomal protein L9-1 (XP_019235076.1);60S ribosomal protein L9-1 (XP_019235076.1)	Not significant	Unchanged	Others
573	-0.423388711	20.21542351	-2.019665622	0.077392975	0.238769568	-5.066097925	1769800	1152100	NA	1219000	1272400	997630	48.24	NbD022838.1	basic 7S globulin-like (XP_019253658.1)	Not significant	Unchanged	Others
132	-0.471610039	21.13901504	-2.061726469	0.063309378	0.208236777	-5.06689632	3256700	2078900	2941300	2099600	1885000	1551500	38.82	NbD004832.1;NbD018561.1;NbE03058252.1	apoptosis-inducing factor homolog B-like (XP_016451489.1);apoptosis-inducing factor homolog B-like (XP_009786780.1);apoptosis-inducing factor homolog B-like (XP_009786780.1)	Not significant	Unchanged	Others
99	0.296811863	26.82084857	2.061081157	0.06338018	0.208236777	-5.067934577	119310000	144870000	103510000	119230000	105720000	140120000	29.169	NbD023306.1;NbD003909.1;NbD051820.1;NbD018470.1;NbD015840.1;NbE44070307.1	60S ribosomal protein L7a-1 (XP_019259878.1);60S ribosomal protein L7a-1 (XP_019259878.1);60S ribosomal protein L7a-2-like (XP_019231092.1);60S ribosomal protein L7a-2 (XP_016502748.1);60S ribosomal protein L7a-2 (XP_016502748.1);60S ribosomal protein	Not significant	Unchanged	Others
925	0.338587561	22.53027966	2.060985417	0.063390691	0.208236777	-5.068088603	5028400	7167600	5931900	6062500	5013300	6958200	106.05	NbD039395.1;NbE03057315.1	respiratory burst oxidase homolog (BAC56865.1);respiratory burst oxidase homolog (BAC56865.1)	Not significant	Unchanged	Others
370	0.435304591	20.48152311	2.046667984	0.064981068	0.212033034	-5.091086534	1118800	1784700	1081100	1457900	1597800	1836400	55.91	NbD013339.1;NbD017112.1	glycerol-3-phosphate 2-O-acyltransferase 4-like (XP_009797234.1);glycerol-3-phosphate 2-O-acyltransferase 4-like (XP_009797234.1)	Not significant	Unchanged	Others
1147	0.630245106	21.73064944	2.045434087	0.065119867	0.212033034	-5.093065176	1387900	3340200	3115400	4052600	3854800	4566000	95.707	NbE03054765.1;NbD050650.1	phospholipase D beta 1-like (XP_016432912.1);phospholipase D beta 1-like (XP_016432912.1)	Not significant	Unchanged	Others
864	-0.358850288	21.50368373	-2.04282488	0.065414287	0.212033034	-5.097247459	3791200	2478300	3397900	2872100	2985400	2561900	22.842	NbD036673.1;NbD037848.1	miraculin-like (XP_016451306.1);miraculin-like (XP_016451306.1)	Not significant	Unchanged	Others
635	0.544933607	20.98311123	2.042223307	0.065482345	0.212033034	-5.098211377	1227300	1762400	1532900	2909100	1919300	2187100	56.384	NbD025147.1;NbD006149.1;NbE05064292.1	catalase isozyme 3 (XP_016446003.1);catalase isozyme 3 (XP_016446003.1);catalase isozyme 3 (XP_016446003.1)	Not significant	Unchanged	Others
904	0.379886321	24.16414125	2.04162901	0.065549645	0.212033034	-5.09916351	16562000	18144000	14251000	26168000	19353000	21197000	61.822	NbD038633.1	uncharacterized protein LOC107832845 (XP_016516226.1)	Not significant	Unchanged	Others
1202	0.313781098	20.1307308	2.036760534	0.066103408	0.213025604	-5.106958674	865400	1291100	1078000	1254400	1114500	1232800	40.316	NbE03055170.1;NbD006010.1	uncharacterized oxidoreductase At1g06690, chloroplastic (XP_009757611.1);uncharacterized oxidoreductase At1g06690, chloroplastic (XP_009602220.1)	Not significant	Unchanged	Others
738	-0.361829638	26.14634894	-2.035980854	0.066192499	0.213025604	-5.108206279	64248000	65553000	94436000	65768000	96966000	64305000	55.41	NbD029578.1;NbD001885.1;NbE05067733.1;NbD021566.1	ATP synthase CF1 alpha subunit (plastid) (NP_054481.2);ATP synthase CF1 alpha subunit (plastid) (NP_054481.2);ATP synthase CF1 alpha subunit (plastid) (NP_054481.2)	Not significant	Unchanged	Others
1280	-0.323830796	23.85113291	-2.028460435	0.067057614	0.215263428	-5.120228942	15106000	13287000	15813000	12679000	19997000	14460000	50.042	NbE05067470.1;NbD021828.1	putative aminoacylase (BAO98754.1);putative aminoacylase (BAO98754.1)	Not significant	Unchanged	Others
142	0.491203367	20.69001449	1.91504281	0.087173545	0.255402772	-5.12345461	1780300	1891200	NA	NA	1030700	1917000	11.751	NbE05066996.1;NbD005117.1	ribosomal protein S14 (plastid) (NP_054495.1);ribosomal protein S14 (plastid) (NP_054495.1)	Not significant	Unchanged	Others
17	-0.365501138	20.246278	-2.012596389	0.068917344	0.220674729	-5.145523569	1265800	1081500	1267100	1113600	1711500	1065900	23.795	NbD000868.1;NbD046807.1	glutathione S-transferase (XP_009789274.1);glutathione S-transferase (XP_009789274.1)	Not significant	Unchanged	Others
646	-0.486467779	22.48252683	-2.008771829	0.069372848	0.221573732	-5.151608002	8697900	4527200	7658900	5009500	4371200	4669100	28.629	NbD025791.1	carbonic anhydrase, chloroplastic-like (XP_019266830.1)	Not significant	Unchanged	Others
470	-0.336566595	20.93073067	-2.005496463	0.069765176	0.221824905	-5.156814467	2201400	1856500	2318400	1727000	2386200	1886500	37.523	NbD017832.1	thylakoid lumenal 29 kDa protein, chloroplastic (XP_009804172.1)	Not significant	Unchanged	Others
90	-0.406373239	23.83958737	-2.005146276	0.069807244	0.221824905	-5.157370885	12493000	12064000	18482000	13909000	21852000	12916000	29.942	NbD003559.1	probable plastid-lipid-associated protein 6, chloroplastic (XP_009802070.1)	Not significant	Unchanged	Others
1214	0.3326827	24.87288672	2.003740899	0.069976311	0.221824905	-5.159603457	21914000	29702000	28906000	35190000	28553000	34562000	55.106	NbE03057670.1;NbD046213.1	protein disulfide-isomerase-like (XP_019231449.1);protein disulfide-isomerase-like (XP_019231449.1)	Not significant	Unchanged	Others
1008	-0.519508187	21.97015038	-1.995768364	0.070942658	0.223769378	-5.17225475	7077500	2428600	4934700	4222800	3980300	4601900	39.788	NbD043427.1;NbD046921.1;NbE03054207.1	phosphoglycolate phosphatase 1B, chloroplastic-like (XP_019246244.1);phosphoglycolate phosphatase 1B, chloroplastic-like (XP_009764455.1);phosphoglycolate phosphatase 1B, chloroplastic-like (XP_009764455.1)	Not significant	Unchanged	Others
1150	0.785742164	20.04827271	1.991576828	0.071455687	0.224679607	-5.178896659	1184700	1201400	349360	1732900	1223700	1246500	177.02	NbD050773.1	Partial, hypothetical protein NisyCp102 (chloroplast) (YP_358745.1)	Not significant	Unchanged	Others
323	-0.411476335	25.46607831	-1.990519737	0.071585616	0.224679607	-5.180570689	42937000	37916000	66268000	47583000	57723000	38691000	29.386	NbE44070664.1;NbE05068669.1;NbD019421.1;NbD011565.1;NbE05066088.1;NbD000187.1	50S ribosomal protein L5, chloroplastic (XP_016434689.1);50S ribosomal protein L5, chloroplastic (XP_009782093.1);50S ribosomal protein L5, chloroplastic (XP_016434689.1);50S ribosomal protein L5, chloroplastic (XP_009782093.1);50S ribosomal protein L5	Not significant	Unchanged	Others
398	0.358418095	23.40233857	1.97723852	0.073236887	0.22911961	-5.201567302	9784800	11830000	8780400	12290000	8771800	10922000	46.643	NbD014257.1	MIP1.1a (AFR66645.1)	Not significant	Unchanged	Others
188	-0.300019314	19.97402279	-1.975853387	0.073411128	0.22911961	-5.203753254	1108400	878350	1055300	934910	962660	734790	39.257	NbD042453.1;NbD006739.1;NbE05065912.1;NbD013453.1	porphobilinogen deaminase, chloroplastic-like (XP_016442582.1);porphobilinogen deaminase, chloroplastic-like (XP_016442582.1);porphobilinogen deaminase, chloroplastic-like (XP_019240027.1);porphobilinogen deaminase, chloroplastic-like (XP_019240027.1)	Not significant	Unchanged	Others
457	-0.370513874	21.4250222	-1.97359294	0.073696306	0.22911961	-5.207319017	2941800	2389600	3278200	2981600	3113400	1950300	43.81	NbD017233.1;NbD044898.1;NbE03055154.1;NbD017261.1	sedoheptulose-1,7-bisphosphatase, chloroplastic-like (XP_009776701.1);sedoheptulose-1,7-bisphosphatase, chloroplastic-like (XP_016450781.1);sedoheptulose-1,7-bisphosphatase, chloroplastic-like (XP_019237329.1);sedoheptulose-1,7-bisphosphatase, chloropla	Not significant	Unchanged	Others
1261	-0.33460384	23.45148605	-1.97338154	0.073723029	0.22911961	-5.207652393	12972000	12354000	13853000	9718500	12054000	8997000	15.83	NbE05064547.1;NbE05062733.1	ribosomal protein S8 (plastid) (NP_054534.1);ribosomal protein S8 (plastid) (NP_054534.1)	Not significant	Unchanged	Others
1146	-0.415705905	20.95176996	-1.908045211	0.085011298	0.251855902	-5.211016246	NA	1649400	2926500	2245200	2050100	1671800	33.36	NbD050608.1	ATP synthase subunit gamma, mitochondrial-like (XP_019243730.1)	Not significant	Unchanged	Others
827	-0.418838328	19.28721818	-1.773048813	0.118534067	0.304557628	-5.211202433	NA	522280	NA	587190	764400	609580	67.129	NbD034758.1	probable methylenetetrahydrofolate reductase (XP_016435015.1)	Not significant	Unchanged	Others
31	0.475129481	20.01978686	1.745474016	0.114262509	0.298241235	-5.236063819	NA	1261800	872410	1498200	NA	943380	21.031	NbD001227.1;NbD052573.1	uncharacterized protein LOC107808814 (XP_016488865.1)	Not significant	Unchanged	Others
636	0.331468416	22.32321529	1.9548971	0.076094735	0.235336887	-5.23673582	3906300	6337300	5254000	6378200	5113400	5172600	32.024	NbD025155.1	NADH--cytochrome b5 reductase 1-like isoform X1 (XP_016474791.1)	Not significant	Unchanged	Others
665	-0.347031001	18.90243435	-1.891062172	0.087436815	0.255402772	-5.236814587	NA	436780	664100	499850	533950	470000	114.47	NbD026611.1;NbE03057876.1;NbD007923.1	LRR receptor-like serine/threonine-protein kinase GSO1 (XP_016499809.1);LRR receptor-like serine/threonine-protein kinase GSO1 (XP_016499809.1)	Not significant	Unchanged	Others
1286	-0.574383379	24.11358043	-1.942336326	0.077746563	0.239278256	-5.256423256	15375000	13920000	26042000	20695000	29614000	12467000	45.058	NbE05068316.1;NbD051806.1	dihydrolipoyllysine-residue acetyltransferase component 5 of pyruvate dehydrogenase complex, chloroplastic (XP_009792010.1);Partial, dihydrolipoyllysine-residue acetyltransferase component 5 of pyruvate dehydrogenase complex, chloroplastic (XP_009792010.	Not significant	Unchanged	Others
617	0.325260658	19.2581187	1.938418818	0.078268497	0.240301342	-5.262550771	686330	739390	621610	894290	558910	709220	14.188	NbD024754.1	60S ribosomal protein L35-like isoform X2 (XP_009790725.1)	Not significant	Unchanged	Others
545	0.282540162	25.51246198	1.936176918	0.078568645	0.240640197	-5.266054674	45340000	51003000	39414000	54458000	48143000	55740000	25.108	NbD042159.1;NbD021396.1	40S ribosomal protein S8 (XP_016506572.1);40S ribosomal protein S8 (XP_016506572.1)	Not significant	Unchanged	Others
566	0.306384025	20.83185376	1.934240894	0.078828698	0.240854914	-5.269078913	1575300	1988300	1918400	1913600	1419800	2132500	47.948	NbD022568.1	glyceraldehyde-3-phosphate dehydrogenase B, chloroplastic-like (XP_016441750.1)	Not significant	Unchanged	Others
1148	-0.791603206	21.0328887	-1.812303694	0.102766467	0.282051688	-5.274908504	NA	2533300	4265900	NA	4047200	2274500	41.14	NbD050685.1	GDSL esterase/lipase 1-like isoform X1 (XP_019258467.1)	Not significant	Unchanged	Others
912	-0.321268991	20.67024538	-1.865281739	0.09124179	0.261844996	-5.275767281	2093600	1394800	1692100	1593900	NA	1537700	24.934	NbE03057204.1;NbD051179.1;NbD039075.1	vesicle transport v-SNARE 13-like (XP_016449935.1);vesicle transport v-SNARE 13-like (XP_016449935.1);vesicle transport v-SNARE 13-like (XP_016449935.1)	Not significant	Unchanged	Others
332	0.411120294	26.02997849	1.928602228	0.079590646	0.242016639	-5.277878499	39260000	69464000	56440000	81596000	75648000	69532000	30.421	NbD053059.1;NbD011805.1	aquaporin PIP2-7-like (XP_016496195.1);aquaporin PIP2-7-like (XP_016496195.1)	Not significant	Unchanged	Others
112	-0.449516381	21.63484621	-1.92637089	0.07989404	0.242357996	-5.281357172	4349300	3384500	5400500	3555000	3068900	2352600	21.511	NbD004315.1	ATP synthase subunit delta, mitochondrial (XP_019245358.1)	Not significant	Unchanged	Others
1230	-0.415964959	19.76952064	-1.923472645	0.080289708	0.242976969	-5.285872573	1048300	758290	867110	714890	1414900	998980	83.146	NbE03059530.1;NbD041614.1;NbD048224.1	subtilisin-like protease SBT5.6 (XP_019265394.1);subtilisin-like protease SBT5.6 (XP_019265394.1);subtilisin-like protease SBT5.6 (XP_016457964.1)	Not significant	Unchanged	Others
1081	0.291814932	21.66197335	1.908720591	0.082331846	0.248563764	-5.308803357	2813200	3813000	3108000	3523800	2828400	3376600	58.282	NbD046977.1	acetyl-CoA carboxylase beta subunit (plastid) (NP_054508.1)	Not significant	Unchanged	Others
792	-0.4137411	24.81197015	-1.907129061	0.082555002	0.24864547	-5.311271962	41089000	28181000	32997000	26394000	31184000	24045000	17.003	NbD032611.1;NbD026843.1;NbE44073039.1;NbD000188.1;NbE03061933.1;NbD035940.1;NbE03062139.1	glycine-rich RNA-binding protein-like (XP_019252028.1);glycine-rich RNA-binding protein-like (XP_016461536.1);glycine-rich RNA-binding protein-like (XP_019252028.1)	Not significant	Unchanged	Others
392	0.359728812	20.38472654	1.837759258	0.095472525	0.268423862	-5.3170658	NA	1505400	1228700	1411300	1042300	1441300	65.812	NbD014025.1;NbE44074018.1;NbD017074.1	uncharacterized protein LOC109212571 (XP_019231766.1);uncharacterized protein LOC109212571 (XP_019231766.1);uncharacterized protein LOC109212571 (XP_019231766.1)	Not significant	Unchanged	Others
304	-0.285126966	25.38219424	-1.902736302	0.083173828	0.249915673	-5.31808014	49387000	36507000	46530000	39538000	46940000	41305000	19.799	NbD037367.1;NbD011006.1	probable NADH dehydrogenase [ubiquinone] 1 alpha subcomplex subunit 5, mitochondrial (XP_016501531.1);probable NADH dehydrogenase [ubiquinone] 1 alpha subcomplex subunit 5, mitochondrial (XP_016501531.1)	Not significant	Unchanged	Others
403	-0.286896145	22.71410733	-1.90112257	0.083402232	0.250009528	-5.320579215	8075100	6111200	7264600	6338200	8673700	7234000	36.836	NbD014333.1;NbD028673.1	PI-PLC X-box domain-containing protein DDB_G0293730-like (XP_016494798.1)	Not significant	Unchanged	Others
807	-0.382351021	22.09334898	-1.899244085	0.083668836	0.25021718	-5.323486942	6696700	4055000	4915900	4067900	4498500	4053900	14.004	NbD033391.1	uncharacterized protein LOC109223204 (XP_019242967.1)	Not significant	Unchanged	Others
480	-0.437127709	24.42362846	-1.897839172	0.083868741	0.250224857	-5.325660671	19817000	15583000	32393000	22137000	26888000	20161000	52.464	NbE03053517.1;NbD018152.1	Partial, dihydrolipoyllysine-residue acetyltransferase component 2 of pyruvate dehydrogenase complex, mitochondrial-like (XP_009774567.1);dihydrolipoyllysine-residue acetyltransferase component 2 of pyruvate dehydrogenase complex, mitochondrial-like (XP_	Not significant	Unchanged	Others
138	-0.272674919	22.06523587	-1.895248177	0.084238567	0.250738271	-5.329667407	4426500	3962500	5624000	4397200	4988400	4042700	67.689	NbD004978.1	NADH dehydrogenase [ubiquinone] iron-sulfur protein 1, mitochondrial-like (XP_016500126.1)	Not significant	Unchanged	Others
299	-0.303742919	24.45941773	-1.89288129	0.084577716	0.251158183	-5.333325147	26866000	23550000	26959000	19649000	22418000	18658000	26.085	NbE44072982.1;NbE03060184.1;NbD010926.1	2-Cys peroxiredoxin BAS1, chloroplastic-like (XP_019250319.1);2-Cys peroxiredoxin BAS1, chloroplastic-like (XP_019250319.1);2-Cys peroxiredoxin BAS1, chloroplastic-like (XP_019250319.1)	Not significant	Unchanged	Others
381	0.355602254	20.60723569	1.823491119	0.097736322	0.271775563	-5.338356323	NA	1512200	1525200	1988100	1257300	1850300	76.475	NbD013612.1;NbD015761.1	outer envelope protein 80, chloroplastic (XP_019255556.1);outer envelope protein 80, chloroplastic isoform X1 (XP_009766892.1)	Not significant	Unchanged	Others
11	0.289788677	22.79035853	1.888274653	0.0852414	0.25194894	-5.34043748	6983600	8609300	6800700	7547700	6523300	8710100	42.858	NbD000616.1;NbE03058668.1	altered inheritance of mitochondria protein 32-like (XP_019246075.1);altered inheritance of mitochondria protein 32-like (XP_019246075.1)	Not significant	Unchanged	Others
151	-0.380773539	22.84668554	-1.885597351	0.085629319	0.252506922	-5.344566983	9015100	6083400	9917200	6912600	7359100	7088000	35.214	NbE05067824.1;NbD005372.1;NbD005372.2;NbE03055060.1;NbD035890.1	short-chain dehydrogenase TIC 32, chloroplastic-like (XP_016505838.1);short-chain dehydrogenase TIC 32, chloroplastic-like isoform X1 (XP_019227937.1);short-chain dehydrogenase TIC 32, chloroplastic-like isoform X3 (XP_018623246.1)	Not significant	Unchanged	Others
638	0.318365862	21.64728049	1.878905525	0.086606014	0.25479449	-5.354875403	3386800	4112800	3118500	3328900	2704500	4044800	74.977	NbD025224.1;NbD007965.1	dolichyl-diphosphooligosaccharide--protein glycosyltransferase subunit 2-like (XP_019227518.1)	Not significant	Unchanged	Others
116	0.498807046	20.93170083	1.662106537	0.134313219	0.326888987	-5.357046063	1584100	2348200	NA	1692900	NA	2821300	38.537	NbD004431.1	mitochondrial adenine nucleotide transporter ADNT1-like (XP_016497497.1)	Not significant	Unchanged	Others
1095	-0.406484449	24.83917182	-1.873872495	0.087347329	0.255402772	-5.362616105	35261000	30637000	47151000	23012000	26791000	27132000	11.343	NbD047969.1	60S acidic ribosomal protein P2-1-like (XP_016445697.1)	Not significant	Unchanged	Others
160	0.319623708	23.53574935	1.871989505	0.087626169	0.255402772	-5.365509352	9136500	13424000	9878400	12478000	11174000	11703000	59.672	NbD050071.1;NbD005603.1	dicarboxylate transporter 1, chloroplastic (XP_019223860.1);dicarboxylate transporter 1, chloroplastic (XP_019223860.1)	Not significant	Unchanged	Others
987	-0.474980207	20.45430219	-1.87068461	0.08781988	0.255402772	-5.367513463	1461700	1028900	2068300	1401700	1780800	1390300	55.663	NbD042608.1	aspartyl protease family protein At5g10770-like (XP_019243705.1)	Not significant	Unchanged	Others
1320	0.356103849	21.24934959	1.850564012	0.090856888	0.261844996	-5.398323329	2491100	3181200	1887900	2462500	2344000	2950900	57.515	NbE44074612.1;NbD033858.1;NbE05065192.1;NbE03061518.1	sugar transport protein 13 (XP_019229495.1);sugar transport protein 13 (XP_019229495.1);sugar transport protein 13 (XP_019229495.1);Partial, sugar transport protein 13 (XP_019229495.1)	Not significant	Unchanged	Others
663	0.347957984	22.94270611	1.849001156	0.091096763	0.261844996	-5.400709166	5557500	9650500	6419400	7255300	8467200	8895000	17.874	NbD026497.1	uncharacterized protein C167.05-like (XP_016491076.1)	Not significant	Unchanged	Others
994	-0.494366582	22.97591372	-1.84862683	0.091154302	0.261844996	-5.401280449	9901700	6080100	11736000	8144800	7397100	6209300	30.449	NbD042875.1	29 kDa ribonucleoprotein A, chloroplastic isoform X1 (XP_009596608.1)	Not significant	Unchanged	Others
136	-0.435828335	20.335514	-1.84771821	0.091294108	0.261844996	-5.402666902	1553000	1246200	1983400	1206400	1060100	877520	33.469	NbE03057196.1;NbD024654.1;NbD004954.1	thioredoxin-like protein CDSP32, chloroplastic (XP_016471713.1);thioredoxin-like protein CDSP32, chloroplastic (XP_016471713.1);thioredoxin-like protein CDSP32, chloroplastic (XP_016471713.1)	Not significant	Unchanged	Others
1034	0.532343056	19.93584697	1.777788022	0.105323623	0.28739215	-5.405986592	NA	998230	523790	994270	1149700	1424400	63.863	NbD044825.1;NbE03059063.1;NbD022869.1;NbD003455.1	protein NRT1/ PTR FAMILY 8.1-like (XP_019248089.1);protein NRT1/ PTR FAMILY 8.1-like (XP_019248089.1)	Not significant	Unchanged	Others
1218	0.263016021	23.72794821	1.84532394	0.091663445	0.261844996	-5.406318571	11424000	15151000	12275000	15037000	12491000	13285000	37.711	NbE03057947.1	outer envelope pore protein 37, chloroplastic (XP_009775837.1)	Not significant	Unchanged	Others
658	-0.336807812	23.21477192	-1.845274393	0.091671103	0.261844996	-5.406394112	12305000	8183000	13887000	9117300	8716700	9910500	23.158	NbD038567.1;NbD026320.1	50S ribosomal protein L11, chloroplastic (XP_019237701.1);50S ribosomal protein L11, chloroplastic (XP_019237701.1)	Not significant	Unchanged	Others
1107	-0.294852577	24.39811075	-1.845171225	0.091687049	0.261844996	-5.406551402	30001000	19633000	23567000	19996000	22540000	21988000	71.01	NbD048805.1	heat shock cognate 70 kDa protein 2-like (XP_019236347.1)	Not significant	Unchanged	Others
1208	0.33629269	23.30930902	1.774756161	0.105845531	0.28739215	-5.410441812	NA	9971900	9058900	12344000	9870200	13822000	48.511	NbE03056217.1	ribulose bisphosphate carboxylase/oxygenase activase 2, chloroplastic (XP_019254757.1)	Not significant	Unchanged	Others
930	-0.338995692	21.6405188	-1.84179973	0.09220957	0.26274547	-5.411689041	4439100	3226700	4375900	3209700	3026800	2805300	29.051	NbD039463.1;NbE05068863.1	14-3-3-like protein 16R (XP_019225398.1);14-3-3-like protein 16R (XP_019225398.1)	Not significant	Unchanged	Others
73	-0.275025941	19.93345414	-1.838183367	0.092773062	0.263758392	-5.417194291	1086400	878440	1106800	847470	1163000	1060300	35.848	NbD002609.1	annexin D1-like (XP_019266422.1)	Not significant	Unchanged	Others
778	0.354454632	21.25139441	1.769590756	0.106740152	0.28920195	-5.418023074	NA	3054100	2694900	2797200	1774200	2557500	32.5	NbD031437.1;NbD018817.1;NbD052158.1;NbE44071339.1;NbD014994.1	3-deoxy-manno-octulosonate cytidylyltransferase, mitochondrial-like (XP_016498762.1);Partial, 3-deoxy-manno-octulosonate cytidylyltransferase, mitochondrial-like (XP_016498762.1)	Not significant	Unchanged	Others
1106	-0.378465059	22.58244653	-1.833470721	0.093512092	0.265126232	-5.424359812	5447200	4943600	7245800	6863500	9156400	4848500	51.539	NbD048751.1	low-temperature-induced cysteine proteinase-like (XP_009775102.1)	Not significant	Unchanged	Others
1225	0.516446401	22.9403066	1.832453207	0.09367236	0.265126232	-5.425905645	4382800	5658500	5324600	10381000	8270300	9616500	252.63	NbE03059170.1;NbD007815.1	acetyl-CoA carboxylase 1-like (XP_019236078.1);acetyl-CoA carboxylase 1-like (XP_019236078.1)	Not significant	Unchanged	Others
168	0.312310064	21.3724078	1.828697195	0.094266139	0.265629506	-5.431607912	2445500	3521500	2365700	3438200	2634100	2409600	109.35	NbD005908.1	ER membrane protein complex subunit 1-like (XP_019241525.1)	Not significant	Unchanged	Others
1310	0.33856021	24.40652647	1.828678228	0.094269146	0.265629506	-5.431636691	16269000	23034000	21617000	23201000	19268000	25637000	66.913	NbE44072655.1	L-galactono-1,4-lactone dehydrogenase, mitochondrial (XP_019254343.1)	Not significant	Unchanged	Others
475	0.334225605	19.89794051	1.747305611	0.110679372	0.292988401	-5.450597642	NA	1199800	787790	952100	939120	1116200	57.603	NbD018033.1;NbD032025.1;NbD052410.1	DEAD-box ATP-dependent RNA helicase 8-like (XP_019252209.1);DEAD-box ATP-dependent RNA helicase 8-like (XP_019252209.1)	Not significant	Unchanged	Others
1182	0.488397584	19.30502681	1.59159537	0.154532431	0.360860262	-5.454955077	NA	821680	NA	531800	497240	776810	134.55	NbD052404.1;NbE03057896.1;NbD004260.1	splicing factor 3B subunit 3-like (XP_019263790.1);splicing factor 3B subunit 3-like (XP_019263790.1);splicing factor 3B subunit 3-like (XP_019263790.1)	Not significant	Unchanged	Others
211	-0.44600714	19.62904587	-1.740908589	0.111834318	0.294977052	-5.45990781	NA	798710	1181000	885520	819400	532410	65.441	NbD007905.1	vacuolar protein sorting-associated protein 45 homolog isoform X1 (XP_018634274.1)	Not significant	Unchanged	Others
273	0.41101314	19.7346155	1.740278722	0.111948627	0.294977052	-5.460823526	NA	1287900	1002100	920920	624140	980320	52.953	NbD010010.1	long chain base biosynthesis protein 1-like isoform X1 (XP_016504951.1)	Not significant	Unchanged	Others
336	0.290565421	21.16759467	1.80936683	0.097376623	0.271380378	-5.460855294	2326400	2475800	1715900	2463900	2305300	2760400	73.875	NbD011927.1	transmembrane 9 superfamily member 7-like (XP_016506518.1)	Not significant	Unchanged	Others
1248	-0.242948729	23.72116876	-1.809363296	0.0973772	0.271380378	-5.460860626	14697000	12991000	15833000	12841000	14161000	11919000	73.096	NbE03062045.1;NbD023909.1	heat shock 70 kDa protein, mitochondrial (XP_009609345.1);heat shock 70 kDa protein, mitochondrial (XP_016451212.1)	Not significant	Unchanged	Others
531	0.290518869	26.57159934	1.797735686	0.099292893	0.275499754	-5.478372402	80657000	86773000	78644000	101860000	85952000	112860000	81.348	NbD020840.1	methylcrotonoyl-CoA carboxylase subunit alpha, mitochondrial (XP_019247779.1)	Not significant	Unchanged	Others
137	-0.311557415	22.034495	-1.795331523	0.09969323	0.276006585	-5.481985511	4234500	4260700	5442700	3718400	4865100	3702600	36.275	NbD004973.1	NADH-cytochrome b5 reductase-like protein (XP_019245723.1)	Not significant	Unchanged	Others
400	0.465869926	20.5979449	1.721112949	0.115477935	0.300635914	-5.488601902	NA	1754100	942940	1740900	1765500	1853200	39.912	NbD014305.1;NbD051827.1	uncharacterized protein LOC107782665 isoform X1 (XP_016459051.1);uncharacterized protein LOC109227303 isoform X1 (XP_019247961.1)	Not significant	Unchanged	Others
536	0.298574409	19.74945951	1.719913369	0.11570215	0.300635914	-5.49033501	828520	940800	671770	820750	NA	1000500	35.719	NbD020932.1;NbE03053860.1;NbD032294.1	uncharacterized protein LOC107760858 (XP_016434451.1);uncharacterized protein LOC107760858 (XP_016434451.1)	Not significant	Unchanged	Others
397	-0.465078517	20.75909375	-1.721579017	0.118652578	0.304557628	-5.492341858	2932800	1732000	1606200	NA	1817300	1268000	33.642	NbD021042.1;NbD014218.1	haloacid dehalogenase-like hydrolase domain-containing protein At3g48420 (XP_016468896.1);haloacid dehalogenase-like hydrolase domain-containing protein At3g48420 (XP_019243595.1)	Not significant	Unchanged	Others
301	-0.362784472	23.10887399	-1.783839028	0.101627239	0.280748014	-5.499220389	10352000	6711300	13914000	9646200	8537400	8933300	22.977	NbD010959.1;NbD038438.1;NbD045386.1	Rab GTPase (AJG06868.1);ras-related protein Rab7-like (XP_019244093.1)	Not significant	Unchanged	Others
185	0.905166373	18.20155848	1.552900667	0.158302221	0.36629054	-5.503586703	NA	324680	NA	213210	201190	772690	120.47	NbD049095.1;NbE05066177.1;NbD006640.1	cellulose synthase A catalytic subunit 3 [UDP-forming]-like (XP_016445983.1);cellulose synthase A catalytic subunit 3 [UDP-forming]-like (XP_016445983.1);cellulose synthase A catalytic subunit 3 [UDP-forming]-like (XP_016445983.1)	Not significant	Unchanged	Others
1030	0.240283078	23.30712415	1.780599768	0.102178462	0.281657151	-5.504067171	9295800	11615000	9168200	11266000	9660500	10370000	23.991	NbD044669.1	ras-related protein RABE1c-like (XP_016441463.1)	Not significant	Unchanged	Others
558	0.417198518	22.98906954	1.777900499	0.10263986	0.282051688	-5.508102261	10117000	12684000	6404400	8029500	6678800	10117000	29.927	NbD022222.1;NbE03059679.1;NbD006184.1	60S ribosomal protein L7-2 (XP_019262847.1)	Not significant	Unchanged	Others
923	0.294664559	23.70883512	1.774299658	0.103258302	0.282789476	-5.513479813	10791000	13818000	12225000	16098000	14238000	15583000	12.933	NbD044334.1;NbD039313.1;NbD031578.1;NbD025877.1;NbD017217.1	60S ribosomal protein L35a-3 (XP_019245299.1);60S ribosomal protein L35a-3-like (XP_019230272.1);60S ribosomal protein L35a-3 (XP_019245299.1);60S ribosomal protein L35a-3 (XP_019245299.1);60S ribosomal protein L35a-3-like (XP_016477944.1)	Not significant	Unchanged	Others
1166	0.33069038	21.09957426	1.701462976	0.119200678	0.305308285	-5.51690823	NA	2217600	1660900	2443900	2339000	2810200	41.869	NbD051503.1;NbD047176.1	calcium-sensing receptor (BAM66423.1)	Not significant	Unchanged	Others
518	0.339825137	21.62309931	1.69730539	0.120002098	0.305308285	-5.522874456	NA	3367300	3357200	3704300	2297500	3481400	20.685	NbD020319.1	CASP-like protein 1E2 (XP_019228103.1)	Not significant	Unchanged	Others
1024	-0.312111426	21.57562641	-1.759656129	0.105808162	0.28739215	-5.535286037	2864400	2353900	4166000	3153000	3564800	2995100	39.066	NbD044412.1;NbD022934.1	uncharacterized protein LOC109242323 (XP_019264738.1);uncharacterized protein LOC109242323 (XP_019264738.1)	Not significant	Unchanged	Others
346	0.408525725	22.42524262	1.759647467	0.105809687	0.28739215	-5.535298906	3247800	5637400	5746500	5950100	6035000	7852400	47.727	NbD012265.1	elongation factor 1-gamma 2-like isoform X2 (XP_016509962.1)	Not significant	Unchanged	Others
705	-0.432479693	19.88739801	-1.479730521	0.176472564	0.391493645	-5.543260403	892040	NA	1344600	811520	NA	NA	41.772	NbD028459.1;NbE03062017.1	chloroplast stem-loop binding protein of 41 kDa a, chloroplastic (XP_019225509.1);chloroplast stem-loop binding protein of 41 kDa a, chloroplastic (XP_019225509.1)	Not significant	Unchanged	Others
787	-0.334604362	19.40385957	-1.680485179	0.123294161	0.311428279	-5.546929094	NA	550350	946660	635440	679050	734940	44.105	NbD032409.1;NbE03057879.1;NbD028102.1;NbE03058409.1;NbD048440.1;NbD003567.1	translation initiation factor eIF-2B subunit beta-like isoform X1 (XP_016497102.1)	Not significant	Unchanged	Others
844	-0.38330533	19.68448987	-1.475815144	0.177495265	0.392781843	-5.548269522	NA	872380	NA	699220	1018700	NA	45.632	NbD035498.1;NbD019125.1	pentatricopeptide repeat-containing protein At1g61870, mitochondrial (XP_009793902.1)	Not significant	Unchanged	Others
1026	-0.420037782	22.11027428	-1.750355401	0.107457049	0.290523536	-5.54908342	8423900	4534600	4392000	3755900	4169400	3781500	98.876	NbD044440.1	dynamin-2A-like (XP_016447760.1)	Not significant	Unchanged	Others
448	-0.351422865	20.15278673	-1.748981608	0.107702556	0.290567747	-5.551117909	1612700	1310200	1550900	1016800	1201800	1086500	16.748	NbD016876.1;NbD006507.1	uncharacterized protein LOC109223617 (XP_019243543.1)	Not significant	Unchanged	Others
920	-0.27031446	19.82877929	-1.676402955	0.124105288	0.312576747	-5.55274692	NA	878380	1169300	933110	977380	849670	29.819	NbD039277.1;NbD031324.1	syntaxin-71-like (XP_016462980.1);syntaxin-71-like (XP_016462980.1)	Not significant	Unchanged	Others
307	0.283029178	23.66228568	1.746546794	0.108138916	0.291125574	-5.554721472	11216000	14848000	13492000	13553000	12820000	17366000	11.704	NbD034454.1;NbD011079.1;NbD029688.1	60S ribosomal protein L30-like (XP_019265245.1);60S ribosomal protein L30-like (XP_019265245.1);60S ribosomal protein L30-like (XP_019252034.1)	Not significant	Unchanged	Others
1299	-0.383587651	21.01881064	-1.742094845	0.108940897	0.291226443	-5.56130307	3522700	1716900	2033200	2347200	2117000	1694600	111.68	NbE44070351.1	glycine dehydrogenase (decarboxylating), mitochondrial (XP_009620998.1)	Not significant	Unchanged	Others
1274	0.301722511	23.18655487	1.740947172	0.109148507	0.291226443	-5.562998202	6971600	11267000	9562100	11189000	8901100	8814800	106.14	NbE05066089.1;NbE44073155.1;NbD016264.1;NbE44074531.1;NbD012172.1;NbE05063868.1;NbE03056921.1;NbD003949.1;NbD014354.1	cellulose synthase-like protein E1 isoform X2 (XP_009793109.1);Partial, cellulose synthase-like protein E1 isoform X2 (XP_009793109.1)	Not significant	Unchanged	Others
1247	-0.355271125	20.92248738	-1.739996247	0.109320795	0.291226443	-5.564402251	2729200	1385400	1809700	2012000	2194600	1857600	22.769	NbE05068331.1;NbE03061897.1	Partial, NADH dehydrogenase subunit 7 (mitochondrion) (YP_173488.1);Partial, NADH dehydrogenase subunit 7 (mitochondrion) (YP_173488.1)	Not significant	Unchanged	Others
1258	-0.336692939	23.7632475	-1.739151306	0.109474086	0.291226443	-5.565649449	13216000	15398000	19169000	11563000	15815000	11173000	12.264	NbE05064048.1;NbD034378.1	uncharacterized protein LOC108947531 (XP_018631163.1)	Not significant	Unchanged	Others
1253	-0.337013541	24.58311847	-1.738729701	0.109550647	0.291226443	-5.566271641	20071000	23738000	32182000	20149000	32263000	21619000	29.616	NbE05063379.1	gamma carbonic anhydrase 1, mitochondrial-like (XP_009612501.1)	Not significant	Unchanged	Others
330	0.489667917	22.36138717	1.738708891	0.109554427	0.291226443	-5.566302349	2393900	5040700	5218400	6512600	5639300	5940700	98.121	NbD011652.1;NbE03055451.1	26S proteasome non-ATPase regulatory subunit 2 homolog A-like (XP_019251869.1)	Not significant	Unchanged	Others
1105	0.436346361	21.58823393	1.736694931	0.109920825	0.291589134	-5.569273286	1683100	3075000	3686200	4033100	2761400	3422900	58.153	NbD048748.1	T-complex protein 1 subunit theta-like isoform X1 (XP_016466632.1)	Not significant	Unchanged	Others
519	0.308051739	20.49425536	1.658451246	0.127729388	0.318194231	-5.578236265	1212600	1811000	1500800	1724600	NA	1491600	10.445	NbD040717.1;NbD020389.1;NbD050772.1;NbD046082.1;NbD011159.1;NbD036433.1	ribosomal protein S15 (plastid) (NP_054564.1);ribosomal protein S15 (plastid) (NP_054564.1);ribosomal protein S15 (plastid) (NP_054564.1);ribosomal protein S15 (plastid) (NP_054564.1)	Not significant	Unchanged	Others
197	0.326771733	20.15125604	1.495384403	0.172435826	0.385329434	-5.578633877	NA	1209700	NA	1060800	900540	1122800	148.59	NbE03060263.1;NbD007175.1	eukaryotic translation initiation factor 5B-like (XP_016475260.1);eukaryotic translation initiation factor 5B-like (XP_016475260.1)	Not significant	Unchanged	Others
1125	-0.253315833	24.04892556	-1.724686224	0.112128501	0.294977052	-5.58694729	17618000	15322000	20511000	15524000	18179000	16309000	69.391	NbD049811.1;NbE03055016.1	succinate dehydrogenase [ubiquinone] flavoprotein subunit 1, mitochondrial (XP_016452761.1);succinate dehydrogenase [ubiquinone] flavoprotein subunit 1, mitochondrial (XP_016452761.1)	Not significant	Unchanged	Others
195	0.248705297	22.64100821	1.723207267	0.112403126	0.295087294	-5.5891191	6747800	7111600	6219900	7176900	5457800	7527700	20.075	NbD007122.1;NbE05064894.1;NbD050351.1	50S ribosomal protein L24, chloroplastic (XP_019230284.1);50S ribosomal protein L24, chloroplastic (XP_019230284.1);50S ribosomal protein L24, chloroplastic (XP_019230284.1)	Not significant	Unchanged	Others
1314	-0.365070209	21.60768184	-1.721860954	0.112653644	0.295133928	-5.591095195	2543900	3071000	4588200	2524400	3595500	2533800	28.228	NbE44073657.1	ribosomal protein L25 (ABP88855.1)	Not significant	Unchanged	Others
919	-0.322679192	21.50690712	-1.647402672	0.130006729	0.321969791	-5.593846378	NA	2376300	3878700	3028200	3017500	2844500	11.719	NbD041880.1;NbD039274.1;NbD033805.1;NbE44070344.1	mitochondrial pyruvate carrier 1 isoform X1 (XP_019252301.1);mitochondrial pyruvate carrier 1 isoform X1 (XP_019252301.1)	Not significant	Unchanged	Others
1098	-0.30018012	21.53891645	-1.713025782	0.114310126	0.298241235	-5.604041168	3225800	2708300	3059400	3334800	4346100	2544000	92.096	NbD048278.1;NbE44072860.1	phospholipase D alpha 1 (XP_019229753.1);phospholipase D alpha 1 (XP_019229753.1)	Not significant	Unchanged	Others
1032	-0.298826873	24.64313855	-1.700939914	0.116611377	0.302378787	-5.621687673	26116000	24393000	36275000	24770000	27168000	22883000	43.005	NbD044725.1	30S ribosomal protein S1, chloroplastic-like (XP_016478645.1)	Not significant	Unchanged	Others
683	0.318204894	19.66353259	1.45750786	0.178380183	0.39405239	-5.627143301	NA	937060	NA	843030	674150	751670	37.907	NbE03057810.1;NbD042546.1;NbD027561.1;NbE05067822.1	Partial, acyl-CoA-binding domain-containing protein 1-like (XP_016445941.1);Partial, acyl-CoA-binding domain-containing protein 1-like (XP_016445941.1);Partial, acyl-CoA-binding domain-containing protein 1-like (XP_016445941.1);Partial, acyl-CoA-binding	Not significant	Unchanged	Others
1089	-0.246973383	24.56149512	-1.69601331	0.117561262	0.304219756	-5.628860053	27130000	22100000	27848000	20712000	25527000	25211000	31.07	NbD047275.1;NbD043458.1	chlorophyll a-b binding protein CP29.1, chloroplastic-like (XP_016449234.1);chlorophyll a-b binding protein CP29.1, chloroplastic-like (XP_016449234.1)	Not significant	Unchanged	Others
580	0.305367761	25.24050868	1.693799356	0.117990373	0.304557628	-5.632079262	27049000	42799000	33689000	43800000	42449000	38938000	80.245	NbD023034.1	RNA (SMZ59130.1)	Not significant	Unchanged	Others
128	-0.362467303	19.55184416	-1.45162603	0.183930609	0.401283207	-5.634661353	NA	749040	963620	728470	NA	771720	45.578	NbD004669.1;NbE03053950.1;NbD029078.1	glycerophosphodiester phosphodiesterase GDPD6-like isoform X4 (XP_016509417.1);glycerophosphodiester phosphodiesterase GDPD6-like isoform X1 (XP_016509414.1);Partial, glycerophosphodiester phosphodiesterase GDPD6-like isoform X1 (XP_016509414.1)	Not significant	Unchanged	Others
16	0.323326122	19.1386323	1.451403522	0.18399075	0.401283207	-5.634943799	NA	633170	500630	677910	NA	572600	14.046	NbD000846.1;NbE05066452.1	uncharacterized protein C20orf24 homolog (XP_019247596.1);uncharacterized protein C20orf24 homolog (XP_019247596.1)	Not significant	Unchanged	Others
835	-0.254153924	24.59885199	-1.6906482	0.118603544	0.304557628	-5.63665695	27871000	19093000	25624000	25712000	27261000	23378000	28.765	NbD035150.1;NbD051482.1;NbD029764.1;NbE03062133.1	14-3-3-like protein A (XP_019226625.1);14-3-3-like protein A (XP_019226625.1);14-3-3-like protein F (XP_009589383.1)	Not significant	Unchanged	Others
709	-0.295257208	21.93913695	-1.685940148	0.119524961	0.305308285	-5.643486997	4601400	3023900	4906100	3880900	4292000	4468300	58.466	NbD028560.1	aldehyde dehydrogenase family 2 member B4, mitochondrial-like isoform X1 (XP_019264496.1)	Not significant	Unchanged	Others
1289	0.289892059	21.44006811	1.683998125	0.119906891	0.305308285	-5.646301047	3125200	3538200	3070200	3375200	2125100	3119900	16.552	NbE05068555.1;NbE03061241.1;NbD019629.1;NbD013035.1;NbE05068919.1;NbE03062624.1	ribosomal protein S7 (plastid) (NP_054569.1);ribosomal protein S7 (plastid) (NP_054569.1);Partial, ribosomal protein S7 (plastid) (NP_054569.1)	Not significant	Unchanged	Others
1020	-0.316295372	22.71920687	-1.682770299	0.120148923	0.305308285	-5.648079216	6399400	5945800	10387000	6532500	7008400	6213200	64.435	NbD044203.1	ruBisCO large subunit-binding protein subunit beta, chloroplastic-like (XP_019238318.1)	Not significant	Unchanged	Others
437	0.393621642	18.72183859	1.605682429	0.142207645	0.343465322	-5.654428988	NA	332320	373030	589690	303460	440620	11.474	NbD053195.1;NbD016290.1	membrane magnesium transporter (XP_019250016.1);membrane magnesium transporter (XP_019250016.1)	Not significant	Unchanged	Others
75	0.323150737	21.17102015	1.606991819	0.14597159	0.351885887	-5.655178358	NA	2605200	2334500	2321100	1923100	3080300	23.056	NbD037012.1;NbD002769.1	40S ribosomal protein S9-2-like (XP_016516131.1);40S ribosomal protein S9-2-like (XP_016516131.1)	Not significant	Unchanged	Others
971	-0.342545325	21.97156529	-1.675125152	0.121665763	0.308544375	-5.659133822	3761800	3712800	6057900	4019300	4174700	3127100	53.31	NbD041382.1	6-phosphogluconate dehydrogenase, decarboxylating 1 (XP_009773725.1)	Not significant	Unchanged	Others
1082	-0.472115398	21.03255102	-1.671775968	0.122335609	0.309623857	-5.663967202	2972900	1687400	1951800	2178000	2928000	1732000	35.245	NbD046982.1;NbE05064508.1;NbD010428.1	cytochrome f (plastid) (NP_054512.1);cytochrome f (plastid) (NP_054512.1)	Not significant	Unchanged	Others
362	0.356646307	23.22596336	1.662333236	0.124241861	0.312576747	-5.677563409	12057000	11642000	6539100	11832000	9098800	10933000	10.851	NbD052250.1;NbD017714.1;NbD017510.1;NbD012902.1	60S ribosomal protein L37-like (XP_019267362.1);60S ribosomal protein L37-like (XP_019267362.1);60S ribosomal protein L37-like (XP_019267362.1);60S ribosomal protein L37-like (XP_019267362.1)	Not significant	Unchanged	Others
634	-0.233379745	23.04842042	-1.659115227	0.124897495	0.313604008	-5.682186355	10221000	7366800	8954600	8545200	9362700	8378700	110.03	NbD025146.1;NbE44072113.1;NbD002240.1	phosphoenolpyruvate carboxylase-like (XP_016507808.1);phosphoenolpyruvate carboxylase-like (XP_016507808.1)	Not significant	Unchanged	Others
1013	-0.278770067	23.76450475	-1.656905052	0.12534957	0.314117104	-5.685358344	13409000	14323000	15919000	13250000	19384000	12211000	32.694	NbD043867.1	probable prolyl 4-hydroxylase 4 (XP_019266446.1)	Not significant	Unchanged	Others
1019	0.546306412	21.06335241	1.655149627	0.125709662	0.314398129	-5.687875875	1955400	2530300	1645000	3704600	1860500	1988300	60.013	NbD044106.1;NbE05067046.1	calcium-dependent protein kinase 32-like (XP_009767418.1);calcium-dependent protein kinase 32-like (XP_009767418.1)	Not significant	Unchanged	Others
631	0.673356246	20.75829428	1.653245243	0.128797969	0.320227107	-5.693217619	1541400	3986200	1271300	1648800	1654000	2000200	25.87	NbD025043.1	vesicle-associated protein 1-2-like (XP_009770191.1)	Not significant	Unchanged	Others
813	-0.29655508	20.32535264	-1.647481424	0.127293417	0.317732386	-5.698854307	1442100	1011900	1583000	1074300	1299500	1472900	34.389	NbD033696.1	protein EXORDIUM-like (XP_019226031.1)	Not significant	Unchanged	Others
818	0.302353758	20.8458875	1.635273534	0.129851219	0.321969791	-5.716268354	1459700	2042800	1873000	2110200	1725500	2052200	48.068	NbD034239.1;NbD053263.1;NbE44069446.1	protein EARLY-RESPONSIVE TO DEHYDRATION 7, chloroplastic-like (XP_009618139.1);protein EARLY-RESPONSIVE TO DEHYDRATION 7, chloroplastic-like (XP_009618139.1);protein EARLY-RESPONSIVE TO DEHYDRATION 7, chloroplastic-like (XP_009618139.1)	Not significant	Unchanged	Others
1152	0.383469672	21.66990417	1.628693861	0.131248537	0.323612905	-5.725621243	1887300	3294200	2895800	3954500	3803300	3541900	65.088	NbD050987.1	external alternative NAD(P)H-ubiquinone oxidoreductase B1, mitochondrial (XP_019267281.1)	Not significant	Unchanged	Others
1135	0.307625491	25.18590005	1.627775714	0.131444573	0.323612905	-5.726924538	25286000	37554000	36066000	44547000	40459000	41815000	92.563	NbD050151.1	V-type proton ATPase subunit a2-like (XP_019244694.1)	Not significant	Unchanged	Others
811	0.639627203	19.90240386	1.627711239	0.131458349	0.323612905	-5.727016043	571910	1281300	935660	1263900	1026200	1282200	78.684	NbD033689.1;NbD002841.1;NbE05065539.1;NbE03055256.1;NbD051318.1	ABC transporter B family member 28-like isoform X1 (XP_016445642.1);ABC transporter B family member 28 isoform X2 (XP_019228276.1);ABC transporter B family member 28 isoform X1 (XP_019228275.1)	Not significant	Unchanged	Others
1266	0.311073806	23.31739207	1.626623012	0.131691056	0.323612905	-5.728560143	10135000	14959000	10089000	10252000	7863800	10012000	63.897	NbE05065421.1;NbD033181.1;NbD020814.1	protein disulfide isomerase-like 1-3 (XP_019245617.1);protein disulfide isomerase-like 1-3 (XP_019245617.1)	Not significant	Unchanged	Others
1172	0.245676401	22.90352242	1.625356941	0.13196225	0.323652096	-5.730355793	7447400	7755400	6444500	9329200	7343900	8119700	21.543	NbD051797.1	probable signal peptidase complex subunit 2 (XP_019258652.1)	Not significant	Unchanged	Others
1131	0.250560697	22.82155281	1.619240842	0.133279271	0.326059686	-5.739018068	6901400	6801600	6867500	7644500	6077300	9327500	29.882	NbD050007.1	40S ribosomal protein S4-like (XP_019250173.1)	Not significant	Unchanged	Others
1318	0.286833134	21.55974031	1.618414099	0.133458184	0.326059686	-5.740187448	2689300	3627200	3422200	3195200	2291200	3303500	130.34	NbE44074130.1;NbD038902.1	K( ) efflux antiporter 2, chloroplastic-like (XP_009768183.1);K( ) efflux antiporter 2, chloroplastic-like (XP_016443144.1)	Not significant	Unchanged	Others
309	-0.290391585	20.58068813	-1.540079692	0.154078217	0.36046343	-5.742264324	1631100	1632100	NA	1164500	1673200	1296900	25.018	NbD021567.1;NbD011194.1;NbD041935.1;NbD049566.1	GTP-binding nuclear protein Ran-A1 (XP_019223512.1);GTP-binding nuclear protein Ran-A1 (XP_019223512.1);GTP-binding nuclear protein Ran-B1 (XP_019246840.1)	Not significant	Unchanged	Others
1211	0.272487384	21.62099146	1.615209604	0.134153659	0.326888987	-5.74471654	3357000	3787400	2679900	3844800	3500100	3810800	39.34	NbE03057096.1;NbD026199.1	transmembrane protein 33 homolog (XP_009774612.1);transmembrane protein 33 homolog (XP_016478310.1)	Not significant	Unchanged	Others
285	0.370655704	19.77155312	1.526673849	0.157344854	0.365408928	-5.760376607	NA	680600	593080	1153900	811240	918480	75.959	NbD010662.1	uncharacterized protein LOC109217145 (XP_019236921.1)	Not significant	Unchanged	Others
389	-0.307613476	21.95451441	-1.602015365	0.137050907	0.332912932	-5.763306122	4686800	2752100	3801800	4224600	4740000	3831700	50.105	NbE03061583.1;NbD013978.1	rubisco accumulation factor 1.1, chloroplastic-like (XP_019259101.1);rubisco accumulation factor 1.1, chloroplastic-like (XP_019259101.1)	Not significant	Unchanged	Others
489	0.308791692	20.39783274	1.520685429	0.158823501	0.366827321	-5.76843558	NA	1335700	1395000	1942300	1137500	1464300	19.956	NbD018592.1	calcineurin subunit B-like (XP_016515042.1)	Not significant	Unchanged	Others
425	-0.413724423	19.98620398	-1.344058656	0.211260858	0.435469297	-5.76950318	975180	626090	NA	622610	NA	1006400	103.16	NbD015542.1;NbE05065315.1;NbD031701.1	coatomer subunit beta-2 isoform X1 (XP_019244112.1);coatomer subunit beta-2 isoform X1 (XP_019244112.1);coatomer subunit beta-2 isoform X1 (XP_019244112.1)	Not significant	Unchanged	Others
1161	-0.274326802	19.61733715	-1.518976506	0.15924768	0.367138288	-5.770731752	858370	702250	NA	669380	877510	786110	45.969	NbD051295.1;NbD035874.1;NbE03057222.1	uncharacterized protein LOC109230753 (XP_019251709.1);uncharacterized protein LOC109230753 (XP_019251709.1)	Not significant	Unchanged	Others
450	-0.224827643	22.9741597	-1.59184201	0.139322169	0.337783003	-5.777574681	9529700	7785100	9623800	7650700	7932100	7652600	69.519	NbD016951.1;NbE05067073.1;NbD016709.1;NbD025110.1	dynamin-related protein 1E-like (XP_019224350.1)	Not significant	Unchanged	Others
349	0.270988493	20.31812885	1.511076156	0.164461928	0.375357282	-5.782049891	NA	1331000	1283200	1397500	1096200	1575700	53.872	NbD012370.1	9-divinyl ether synthase-like (XP_009789760.1)	Not significant	Unchanged	Others
1160	-0.34937533	20.80541227	-1.510570025	0.16458884	0.375357282	-5.782720453	1944500	1661400	2712300	NA	1656600	1573100	41.357	NbD051248.1	alpha-1,4-glucan-protein synthase [UDP-forming] 2 (XP_016491069.1)	Not significant	Unchanged	Others
948	-0.349829953	21.23868662	-1.587498592	0.140301864	0.339509091	-5.783649174	3947300	2271700	2556900	2013800	2083300	2220600	47.881	NbD040046.1;NbE44070977.1;NbE03057577.1;NbD040685.1;NbD040604.1	dnaJ homolog 1, mitochondrial-like (XP_009783909.1)	Not significant	Unchanged	Others
680	-0.262917627	21.87375227	-1.505388812	0.162655587	0.373423131	-5.788931003	NA	3032200	4356200	3885300	4039000	3626200	37.631	NbD027434.1	malate dehydrogenase, glyoxysomal (XP_019232949.1)	Not significant	Unchanged	Others
208	-0.263461404	20.27213167	-1.50459255	0.162857249	0.373423131	-5.789994317	1249900	1139700	NA	1181100	1621400	1239200	54.761	NbD007794.1;NbE44074447.1;NbD020201.1;NbD028551.1	probable galacturonosyltransferase 9 (XP_016507163.1);probable galacturonosyltransferase 9 (XP_009603685.1);probable galacturonosyltransferase 9 (XP_016471239.1)	Not significant	Unchanged	Others
1138	0.272759165	20.19245859	1.325344976	0.217152182	0.441972659	-5.792259592	NA	1291100	NA	1314500	1065500	1256800	80.201	NbD050231.1;NbE05065370.1;NbD013054.1	heat shock cognate protein 80 (XP_016494369.1);heat shock cognate protein 80 (XP_016494369.1);Partial, heat shock cognate protein 80 (XP_019249888.1)	Not significant	Unchanged	Others
1074	0.447283263	19.35168977	1.308399277	0.222605559	0.449269051	-5.812680705	NA	807680	NA	669790	535430	719230	117.24	NbE05065640.1;NbD046528.1;NbE44072380.1;NbD014133.1	uncharacterized protein LOC107769077 (XP_016443743.1);uncharacterized protein LOC107769077 (XP_016443743.1);uncharacterized protein LOC104219361 (XP_009768338.1);uncharacterized protein LOC104219361 (XP_009768338.1)	Not significant	Unchanged	Others
143	0.263188938	24.03737618	1.561386071	0.146319654	0.352055637	-5.819947697	16349000	17128000	14639000	23338000	19261000	19934000	32.086	NbD005157.1	mitochondrial dicarboxylate/tricarboxylate transporter DTC-like (XP_019233444.1)	Not significant	Unchanged	Others
524	0.265151241	20.71394769	1.557893226	0.147141419	0.352868822	-5.824774004	1532300	1628300	1271500	2100800	1623800	1605200	27.686	NbD020517.1;NbE03057916.1	40S ribosomal protein S3-2-like (XP_009777049.1);40S ribosomal protein S3-2-like (XP_009777049.1)	Not significant	Unchanged	Others
1291	0.357334705	21.99156743	1.557584691	0.147214201	0.352868822	-5.825199996	2255400	4567900	4667300	4074000	3805900	4526000	48.003	NbE05068808.1;NbD017417.1;NbD006132.1	glyceraldehyde-3-phosphate dehydrogenase B, chloroplastic (XP_009786329.1);Partial, glyceraldehyde-3-phosphate dehydrogenase B, chloroplastic-like (XP_016479929.1)	Not significant	Unchanged	Others
821	-0.401265072	21.29470929	-1.475332876	0.17041947	0.38382218	-5.828818785	NA	2870600	4687700	2285500	2326300	2382900	26.606	NbD034396.1	adenylate kinase 4-like (XP_019264479.1)	Not significant	Unchanged	Others
145	-0.291853895	21.75864122	-1.553855523	0.148096374	0.35388121	-5.830344563	3919200	2765300	4692800	3561000	3834800	3903800	37.484	NbD005193.1;NbD014659.1	probable leucine-rich repeat receptor-like protein kinase At1g35710 (XP_016475997.1);probable leucine-rich repeat receptor-like protein kinase At1g35710 (XP_016475997.1)	Not significant	Unchanged	Others
5	0.343162689	22.09204849	1.553440927	0.148194734	0.35388121	-5.83091603	4104300	6463400	4044100	5241300	3844000	3844600	18.044	NbD000252.1	CASP-like protein PIMP1 (XP_019224783.1)	Not significant	Unchanged	Others
481	0.309978979	22.48455891	1.551397093	0.14868045	0.354373705	-5.833731763	3867400	7218000	5436600	5513500	6307600	6349000	35.92	NbD018307.1;NbE05065193.1;NbD003101.1;NbD041234.1;NbD019138.1;NbD051689.1;NbE44071776.1	Aminocyclopropanecarboxylate oxidase (BAR72291.1);1-aminocyclopropane-1-carboxylate oxidase (XP_016462117.1)	Not significant	Unchanged	Others
1234	-0.270183546	23.70108928	-1.547644153	0.149575937	0.35583919	-5.838895882	12797000	11823000	13699000	13559000	18173000	11331000	75.319	NbE03060232.1	stromal 70 kDa heat shock-related protein, chloroplastic (XP_016498345.1)	Not significant	Unchanged	Others
1264	-0.228835001	31.93697377	-1.544642178	0.150295603	0.356881695	-5.843020867	3893499904	4062599936	4575099904	3815099904	5048999936	3605600000	52.865	NbE05064989.1;NbD046976.1;NbD001946.1;NbE03053297.1;NbD050537.1;NbD044043.1;NbD016631.1;NbD052540.1;NbD011109.1	ribulose-1,5-bisphosphate carboxylase/oxygenase large subunit (plastid) (NP_054507.1);Partial, ribulose-1,5-bisphosphate carboxylase/oxygenase large subunit (plastid) (NP_054507.1);Partial, ribulose-1,5-bisphosphate carboxylase/oxygenase large subunit (p	Not significant	Unchanged	Others
1296	-0.259311189	20.05824248	-1.459450211	0.174649969	0.388519581	-5.849688181	NA	909920	1274800	1120200	1247300	1147200	21.244	NbE44069748.1;NbD028672.1;NbD019851.1;NbE03060915.1;NbE05068508.1;NbD028293.1	glycine-rich protein 2-like (XP_009798837.1);glycine-rich protein 2-like (XP_009615249.1);glycine-rich protein 2-like (XP_009615249.1);glycine-rich protein 2-like (XP_016515598.1)	Not significant	Unchanged	Others
756	-0.220698989	20.14511753	-1.537417447	0.152039917	0.359822016	-5.85292711	1328400	1175200	1287700	1042200	1161100	1024800	62.886	NbD030618.1;NbE05064384.1;NbD044252.1;NbD023859.1	hsp70-Hsp90 organizing protein 2-like (XP_009595716.1);hsp70-Hsp90 organizing protein 2-like (XP_009595716.1);hsp70-Hsp90 organizing protein 2-like (XP_009595716.1)	Not significant	Unchanged	Others
664	-0.288148033	23.8951786	-1.537143842	0.152106319	0.359822016	-5.853301675	18840000	15382000	15249000	14286000	17640000	12667000	38.156	NbD050972.1;NbD026598.1	2-methyl-6-phytyl-1,4-hydroquinone methyltransferase, chloroplastic-like (XP_016470894.1);2-methyl-6-phytyl-1,4-hydroquinone methyltransferase, chloroplastic-like (XP_016470894.1)	Not significant	Unchanged	Others
693	-0.217200279	25.35028596	-1.535995887	0.152385192	0.359822016	-5.854872755	40788000	39336000	51336000	39390000	47107000	40524000	40.61	NbD028046.1	glycolate oxidase (ADM26718.1)	Not significant	Unchanged	Others
510	-0.408372761	22.18108342	-1.533860999	0.152904997	0.360272875	-5.857792522	5234200	3356500	5305100	4526100	6013900	4702100	63.107	NbD019673.1;NbD039229.1	methylcrotonoyl-CoA carboxylase beta chain, mitochondrial isoform X1 (XP_018621894.1)	Not significant	Unchanged	Others
1039	-0.339146482	21.61039123	-1.532879926	0.153144385	0.360272875	-5.859133397	4368700	2462800	4554900	3075500	2885200	3744400	24.611	NbD051358.1;NbD045131.1	proteasome subunit beta type-1-like (XP_016491078.1);proteasome subunit beta type-1-like (XP_016491078.1)	Not significant	Unchanged	Others
270	0.248437957	21.24391008	1.452224227	0.176604389	0.391493645	-5.859134416	NA	2944500	2575800	3320500	2386800	2613600	49.439	NbD041831.1;NbD009898.1;NbE44071175.1;NbD013130.1	26S proteasome regulatory subunit 4 homolog A-like (XP_019240585.1);26S proteasome regulatory subunit 4 homolog A (XP_019237518.1);26S proteasome regulatory subunit 4 homolog A isoform X1 (XP_016466821.1);26S proteasome regulatory subunit 4 homolog A-li	Not significant	Unchanged	Others
279	0.371140708	23.10450299	1.531227732	0.153548262	0.360397818	-5.861390265	6242100	10721000	10934000	11782000	7482300	8747100	39.418	NbD010155.1	mitochondrial phosphate carrier protein 3, mitochondrial-like (XP_019264046.1)	Not significant	Unchanged	Others
414	0.500967272	23.58892603	1.530338783	0.153765946	0.360397818	-5.862603898	4795300	11828000	12189000	13683000	14224000	14559000	44.161	NbD014889.1	cytochrome b561 and DOMON domain-containing protein At5g47530-like (XP_019261049.1)	Not significant	Unchanged	Others
84	-0.416181135	21.75834231	-1.525967559	0.154840249	0.360914405	-5.868565026	2865400	3628900	5607300	3012900	4684500	2897300	45.779	NbD003290.1;NbE44073660.1;NbE03059653.1	calreticulin (XP_019242768.1);calreticulin-like isoform X1 (XP_016435457.1);calreticulin-like isoform X2 (XP_016435458.1)	Not significant	Unchanged	Others
588	0.270670067	23.62955027	1.520267038	0.156250989	0.363534411	-5.876322238	10255000	14663000	13707000	13202000	12491000	15924000	38.355	NbE44072709.1;NbD023184.1	protein RETICULATA-RELATED 4, chloroplastic-like (XP_009630330.1);protein RETICULATA-RELATED 4, chloroplastic-like (XP_016439295.1)	Not significant	Unchanged	Others
516	-0.313115779	20.46988484	-1.435134552	0.184490542	0.401283207	-5.881128255	1946900	1420200	NA	1218400	1256900	1153600	28.607	NbD020124.1;NbD012335.1;NbE44071746.1	heme-binding protein 2-like (XP_016458361.1);heme-binding protein 2-like (XP_016458361.1);heme-binding protein 2-like (XP_016458361.1)	Not significant	Unchanged	Others
469	-0.304293599	22.80461894	-1.513206695	0.158013617	0.36629054	-5.88590355	7265800	6899900	6871500	6624900	11929000	6920100	29.364	NbD019050.1;NbD017822.1	14-3-3-like protein C (XP_019247203.1);14-3-3-like protein C (XP_019247203.1)	Not significant	Unchanged	Others
805	-0.255370528	20.06417105	-1.428859497	0.183052764	0.400882392	-5.889467757	NA	1106300	1388200	1046000	1089500	945130	37.507	NbD033374.1	adenosine kinase 2 (XP_016514644.1)	Not significant	Unchanged	Others
284	-0.293223983	19.35661452	-1.237422808	0.246702663	0.473416376	-5.896240308	NA	643330	NA	541890	768020	706260	38.967	NbD010656.1	aldose 1-epimerase-like (XP_009779461.1)	Not significant	Unchanged	Others
498	-0.275361094	19.7906626	-1.420192136	0.185495479	0.401936207	-5.90063755	NA	1088700	1076800	777770	1012400	758220	27.35	NbD018902.1;NbD018903.1;NbD016224.1	chlorophyll a-b binding protein CP24 10A, chloroplastic-like (XP_016469705.1);chlorophyll a-b binding protein CP24 10A, chloroplastic-like (XP_016469705.1);Partial, chlorophyll a-b binding protein CP24 10A, chloroplastic-like (XP_016469705.1)	Not significant	Unchanged	Others
1025	-0.488526261	22.54073723	-1.501225367	0.161043989	0.370605768	-5.902095809	5162200	5245400	5889100	3534300	11381000	6757700	85.489	NbD044426.1	probable methyltransferase PMT24 (XP_019250693.1)	Not significant	Unchanged	Others
158	-0.264603062	20.79174654	-1.347515522	0.210187493	0.435469297	-5.903207948	NA	1646500	2046300	NA	2031600	1749600	29.308	NbD005455.1	gamma carbonic anhydrase 1, mitochondrial-like isoform X1 (XP_016505479.1)	Not significant	Unchanged	Others
857	-0.346767659	21.68998022	-1.221942708	0.25223372	0.479508782	-5.914029256	3634000	3114000	NA	3341200	NA	2242700	66.013	NbD036133.1	L-galactono-1,4-lactone dehydrogenase, mitochondrial (XP_019254343.1)	Not significant	Unchanged	Others
433	0.23966844	23.18298659	1.488754994	0.164250969	0.375357282	-5.918858519	8170800	9612800	9306000	10144000	8951000	11489000	34.572	NbD016046.1	60S ribosomal protein L5-like (XP_016438102.1)	Not significant	Unchanged	Others
180	0.269016743	22.38062888	1.485091134	0.165203543	0.375838594	-5.923765819	6103300	5839800	4727100	5202100	4146700	6890200	15.684	NbD006396.1;NbD018625.1;NbE03062117.1	60S ribosomal protein L27-3-like (XP_019245314.1);60S ribosomal protein L27-3-like (XP_019245314.1);60S ribosomal protein L27-3-like (XP_019245314.1)	Not significant	Unchanged	Others
586	0.335296464	19.94111926	1.484365765	0.165392694	0.375838594	-5.924736408	969830	1053000	1033700	1075800	629590	1118900	40.099	NbD023151.1;NbD023162.1	serine/arginine-rich splicing factor RS31-like isoform X1 (XP_016445014.1);serine/arginine-rich splicing factor RS31-like isoform X1 (XP_019233170.1)	Not significant	Unchanged	Others
647	-0.251268533	21.36587235	-1.480956991	0.166284065	0.377188183	-5.929293319	2687700	2259900	3490700	3006200	3010000	2465100	27.563	NbD025811.1	uncharacterized protein LOC107761618 (XP_016435344.1)	Not significant	Unchanged	Others
697	0.735136303	22.97970232	1.479598992	0.166640316	0.377321286	-5.931106767	2087100	9107100	13294000	11560000	7310400	8885800	68.665	NbD028153.1	V-type proton ATPase catalytic subunit A-like (XP_019259481.1)	Not significant	Unchanged	Others
26	0.279286532	21.180014	1.395923366	0.192483196	0.413675751	-5.931671503	NA	2570900	2317200	2322700	1953700	2883200	11.77	NbD028652.1;NbD022971.1;NbD001068.1;NbE03061671.1;NbD022270.1	40S ribosomal protein S25 (XP_019252409.1);40S ribosomal protein S25 (XP_019252409.1);40S ribosomal protein S25 (XP_019252409.1);40S ribosomal protein S25-like (XP_019241494.1);Partial, 40S ribosomal protein S25 (XP_019252409.1)	Not significant	Unchanged	Others
125	0.373534134	21.29016185	1.478211359	0.167005015	0.377473011	-5.932958638	3362700	3406700	2105500	3253500	1853600	2574600	21.509	NbD020273.1;NbD004644.1	auxin-binding protein ABP19a-like (XP_016477838.1);auxin-binding protein ABP19a-like (XP_016477838.1)	Not significant	Unchanged	Others
252	0.265706204	21.76156336	1.474143414	0.168078091	0.379222455	-5.938380818	3009600	4550400	2861900	3484300	4174000	3940100	68.273	NbD009263.1;NbD031321.1	probable methyltransferase PMT20 (XP_009794520.1);Partial, probable methyltransferase PMT20 (XP_016479071.1)	Not significant	Unchanged	Others
312	-0.342354579	20.17456366	-1.384906862	0.195728058	0.417341702	-5.945640027	1012600	1028500	1066800	NA	1666700	895220	32.519	NbD036189.1;NbD011232.1;NbD044209.1;NbD010971.1;NbD003364.1;NbD017056.1	protein transport protein SEC13 homolog B (XP_016453467.1);nuclear pore complex protein Sec13d (BAO49718.1);Partial, nuclear pore complex protein Sec13b (BAO49716.1);nuclear pore complex protein Sec13b (BAO49716.1);nuclear pore complex protein Sec13c	Not significant	Unchanged	Others
1227	0.292034448	21.06423463	1.190078559	0.267475615	0.499497908	-5.947621477	NA	2165800	1717500	2270100	NA	1891300	23.664	NbE05067247.1;NbE03059294.1	selT-like protein (XP_016457594.1);selT-like protein isoform X3 (XP_018629702.1)	Not significant	Unchanged	Others
1092	0.320721951	22.89721531	1.462466357	0.171191128	0.384629798	-5.953889385	10210000	10401000	7088500	8420000	5950700	9580800	25.025	NbD047411.1;NbD015307.1	40S ribosomal protein S7-like (XP_009784650.1)	Not significant	Unchanged	Others
1049	0.292273775	19.93121626	1.461746155	0.171384728	0.384629798	-5.954843179	1176200	1238500	965970	1153100	704000	1028500	34.514	NbD045406.1;NbD003660.1	peroxisomal adenine nucleotide carrier 1-like (XP_019245450.1);Partial, peroxisomal adenine nucleotide carrier 1-like (XP_019245450.1)	Not significant	Unchanged	Others
686	0.294569532	23.14625297	1.460618688	0.171688182	0.384630062	-5.956335693	6571100	11578000	9730100	10279000	8560800	8486100	52.664	NbD027633.1;NbD026020.1	elongation factor TuB, chloroplastic (XP_016502071.1);elongation factor TuB, chloroplastic (XP_016502071.1)	Not significant	Unchanged	Others
266	0.291718918	21.92757905	1.457210981	0.172608137	0.385329434	-5.960842	3448900	3753900	2588500	4251400	4167300	4275800	192.97	NbD009737.1	clathrin heavy chain 2 (XP_019254874.1)	Not significant	Unchanged	Others
980	0.374029317	20.93918759	1.454430155	0.173361963	0.386332108	-5.964514044	1059700	2195700	2176300	2523900	2091600	1894600	74.692	NbD042259.1	transmembrane 9 superfamily member 12 (XP_016432367.1)	Not significant	Unchanged	Others
1044	-0.332867512	19.82045862	-1.368115846	0.200762526	0.424278139	-5.966785512	NA	764060	1297700	943480	773320	697960	44.843	NbD045293.1;NbD022724.1	aspartate aminotransferase, cytoplasmic isoform X1 (XP_016479747.1);aspartate aminotransferase, cytoplasmic isoform X1 (XP_016479747.1)	Not significant	Unchanged	Others
953	-0.244001842	19.99773084	-1.366133705	0.204485625	0.429284392	-5.968345741	NA	917110	1227100	1152400	1133400	934360	44.689	NbD040343.1	protein MITOFERRINLIKE 1, chloroplastic-like (XP_016441497.1)	Not significant	Unchanged	Others
154	-0.261191927	19.15602605	-1.291508828	0.228154769	0.454874603	-5.971107741	737580	573290	644630	577420	NA	NA	48.449	NbD005408.1;NbD024383.1	putative G3BP-like protein (XP_019248247.1);putative G3BP-like protein (XP_019248247.1)	Not significant	Unchanged	Others
268	0.253698843	18.98116624	1.287099837	0.229622138	0.456678608	-5.976369479	NA	NA	431700	542410	546940	618780	111.08	NbD009788.1;NbE03056223.1	4-alpha-glucanotransferase DPE2 (XP_019250686.1)	Not significant	Unchanged	Others
896	0.510660448	19.65995819	1.434026639	0.178978954	0.394443869	-5.991310382	1023600	1142800	530050	575100	731120	1745400	77.865	NbD038127.1;NbE03053451.1;NbD025950.1;NbE05063072.1	delta-1-pyrroline-5-carboxylate synthase-like isoform X1 (XP_016475785.1);delta-1-pyrroline-5-carboxylate synthase-like isoform X1 (XP_016475785.1);delta-1-pyrroline-5-carboxylate synthase-like isoform X1 (XP_016475785.1)	Not significant	Unchanged	Others
34	-0.227772926	27.19576963	-1.433308077	0.179179549	0.394443869	-5.992249364	149460000	154320000	177540000	129610000	181540000	149980000	16.804	NbD001268.1	40S ribosomal protein S16-like (XP_019230859.1)	Not significant	Unchanged	Others
689	-0.245612375	23.11467219	-1.430302698	0.180020599	0.395608527	-5.996173141	8568300	6920800	9890600	8130100	10574000	9556400	29.602	NbD027742.1;NbE03061178.1	gamma carbonic anhydrase 1, mitochondrial-like (XP_019241782.1);gamma carbonic anhydrase 1, mitochondrial-like (XP_019241782.1)	Not significant	Unchanged	Others
357	-0.278377826	20.98018007	-1.421995958	0.182362603	0.400061903	-6.0069888	2163700	2350100	2654000	1427000	2177400	2089900	57.239	NbD041088.1;NbD012685.1	glucose-1-phosphate adenylyltransferase small subunit, chloroplastic/amyloplastic (XP_016477519.1);glucose-1-phosphate adenylyltransferase small subunit, chloroplastic/amyloplastic-like (XP_016449685.1)	Not significant	Unchanged	Others
599	-0.229025788	21.62688655	-1.329241735	0.2128366	0.436693864	-6.015057335	NA	3181100	3576400	2717400	3548400	3248300	43.452	NbD023775.1;NbE03060067.1	NADH dehydrogenase [ubiquinone] 1 alpha subcomplex subunit 9, mitochondrial (XP_019225724.1);Partial, NADH dehydrogenase [ubiquinone] 1 alpha subcomplex subunit 9, mitochondrial-like (XP_016436295.1)	Not significant	Unchanged	Others
570	-0.232733377	25.74562288	-1.414487321	0.184501664	0.401283207	-6.016727852	61385000	44265000	61529000	48903000	52817000	56799000	37.054	NbD023182.1;NbD022680.1	50S ribosomal protein L1, chloroplastic (XP_009625859.1);50S ribosomal protein L1, chloroplastic (XP_019231346.1)	Not significant	Unchanged	Others
893	-0.287421472	20.32494212	-1.323407329	0.214699943	0.438388933	-6.022218444	NA	1358900	1337800	1074700	1562000	1137800	34.224	NbD038065.1;NbE05064614.1	cysteine synthase (XP_019267385.1);Partial, cysteine synthase-like isoform X2 (XP_016480367.1)	Not significant	Unchanged	Others
153	-0.254396667	24.37087149	-1.410222669	0.185725962	0.401936207	-6.022243389	19513000	16865000	25398000	23113000	23798000	17827000	149.43	NbE05066551.1;NbD005386.1	tripeptidyl-peptidase 2 isoform X1 (XP_009796711.1);tripeptidyl-peptidase 2 isoform X1 (XP_009796711.1)	Not significant	Unchanged	Others
54	0.296988241	21.12761035	1.410129267	0.185752853	0.401936207	-6.022364058	2895100	2995400	1900900	2256100	1691500	2554400	21.988	NbD001902.1	60S ribosomal protein L9-1-like (XP_019258244.1)	Not significant	Unchanged	Others
774	0.198487327	24.14233951	1.403318111	0.187722615	0.405506432	-6.031148599	15516000	20002000	17941000	18786000	18624000	20847000	66.111	NbD031373.1	delta(24)-sterol reductase (XP_009624736.1)	Not significant	Unchanged	Others
1239	-0.267106742	21.0905993	-1.402062004	0.188087786	0.405604274	-6.032765398	3208800	2155100	2206200	2019900	2415700	2254300	20.854	NbE03061025.1;NbD037086.1;NbE03059289.1;NbD014190.1;NbD014191.1	PLAT domain-containing protein 3-like (XP_019235983.1);PLAT domain-containing protein 3-like (XP_019235984.1);PLAT domain-containing protein 3-like (XP_019235984.1)	Not significant	Unchanged	Others
1228	-0.302007269	21.20434825	-1.314256839	0.217649618	0.442275184	-6.03340505	3152900	2329400	NA	1901100	2053800	1985700	47.333	NbE03059359.1	probable L-ascorbate peroxidase 6, chloroplastic isoform X1 (XP_016469841.1)	Not significant	Unchanged	Others
232	-0.249594921	23.00568613	-1.399672727	0.188784036	0.40641453	-6.03583797	7679400	7250300	11194000	8196100	9246700	7960300	48.449	NbD008535.1	dolichyl-diphosphooligosaccharide--protein glycosyltransferase 48 kDa subunit-like (XP_019243460.1)	Not significant	Unchanged	Others
770	0.26776576	20.6670148	1.309957898	0.219046938	0.443697926	-6.038641649	NA	2116900	1537800	1625600	1463700	1712500	70.189	NbD031263.1;NbE44071265.1	protein LYK5-like (XP_016479215.1);protein LYK5-like (XP_016479215.1)	Not significant	Unchanged	Others
131	0.315901003	21.07431939	1.304046307	0.220980544	0.446895263	-6.045822793	1761900	2308500	2151700	2321100	NA	2657100	42.948	NbD004760.1;NbD008451.1	protochlorophyllide reductase-like (XP_016502073.1);protochlorophyllide reductase, chloroplastic-like (XP_016464350.1)	Not significant	Unchanged	Others
940	-0.32883154	19.39572263	-1.039756715	0.32826918	0.56091961	-6.051109182	NA	667600	1064300	NA	660610	NA	13.82	NbD039705.1;NbD011842.1	uncharacterized protein At4g28440-like (XP_009784162.1);uncharacterized protein At4g28440-like (XP_009784162.1)	Not significant	Unchanged	Others
690	0.246687555	20.71004604	1.382208655	0.193939078	0.415638561	-6.058184867	1705400	1645700	1273300	2134100	1780000	1838200	57.77	NbD027841.1	sugar carrier protein C-like (XP_016494599.1)	Not significant	Unchanged	Others
212	-0.25153728	21.74288151	-1.381830225	0.194052073	0.415638561	-6.058666918	3367300	3475800	5164400	3652000	3702100	3006100	17	NbD007928.1;NbD052997.1;NbE03060435.1;NbD025477.1	unnamed protein product (CBD25108.1);nascent polypeptide-associated complex subunit beta-like (XP_019255866.1);basic transcription factor 3-like (XP_016475639.1);nascent polypeptide-associated complex subunit beta-like (XP_016485435.1)	Not significant	Unchanged	Others
1171	0.229520706	21.38612761	1.379997195	0.194600175	0.416109648	-6.06100055	2670400	2953300	2099000	2673000	2587400	2960900	66.951	NbD051726.1	glucose-6-phosphate dehydrogenase (BAK22408.1)	Not significant	Unchanged	Others
1112	-0.252991407	19.60973928	-1.084720542	0.305760598	0.539978327	-6.064482478	NA	741440	NA	705310	871450	747820	112.8	NbD048892.1;NbE05068618.1;NbD052074.1	alanine--tRNA ligase-like (XP_016493978.1);alanine--tRNA ligase-like (XP_016484101.1);alanine--tRNA ligase-like (XP_016493978.1)	Not significant	Unchanged	Others
601	0.216218354	26.65590144	1.375884502	0.195834632	0.417341702	-6.066228462	80665000	116540000	106300000	106700000	111050000	120050000	43.727	NbD023822.1	mitochondrial phosphate carrier protein 3, mitochondrial-like (XP_016455550.1)	Not significant	Unchanged	Others
404	-0.25979762	20.50296738	-1.286944403	0.226653826	0.452593783	-6.066467135	NA	1287100	1535000	1270700	1656000	1443700	22.701	NbD019539.1;NbD014344.1	proteasome subunit beta type-3-A-like (XP_016498533.1);proteasome subunit beta type-3-A-like (XP_016498533.1)	Not significant	Unchanged	Others
390	0.361469085	22.9042348	1.371836146	0.19705615	0.419240265	-6.071363807	9197100	8849400	5174400	7739800	6842900	10082000	49.758	NbD023165.1;NbD034666.1;NbD014003.1;NbD019274.1;NbD010647.1;NbD035848.1;NbD023141.1;NbD031389.1;NbD041465.1;NbD021092.1;NbE44074402.1;NbD010098.1	tubulin alpha chain (XP_019266647.1);alpha-tubulin 6 (ALH22047.1);alpha-tubulin 6 (ALH22047.1);tubulin alpha chain (XP_019266647.1);tubulin alpha chain-like (XP_019224866.1);tubulin alpha chain-like (XP_019224866.1);tubulin alpha-3 chain-like (XP_01	Not significant	Unchanged	Others
133	0.269520969	21.55702071	1.366975193	0.198531235	0.421671032	-6.077515755	2682500	2805700	2908000	3095900	2990100	4703200	15.547	NbE05065180.1;NbD012106.1;NbD051849.1;NbD004836.1;NbE03056104.1;NbD035735.1	glycine cleavage system H protein, mitochondrial-like (XP_019254852.1);glycine cleavage system H protein, mitochondrial-like (XP_019254852.1);glycine cleavage system H protein, mitochondrial-like (XP_019225484.1);glycine cleavage system H protein, mitoc	Not significant	Unchanged	Others
990	-0.213910063	22.8851885	-1.365050653	0.199117782	0.422209611	-6.079947135	9130600	6652200	6958400	7459400	8756200	7185800	63.694	NbD042739.1	outer envelope protein 64, chloroplastic (XP_019224520.1)	Not significant	Unchanged	Others
744	-0.295499133	21.44173904	-1.363443395	0.199608734	0.422544031	-6.081975808	3695200	3823100	3655900	2346200	2830300	2305800	30.475	NbD029765.1	prohibitin-3, mitochondrial-like (XP_016480797.1)	Not significant	Unchanged	Others
959	-0.350672956	19.73488165	-1.35642308	0.204332338	0.429284392	-6.089989605	795300	978800	1232500	934300	1308600	676480	71.023	NbD040528.1	vacuolar-sorting receptor 6-like (XP_009616647.1)	Not significant	Unchanged	Others
1213	-0.206384289	24.65055899	-1.35617076	0.20184282	0.425851408	-6.091133996	25314000	23275000	27299000	24297000	33543000	26686000	84.524	NbE03057400.1	5-methyltetrahydropteroyltriglutamate--homocysteine methyltransferase-like (XP_019232886.1)	Not significant	Unchanged	Others
147	0.314539724	22.56937625	1.353939046	0.202532529	0.426596755	-6.093937304	5188100	4837400	5884500	9243200	5639600	7406100	67.827	NbD005288.1	phosphoinositide phosphatase SAC6-like (XP_016481383.1)	Not significant	Unchanged	Others
750	-0.781391885	19.21036291	-1.263019563	0.234790761	0.462289884	-6.095018862	NA	265280	544100	245240	921030	1073900	282.39	NbD030312.1	eIF-2-alpha kinase activator GCN1 (XP_019250941.1)	Not significant	Unchanged	Others
1021	-0.220285219	19.95949334	-1.257906423	0.243217042	0.471810566	-6.097178657	NA	927370	1037300	991690	1203600	959430	41.709	NbD044237.1	ultraviolet-B receptor UVR8-like (XP_019266144.1)	Not significant	Unchanged	Others
1307	-0.278225807	21.6807737	-1.348661429	0.209832706	0.435462965	-6.098572699	4655100	3488500	3215100	3246500	3331400	2468500	32.055	NbE44072091.1	mitochondrial dicarboxylate/tricarboxylate transporter DTC-like (XP_019233444.1)	Not significant	Unchanged	Others
1143	-0.415651754	25.53091911	-1.346247578	0.204924555	0.42949477	-6.1035734	32770000	32699000	57762000	47208000	81014000	41856000	48.763	NbD050457.1;NbE03056529.1	dihydrolipoyllysine-residue acetyltransferase component 5 of pyruvate dehydrogenase complex, chloroplastic (XP_019264797.1);dihydrolipoyllysine-residue acetyltransferase component 5 of pyruvate dehydrogenase complex, chloroplastic (XP_019264797.1)	Not significant	Unchanged	Others
832	-0.252884579	24.05736604	-1.344785522	0.205381885	0.429742955	-6.10540065	26593000	17394000	17210000	15672000	16252000	16127000	102.85	NbD034912.1;NbE44071929.1;NbE44071928.1	ATP-dependent Clp protease ATP-binding subunit ClpA homolog CD4B, chloroplastic-like (XP_016476811.1);ATP-dependent Clp protease ATP-binding subunit ClpA homolog CD4B, chloroplastic-like (XP_016476811.1);chloroplast ATP-dependent Clp protease chaperone p	Not significant	Unchanged	Others
640	-0.205562625	19.11905876	-1.251803769	0.241653748	0.471410696	-6.106501454	NA	564230	686820	538080	596250	562940	57.302	NbE03056791.1;NbD025305.1	glucose-1-phosphate adenylyltransferase large subunit 3, chloroplastic/amyloplastic-like (XP_016486137.1);glucose-1-phosphate adenylyltransferase large subunit 3, chloroplastic/amyloplastic-like (XP_016486137.1)	Not significant	Unchanged	Others
1168	-0.323219617	23.33682203	-1.252619359	0.238401548	0.466169161	-6.107309257	NA	11322000	13039000	8611000	9165500	6842700	29.582	NbD051698.1	mitochondrial outer membrane protein porin of 36 kDa-like (XP_016506735.1)	Not significant	Unchanged	Others
579	-0.219740593	24.32577192	-1.341380129	0.206450364	0.430778353	-6.109651113	24217000	20884000	28130000	21599000	19614000	18757000	14.954	NbD023030.1	40S ribosomal protein S12-like (XP_019235061.1)	Not significant	Unchanged	Others
454	0.201359679	19.78640465	1.341043667	0.206556182	0.430778353	-6.110070649	975770	987810	917350	971110	730350	1035900	21.149	NbD017091.1	50S ribosomal protein L24, chloroplastic-like (XP_016479261.1)	Not significant	Unchanged	Others
609	0.22407128	20.05054702	1.034814958	0.327294235	0.560066248	-6.115808316	NA	1221000	1035400	1135400	NA	1275900	28.174	NbD027974.1;NbD024236.1	chaperone-like protein of POR 1 (AEP68099.1);protein CHAPERONE-LIKE PROTEIN OF POR1, chloroplastic (XP_016458051.1)	Not significant	Unchanged	Others
722	-0.238416585	24.33730858	-1.336325103	0.2080449	0.433170661	-6.115946259	21651000	21031000	26696000	19920000	23377000	19645000	36.13	NbD029059.1	hypersensitive-induced response protein 1-like isoform X1 (XP_016445844.1)	Not significant	Unchanged	Others
1102	0.356269833	19.76144879	1.333531123	0.208930574	0.434301586	-6.119418312	836150	849700	631260	933160	895650	1250700	104.24	NbD048677.1	villin-3-like (XP_019252006.1)	Not significant	Unchanged	Others
468	0.204587205	19.93367645	1.24181973	0.242198677	0.471747961	-6.119993124	NA	1155300	998840	971990	900320	1162100	31.077	NbD017819.1;NbE44069105.1	thylakoid membrane protein slr0575-like (XP_016501837.1)	Not significant	Unchanged	Others
428	0.313979919	20.37421678	1.239969285	0.245802385	0.472955121	-6.120323435	NA	1087700	1314300	1210000	837670	1686200	110.41	NbD015735.1;NbD034059.1	110 kDa U5 small nuclear ribonucleoprotein component CLO (XP_019242520.1);110 kDa U5 small nuclear ribonucleoprotein component CLO (XP_019242520.1)	Not significant	Unchanged	Others
1103	-0.326648001	20.04574007	-1.238486224	0.243380589	0.471810566	-6.123891975	NA	1261200	970280	899750	1444500	741350	104.61	NbE05063155.1;NbD048689.1;NbE05067661.1;NbD005382.1	uncharacterized protein LOC107793581 isoform X1 (XP_016471445.1);uncharacterized protein LOC107793581 isoform X1 (XP_016471445.1);uncharacterized protein LOC107793581 isoform X1 (XP_016471445.1);uncharacterized protein LOC107793581 isoform X1 (XP_01647	Not significant	Unchanged	Others
1065	-0.289579048	25.78849105	-1.328077205	0.210668388	0.435469297	-6.126180697	53661000	46218000	84508000	60914000	55703000	49135000	62.104	NbD046002.1	ruBisCO large subunit-binding protein subunit alpha (XP_009799931.1)	Not significant	Unchanged	Others
946	-0.25946415	22.29818951	-1.326397496	0.211205995	0.435469297	-6.128259348	5981600	4421900	4253400	4939300	7252400	4925400	30.99	NbD052450.1;NbD039995.1;NbD014196.1;NbD037089.1	succinate dehydrogenase [ubiquinone] iron-sulfur subunit 2, mitochondrial-like (XP_019246884.1);succinate dehydrogenase [ubiquinone] iron-sulfur subunit 2, mitochondrial-like (XP_019246884.1)	Not significant	Unchanged	Others
1110	-0.30949338	24.35780861	-1.325315464	0.211552908	0.435469297	-6.129597359	17888000	15801000	28405000	20835000	27179000	22040000	27.713	NbD048843.1;NbD023064.1	V-type proton ATPase subunit E-like (XP_016453835.1)	Not significant	Unchanged	Others
976	0.280426297	20.63786771	1.019070655	0.334322094	0.563723957	-6.131606951	1540400	2040900	NA	2177900	NA	1473300	57.559	NbD041770.1	cytochrome P450 84A1-like (XP_019239417.1)	Not significant	Unchanged	P450s
107	0.600367855	22.66195298	1.322545649	0.21244308	0.43659291	-6.133018825	2030700	6626300	6231600	7626700	10189000	8891100	68.152	NbD004182.1	putative phagocytic receptor 1b (XP_009785097.1)	Not significant	Unchanged	Others
1058	0.222943135	21.10491773	1.228946333	0.246788821	0.473416376	-6.135007152	NA	2578400	2051400	2434400	2237400	2490500	57.264	NbD045756.1;NbD039710.1;NbE03053529.1;NbE03053528.1	synaptotagmin-4 isoform X1 (XP_009776435.1)	Not significant	Unchanged	Others
514	0.222894395	21.82555285	1.320189188	0.21320283	0.436738591	-6.135925593	3341800	3754800	3818500	3600200	3210400	4817400	21.922	NbD019983.1	GTP-binding protein SAR1B-like (XP_019236005.1)	Not significant	Unchanged	Others
615	-0.329931666	25.38685518	-1.318140972	0.213865009	0.437388438	-6.138449066	31951000	37155000	70407000	41868000	52709000	38382000	26.417	NbD024615.1	ATP synthase subunit O, mitochondrial-like (XP_016495040.1)	Not significant	Unchanged	Others
473	0.226991349	21.6537955	1.219030341	0.253285538	0.480787519	-6.144549872	3436500	3400000	NA	4156500	2777800	3345900	59.622	NbD017925.1;NbD015248.1	plastidic glucose transporter 4-like isoform X1 (XP_016508275.1);plastidic glucose transporter 4 isoform X1 (XP_019262107.1)	Not significant	Unchanged	Others
490	0.424870899	22.18292464	1.311564957	0.216002427	0.440339353	-6.146531638	2829200	4713800	4391300	5038600	5349300	6769700	50.264	NbD031738.1;NbD018637.1	tubulin beta-2 chain-like (XP_016499740.1);tubulin beta-2 chain-like (XP_016499740.1)	Not significant	Unchanged	Others
934	0.21370248	19.06433984	1.000937439	0.342556638	0.567793224	-6.14956429	NA	651650	502040	542330	NA	558380	61.696	NbD039597.1	FRIGIDA-like protein 4a (XP_009766201.1)	Not significant	Unchanged	Others
328	0.311640718	24.28173811	1.302281537	0.219049607	0.443697926	-6.157891547	12412000	22200000	23749000	23179000	21132000	23143000	30.91	NbD011630.1	NADH--cytochrome b5 reductase 1 (XP_019233029.1)	Not significant	Unchanged	Others
502	-0.236770496	19.10993668	-0.924399392	0.381793578	0.60818374	-6.162548965	NA	573500	NA	462770	607050	NA	86.032	NbD019226.1	eukaryotic translation initiation factor-like isoform X1 (XP_016452996.1)	Not significant	Unchanged	Others
1158	-0.395792388	22.30077799	-1.203152405	0.259082885	0.48959329	-6.162723086	7458800	3971900	NA	3747000	5216900	7161500	18.057	NbD053112.1;NbD051206.1	photosystem I reaction center subunit N, chloroplastic-like (XP_016492982.1);photosystem I reaction center subunit N, chloroplastic-like (XP_016492982.1)	Not significant	Unchanged	Others
752	-0.280415909	21.60285965	-1.196854454	0.264965907	0.497007057	-6.167346558	3215300	3505300	4026600	NA	3151100	2291900	28.834	NbE05065487.1;NbD030358.1;NbD041181.1;NbE03054976.1	2-Cys peroxiredoxin BAS1, chloroplastic (XP_019239930.1);2-Cys peroxiredoxin BAS1, chloroplastic (XP_019239930.1);2-Cys peroxiredoxin BAS1, chloroplastic (XP_016486796.1);2-Cys peroxiredoxin BAS1, chloroplastic (XP_016486796.1)	Not significant	Unchanged	Others
80	0.410506885	21.34975519	1.199674429	0.257487263	0.487304252	-6.168714289	3084100	5726700	NA	2527800	2050900	2580400	44.696	NbD002963.1	60S ribosomal protein L4-like (XP_016493113.1)	Not significant	Unchanged	Others
15	-0.257356222	24.8172807	-1.290811444	0.22286296	0.449269051	-6.171845342	39993000	32326000	34326000	28375000	25583000	22421000	47.62	NbD000822.1;NbD036094.1	malate dehydrogenase, chloroplastic isoform X1 (XP_019230288.1);malate dehydrogenase, chloroplastic isoform X2 (XP_019230290.1)	Not significant	Unchanged	Others
114	0.189483834	22.77942926	1.288435117	0.223659722	0.450159568	-6.174724853	6889600	6854300	6459700	7887900	7152800	8731300	39.556	NbD004407.1	probable protein disulfide-isomerase A6 (XP_016486857.1)	Not significant	Unchanged	Others
164	-0.237048118	20.93393892	-1.28666633	0.224254286	0.450640941	-6.176865632	2112400	1596900	2142200	1569600	2206400	2433200	37.226	NbD005673.1;NbD052747.1	polygalacturonase inhibitor-like (XP_019234293.1);polygalacturonase inhibitor-like (XP_016506424.1)	Not significant	Unchanged	Others
1088	0.218178428	22.64218912	1.28254105	0.225645962	0.452593783	-6.181850045	7293800	7026800	5346700	7853500	5468000	6082500	107.21	NbD047267.1;NbE03058179.1	phototropin-2-like (XP_016471108.1);phototropin-2-like (XP_016471108.1)	Not significant	Unchanged	Others
326	-0.238047227	20.62201154	-0.96211289	0.363624886	0.589611707	-6.184147054	NA	1811000	2025900	1696700	NA	1649500	38.341	NbE44070876.1;NbD011607.1;NbE05067655.1;NbD050680.1	peroxidase 12-like (XP_019243126.1);peroxidase 12-like (XP_009586770.1);peroxidase 12-like (XP_019266627.1);peroxidase 12-like (XP_016488944.1)	Not significant	Unchanged	Others
359	-0.231888893	24.61405008	-1.280254435	0.226420378	0.452593783	-6.184607763	32486000	20729000	24520000	22505000	25918000	27324000	52.672	NbD012851.1	ribulose bisphosphate carboxylase/oxygenase activase 1, chloroplastic isoform X2 (XP_016501446.1)	Not significant	Unchanged	Others
1313	0.271591156	21.29364602	1.279823937	0.226566417	0.452593783	-6.185126547	2319500	2999400	1573600	2247300	2776800	2644900	192.99	NbE44072994.1;NbE05067679.1	clathrin heavy chain 1-like isoform X1 (XP_009783811.1);clathrin heavy chain 1-like (XP_019252135.1)	Not significant	Unchanged	Others
1178	0.346148733	19.78412945	1.176500047	0.266217603	0.498617312	-6.194967618	NA	1128900	761910	663810	800510	1305600	89.235	NbD052110.1	phosphate transporter PHO1 homolog 9-like (XP_009775848.1)	Not significant	Unchanged	Others
60	0.207136376	20.07380469	1.27040757	0.229779931	0.456678608	-6.196441565	1117800	995800	897580	1047600	774960	1146600	137.14	NbD002127.1;NbE03057694.1;NbD002128.1	coatomer subunit alpha-1-like (XP_009794496.1);coatomer subunit alpha-1-like (XP_009794496.1);Partial, coatomer subunit alpha-1-like (XP_009794496.1)	Not significant	Unchanged	Others
56	-0.260244936	20.65671383	-1.268270327	0.230514422	0.45742142	-6.199001085	1719200	1459500	2228800	1558000	1733400	1700200	24.204	NbD035639.1;NbD001974.1	chloroplast PsbQ1 precursor (AFH58005.1);chloroplast PsbQ2 precursor (AFH58006.1)	Not significant	Unchanged	Others
659	-0.304995248	23.4685388	-1.26366815	0.23210247	0.459675485	-6.20450164	9071400	9541200	16957000	11117000	12591000	9684000	54.674	NbD026416.1	mitochondrial-processing peptidase subunit alpha-like (XP_019245878.1)	Not significant	Unchanged	Others
1192	-0.305043994	21.67677491	-1.262879808	0.232375383	0.459675485	-6.205442373	3398700	3251800	4381100	4120800	3523900	2076500	70.693	NbD053114.1	probable methyltransferase PMT3 (XP_019232825.1)	Not significant	Unchanged	Others
479	-0.260496062	22.83034394	-1.26057519	0.233174698	0.460538189	-6.208189969	10761000	6418400	7859300	8414000	8653700	7884200	29.759	NbD018140.1	mitochondrial outer membrane protein porin 4 (XP_019264634.1)	Not significant	Unchanged	Others
909	0.18814995	21.11180642	1.257499903	0.234244761	0.461932126	-6.211850514	2378600	2506700	2188600	2565500	1978200	2368100	19.059	NbD038894.1;NbE03059962.1;NbE05068286.1;NbD028484.1;NbD010146.1;NbD051875.1	50S ribosomal protein L29, chloroplastic-like (XP_009765122.1);50S ribosomal protein L29, chloroplastic-like (XP_019259815.1);50S ribosomal protein L29, chloroplastic-like (XP_016485277.1);50S ribosomal protein L29, chloroplastic-like (XP_016485277.1);	Not significant	Unchanged	Others
496	-0.219465236	19.80934039	-1.156940569	0.273767457	0.507421915	-6.216823411	NA	849190	1216100	853190	890180	984970	44.153	NbD018822.1	26S proteasome non-ATPase regulatory subunit 13 homolog B-like (XP_016504989.1)	Not significant	Unchanged	Others
388	0.272768085	20.06716728	1.1536093	0.275069976	0.507421915	-6.220517901	NA	902090	1082200	1113300	827040	1486700	60.457	NbD013967.1	T-complex protein 1 subunit gamma (XP_016449741.1)	Not significant	Unchanged	Others
900	-0.298846795	22.86298321	-1.249609608	0.237008348	0.465239636	-6.221211711	6391000	7219300	12284000	8677400	8256200	5558000	26.475	NbD038408.1	succinate dehydrogenase subunit 5, mitochondrial-like (XP_016448102.1)	Not significant	Unchanged	Others
534	-0.212790052	23.78126519	-1.24956878	0.237022717	0.465239636	-6.221260036	13111000	14054000	15977000	12790000	16763000	12550000	69.575	NbD020924.1	vacuolar-sorting receptor 1-like isoform X1 (XP_019257103.1)	Not significant	Unchanged	Others
681	-0.271577794	22.49540684	-1.247931757	0.237599388	0.465650733	-6.223196635	5288600	4871900	7865100	6306700	5509100	4240000	17.363	NbD027499.1;NbE05062791.1	eukaryotic translation initiation factor 5A-2 (XP_016504267.1)	Not significant	Unchanged	Others
1317	-0.220136742	18.51554389	-1.150380723	0.276336989	0.507819279	-6.224090715	NA	356800	425530	367080	366360	297350	38.391	NbE44074110.1;NbE05065271.1;NbD012922.1;NbD051501.1	probable serine/threonine-protein kinase DDB_G0291350 (XP_016477466.1);probable serine/threonine-protein kinase DDB_G0291350 (XP_016477466.1);probable serine/threonine-protein kinase DDB_G0291350 (XP_016477466.1);probable serine/threonine-protein kinase	Not significant	Unchanged	Others
1109	-0.353104132	20.80499886	-1.064085268	0.314528094	0.547831901	-6.225340014	NA	1485800	2898400	1802100	1507200	NA	26.672	NbD048841.1	succinate dehydrogenase subunit 5, mitochondrial-like (XP_016448102.1)	Not significant	Unchanged	Others
1308	-0.45026604	18.99356473	-1.147172652	0.28038229	0.512130105	-6.225402147	NA	607320	613070	399200	530060	299580	192.68	NbE44072149.1	clathrin heavy chain 1-like (XP_019245324.1)	Not significant	Unchanged	Others
907	-0.220103006	23.35300509	-1.245101102	0.2385992	0.466169161	-6.226540788	10179000	10140000	14602000	9026300	10096000	10374000	43.922	NbD038781.1	serine--glyoxylate aminotransferase-like (XP_016509943.1)	Not significant	Unchanged	Others
569	0.324383936	20.44894064	1.141015801	0.280038076	0.512130105	-6.234410625	1284900	2355400	1282900	1693300	NA	1041700	44.114	NbD022637.1;NbD002278.1;NbE05067490.1;NbD026963.1	uncharacterized protein LOC104213506 (XP_009761330.1);protein RETICULATA, chloroplastic (XP_019250614.1);protein RETICULATA, chloroplastic (XP_009609394.1)	Not significant	Unchanged	Others
1275	-0.246434867	22.46530217	-1.23372435	0.242651684	0.471810566	-6.239923485	8193500	5193200	5279500	5582900	5709000	5102400	104.92	NbE05066622.1;NbE03056722.1;NbD021916.1;NbD021914.1;NbD031563.1;NbD003057.1;NbD020212.1;NbE03061134.1;NbD012279.1;NbD025683.1;NbE03059262.1;NbD050434.1;NbD044609.1	probable leucine-rich repeat receptor-like protein kinase At5g49770 isoform X1 (XP_019266169.1);probable leucine-rich repeat receptor-like protein kinase At5g49770 isoform X2 (XP_019266170.1)	Not significant	Unchanged	Others
969	-0.208690852	21.14776722	-1.230752859	0.24371918	0.471810566	-6.243403585	2053800	2037200	2295700	2175800	3023300	2083700	46.741	NbD041300.1	uncharacterized protein LOC109205576 (XP_019223834.1)	Not significant	Unchanged	Others
1009	-0.19619187	19.71621145	-0.895100825	0.396360386	0.623195171	-6.246213583	NA	817550	NA	917540	972010	814130	47.176	NbD043462.1;NbE05063516.1	vacuolar cation/proton exchanger 3-like (XP_016514872.1);vacuolar cation/proton exchanger 3-like (XP_016514872.1)	Not significant	Unchanged	Others
315	0.216401907	18.8402395	1.043460552	0.323483063	0.555794748	-6.246553035	NA	452890	477670	NA	365790	520780	52.36	NbD011331.1;NbD032689.1	sugar transporter ERD6-like 7 (XP_016462907.1)	Not significant	Unchanged	Others
785	-0.231612758	23.4432419	-1.227168418	0.24501187	0.472955121	-6.247593072	13710000	8947700	10648000	9766100	13318000	13745000	8.5759	NbD046731.1;NbD032057.1;NbE03055278.1;NbE44069222.1;NbD006175.1;NbD046076.1	photosystem I subunit VII (plastid) (NP_054558.1);photosystem I subunit VII (plastid) (NP_054558.1);photosystem I subunit VII (plastid) (NP_054558.1);photosystem I subunit VII (plastid) (NP_054558.1)	Not significant	Unchanged	Others
226	0.230208261	21.9718247	1.226585085	0.24522276	0.472955121	-6.248273993	2921300	3722900	4572900	4485600	3796100	4901200	65.655	NbD008347.1;NbD016117.1;NbE44072536.1	ATP-citrate synthase beta chain protein 2-like (XP_019257492.1);ATP-citrate synthase beta chain protein 2-like (XP_019257492.1);ATP-citrate synthase beta chain protein 2-like (XP_019257492.1)	Not significant	Unchanged	Others
606	0.335052934	18.92009235	0.892157305	0.397845736	0.624342071	-6.248856457	NA	469390	NA	439250	358600	448920	25.735	NbD024071.1	ferritin-1, chloroplastic-like (XP_016479918.1)	Not significant	Unchanged	Others
800	-0.217013308	24.25419122	-1.225336045	0.245674808	0.472955121	-6.249731159	18414000	20951000	24051000	17507000	19924000	15320000	70.894	NbD033096.1	heat shock cognate 70 kDa protein 2 (XP_016483165.1)	Not significant	Unchanged	Others
755	-0.236323055	19.48584009	-1.223795594	0.24864494	0.475538136	-6.249935526	631110	654940	751080	650500	875830	596130	41.064	NbD030613.1;NbD037510.1;NbD008053.1	heterotrimeric G protein beta 2 subunit (ACR77529.1);guanine nucleotide-binding protein subunit beta-1 (XP_016471082.1);guanine nucleotide-binding protein subunit beta-2-like isoform X1 (XP_016502434.1)	Not significant	Unchanged	Others
1052	-0.201520058	20.81852366	-0.889233168	0.396623425	0.623195171	-6.254375922	NA	1769300	1960300	1685900	NA	1660900	53.895	NbD045532.1	isocitrate dehydrogenase [NADP] (XP_009625432.1)	Not significant	Unchanged	Others
1047	0.195758119	21.06399171	1.218142217	0.248291329	0.475538136	-6.258101673	2345700	2255300	2197900	2390400	1721200	2473000	53.254	NbD045390.1;NbE03058417.1;NbD028053.1	protein DETOXIFICATION 24-like (XP_019243009.1);protein DETOXIFICATION 24-like (XP_019243009.1);protein DETOXIFICATION 24-like (XP_019243009.1)	Not significant	Unchanged	Others
394	0.256356077	24.72953959	1.209946551	0.251299225	0.478766217	-6.267592013	17743000	31700000	33887000	28390000	27595000	31418000	25.439	NbD014118.1	50S ribosomal protein L10, chloroplastic-like (XP_016436266.1)	Not significant	Unchanged	Others
730	-0.247508132	22.38896169	-1.209525147	0.251454664	0.478766217	-6.268078661	5815000	4995200	8232000	4503000	4668100	5937700	20.709	NbD033789.1;NbD029258.1	30S ribosomal protein S10, chloroplastic-like (XP_016498634.1);30S ribosomal protein S10, chloroplastic-like (XP_016498634.1)	Not significant	Unchanged	Others
950	-0.38042641	20.08883644	-1.209495679	0.251465537	0.478766217	-6.268112687	1275700	1292700	1572900	1123100	1031000	646000	13.061	NbD040181.1;NbD046010.1	14 kDa proline-rich protein DC2.15-like (XP_016458079.1);14 kDa proline-rich protein DC2.15-like (XP_016458079.1)	Not significant	Unchanged	Others
960	-0.187530297	20.56627708	-0.802161393	0.445183992	0.664529118	-6.268950199	NA	1489500	1796800	NA	NA	1671300	43.728	NbD040618.1	altered inheritance of mitochondria protein 32-like (XP_019246075.1)	Not significant	Unchanged	Others
771	0.203826433	19.70474223	0.862491858	0.416357915	0.638381906	-6.27148377	NA	984310	783610	890800	NA	838420	39.83	NbD031271.1;NbE03055693.1;NbD003058.1	nicotinamide adenine dinucleotide transporter 2, mitochondrial isoform X1 (XP_019256788.1);nicotinamide adenine dinucleotide transporter 2, mitochondrial isoform X1 (XP_009767034.1);Partial, nicotinamide adenine dinucleotide transporter 2, mitochondrial	Not significant	Unchanged	Others
998	0.195348845	18.09470842	1.104445044	0.294863232	0.526600814	-6.274083996	NA	337520	258870	267420	242910	262250	74.162	NbD043017.1;NbD007257.1;NbD012308.1;NbE44072592.1;NbD018222.1;NbD006296.1;NbD026960.1	phospholipid:diacylglycerol acyltransferase 1-like (XP_016489221.1)	Not significant	Unchanged	Others
207	-0.170212764	25.37956941	-1.200412957	0.254834487	0.483004678	-6.278569821	41582000	40857000	48247000	42496000	47905000	38853000	47.512	NbD007757.1	glutamine synthetase, chloroplastic (XP_019243456.1)	Not significant	Unchanged	Others
53	0.264435675	20.61339695	1.009241669	0.33876689	0.567065533	-6.281025525	NA	2306000	1909600	1525500	1276800	NA	20.571	NbD039977.1;NbD001874.1	50S ribosomal protein L27, chloroplastic (XP_016467311.1);50S ribosomal protein L27, chloroplastic (XP_016467311.1)	Not significant	Unchanged	Others
984	-0.238724565	19.7631796	-0.786445419	0.453831264	0.670928788	-6.281708615	NA	934340	NA	NA	929310	663880	21.952	NbD042503.1;NbD005923.1	mitochondrial import inner membrane translocase subunit TIM22-2-like (XP_016438488.1);mitochondrial import inner membrane translocase subunit TIM22-2-like (XP_019263893.1)	Not significant	Unchanged	Others
565	0.239357646	18.89179574	1.092024748	0.300034052	0.533580895	-6.287328111	NA	533810	400260	541640	407490	374760	48.31	NbD022500.1;NbD032752.1	ribosome biogenesis protein WDR12 homolog (XP_019224634.1);ribosome biogenesis protein WDR12 homolog (XP_019224634.1)	Not significant	Unchanged	Others
1188	-0.30097867	19.71520368	-0.775158297	0.460110966	0.674210447	-6.290738166	NA	734170	920910	761080	NA	NA	63.638	NbE05067898.1;NbD052720.1	zinc-binding alcohol dehydrogenase domain-containing protein 2 isoform X2 (XP_009612756.1);probable quinone oxidoreductase isoform X1 (XP_009612755.1)	Not significant	Unchanged	Others
812	-0.31774994	20.30089435	-1.186166911	0.260190449	0.490954597	-6.294849218	1664000	770370	1251200	1378100	1424700	1443000	78.69	NbD033692.1	probable pectin methyltransferase QUA2 (XP_016445787.1)	Not significant	Unchanged	Others
1173	-0.204852948	20.25646204	-1.078206019	0.30850781	0.542562972	-6.299530811	NA	1004400	1419200	1337200	1295200	1211900	48.423	NbD051925.1	IAA-amino acid hydrolase ILR1-like 4 (XP_019233578.1)	Not significant	Unchanged	Others
492	-0.29368803	21.55550004	-1.181551384	0.261944616	0.493530124	-6.300091277	3121300	2585900	3820900	3198500	2684700	2101900	32.212	NbD018739.1;NbE03056014.1;NbD011710.1	hypersensitive-induced response protein 4 (XP_009593153.1);hypersensitive-induced response protein 4 (XP_009593153.1)	Not significant	Unchanged	Others
733	-0.269628843	23.99871347	-1.179856521	0.262591093	0.494014103	-6.30201223	15160000	15959000	25794000	18008000	15830000	12295000	59.764	NbD029366.1	dihydrolipoyl dehydrogenase 2, chloroplastic-like (XP_019254283.1)	Not significant	Unchanged	Others
544	0.201963736	23.00068585	1.178172028	0.263234856	0.494491551	-6.303919307	7285600	9503300	7756300	8823300	7960000	8164300	23.174	NbD021374.1;NbE44071341.1;NbE44071342.1;NbD036709.1;NbD012870.1	remorin-like (XP_019225967.1)	Not significant	Unchanged	Others
345	0.215873752	20.73201335	1.064834983	0.314206201	0.547831901	-6.313494267	NA	1631800	1794700	2251800	1439900	1771100	25.405	NbD049006.1;NbD012256.1;NbE03060150.1	rhodanese-like domain-containing protein 14, chloroplastic (XP_016439658.1);rhodanese-like domain-containing protein 14, chloroplastic (XP_016439658.1);rhodanese-like domain-containing protein 14, chloroplastic (XP_016439658.1)	Not significant	Unchanged	Others
1163	0.193893853	18.85095002	0.815799522	0.437771302	0.657694326	-6.314882845	NA	497240	NA	520020	424560	442930	77.636	NbD051389.1;NbE05065547.1;NbD013030.1;NbD020682.1;NbD003729.1	monosaccharide-sensing protein 2-like (XP_009589979.1);monosaccharide-sensing protein 2-like (XP_009589979.1)	Not significant	Unchanged	Others
786	0.160095212	25.87019756	1.168392409	0.26699685	0.499339242	-6.314949288	58972000	69946000	56582000	61128000	56358000	61356000	42.702	NbD032306.1;NbD032270.1	glyceraldehyde 3-phosphate dehydrogenase-A (BAP91041.1);glyceraldehyde 3-phosphate dehydrogenase-A (BAP91041.1)	Not significant	Unchanged	Others
941	-0.188780294	19.84381677	-0.97065352	0.356645437	0.582659652	-6.318795515	NA	857430	1107800	NA	985750	980330	28.574	NbD039711.1;NbE44072319.1;NbD031052.1	phosphomannomutase (XP_016472140.1)	Not significant	Unchanged	Others
898	-0.250955704	21.03571838	-1.056163094	0.317945026	0.551269453	-6.322477946	NA	1563200	2228600	2669100	2383200	1740900	48.692	NbD038191.1	pyruvate dehydrogenase E1 component subunit alpha-3, chloroplastic-like (XP_016476335.1)	Not significant	Unchanged	Others
1252	0.219051678	24.97048718	1.159566747	0.270427899	0.503980753	-6.324841733	29824000	32805000	25863000	29741000	33032000	41182000	58.337	NbE05063141.1;NbE03062274.1;NbE03061471.1;NbE05063873.1;NbE03061472.1;NbD002621.1;NbD040563.1;NbE03056501.1;NbD042137.1;NbE03058177.1	Partial, uncharacterized protein LOC108943857 (XP_018623879.1)	Not significant	Unchanged	Others
28	-0.158091581	22.47698811	-1.158333565	0.270910038	0.503980753	-6.326219299	6755600	5444100	5951700	5523500	5970800	5746800	25.416	NbD039182.1;NbD001120.1	NADH dehydrogenase [ubiquinone] iron-sulfur protein 8, mitochondrial (XP_016452428.1);NADH dehydrogenase [ubiquinone] iron-sulfur protein 8, mitochondrial (XP_016452428.1)	Not significant	Unchanged	Others
41	0.466829134	21.92201582	1.157928604	0.271068512	0.503980753	-6.326671423	3151600	6452300	2229600	1844200	3449500	5377500	27.869	NbD001471.1	ferritin-1, chloroplastic (XP_019231012.1)	Not significant	Unchanged	Others
1145	-0.165125244	18.66330564	-1.053304142	0.316600984	0.550685936	-6.327854682	NA	386890	466160	429060	427500	380170	27.66	NbD050556.1	proteasome subunit beta type-4-like (XP_016461797.1)	Not significant	Unchanged	Others
838	0.490152666	21.90840753	1.047659863	0.319072773	0.55195672	-6.333664668	4991600	5996600	NA	4287300	2403900	4480200	15.267	NbD035245.1	probable 60S ribosomal protein L14 (XP_019250092.1)	Not significant	Unchanged	Others
592	0.360488361	19.42422475	1.045422412	0.320056636	0.552616913	-6.33596087	NA	622090	394940	928180	750040	590870	91.633	NbD023440.1	uncharacterized protein LOC109232145 (XP_019253364.1)	Not significant	Unchanged	Others
679	-0.222984791	23.29207407	-1.04481063	0.32032605	0.552616913	-6.336588029	NA	11939000	14759000	9266900	9691300	9724800	25.734	NbD027245.1	peroxisomal membrane protein 11C (XP_019243249.1)	Not significant	Unchanged	Others
562	0.218322537	22.51266683	1.149008808	0.274577476	0.507421915	-6.336598587	3900800	6057400	6183800	6200500	5899100	5965500	53.744	NbD022395.1	dolichyl-diphosphooligosaccharide--protein glycosyltransferase subunit 1B-like (XP_016502320.1)	Not significant	Unchanged	Others
860	-0.271895663	23.23780044	-1.148943807	0.274603176	0.507421915	-6.336670707	7166900	9543700	15380000	8838600	11449000	8499800	45.293	NbD036388.1	protease Do-like 1, chloroplastic (XP_019237479.1)	Not significant	Unchanged	Others
1096	-0.167115778	20.38416553	-1.148713358	0.274694305	0.507421915	-6.336926372	1611300	1185700	1364000	1291100	1398700	1418600	80.503	NbD048023.1;NbE03056264.1	ABC transporter G family member 7-like isoform X1 (XP_016484986.1);ABC transporter G family member 7-like isoform X2 (XP_016484987.1)	Not significant	Unchanged	Others
391	0.197726339	23.12781311	1.14405438	0.281608651	0.512130105	-6.337972619	8640300	8900300	9579100	9222100	7496100	11403000	15.556	NbD014004.1	60S ribosomal protein L32-1-like (XP_019262403.1)	Not significant	Unchanged	Others
862	-0.25492588	20.16514764	-1.043277871	0.32100179	0.553030257	-6.338158019	NA	1095300	1122300	925450	1457100	1214200	43.885	NbD036415.1	uncharacterized protein ycf39-like isoform X1 (XP_016507639.1)	Not significant	Unchanged	Others
1207	0.19153157	25.78625531	1.146591825	0.275534353	0.507421915	-6.339278142	59652000	62097000	48414000	57135000	60343000	73151000	49.336	NbE03056103.1;NbD029989.1;NbE44072637.1;NbD039606.1	elongation factor 1-alpha (XP_016508842.1);elongation factor 1-alpha (XP_016508842.1);elongation factor 1-alpha (XP_019255352.1);elongation factor 1-alpha (XP_019255352.1)	Not significant	Unchanged	Others
503	0.1761	21.8045078	1.146122183	0.275720583	0.507421915	-6.339798289	3591400	3798100	2780800	3952100	3504200	3362500	34.51	NbD019371.1;NbE05066518.1;NbD047656.1	short-chain dehydrogenase TIC 32, chloroplastic-like (XP_019241102.1)	Not significant	Unchanged	Others
970	0.206669691	20.42916524	1.04160616	0.321740012	0.553549979	-6.339868221	NA	1307900	1295800	1215600	935850	1290900	44.66	NbD041326.1;NbD030921.1	26S protease regulatory subunit S10B homolog B (XP_019232980.1);26S protease regulatory subunit S10B homolog B (XP_019232980.1)	Not significant	Unchanged	Others
65	-0.217028	24.07995973	-1.142991836	0.276964378	0.508235646	-6.34326098	17844000	16316000	23445000	14469000	16983000	19165000	18.103	NbD002217.1;NbD000150.1	peptidyl-prolyl cis-trans isomerase-like (XP_016470413.1);Partial, peptidyl-prolyl cis-trans isomerase-like (XP_016470413.1)	Not significant	Unchanged	Others
135	0.17513183	19.23878774	0.776586481	0.462273644	0.674210447	-6.343553957	553210	629470	NA	616810	NA	627630	26.521	NbD004853.1	vesicle-associated protein 1-2-like (XP_016441036.1)	Not significant	Unchanged	Others
62	0.192654008	20.09070382	1.138476586	0.278766104	0.51080263	-6.348242444	1166000	1205000	1000500	1161600	1233500	1534600	22.072	NbE03055351.1;NbD002163.1;NbE44073954.1;NbD030645.1;NbD022968.1;NbD038805.1;NbD025069.1	protein RER1A-like (XP_019247344.1);protein RER1A-like (XP_019247344.1);protein RER1B-like (XP_019252460.1);protein RER1B-like (XP_019252460.1);protein RER1B-like (XP_019252460.1);protein RER1A-like (XP_019243208.1);protein RER1A-like (XP_019243208.	Not significant	Unchanged	Others
202	-0.175838302	21.13120024	-1.131748025	0.281467834	0.512130105	-6.355636821	2634800	2040600	2720500	2691800	2306500	2088100	25.567	NbD007461.1;NbE03060319.1;NbD021668.1	probable glutathione S-transferase (XP_016495160.1);probable glutathione S-transferase (XP_016495160.1)	Not significant	Unchanged	Others
445	0.187014966	25.75254539	1.130870933	0.281821499	0.512130105	-6.356598148	55113000	60696000	48247000	51965000	57305000	71275000	16.345	NbD043694.1;NbD041460.1;NbD016868.1;NbD048288.1;NbD029946.1	Partial, 40S ribosomal protein S14-2-like (XP_016511987.1);Partial, 40S ribosomal protein S14-2-like (XP_016511987.1);Partial, 40S ribosomal protein S14-2-like (XP_016511987.1);40S ribosomal protein S14-2-like (XP_016511987.1);40S ribosomal protein S14	Not significant	Unchanged	Others
27	0.200384262	22.8488584	1.129959162	0.282189512	0.512130105	-6.357596857	6622000	8482000	6363600	7421000	8237600	8365600	35.556	NbD001085.1	annexin D5-like (XP_016508258.1)	Not significant	Unchanged	Others
42	-0.225950294	20.09391939	-1.023985458	0.329599017	0.560981951	-6.357759917	NA	968430	1430800	1166700	1155700	1176400	27.933	NbD014314.1;NbD001486.1;NbE03061005.1	5-methylthioadenosine/S-adenosylhomocysteine nucleosidase 2 (XP_009799362.1);5-methylthioadenosine/S-adenosylhomocysteine nucleosidase 2 (XP_009799362.1);5-methylthioadenosine/S-adenosylhomocysteine nucleosidase 2 (XP_009799362.1)	Not significant	Unchanged	Others
441	0.152871527	27.20337933	1.129641592	0.282317779	0.512130105	-6.357944558	136840000	158190000	155700000	169780000	154270000	168180000	31.649	NbD016480.1	mitochondrial dicarboxylate/tricarboxylate transporter DTC-like (XP_009620891.1)	Not significant	Unchanged	Others
831	-0.161411919	20.71089329	-0.765702908	0.463120898	0.674210447	-6.35803656	NA	1463300	NA	1560300	1762000	1712800	14.478	NbD034864.1	cytochrome b5-like (XP_016435152.1)	Not significant	Unchanged	Others
736	0.255730274	24.12274902	1.1175024	0.287254573	0.52034114	-6.371177265	21871000	21735000	14969000	21638000	14624000	17326000	30.034	NbD029514.1	50S ribosomal protein L3, chloroplastic (XP_019229525.1)	Not significant	Unchanged	Others
790	-0.25051771	19.47709869	-1.008903011	0.336439071	0.565788783	-6.372877489	NA	711630	1130700	667020	669330	823850	41.26	NbD032580.1	cysteine synthase, chloroplastic/chromoplastic-like (XP_016498851.1)	Not significant	Unchanged	Others
1010	0.21797303	19.77564095	0.663905674	0.525056177	0.721780114	-6.373612608	NA	997980	906860	NA	811840	NA	111.39	NbD043738.1;NbE05067318.1	alpha-1,4 glucan phosphorylase L-2 isozyme, chloroplastic/amyloplastic-like isoform X1 (XP_016507749.1);alpha-1,4 glucan phosphorylase L-2 isozyme, chloroplastic/amyloplastic isoform X2 (XP_018626136.1)	Not significant	Unchanged	Others
14	-0.214001548	20.76900713	-1.115194508	0.288200616	0.521141465	-6.373680175	2134200	1599000	1761600	1533900	2296500	2255800	51.251	NbD000821.1;NbE44072595.1;NbD043350.1	geranylgeranyl reductase (CAE47826.1)	Not significant	Unchanged	Others
194	-0.333729274	24.98469794	-1.114420617	0.288518382	0.521141465	-6.374518537	22776000	31703000	53544000	30141000	45377000	28932000	29.272	NbD007092.1	mitochondrial outer membrane protein porin 2-like (XP_019223882.1)	Not significant	Unchanged	Others
868	-0.226388438	18.9322734	-1.107586399	0.291336245	0.52534799	-6.381901905	558100	499100	630090	353300	420130	523260	28.639	NbD036935.1	14-3-3 protein 10 (XP_016499239.1)	Not significant	Unchanged	Others
1183	-0.21222246	21.95396091	-1.105613955	0.292153423	0.52534799	-6.384026085	4642600	4261800	5548000	3849400	3798100	3835500	23.836	NbD052459.1	outer envelope pore protein 24A, chloroplastic-like (XP_016468543.1)	Not significant	Unchanged	Others
296	0.275420203	20.42052861	0.997516071	0.341672524	0.567069058	-6.384169613	NA	1312500	967520	1438600	1690800	1964800	54.208	NbD010864.1;NbE05063780.1;NbD024150.1	sucrose transport protein-like (XP_016515070.1);sucrose transport protein-like (XP_016515070.1);sucrose transport protein-like (XP_016515070.1)	Not significant	Unchanged	Others
93	-0.257239054	23.58313448	-1.105217171	0.292318021	0.52534799	-6.384453027	10291000	10222000	15671000	10520000	17607000	15466000	20.065	NbD003598.1;NbD049416.1	Partial, 40S ribosomal protein S10-1-like (XP_016456685.1);40S ribosomal protein S10-1-like (XP_016456685.1)	Not significant	Unchanged	Others
368	0.202675335	20.60782638	1.10466782	0.292546025	0.52534799	-6.385043928	1774300	1614300	1219200	1559800	1534100	2008800	42.532	NbD013237.1	GDP-mannose 3,5-epimerase 1-like (XP_019229151.1)	Not significant	Unchanged	Others
163	-0.222644121	23.20325908	-1.103069337	0.293210239	0.52534799	-6.386761974	8048100	8836900	12042000	10400000	13005000	8631800	41.177	NbD005666.1;NbD043852.1;NbE44074068.1	erlin-1 isoform X1 (XP_019247353.1);erlin-2-B-like (XP_016461707.1);erlin-2-B isoform X3 (XP_019247355.1)	Not significant	Unchanged	Others
239	0.242736846	21.20645467	1.102773953	0.293333105	0.52534799	-6.387079234	2404500	1915100	2120100	3745500	2378800	2800600	53.495	NbD008716.1;NbE05064536.1	Partial, D-xylose-proton symporter-like 2 isoform X1 (XP_009777280.1);D-xylose-proton symporter-like 2 isoform X1 (XP_009777280.1)	Not significant	Unchanged	Others
1118	-0.286312556	20.56280512	-1.099514968	0.294691305	0.526600814	-6.390575052	1050200	1234200	2301500	1328400	1827800	1485700	35.63	NbD049285.1	malate dehydrogenase 2, mitochondrial (XP_016456818.1)	Not significant	Unchanged	Others
1127	0.177381021	21.39365315	0.987693423	0.346235071	0.570905163	-6.393826006	NA	3105400	2619000	3242000	2730500	2746800	32.791	NbD049880.1	peroxisomal and mitochondrial division factor 2-like (XP_009597027.1)	Not significant	Unchanged	Others
33	0.156553413	20.06933859	1.096467084	0.295965864	0.527826604	-6.393836908	1181000	1127700	1016700	1183500	982950	1224600	59.138	NbE44069061.1;NbE05064027.1;NbD001258.1;NbD050120.1;NbE03059204.1;NbD025767.1;NbD039976.1;NbD001873.1	uncharacterized protein LOC104248396 (XP_009802951.1);uncharacterized protein LOC104248396 (XP_009802951.1);uncharacterized protein LOC104248396 (XP_009802951.1);uncharacterized protein LOC104248396 (XP_009802951.1);Partial, protein NUCLEAR FUSION DEFE	Not significant	Unchanged	Others
1134	-0.165401137	25.74635863	-1.094427593	0.296821078	0.528608325	-6.396015514	51403000	49535000	57238000	54074000	60340000	46990000	56.848	NbD050145.1	catalase isozyme 1 (XP_016463069.1)	Not significant	Unchanged	Others
321	-0.196582759	19.18831928	-0.983329903	0.34827619	0.573524946	-6.39809045	NA	508950	660360	674560	643400	536000	46.98	NbD011519.1	TLD domain-containing protein 1 (XP_009599099.1)	Not significant	Unchanged	Others
842	-0.367684253	19.59362725	-0.712317156	0.494006619	0.698593216	-6.398638686	NA	467820	NA	810180	995570	1212000	154.01	NbD035469.1;NbE05064121.1;NbE03058268.1	clustered mitochondria protein isoform X1 (XP_018632651.1);clustered mitochondria protein isoform X1 (XP_009763155.1);LOW QUALITY PROTEIN: clustered mitochondria protein-like (XP_016473506.1)	Not significant	Unchanged	Others
1290	-0.201153607	20.35506018	-0.973510957	0.352901386	0.579635956	-6.407629449	NA	1068800	1469700	1228400	1459500	1574900	54.818	NbE05068689.1;NbD005096.1	aspartyl protease family protein 2-like (XP_019229845.1);aspartyl protease family protein 2-like (XP_019229845.1)	Not significant	Unchanged	Others
297	0.149955015	20.57290271	0.69606758	0.505719762	0.707784391	-6.408191416	NA	1619400	1475800	1568400	NA	1728600	9.1691	NbD046955.1;NbE03053304.1;NbE03060127.1;NbD010883.1;NbE05067757.1;NbD052832.1;NbD027278.1;NbD052123.1;NbE03057018.1;NbD033357.1	Partial, uncharacterized protein LOC109207198 (XP_019225628.1);Partial, NADH dehydrogenase subunit 1 (mitochondrion) (YP_173351.1);Partial, NADH dehydrogenase subunit 1 (mitochondrion) (YP_173351.1);Partial, uncharacterized protein LOC109207198 (XP_019	Not significant	Unchanged	Others
234	-0.170096871	20.71031448	-0.970972419	0.354104419	0.580109048	-6.41008273	NA	1634300	2062100	1754500	1637800	1519700	44.289	NbD008581.1	26S proteasome non-ATPase regulatory subunit 6 homolog (XP_019255747.1)	Not significant	Unchanged	Others
829	0.223609526	21.87499322	1.078990546	0.303355329	0.538731873	-6.412399418	2512400	3972000	3419300	3773300	4186500	3820200	55.408	NbD034839.1;NbE44073131.1;NbE03060546.1;NbD002020.1	internal alternative NAD(P)H-ubiquinone oxidoreductase A1, mitochondrial isoform X1 (XP_016465061.1)	Not significant	Unchanged	Others
1153	-0.104189852	19.05932029	-0.318034628	0.759531099	0.866863576	-6.413394036	NA	NA	526460	NA	NA	489780	72.914	NbD051025.1;NbE44071191.1	cysteine-rich receptor-like protein kinase 42 (XP_009797283.1)	Not significant	Unchanged	Others
1072	0.164922445	21.67267807	1.075552304	0.304825406	0.539957966	-6.416022921	3316400	3138900	3361400	4073100	3073400	3776100	20.987	NbD046454.1	60S ribosomal protein L18-2 (XP_019236108.1)	Not significant	Unchanged	Others
509	-0.383232277	22.36767836	-1.0748537	0.305124762	0.539957966	-6.416758022	3228300	4634300	10984000	4539700	5910000	4489700	8.8479	NbE05065398.1;NbD046197.1;NbD019649.1;NbD017004.1;NbD026193.1	40S ribosomal protein S21-2-like (XP_016478008.1);40S ribosomal protein S21-like (XP_019223972.1);40S ribosomal protein S21-like (XP_019223972.1)	Not significant	Unchanged	Others
1167	-0.176995202	22.93162421	-1.074390814	0.305323234	0.539957966	-6.417244877	8733600	7684700	9509200	8071200	7891400	7312800	22.181	NbD051549.1	heme-binding-like protein At3g10130, chloroplastic (XP_016450342.1)	Not significant	Unchanged	Others
938	0.224823344	19.30481297	0.962881078	0.357958887	0.582659652	-6.417866865	NA	769710	738180	655380	463710	633620	35.561	NbD039690.1	guanine nucleotide-binding protein subunit beta-like protein (XP_016474111.1)	Not significant	Unchanged	Others
653	-0.244452767	23.27460538	-1.071037537	0.306763935	0.540996759	-6.420766712	8193900	8819900	11583000	8010300	14764000	11930000	64.434	NbD026078.1;NbD046232.1;NbD017316.1;NbE03057506.1;NbD003625.1;NbD048382.1;NbD047399.1;NbD050601.1;NbD037047.1;NbE03053757.1;NbD031809.1;NbD047217.1;NbD001988.1;NbD021510.1;NbD015796.1;NbD001357.1;NbD022565.1;NbD030279.1;NbE03054717.1;NbE03054243.1	pectinesterase/pectinesterase inhibitor U1 (XP_019234085.1)	Not significant	Unchanged	Others
176	0.192633838	20.13768637	1.069567333	0.307397208	0.541360638	-6.422308001	1247900	1187200	1168900	1455000	988750	1246300	36.278	NbD006294.1;NbD018219.1	protein bem46 isoform X1 (XP_019234130.1);protein bem46 isoform X1 (XP_019234130.1)	Not significant	Unchanged	Others
520	-0.168322392	19.85981572	-0.956296495	0.361117977	0.586668073	-6.424161487	NA	856250	1060500	794310	922580	1002700	80.215	NbE05066023.1;NbD020393.1	DEAD-box ATP-dependent RNA helicase 3, chloroplastic-like (XP_016503263.1);DEAD-box ATP-dependent RNA helicase 3, chloroplastic-like (XP_016503263.1)	Not significant	Unchanged	Others
43	-0.202671766	20.15337857	-0.95016548	0.369309845	0.594629013	-6.424526992	NA	1184500	1493200	1132000	1054700	967070	5.6906	NbD049769.1;NbD001509.1	uncharacterized protein LOC109213278 (XP_019232605.1);uncharacterized protein LOC109213278 (XP_019232605.1)	Not significant	Unchanged	Others
361	-0.21456581	23.95097302	-1.065380142	0.309206187	0.543038013	-6.426688209	15536000	15957000	22137000	16142000	15849000	13545000	45.921	NbD012883.1;NbD052674.1	stomatin-like protein 2, mitochondrial (XP_016458962.1)	Not significant	Unchanged	Others
553	-0.216344672	21.10076479	-1.062693802	0.31037097	0.544329724	-6.429491018	2426100	2109400	1897400	1758200	2716800	2150400	64.647	NbD021934.1;NbE03053737.1;NbD052153.1	L-ascorbate oxidase (XP_019259966.1)	Not significant	Unchanged	Others
435	-0.17054584	19.68040302	-0.947691685	0.365276625	0.591533538	-6.432333081	NA	683520	859840	702040	829010	879700	50.32	NbD016061.1;NbE03056950.1;NbD048448.1;NbD018731.1;NbE03054941.1;NbD031984.1;NbD005442.1;NbD036816.1;NbD036060.1	UDP-glucuronate 4-epimerase 6-like (XP_016498006.1)	Not significant	Unchanged	Others
1175	0.385252733	21.44138267	1.059679098	0.311682054	0.545874094	-6.43262956	1096500	3401400	2703000	2142000	3209800	2909200	147.7	NbD051958.1	myosin heavy chain, cardiac muscle isoform-like (XP_016481995.1)	Not significant	Unchanged	Others
667	0.136381696	20.57779967	0.572355652	0.582498089	0.759044844	-6.433152816	NA	1393300	1348600	1577000	NA	NA	58.6	NbD026723.1;NbD034326.1;NbD052668.1;NbD032760.1	uncharacterized protein LOC104213436 (XP_009761238.1)	Not significant	Unchanged	Others
156	-0.161592378	23.9040533	-1.055425528	0.313538981	0.547831901	-6.437045486	17576000	15027000	16873000	17032000	17165000	14213000	79.79	NbD005444.1;NbE05067176.1	transketolase, chloroplastic-like (XP_016462297.1)	Not significant	Unchanged	Others
497	-0.193394007	24.51514875	-1.054420087	0.313979122	0.547831901	-6.438087184	23137000	20317000	31643000	27309000	25751000	22728000	24.693	NbD042020.1;NbD018863.1	60S ribosomal protein L10a-1-like (XP_019231232.1);60S ribosomal protein L10a-1-like (XP_019231232.1)	Not significant	Unchanged	Others
620	0.174200512	21.46002846	0.941534729	0.368273331	0.594110157	-6.438142159	NA	3387300	2923800	2865800	2384800	2724700	76.369	NbE03057579.1;NbD024797.1	AT-rich interactive domain-containing protein 4B-like (XP_019235832.1);uncharacterized protein LOC104229847 isoform X2 (XP_009780870.1)	Not significant	Unchanged	Others
708	0.256026683	21.20270156	0.652538895	0.530082909	0.724905767	-6.440977424	NA	2109400	NA	2885400	2156200	2804900	42.94	NbD028536.1;NbE44073566.1;NbD036411.1	glycerol-3-phosphate acyltransferase 3-like (XP_019252691.1);glycerol-3-phosphate acyltransferase 3-like (XP_019252691.1)	Not significant	Unchanged	Others
288	-0.392932803	24.81720297	-1.046910884	0.317280988	0.551112729	-6.445841482	19929000	23557000	52324000	32591000	44037000	26420000	53.4	NbD010721.1	dihydrolipoyl dehydrogenase, mitochondrial-like (XP_016502929.1)	Not significant	Unchanged	Others
1053	0.328657534	19.60042878	1.044739176	0.318240725	0.551269453	-6.448075608	898840	1307300	518860	539910	865050	1132100	107.18	NbD045555.1;NbE05068416.1	uncharacterized protein LOC109228545 (XP_019249213.1);uncharacterized protein LOC104240752 isoform X1 (XP_009793935.1)	Not significant	Unchanged	Others
494	0.213280263	20.82824358	0.631820182	0.542945214	0.732398438	-6.4548655	NA	2141400	1547900	1567600	NA	1721500	62.284	NbD018789.1	carotene epsilon-monooxygenase, chloroplastic (XP_019259002.1)	Not significant	Unchanged	Others
1035	-0.039891456	20.01677001	-0.138253136	0.893847191	0.949244755	-6.458646989	NA	NA	NA	1062900	1092700	NA	94.974	NbD044971.1;NbE05063132.1	26S proteasome non-ATPase regulatory subunit 2 homolog A-like (XP_019249413.1);26S proteasome non-ATPase regulatory subunit 2 homolog A-like (XP_019249413.1)	Not significant	Unchanged	Others
3	-0.177543088	21.73396706	-0.919030772	0.379376212	0.60585521	-6.459103788	NA	3692700	3644100	2880000	3680500	3192800	22.705	NbD044739.1;NbD000181.1	Partial, auxin-binding protein ABP19a-like (XP_009596795.2);Partial, auxin-binding protein ABP19a-like (XP_009596795.2)	Not significant	Unchanged	Others
1311	0.282797282	21.54580571	1.031211905	0.324267557	0.556388717	-6.461905798	3423100	2694800	1868200	3613600	3414300	4037100	55.772	NbE44072729.1	glutamate decarboxylase (XP_016476602.1)	Not significant	Unchanged	Others
988	-0.484822439	22.03897854	-1.029312413	0.325120579	0.557098505	-6.463835938	5952100	3639000	5691800	5405800	3341000	2099500	48.928	NbD042626.1;NbE05063265.1	protein TIC 40, chloroplastic (XP_019234061.1);protein TIC 40, chloroplastic (XP_019234061.1)	Not significant	Unchanged	Others
363	-0.140989788	21.45633535	-0.616777117	0.552397123	0.738470061	-6.464692006	3090800	2675300	NA	3283800	NA	2506900	74.51	NbD012914.1;NbD012914.2;NbE05065273.1;NbE05065274.1;NbD036539.1	serine protease SPPA, chloroplastic-like isoform X1 (XP_016500580.1);serine protease SPPA, chloroplastic isoform X2 (XP_018625151.1);serine protease SPPA, chloroplastic-like isoform X1 (XP_016500580.1);serine protease SPPA, chloroplastic isoform X2 (XP	Not significant	Unchanged	Others
121	0.024111838	20.37577253	0.078508686	0.939571853	0.97229301	-6.465839354	NA	NA	1329100	1351500	NA	NA	42.658	NbD004585.1;NbE05064851.1	uncharacterized protein LOC104235294 (XP_009787323.1);Partial, protein RETICULATA-RELATED 4, chloroplastic-like (XP_016450262.1)	Not significant	Unchanged	Others
58	0.178821676	19.45921712	0.801745149	0.44299602	0.662404426	-6.469636979	NA	687990	605420	761920	675730	NA	69.32	NbD002077.1	vacuolar-sorting receptor 3-like (XP_019251853.1)	Not significant	Unchanged	Others
335	0.19285409	24.75996826	1.021234911	0.328766576	0.56091961	-6.472010936	17057000	26483000	24527000	21844000	25359000	27387000	56.819	NbD011866.1;NbD048851.1;NbD033132.1	catalase (ACL27272.1)	Not significant	Unchanged	Others
1256	-0.14922895	18.62050243	-0.597989383	0.568265908	0.749024086	-6.472446876	NA	334770	NA	406880	426930	418880	93.76	NbE05063747.1;NbD029855.1	Partial, uncharacterized protein LOC104090695 (XP_018624471.1);Partial, uncharacterized protein LOC104090695 (XP_018624471.1)	Not significant	Unchanged	Others
830	-0.255158775	21.92852164	-1.020455392	0.329120024	0.56091961	-6.472797045	3112300	4336600	5074400	3055700	4938300	3462200	47.303	NbE03059710.1;NbE05068642.1;NbD034848.1	dolichyl-diphosphooligosaccharide--protein glycosyltransferase 48 kDa subunit-like (XP_019250183.1);dolichyl-diphosphooligosaccharide--protein glycosyltransferase 48 kDa subunit-like (XP_019250183.1);dolichyl-diphosphooligosaccharide--protein glycosyltra	Not significant	Unchanged	Others
661	-0.172907608	21.77023525	-1.017559651	0.330435461	0.561651695	-6.475712914	4174400	3781600	3985000	3431300	3376200	3021100	81.607	NbD026441.1;NbD046313.1	probable acyl-activating enzyme 16, chloroplastic (XP_009794482.1);probable acyl-activating enzyme 16, chloroplastic isoform X1 (XP_019247458.1)	Not significant	Unchanged	Others
1162	-0.14403374	21.32387908	-0.596685473	0.565167343	0.748503523	-6.477476421	NA	2355000	NA	2739100	2683300	2219900	59.364	NbD051312.1	protein TIC 56, chloroplastic (XP_019227467.1)	Not significant	Unchanged	Others
1007	0.190080578	21.56523979	1.01566481	0.331298318	0.561990956	-6.477617209	2913700	3189500	2360600	3105800	3714300	3829200	51.177	NbD043412.1;NbD025061.1;NbE03055903.1;NbD043413.1;NbE03059105.1;NbD034384.1;NbD010246.1;NbD007581.1;NbD043415.1	lysine histidine transporter 1-like (XP_016467562.1);lysine histidine transporter 1-like (XP_016467562.1)	Not significant	Unchanged	Others
259	0.193024329	21.81389922	1.014546125	0.331808514	0.561990956	-6.478740093	2798700	3212600	3342000	3709200	3689200	4325900	76.363	NbD009403.1;NbD029533.1;NbE03053857.1	ATP-dependent zinc metalloprotease FTSH, chloroplastic (XP_019225927.1);ATP-dependent zinc metalloprotease FTSH, chloroplastic (XP_019225927.1);ATP-dependent zinc metalloprotease FTSH, chloroplastic (XP_019225927.1)	Not significant	Unchanged	Others
223	0.235208805	22.36928181	1.014203938	0.331964689	0.561990956	-6.479083359	3998500	6746400	5223500	6724900	5319100	3993500	34.318	NbD008208.1;NbD047919.1	S-adenosylmethionine carrier 1, chloroplastic/mitochondrial-like isoform X1 (XP_016507458.1)	Not significant	Unchanged	Others
1196	0.176439992	20.08834668	0.592915744	0.567581796	0.749024086	-6.479831575	NA	1043400	NA	1326100	1070500	1279600	68.908	NbE03053685.1;NbD021058.1	probable inactive receptor kinase RLK902 (XP_009797253.1);Partial, probable inactive receptor kinase RLK902 (XP_009797253.1)	Not significant	Unchanged	Others
30	-0.16654815	22.56712157	-1.011691874	0.333112864	0.562689375	-6.481600405	7606800	5628000	6903700	6080500	5886500	6389100	43.147	NbD001220.1;NbE44071252.1	mitochondrial phosphate carrier protein 3, mitochondrial-like (XP_016455550.1);mitochondrial phosphate carrier protein 3, mitochondrial-like (XP_016455550.1)	Not significant	Unchanged	Others
622	0.162803188	21.42165002	1.011360012	0.333264764	0.562689375	-6.481932538	2880900	3571500	2607300	2898500	2703800	2752300	105.28	NbD024894.1;NbE03059237.1	probable glucan 1,3-alpha-glucosidase (XP_019246177.1);probable glucan 1,3-alpha-glucosidase (XP_019246177.1)	Not significant	Unchanged	Others
600	0.158362814	20.4099979	0.583646225	0.573543281	0.751904174	-6.48556398	NA	1429000	NA	1361600	1308800	1601600	15.015	NbD023786.1;NbD052965.1;NbE05064832.1	60S ribosomal protein L23-like (XP_019240590.1);60S ribosomal protein L23-like (XP_019240590.1);60S ribosomal protein L23-like isoform X1 (XP_009773905.1)	Not significant	Unchanged	Others
526	-0.252805251	21.94120901	-1.006733965	0.335387504	0.564769395	-6.486552922	3618600	4247200	6132200	3986800	3614900	2800400	36.259	NbD020579.1;NbE03058258.1	heterogeneous nuclear ribonucleoprotein 1-like (XP_019257519.1);heterogeneous nuclear ribonucleoprotein 1-like (XP_019257519.1)	Not significant	Unchanged	Others
1048	0.219341494	24.16776115	1.002197734	0.337478642	0.566785321	-6.491066479	13211000	19536000	16078000	22184000	21893000	16931000	71.455	NbD045405.1;NbE44072476.1	mitochondrial Rho GTPase 1-like (XP_016497458.1);mitochondrial Rho GTPase 1-like (XP_016497458.1)	Not significant	Unchanged	Others
801	-0.159110504	23.06333343	-0.999180004	0.338875048	0.567065533	-6.494059714	8772100	7045000	9989100	8487300	8965000	9437100	47.836	NbD033120.1;NbD042442.1	enolase-like (XP_009764205.1)	Not significant	Unchanged	Others
523	-0.220423952	20.60315774	-0.998709457	0.339093166	0.567065533	-6.494525763	1278000	1489600	2493800	1442100	1627700	1527000	71.98	NbD020506.1;NbD041621.1;NbD052055.1;NbD027850.1;NbE03061667.1;NbD007685.1	probable inactive receptor kinase At2g26730 (XP_016502974.1)	Not significant	Unchanged	Others
66	-0.189779634	22.47403873	-0.997973889	0.339434337	0.567065533	-6.495253932	5595500	4271700	5940900	5549600	6380400	6029600	29.172	NbD002277.1	V-type proton ATPase subunit D-like (XP_019267063.1)	Not significant	Unchanged	Others
504	0.329297728	20.60784402	0.996616572	0.340064547	0.567069058	-6.496596422	1495900	1739600	1733000	1724700	1135700	1946200	30.991	NbD040165.1;NbD019401.1;NbD021624.1;NbE03061728.1;NbD012528.1	ACT domain-containing protein DS12, chloroplastic-like (XP_016488502.1);ACT domain-containing protein DS12, chloroplastic-like (XP_019243919.1)	Not significant	Unchanged	Others
242	0.163877737	19.9258049	0.877027524	0.400728993	0.627188375	-6.497076069	NA	1116000	1006000	1044700	804790	878540	44.651	NbE44072555.1;NbD008759.1	PTI1-like tyrosine-protein kinase 3 isoform X1 (XP_009768835.1);PTI1-like tyrosine-protein kinase 3 isoform X1 (XP_009768835.1)	Not significant	Unchanged	Others
901	-0.209952495	22.26537207	-0.995791033	0.340448267	0.567069058	-6.497412195	3583000	4554500	6043500	4403400	6438400	4492400	49.675	NbD038494.1	guanosine nucleotide diphosphate dissociation inhibitor 2-like (XP_016449493.1)	Not significant	Unchanged	Others
1231	0.441536355	24.00717622	0.993776619	0.341385915	0.567069058	-6.49940041	4818400	17193000	23114000	18961000	17988000	15392000	20.369	NbE03059928.1	ribulose bisphosphate carboxylase small chain S41, chloroplastic-like (XP_016461746.1)	Not significant	Unchanged	Others
1054	-0.260946244	21.30562408	-0.993714662	0.341414784	0.567069058	-6.499461508	3675000	2751900	2492500	1888800	2982700	3055100	30.236	NbD045567.1	biotin carboxyl carrier protein of acetyl-CoA carboxylase-like isoform X2 (XP_016473105.1)	Not significant	Unchanged	Others
1059	-0.157155493	20.07976441	-0.87123893	0.403735912	0.629688974	-6.502190032	NA	1029800	1247400	1208900	1163000	1012300	66.158	NbD045766.1;NbE05068507.1;NbD005268.1	uncharacterized protein LOC104121071 isoform X1 (XP_009631268.1);uncharacterized protein LOC109227055 isoform X2 (XP_019247599.1)	Not significant	Unchanged	Others
979	-0.167297149	20.49476156	-0.989989119	0.343153973	0.56804078	-6.503129534	1977600	1272000	1374500	1569500	1485800	1428600	25.444	NbD042126.1;NbE03059920.1;NbD012247.1	vesicle-associated protein 4-1-like (XP_009765746.1);vesicle-associated protein 4-1-like (XP_019247061.1)	Not significant	Unchanged	Others
322	-0.21677461	20.75375347	-0.988238269	0.343973542	0.568299879	-6.504849369	1622700	1470300	1638500	1920000	2202700	1321800	39.207	NbD011552.2;NbD011552.1	cysteine proteinase aleuran type (AAZ32410.1);cysteine proteinase aleuran type (AAZ32410.1)	Not significant	Unchanged	Others
870	-0.14024664	20.40375535	-0.551354507	0.594579057	0.767745667	-6.504877344	NA	1380600	NA	1246900	1438300	1291200	55.169	NbD037038.1	lipoamide acyltransferase component of branched-chain alpha-keto acid dehydrogenase complex, mitochondrial-like (XP_016459537.1)	Not significant	Unchanged	Others
36	-0.133723324	21.04821025	-0.987740372	0.344206867	0.568299879	-6.50533798	2099400	1918900	2246600	2161300	2326600	2003600	57.9	NbD001279.1;NbE05066063.1;NbD035127.1;NbE05066966.1;NbE44072876.1	protoporphyrinogen oxidase, chloroplastic isoform X1 (XP_009763738.1);protoporphyrinogen oxidase, chloroplastic isoform X1 (XP_009763738.1);protoporphyrinogen oxidase, chloroplastic isoform X1 (XP_009763738.1);protoporphyrinogen oxidase, chloroplastic i	Not significant	Unchanged	Others
1151	-0.269837493	19.0642641	-0.852390263	0.415721667	0.638381906	-6.516336492	NA	294390	572690	605020	611380	663690	64.845	NbD050982.1	serine/threonine-protein phosphatase 2A 65 kDa regulatory subunit A beta isoform-like (XP_019248199.1)	Not significant	Unchanged	Others
892	0.161211374	23.72825531	0.970080539	0.352557048	0.579635956	-6.522534629	13292000	14541000	12982000	12887000	11562000	14887000	18.445	NbD038044.1;NbD038045.1	universal stress protein PHOS32-like (XP_019235829.1)	Not significant	Unchanged	Others
39	0.146981586	21.1191518	0.967929546	0.353584012	0.580005857	-6.524611358	2021000	2439900	1850800	2081000	2243400	2243500	91.271	NbD001358.1;NbE05067511.1	probable acyl-CoA dehydrogenase IBR3 (XP_019237138.1);probable acyl-CoA dehydrogenase IBR3 (XP_019237138.1)	Not significant	Unchanged	Others
639	0.196801036	22.87123617	0.964109873	0.355412969	0.581501477	-6.528289562	5958700	7875700	6392000	9030800	7873400	6348400	157.43	NbE03053363.1;NbD025242.1	translocase of chloroplast 159, chloroplastic isoform X1 (XP_009781898.1);translocase of chloroplast 159, chloroplastic isoform X1 (XP_009781898.1)	Not significant	Unchanged	Others
1070	0.154593553	20.779144	0.960236942	0.357274357	0.582659652	-6.532006502	1780700	1990100	1550600	1562400	1777800	2177300	32.916	NbD046389.1	gamma-soluble NSF attachment protein (XP_019259025.1)	Not significant	Unchanged	Others
106	0.216366021	21.31904999	0.835511007	0.422638517	0.645669446	-6.533106228	3260700	3786600	NA	2226600	2071700	3265600	21.531	NbD004126.1;NbE05066536.1	50S ribosomal protein L9, chloroplastic-like (XP_016478400.1);50S ribosomal protein L9, chloroplastic (XP_009766817.1)	Not significant	Unchanged	Others
1071	-0.196569443	22.0616385	-0.959016046	0.357862585	0.582659652	-6.5331756	4636100	3387400	3613300	4333400	5770400	4375700	34.981	NbE03059859.1;NbD046404.1	blue copper protein-like (XP_019234792.1);blue copper protein-like (XP_019234792.1)	Not significant	Unchanged	Others
181	0.128265171	26.68258967	0.951813651	0.361346818	0.586668073	-6.540046773	112320000	109580000	103290000	113070000	99095000	121150000	23.366	NbD006402.1;NbD011065.1;NbD000786.1	40S ribosomal protein S5-like (XP_019239300.1);40S ribosomal protein S5-like (XP_019239300.1);Partial, 40S ribosomal protein S5-like (XP_016493595.1)	Not significant	Unchanged	Others
235	0.218821442	20.06009118	0.824425849	0.428623233	0.648561168	-6.542469836	NA	1222200	661270	1072900	1307100	965930	93.109	NbD008590.1;NbE03054637.1;NbD008591.1;NbD031128.1;NbE44073920.1;NbD008593.1;NbE03054638.1;NbD008592.1	putative potassium transporter 12 (XP_009792580.1);putative potassium transporter 12 isoform X3 (XP_016494273.1)	Not significant	Unchanged	Others
804	-0.098533447	19.78548235	-0.344996311	0.73881883	0.855545457	-6.545022237	NA	NA	760570	815590	1002600	NA	51.938	NbD044987.1;NbD033314.1	elongation factor TuA, chloroplastic (XP_016478946.1);elongation factor TuA, chloroplastic (XP_016478946.1)	Not significant	Unchanged	Others
869	0.218722705	23.43268451	0.942102165	0.366083094	0.59170387	-6.549241989	7326900	10426000	9883400	10171000	13776000	14825000	180.14	NbD036968.1;NbD025168.1	ABC transporter C family member 2-like (XP_009629581.1)	Not significant	Unchanged	Others
384	0.158216832	24.8903364	0.941628766	0.366315093	0.59170387	-6.549688171	28481000	34600000	25194000	31183000	30613000	28291000	93.971	NbD013853.1;NbE05068830.1;NbE05067878.1	elongation factor 2 (XP_019254161.1);elongation factor 2 (XP_019254161.1)	Not significant	Unchanged	Others
584	-0.103540639	21.13979004	-0.462622185	0.655718203	0.807233671	-6.551387199	2518500	2326800	NA	2468800	NA	2242200	15.243	NbD023087.1	60S ribosomal protein L14-2 (XP_019248291.1)	Not significant	Unchanged	Others
152	0.26543762	22.42992928	0.932515933	0.374989464	0.60036192	-6.553789969	7882400	8212700	3779700	5352800	4643900	5465700	12.097	NbD048690.1;NbD005381.1;NbE03053576.1;NbD003303.1;NbE03054751.1	60S ribosomal protein L36-1-like (XP_019250759.1);60S ribosomal protein L36-1-like (XP_019250759.1);60S ribosomal protein L36-2-like (XP_019235985.1);60S ribosomal protein L36-2-like (XP_019235985.1)	Not significant	Unchanged	Others
162	-0.149552112	23.95841284	-0.935084678	0.369532857	0.594629013	-6.555836436	17064000	14779000	17071000	17697000	18264000	14905000	59.431	NbD005649.1	probable mitochondrial-processing peptidase subunit beta, mitochondrial (XP_009610110.1)	Not significant	Unchanged	Others
757	-0.135394665	19.04555363	-0.455738066	0.659187147	0.809006204	-6.555984317	NA	386780	NA	642370	567720	555750	88.204	NbD030619.1;NbE03059857.1;NbD044251.1	elongation factor G-2, chloroplastic (XP_019243766.1);elongation factor G-2, chloroplastic (XP_009793832.1);elongation factor G-2, chloroplastic (XP_009793832.1)	Not significant	Unchanged	Others
446	0.155521002	20.6323348	0.933789562	0.370172038	0.594902591	-6.557048879	1848400	1612400	1520900	1607900	1275600	1911300	70.183	NbD016873.1	mannosyl-oligosaccharide 1,2-alpha-mannosidase MNS3 (XP_009804744.1)	Not significant	Unchanged	Others
155	0.15624519	24.53380242	0.932559538	0.370779818	0.595125075	-6.558199058	22650000	27519000	20296000	22783000	27479000	27883000	15.015	NbD043770.1;NbD026692.1;NbD005413.1;NbD049408.1	60S ribosomal protein L23 (XP_019248285.1);60S ribosomal protein L23 (XP_019248285.1);60S ribosomal protein L23 (XP_019248285.1)	Not significant	Unchanged	Others
491	-0.314711905	20.21917112	-0.930071469	0.373899614	0.599373844	-6.55851123	1022100	797680	2083500	925470	1040100	1559400	29.395	NbD030751.1;NbD025510.1;NbD018710.1	proteasome subunit beta type-5-like (XP_016508647.1);proteasome subunit beta type-5-like (XP_019246195.1);proteasome subunit beta type-5-like (XP_016508647.1)	Not significant	Unchanged	Others
848	-0.144476655	22.66154221	-0.442002939	0.668735805	0.811051392	-6.562567115	7435400	NA	5450300	NA	10328000	6767400	31.181	NbD035676.1;NbE03059274.1;NbD000037.1	aquaporin PIP2-1-like (XP_016462359.1);aquaporin PIP2-1-like (XP_018633092.1);Partial, aquaporin PIP2-1-like (XP_016462358.1)	Not significant	Unchanged	Others
1309	0.093356284	20.12079594	0.441634554	0.668992783	0.811051392	-6.562741016	NA	1131900	NA	1091900	1013600	1023100	107.76	NbE44072342.1	staphylococcal nuclease domain-containing protein 1 isoform X2 (XP_009775778.1)	Not significant	Unchanged	Others
95	0.069103234	20.87273728	0.286965032	0.781289161	0.879817634	-6.564988942	1857600	NA	NA	2026500	2008800	NA	28.54	NbD003775.1;NbD050540.1	uncharacterized protein At3g49720-like (XP_009621378.1);uncharacterized protein At3g49720-like (XP_009621378.1)	Not significant	Unchanged	Others
260	0.06829673	19.98784962	0.268908064	0.794672651	0.887792882	-6.570469502	NA	1029100	921600	907290	NA	NA	96.212	NbD009475.1	protein DEFECTIVE IN EXINE FORMATION 1-like isoform X1 (XP_016487234.1)	Not significant	Unchanged	Others
726	0.17029577	22.36121222	0.918925263	0.377564022	0.603721539	-6.570861357	4747600	4736200	6037200	6757200	4390200	5602600	48.855	NbD029218.1;NbD017482.1;NbD026146.1;NbE03057627.1	26S protease regulatory subunit 6B homolog (XP_016487120.1);26S protease regulatory subunit 6B homolog (XP_016510581.1);26S protease regulatory subunit 6B homolog (XP_016487120.1);26S protease regulatory subunit 6B homolog (XP_016487120.1)	Not significant	Unchanged	Others
1224	-0.204699365	20.51313668	-0.913305978	0.380385306	0.606702602	-6.576033489	1680200	1365200	1306100	1793700	1616900	946700	41.046	NbE03059042.1;NbD021564.1;NbE05066423.1;NbE44073702.1	uncharacterized protein At5g39570-like (XP_016504661.1);uncharacterized protein At5g39570-like (XP_016504661.1);Partial, uncharacterized protein At5g39570-like (XP_016504661.1);uncharacterized protein At5g39570-like (XP_016504661.1)	Not significant	Unchanged	Others
1137	0.141175036	19.33752579	0.780197532	0.453063133	0.670928788	-6.578735519	NA	709850	730350	681230	554600	714990	72.163	NbD050227.1;NbD003946.1;NbE03059890.1;NbD006000.1;NbE05063865.1;NbE03053811.1;NbD029271.1	uncharacterized protein LOC107783477 (XP_016459937.1);uncharacterized protein LOC109211850 (XP_019230974.1);uncharacterized protein LOC107783477 (XP_016459937.1);uncharacterized protein LOC107783477 (XP_016459937.1)	Not significant	Unchanged	Others
746	0.423679407	21.60191018	0.777616064	0.454517215	0.670928788	-6.580797707	NA	7293200	3170900	2545400	1942700	1987600	11.5	NbD029897.1	60S acidic ribosomal protein P2A-like (XP_016445868.1)	Not significant	Unchanged	Others
169	0.172790408	19.80889874	0.651387195	0.530793113	0.724905767	-6.582699047	NA	869910	1047100	NA	1019300	1559000	42.828	NbE03053510.1;NbD031048.1;NbD006008.1;NbD024780.1;NbD024779.1;NbE05067964.1	Partial, probable UDP-arabinose 4-epimerase 2 (XP_019226893.1);Partial, probable UDP-arabinose 4-epimerase 2 (XP_019226893.1);Partial, probable UDP-arabinose 4-epimerase 2 (XP_019226893.1)	Not significant	Unchanged	Others
1251	0.300355187	21.71077159	0.903083918	0.38555525	0.613405342	-6.585372112	5601300	3112600	2335600	3316600	1969900	4661900	256.57	NbE05062933.1;NbD032578.1;NbD036485.1;NbE05063545.1	acetyl-CoA carboxylase 1-like isoform X1 (XP_009799608.1);acetyl-CoA carboxylase 1-like (XP_019259469.1);acetyl-CoA carboxylase 1-like isoform X1 (XP_009799608.1);acetyl-CoA carboxylase 1-like (XP_019259469.1)	Not significant	Unchanged	Others
1156	-0.143633505	19.23490296	-0.386256973	0.708123008	0.840936207	-6.587295084	NA	680140	NA	397710	670940	828270	144.84	NbD051151.1;NbE03058134.1;NbD016297.1	ABC transporter B family member 1 (XP_019238937.1);ABC transporter B family member 1 (XP_019238937.1);Partial, ABC transporter B family member 1 (XP_019238937.1)	Not significant	Unchanged	Others
1287	-0.131654559	19.04520365	-0.769305444	0.45921896	0.674210447	-6.587395397	NA	496960	501720	521130	607420	494040	177.14	NbE05068323.1	ferredoxin-dependent glutamate synthase, chloroplastic (XP_009794669.1)	Not significant	Unchanged	Others
1243	0.061998958	21.3431104	0.199775197	0.846543774	0.919021837	-6.588207673	NA	2672500	NA	2835500	2637000	NA	30.454	NbE03061284.1;NbD000131.1;NbE44072082.1	probable aquaporin PIP1-2 (XP_016498436.1);Partial, aquaporin PIP1-1-like, partial (XP_016452812.1);aquaporin PIP1-1-like (XP_016508563.1)	Not significant	Unchanged	Others
666	0.092280699	20.05271279	0.378289393	0.716178612	0.844757655	-6.588611225	NA	1240600	NA	1005000	1039000	1089900	24.088	NbD026637.1	cytochrome b6-f complex iron-sulfur subunit 2, chloroplastic (XP_016485041.1)	Not significant	Unchanged	Others
1276	0.206224317	24.7266146	0.898687594	0.387793724	0.615352851	-6.589360606	16846000	27440000	26642000	23679000	31662000	33581000	56.014	NbE05066858.1;NbD009792.1;NbE05064541.1;NbE03061982.1	photosystem II 47 kDa protein (plastid) (NP_054526.1);Partial, photosystem II 47 kDa protein (plastid) (NP_054526.1);uncharacterized protein LOC109230358 (XP_019251408.1)	Not significant	Unchanged	Others
311	0.134236955	22.06326876	0.898017331	0.388135793	0.615352851	-6.589967215	4183100	4539400	4317000	4858000	4510600	4883000	10.098	NbD011231.1;NbE03060481.1;NbD036185.1	uncharacterized protein LOC109205425 (XP_019223682.1);uncharacterized protein LOC109205425 (XP_019223682.1);uncharacterized protein LOC109205425 (XP_019223682.1)	Not significant	Unchanged	Others
1164	-0.131465269	22.43926381	-0.897822552	0.388235238	0.615352851	-6.590143422	5869500	5800600	5997900	5052900	6571300	6005000	47.855	NbD051432.1;NbE05063622.1	arabinosyltransferase RRA3-like (XP_016482644.1);uncharacterized protein LOC107826729 (XP_016509238.1)	Not significant	Unchanged	Others
1077	-0.273177087	21.69204225	-0.896590907	0.388864464	0.6155807	-6.591256869	2352900	3473100	3798000	2340400	5660400	3526100	50.808	NbE03057987.1;NbD046642.1;NbE05066715.1;NbD033913.1;NbD042965.1	protein COBRA-like (XP_019225852.1);protein COBRA-like (XP_019225852.1)	Not significant	Unchanged	Others
51	0.14671297	19.09248833	0.763368796	0.462596801	0.674210447	-6.592069834	NA	745530	535630	566600	540330	500080	23.338	NbE03058311.1;NbD001803.1;NbE03056601.1;NbD031199.1	putative pterin-4-alpha-carbinolamine dehydratase (XP_016501179.1);putative pterin-4-alpha-carbinolamine dehydratase (XP_016501179.1);putative pterin-4-alpha-carbinolamine dehydratase (XP_016501179.1);putative pterin-4-alpha-carbinolamine dehydratase (	Not significant	Unchanged	Others
23	-0.278747384	20.78021576	-0.763158025	0.462717019	0.674210447	-6.592235201	NA	2638500	2358000	1673500	1603300	932440	11.345	NbD001025.1;NbD023208.1;NbD016933.1;NbD033878.1	60S acidic ribosomal protein P2A-like (XP_016477264.1)	Not significant	Unchanged	Others
508	0.040642121	20.55387027	0.176301376	0.864352976	0.928813198	-6.593052905	NA	NA	1397300	NA	1566800	1521900	21.747	NbD019608.1;NbD038742.1;NbE44072317.1;NbD012942.1;NbE05065286.1;NbD015352.1;NbD031813.1;NbD000682.1;NbD005325.1;NbD046297.1;NbE03058445.1;NbD008949.1;NbD035339.1;NbE03054557.1;NbE44074567.1;NbD018073.1;NbD041714.1;NbD022719.1;NbD025508.1	rac-like GTP-binding protein 5 (XP_019240377.1);rac-like GTP-binding protein 5 (XP_019240377.1);rac-like GTP-binding protein 5 (XP_016462716.1);rac-like GTP-binding protein RHO1 (XP_019238903.1);rac-like GTP-binding protein RHO1 (XP_019227752.1);rac-l	Not significant	Unchanged	Others
303	-0.228431307	21.21140819	-0.893308669	0.390544756	0.617469764	-6.594217665	2585000	2882000	3921000	2189700	2276900	2274200	28.43	NbD010998.1;NbD052753.1;NbD052262.1;NbE03060354.1	reticulon-like protein B2 (XP_016510118.1);reticulon-like protein B2 (XP_019260314.1)	Not significant	Unchanged	Others
442	0.365504652	20.21828384	0.759051698	0.46506316	0.675486926	-6.595448807	NA	1494800	702790	2041000	1818900	1013000	106.38	NbD016564.1;NbE03057630.1;NbD048303.1;NbE03058498.1;NbD044415.1;NbD022930.1	non-lysosomal glucosylceramidase-like isoform X3 (XP_016446475.1)	Not significant	Unchanged	Others
1011	-0.292748711	21.05638827	-0.889360912	0.394374205	0.621200611	-6.5958017	2422700	3568200	2920600	1822900	2229100	1319200	84.972	NbD043790.1	acetyl-coenzyme A carboxylase carboxyl transferase subunit alpha, chloroplastic (XP_009762279.1)	Not significant	Unchanged	Others
313	0.101870018	18.9546009	0.360073944	0.727931147	0.850706631	-6.597012943	NA	456210	NA	460060	475150	631700	55.146	NbE03054887.1;NbD011243.1	probable serine/threonine-protein kinase At5g41260 (XP_019234748.1);probable serine/threonine-protein kinase At5g41260 (XP_019234748.1)	Not significant	Unchanged	Others
713	0.269338641	20.00465378	0.890096862	0.392193849	0.619304857	-6.597105828	675150	909660	1106900	1191000	989990	1195600	61.907	NbD028706.1	signal recognition particle 54 kDa protein, chloroplastic (XP_019250854.1)	Not significant	Unchanged	Others
1295	0.163006149	19.59753393	0.753632007	0.469992574	0.679087572	-6.597619027	830280	817050	NA	756360	692120	989330	114.2	NbE44069704.1;NbD001919.1	phototropin-1-like (XP_016436377.1);phototropin-1-like (XP_016436377.1)	Not significant	Unchanged	Others
649	-0.130750712	22.25230315	-0.887999157	0.393273502	0.620237314	-6.598987288	5099700	5090900	5649400	5515100	5442400	4255100	60.686	NbD025909.1	leucine aminopeptidase 2, chloroplastic (XP_019246753.1)	Not significant	Unchanged	Others
765	-0.075443452	20.00184563	-0.35459857	0.730915041	0.852218934	-6.599904038	NA	909470	NA	1035400	1059000	1078100	41.494	NbD031014.1	uncharacterized protein LOC107805960 (XP_016485560.1)	Not significant	Unchanged	Others
1046	-0.084695289	20.86977408	-0.351683068	0.733028498	0.85273407	-6.601012582	NA	2371500	NA	1710200	2101900	1919900	16.94	NbD045330.1	60S ribosomal protein L23a-like (XP_019233803.1)	Not significant	Unchanged	Others
431	0.039761417	19.66465501	0.12237722	0.905559763	0.956865447	-6.601906401	NA	NA	NA	745170	749380	796320	33.641	NbD036619.1;NbD015985.1	mitochondrial succinate-fumarate transporter 1-like (XP_016494545.1);mitochondrial succinate-fumarate transporter 1-like (XP_016494545.1)	Not significant	Unchanged	Others
1226	-0.029179364	19.96112508	-0.120675951	0.906865475	0.956865447	-6.602133936	NA	920200	NA	872710	914450	NA	52.636	NbE05067741.1;NbE03059267.1;NbD011466.1	protein AUXIN RESPONSE 4 (XP_019265320.1);protein AUXIN RESPONSE 4 (XP_019265320.1);protein AUXIN RESPONSE 4 (XP_019265320.1)	Not significant	Unchanged	Others
702	-0.139279058	20.4152576	-0.750072453	0.470219943	0.679087572	-6.602422041	NA	1428300	1443600	1178600	1387700	1260800	16.545	NbD028252.1;NbD018185.1;NbD000031.1	probable calcium-binding protein CML13 isoform X2 (XP_019245998.1);probable calcium-binding protein CML13 isoform X2 (XP_019245998.1);Partial, probable calcium-binding protein CML13 isoform X2 (XP_019245998.1)	Not significant	Unchanged	Others
1203	-0.223155512	20.9061458	-0.7455649	0.472822317	0.680714903	-6.605894616	2385900	2168300	NA	1388100	2370300	2809400	85.921	NbE03055246.1;NbD019899.1;NbE05064777.1	neutral ceramidase-like (XP_019245775.1);neutral ceramidase-like (XP_019245775.1);neutral ceramidase-like (XP_019245775.1)	Not significant	Unchanged	Others
295	-0.119767465	20.59119399	-0.744330194	0.473536749	0.680776188	-6.606842553	NA	1373500	1576300	1554000	1726000	1639000	7.0231	NbD050862.1;NbD010831.1	cytochrome c oxidase subunit 5C-2-like (XP_019246304.1);cytochrome c oxidase subunit 5C-2-like (XP_019246304.1)	Not significant	Unchanged	Others
278	0.167689271	20.84688537	0.877939574	0.398479462	0.624563607	-6.607956308	1395200	1714700	1873500	2410900	2069500	1854500	22.657	NbD010076.1	nascent polypeptide-associated complex subunit alpha-like protein 2 (XP_019227180.1)	Not significant	Unchanged	Others
850	0.016769412	20.26002337	0.060136312	0.953493426	0.97817934	-6.608161591	1228900	NA	1437600	1344700	NA	NA	74.283	NbD035774.1;NbD029400.1	peroxisomal acyl-coenzyme A oxidase 1-like (XP_016492544.1)	Not significant	Unchanged	Others
25	-0.011762715	19.71102794	-0.050158289	0.961201974	0.979786779	-6.608768055	955890	932440	NA	NA	NA	964080	46.708	NbD001051.1	delta-aminolevulinic acid dehydratase, chloroplastic-like (XP_019226841.1)	Not significant	Unchanged	Others
91	0.180315081	22.2649483	0.872826951	0.401143353	0.627188375	-6.612480611	6386600	4512200	4191000	5284600	4024600	6572800	9.8657	NbE03058408.1;NbD048439.1;NbD003569.1	50S ribosomal protein L28, chloroplastic-like, partial (XP_019242149.1);50S ribosomal protein L28, chloroplastic (XP_019267792.1);50S ribosomal protein L28, chloroplastic (XP_019267792.1)	Not significant	Unchanged	Others
347	0.161965321	21.64985875	0.871300474	0.401941068	0.627661668	-6.613826971	2300500	2913500	3340700	3386500	3388200	3696000	51.778	NbD012284.1;NbD021385.1	UTP--glucose-1-phosphate uridylyltransferase (XP_019236048.1)	Not significant	Unchanged	Others
915	-0.083128827	19.5924783	-0.302919123	0.768716358	0.871864767	-6.618229153	NA	724670	NA	842380	793060	687380	70.451	NbD039145.1;NbE44073472.1;NbD031444.1;NbD052171.1	proton pump-interactor 1-like (XP_016484228.1)	Not significant	Unchanged	Others
1191	-0.137329408	22.10235645	-0.72882831	0.482564645	0.689844385	-6.61862403	NA	4032400	4992600	4192700	4805500	5224200	47.112	NbD053013.1;NbE03055182.1	protein disulfide isomerase-like 2-3 (XP_009804684.1)	Not significant	Unchanged	Others
76	0.116457435	19.18206881	0.724224608	0.487007432	0.693541006	-6.620124912	NA	598880	589470	657720	568500	627450	50.67	NbD002788.1	AP-4 complex subunit mu (XP_016449305.1)	Not significant	Unchanged	Others
947	-0.079696744	21.74315346	-0.289841716	0.779164002	0.878204404	-6.621895125	NA	3658400	3622200	4074100	NA	2701600	48.444	NbD040000.1;NbE05068310.1	CAAX prenyl protease 1 homolog (XP_016432255.1);CAAX prenyl protease 1 homolog (XP_016432255.1)	Not significant	Unchanged	Others
274	0.152277972	24.38434358	0.861666177	0.407000794	0.634001237	-6.622277012	21803000	23710000	16345000	21983000	22837000	21431000	17.701	NbD010028.1	ubiquitin-40S ribosomal protein S27a-like (XP_019257469.1)	Not significant	Unchanged	Others
1056	0.136504134	25.82656015	0.858848251	0.408488857	0.634849964	-6.624733036	61980000	62242000	46779000	56979000	62568000	67941000	30.791	NbD045693.1;NbD047828.1	probable aquaporin PIP-type pTOM75 (XP_019258928.1);probable aquaporin PIP-type pTOM75 (XP_019258928.1)	Not significant	Unchanged	Others
455	-0.20462786	25.26168224	-0.858738325	0.40854698	0.634849964	-6.624828702	52659000	39691000	33170000	36335000	53177000	42085000	28.411	NbD017092.1;NbD009418.1	chlorophyll a-b binding protein 50, chloroplastic-like (XP_016445667.1);chlorophyll a-b binding protein 50, chloroplastic-like (XP_009782921.1)	Not significant	Unchanged	Others
410	0.060805652	19.00567499	0.274410666	0.789855843	0.885573044	-6.627129781	NA	489960	514840	537270	NA	588270	43.735	NbD014791.1;NbD036112.1;NbE03054900.1	ATPase ASNA1 homolog (XP_019246191.1);ATPase ASNA1 homolog (XP_019246191.1);ATPase ASNA1 homolog (XP_019246191.1)	Not significant	Unchanged	Others
1124	0.122410214	24.95346138	0.855505877	0.410258642	0.636327885	-6.627637025	30197000	32162000	32154000	35205000	26868000	29719000	76.925	NbD049796.1	long chain acyl-CoA synthetase 4-like (XP_009780452.1)	Not significant	Unchanged	Others
44	0.132008815	19.66573832	0.716706442	0.489698764	0.695339342	-6.627681187	NA	811960	828810	879880	729050	865120	22.373	NbD001542.1	ras-related protein RABD1-like (XP_016461491.1)	Not significant	Unchanged	Others
1315	0.30831659	20.76872122	0.855047527	0.410501743	0.636327885	-6.628034485	775220	1787200	2604400	2104200	1796100	1830800	83.346	NbE44074001.1;NbD041400.1;NbE05063700.1	LOW QUALITY PROTEIN: eukaryotic translation initiation factor 3 subunit B-like (XP_019240596.1);LOW QUALITY PROTEIN: eukaryotic translation initiation factor 3 subunit B-like (XP_019240596.1);eukaryotic translation initiation factor 3 subunit B-like, par	Not significant	Unchanged	Others
654	-0.145664014	25.31158263	-0.853830097	0.411147918	0.636551356	-6.629089278	38627000	33687000	40603000	40795000	53124000	44784000	113.93	NbE44072593.1;NbD026130.1	glycine dehydrogenase (decarboxylating), mitochondrial (XP_009620998.1);glycine dehydrogenase (decarboxylating), mitochondrial (XP_009620998.1)	Not significant	Unchanged	Others
269	-0.131610241	23.01892128	-0.852694603	0.411751224	0.63670799	-6.630071893	9235300	7189800	9861400	9192200	8260000	8657200	32.601	NbD039539.1;NbD009803.1	mitochondrial uncoupling protein 1 (XP_019250401.1);mitochondrial uncoupling protein 1 (XP_019250401.1)	Not significant	Unchanged	Others
978	0.475225571	23.41788698	0.849625969	0.413384627	0.638381906	-6.63272164	2497400	9891000	18335000	13114000	13454000	12759000	28.587	NbD041976.1;NbD007818.1;NbE03054986.1	NADH dehydrogenase [ubiquinone] flavoprotein 2, mitochondrial-like (XP_016500748.1);NADH dehydrogenase [ubiquinone] flavoprotein 2, mitochondrial-like (XP_016500748.1);NADH dehydrogenase [ubiquinone] flavoprotein 2, mitochondrial (XP_019247946.1)	Not significant	Unchanged	Others
687	-0.114934425	21.20342634	-0.847223827	0.414666309	0.638381906	-6.634790025	2628700	2516000	2702800	2382700	2459900	2295600	33.827	NbD050467.1;NbD027643.1	ribosome-binding factor PSRP1, chloroplastic-like (XP_016459845.1);ribosome-binding factor PSRP1, chloroplastic-like (XP_016459845.1)	Not significant	Unchanged	Others
1036	-0.138383038	20.44410647	-0.846204737	0.41521086	0.638381906	-6.635665968	1787100	1222700	1516700	1418900	1446400	1694700	60.647	NbD045070.1;NbD017727.1	eukaryotic translation initiation factor 3 subunit L-like (XP_016448683.1);eukaryotic translation initiation factor 3 subunit L-like (XP_016448683.1)	Not significant	Unchanged	Others
894	0.208025881	23.30545999	0.844793683	0.415965651	0.638381906	-6.636877288	6776000	7268200	8879700	12890000	11596000	11478000	93.178	NbE03060801.1;NbD038080.1	endoplasmin homolog (XP_019239585.1);endoplasmin homolog (XP_019239585.1)	Not significant	Unchanged	Others
439	-0.316057762	25.52632641	-0.844478251	0.416134506	0.638381906	-6.637147828	27894000	51809000	58862000	34429000	66088000	31529000	22.63	NbD016346.1;NbE44072720.1	photosystem I reaction center subunit II, chloroplastic (XP_016464230.1);photosystem I reaction center subunit II, chloroplastic-like (XP_019229225.1)	Not significant	Unchanged	Others
939	-0.17108068	19.62023854	-0.70311167	0.497777158	0.700534335	-6.637675553	1002100	772740	NA	822740	660350	593240	32.061	NbE44074394.1;NbD039693.1;NbD042729.1;NbE03060908.1	splicing factor 3B subunit 4-like, partial (XP_016437621.1);splicing factor 3B subunit 4 (XP_009797109.1);splicing factor 3B subunit 4-like (XP_016484515.1);splicing factor 3B subunit 4-like (XP_009609882.1)	Not significant	Unchanged	Others
294	0.134656188	21.88251341	0.841914396	0.41750868	0.639290417	-6.639343501	3255500	4339400	3515500	3429200	4197900	4271900	61.114	NbD010811.1;NbD038081.1;NbE03058338.1;NbE05066887.1;NbD052243.1;NbD044244.1	D-3-phosphoglycerate dehydrogenase 1, chloroplastic-like (XP_016472005.1);D-3-phosphoglycerate dehydrogenase 1, chloroplastic-like (XP_019244078.1);D-3-phosphoglycerate dehydrogenase 1, chloroplastic-like (XP_019255127.1)	Not significant	Unchanged	Others
157	-0.077291514	19.64979526	-0.228046441	0.825219281	0.905863527	-6.639424329	NA	841550	NA	709590	737280	571490	78.103	NbD005445.1	peroxisomal fatty acid beta-oxidation multifunctional protein AIM1-like (XP_016472166.1)	Not significant	Unchanged	Others
47	0.162802402	20.46373635	0.841075823	0.417958798	0.639290417	-6.640060376	1640900	1790000	1455300	1404100	1087300	1449300	89.053	NbD001597.1;NbE44071017.1;NbD001596.1;NbE03054861.1;NbD022871.1;NbE44071018.1;NbD001598.1;NbE03059556.1;NbD001599.1;NbD032989.1;NbD022870.1	wall-associated receptor kinase 2-like (XP_009588825.1);wall-associated receptor kinase 2-like (XP_009588825.1);wall-associated receptor kinase 2-like (XP_016434415.1);putative wall-associated receptor kinase-like 16 (XP_016476174.1);wall-associated re	Not significant	Unchanged	Others
256	0.046842982	19.1490108	0.207490575	0.840710055	0.915825043	-6.644340539	NA	546740	588480	661700	NA	620950	34.199	NbE44072831.1;NbD021294.1;NbD009331.1;NbD017791.1;NbE03054315.1;NbE05063794.1	fructose-1,6-bisphosphatase, cytosolic-like isoform X2 (XP_009762611.1);fructose-1,6-bisphosphatase, cytosolic (XP_009771610.1);fructose-1,6-bisphosphatase, cytosolic (XP_009622282.1);fructose-1,6-bisphosphatase, cytosolic-like (XP_016514567.1)	Not significant	Unchanged	Others
669	-0.045559009	21.13959421	-0.199109121	0.846525822	0.919021837	-6.646467739	NA	2521800	2565300	2496800	NA	2438800	25.765	NbD026774.1	peroxisomal membrane protein 11D (XP_016458169.1)	Not significant	Unchanged	Others
228	0.146270138	19.77574453	0.689961455	0.505668733	0.707784391	-6.647177923	642410	948260	966130	940550	1001200	NA	49.592	NbD008374.1	protein GPR107-like (XP_019254096.1)	Not significant	Unchanged	Others
282	0.047706021	19.96861268	0.187361776	0.856574341	0.923842636	-6.648420624	NA	961580	NA	1133200	949510	867540	55.135	NbD010296.1;NbD048621.1	pyruvate kinase, cytosolic isozyme-like (XP_016454721.1);pyruvate kinase, cytosolic isozyme (XP_019250394.1)	Not significant	Unchanged	Others
734	0.230782322	21.91712341	0.829549764	0.424178558	0.646732747	-6.649849927	3234600	3567600	3818300	6420800	4429500	3859200	49.157	NbD029394.1	dihydrolipoyllysine-residue succinyltransferase component of 2-oxoglutarate dehydrogenase complex 1, mitochondrial-like (XP_016479453.1)	Not significant	Unchanged	Others
1045	-0.192613846	22.43178525	-0.829225161	0.42435461	0.646732747	-6.6501239	5092400	4746400	6134800	5227500	7353700	6203300	115.66	NbD045320.1	2-oxoglutarate dehydrogenase, mitochondrial-like (XP_016447023.1)	Not significant	Unchanged	Others
487	-0.197179338	27.72620193	-0.828262392	0.424877067	0.646751646	-6.650935945	167700000	229040000	266480000	195060000	314500000	208770000	30.441	NbD018463.1;NbD032924.1	chlorophyll a-b binding protein CP26, chloroplastic-like (XP_016499504.1);chlorophyll a-b binding protein CP26, chloroplastic (XP_016458800.1)	Not significant	Unchanged	Others
768	0.114385717	21.77328917	0.679303087	0.513738771	0.71349481	-6.65295691	3270800	3857700	3262800	3482600	3637500	NA	33.388	NbD031204.1	translocase of chloroplast 34-like (XP_016457516.1)	Not significant	Unchanged	Others
577	-0.215435111	25.64191873	-0.825617484	0.426314557	0.648129188	-6.653162496	59750000	60865000	62505000	51283000	47219000	36097000	25.443	NbD022944.1	60S ribosomal protein L6-like isoform X1 (XP_009772155.1)	Not significant	Unchanged	Others
310	-0.173569984	25.48872097	-0.824717707	0.426804315	0.648129188	-6.653918516	35943000	42940000	51069000	38427000	64438000	49965000	40.05	NbE05062949.1;NbE03057461.1;NbD050123.1;NbD011215.1;NbD029391.1	ATP synthase gamma chain, chloroplastic-like (XP_016470108.1);ATP synthase gamma chain, chloroplastic-like (XP_016470108.1);ATP synthase gamma chain, chloroplastic-like (XP_016470108.1);ATP synthase gamma chain, chloroplastic-like (XP_016470108.1)	Not significant	Unchanged	Others
52	-0.191953076	21.57940598	-0.822068183	0.428248649	0.648561168	-6.656140493	3626500	3871700	3676200	3198600	2976900	2150000	28.76	NbE05067944.1;NbD001815.1;NbD041815.1;NbD007148.1	peptide methionine sulfoxide reductase A1-like (XP_016487045.1);peptide methionine sulfoxide reductase A1-like (XP_016485295.1);peptide methionine sulfoxide reductase A1-like (XP_019238959.1);peptide methionine sulfoxide reductase A1-like (XP_019238959	Not significant	Unchanged	Others
515	-0.134734635	20.69607336	-0.677188196	0.513406369	0.71349481	-6.656251549	NA	1645100	1750600	1375300	1891100	2011800	68.311	NbD020067.1	endoglucanase 25-like (XP_019266280.1)	Not significant	Unchanged	Others
794	0.157698698	24.06454807	0.821685904	0.428457308	0.648561168	-6.656460563	19149000	16424000	15880000	16627000	16856000	26054000	14.219	NbD032660.1	60S ribosomal protein L22-3 (XP_019260603.1)	Not significant	Unchanged	Others
779	0.168397532	25.20772529	0.820287865	0.42922097	0.648691525	-6.657629972	24128000	34775000	41120000	40543000	34407000	34365000	80.844	NbD031440.1;NbD052167.1;NbD053046.1	vesicle-fusing ATPase-like (XP_016498766.1);Partial, vesicle-fusing ATPase-like (XP_016498766.1)	Not significant	Unchanged	Others
18	0.199297896	20.52815505	0.81648751	0.43130142	0.651059763	-6.660799918	1909000	1568400	920020	1644600	1711800	1764100	91.866	NbD000885.1	probable cytosolic oligopeptidase A (XP_019228215.1)	Not significant	Unchanged	Others
672	0.159241272	21.52918522	0.6696196	0.518024561	0.717874473	-6.661554959	NA	3731100	2498000	2455700	3136600	3333300	105.31	NbD026998.1;NbD005222.1;NbE44073973.1;NbD046056.1;NbD048664.1	plasma membrane ATPase 4 (XP_016474816.1)	Not significant	Unchanged	Others
97	0.164417036	24.40715863	0.814396576	0.432448907	0.652015713	-6.66253844	21420000	24009000	14940000	20214000	25212000	23401000	22.366	NbD052880.1;NbD042782.1;NbD020995.1;NbD015409.1;NbD003849.1;NbE03061948.1;NbD050977.1;NbD021489.1	hypothetical protein NitaMp042 (mitochondrion) (YP_173388.1);hypothetical protein NitaMp042 (mitochondrion) (YP_173388.1);hypothetical protein NitaMp042 (mitochondrion) (YP_173388.1);hypothetical protein NitaMp042 (mitochondrion) (YP_173388.1);hypothet	Not significant	Unchanged	Others
338	-0.178297237	24.81838895	-0.809743682	0.435009594	0.654835784	-6.666392927	26348000	30752000	35820000	30169000	35741000	25095000	17.967	NbD011954.1;NbD014922.1;NbD021503.1;NbD038107.1;NbD002927.1;NbE44069636.1;NbE44070403.1;NbD052737.1;NbE03053645.1;NbE05062873.1;NbD028113.1;NbD037245.1;NbE44074267.1;NbD009821.1;NbD009824.1;NbE44073739.1;NbE03062188.1	orfB protein (mitochondrion) (YP_173455.1);orfB protein (mitochondrion) (YP_173455.1);orfB protein (mitochondrion) (YP_173455.1);orfB protein (mitochondrion) (YP_173455.1);orfB protein (mitochondrion) (YP_173455.1);orfB protein (mitochondrion) (YP_17	Not significant	Unchanged	Others
623	0.016080439	19.6844356	0.051470033	0.960055653	0.979786779	-6.666612247	NA	894860	857500	711630	NA	1023800	55.921	NbD024897.1	pentatricopeptide repeat-containing protein At1g60770 (XP_019250593.1)	Not significant	Unchanged	Others
277	0.121847862	21.49259269	0.809122551	0.435352182	0.654835784	-6.666905993	3038200	3036200	2998700	2930200	2520400	3325300	39.74	NbD010074.1	caffeic acid 3-O-methyltransferase (XP_016465165.1)	Not significant	Unchanged	Others
105	0.150840392	22.99796839	0.803354179	0.438542218	0.65807282	-6.671654054	8228100	9282900	8373400	9538000	7434100	7916100	50.323	NbD004087.1;NbD044402.1	FAD-dependent urate hydroxylase-like (XP_016505392.1)	Not significant	Unchanged	Others
695	-0.201796003	22.71320316	-0.801652033	0.43948646	0.658710203	-6.67304935	9122500	6236100	5608200	5295500	9140200	9307500	19.793	NbD028091.1	ATP synthase subunit d, mitochondrial (XP_019255361.1)	Not significant	Unchanged	Others
616	-0.10453554	20.39198132	-0.651216458	0.529356499	0.724863974	-6.674222401	1492900	1311000	1437100	1279500	NA	1507400	17.275	NbE03057038.1;NbD024696.1	uncharacterized protein LOC109225622 (XP_019245903.1);uncharacterized protein LOC109225622 (XP_019245903.1)	Not significant	Unchanged	Others
720	-0.176990313	22.49085209	-0.797318643	0.441896342	0.661540214	-6.676589651	5263600	4641300	7847200	5985500	5715400	5881200	17.885	NbD029227.1;NbD028935.1;NbE03054060.1;NbD038159.1;NbD038158.1	uncharacterized protein LOC109217184 (XP_019236954.1);uncharacterized protein LOC109217184 (XP_019236954.1);uncharacterized protein LOC109217184 (XP_019236954.1)	Not significant	Unchanged	Others
219	-0.119121915	20.13384514	-0.790929583	0.445465103	0.664529118	-6.68177818	1072400	982140	1178000	1153400	1301200	1132700	56.072	NbD008103.1;NbE05068018.1;NbD017957.1	citrate synthase, glyoxysomal-like (XP_009596417.1);citrate synthase, glyoxysomal-like (XP_009596417.1)	Not significant	Unchanged	Others
855	0.115717224	19.1697687	0.630875133	0.545377615	0.734117639	-6.684199099	NA	581500	555730	573390	583060	703670	79.461	NbD036057.1	transketolase, chloroplastic-like (XP_019244962.1)	Not significant	Unchanged	Others
1031	-0.110897347	20.49831415	-0.635885627	0.538906731	0.730111679	-6.684527194	1498100	1324400	NA	1547800	1672500	1536300	70.684	NbD044705.1	lysM domain receptor-like kinase 4 (XP_016492540.1)	Not significant	Unchanged	Others
1022	-0.215129762	21.64417155	-0.786564686	0.447913948	0.667397047	-6.68530146	2490600	2510800	3500900	4263400	4632500	2412400	25.505	NbD044262.1;NbE05065629.1;NbD029303.1;NbD002922.1;NbD030192.1	superoxide dismutase [Mn], mitochondrial (XP_009594521.1);superoxide dismutase [Mn], mitochondrial-like (XP_016512528.1);superoxide dismutase [Mn], mitochondrial-like (XP_016512528.1)	Not significant	Unchanged	Others
891	-0.120628131	21.09130104	-0.633032702	0.540694886	0.730918033	-6.686419839	NA	2298000	2639500	2250900	2235600	2156400	40.928	NbD037977.1;NbD039163.1;NbD005863.1;NbD052388.1	26S proteasome non-ATPase regulatory subunit 4 homolog (XP_019229271.1);26S proteasome non-ATPase regulatory subunit 4 homolog (XP_019229271.1)	Not significant	Unchanged	Others
1246	-0.131533322	21.31016368	-0.783647102	0.449555654	0.669057006	-6.687646768	2413800	2391200	3385100	2685600	2435900	2357700	37.704	NbE03061763.1;NbD034356.1	uncharacterized protein LOC104107142 (XP_009614169.1);uncharacterized protein LOC109207611 (XP_019226101.1)	Not significant	Unchanged	Others
249	-0.195463627	19.77623106	-0.630296331	0.542413196	0.732398438	-6.688227777	NA	809590	740000	1019700	1175800	654770	58.495	NbD009146.1	importin subunit alpha-2-like (XP_009631847.1)	Not significant	Unchanged	Others
583	-0.122278547	19.89919382	-0.628242101	0.543705215	0.732644222	-6.689580265	NA	830830	1119500	951340	961980	1096500	22.335	NbD023085.1;NbD007727.1	glycolipid transfer protein 1 (XP_019248289.1);glycolipid transfer protein 1 (XP_019248289.1)	Not significant	Unchanged	Others
808	-0.149575682	18.88718489	-0.779403552	0.4519504	0.670928788	-6.691044032	547790	486480	639450	568360	428680	397910	21.269	NbD033459.1	peroxisomal membrane protein PMP22-like (XP_016475354.1)	Not significant	Unchanged	Others
974	0.125573486	19.67729727	0.778463329	0.452482102	0.670928788	-6.691794512	933060	1049700	820000	838160	785310	886700	66.781	NbD041660.1;NbD025747.1;NbD003671.1;NbD035048.1;NbD049792.1;NbD030933.1;NbE03059943.1;NbD014082.1	CDPK-related kinase 4-like isoform X1 (XP_019237156.1);CDPK-related kinase 4-like isoform X1 (XP_019237156.1)	Not significant	Unchanged	Others
32	-0.155437681	21.87408277	-0.775422241	0.454204611	0.670928788	-6.694216326	3533700	4316500	4825200	3319200	3760500	3239300	22.276	NbD001253.1	mitochondrial import receptor subunit TOM20-like (XP_019226716.1)	Not significant	Unchanged	Others
9	-0.141944208	26.05557441	-0.775175285	0.454344675	0.670928788	-6.69441262	60538000	66552000	75206000	71543000	86141000	61316000	39.766	NbD000560.1	ATP synthase subunit gamma, mitochondrial-like (XP_016442589.1)	Not significant	Unchanged	Others
1189	-0.093168005	21.90306036	-0.461297926	0.655340221	0.807233671	-6.694662076	NA	4369000	3963000	3280900	4115700	NA	30.785	NbD052924.1;NbE05065154.1;NbD042467.1;NbD019084.1;NbD039764.1	probable protein phosphatase 2C 10 (XP_019261731.1);probable protein phosphatase 2C 10 (XP_016502228.1);probable protein phosphatase 2C 10 (XP_016502228.1)	Not significant	Unchanged	Others
957	0.133084718	20.16098654	0.619291758	0.549355134	0.737783907	-6.695425413	NA	1316300	1019700	1067300	1264400	1374300	67.048	NbD040473.1	D-3-phosphoglycerate dehydrogenase 2, chloroplastic-like (XP_019241211.1)	Not significant	Unchanged	Others
386	0.17021925	20.82664641	0.768211361	0.458305739	0.674210447	-6.699924805	1981400	1919100	1225000	1703300	1946600	2059300	40.095	NbD047959.1;NbD013954.1	3-isopropylmalate dehydrogenase, chloroplastic-like (XP_016494070.1);3-isopropylmalate dehydrogenase, chloroplastic-like (XP_016494070.1)	Not significant	Unchanged	Others
198	-0.142850432	22.61676648	-0.766141018	0.459487588	0.674210447	-6.701554934	7741400	7700800	7279900	5310900	5598700	5732200	32.696	NbD007198.1;NbD022489.1;NbE05067840.1;NbD042933.1	fibrillarin 2 (CAK32531.1);fibrillarin 2 (CAR92137.1);fibrillarin 2 (CAK32531.1)	Not significant	Unchanged	Others
783	-0.146118964	23.93507067	-0.766138722	0.4594889	0.674210447	-6.701556739	16845000	15379000	18806000	16238000	13486000	12625000	18.803	NbD045303.1;NbD031955.1	30S ribosomal protein S13, chloroplastic-like (XP_016493236.1);30S ribosomal protein S13, chloroplastic-like (XP_016493236.1)	Not significant	Unchanged	Others
921	0.125432754	25.25399093	0.765169049	0.460043104	0.674210447	-6.70231887	40887000	41743000	31487000	35951000	41886000	46641000	105.24	NbD039302.1	plasma membrane ATPase 4 (XP_016474816.1)	Not significant	Unchanged	Others
1111	0.146874173	21.07799371	0.607887303	0.556602348	0.742136464	-6.70276057	NA	2439500	1718100	1857400	2213900	2222000	49.303	NbD053060.1;NbD048861.1	elongation factor 1-alpha-like isoform X4 (XP_016492903.1);elongation factor 1-alpha-like isoform X4 (XP_016492903.1)	Not significant	Unchanged	Others
729	0.174637514	23.41326407	0.762911579	0.461334982	0.674210447	-6.704089801	8799800	9680400	8616200	10447000	13911000	14996000	24.997	NbD029254.1	40S ribosomal protein S8-like (XP_019251802.1)	Not significant	Unchanged	Others
707	-0.242819503	23.35799248	-0.762699015	0.461456744	0.674210447	-6.70425631	10757000	6659600	11865000	8102100	11619000	16588000	30.715	NbD028519.1;NbE05063505.1;NbE03054803.1	biotin carboxyl carrier protein of acetyl-CoA carboxylase-like isoform X1 (XP_016473104.1);biotin carboxyl carrier protein of acetyl-CoA carboxylase-like isoform X2 (XP_016473105.1);biotin carboxyl carrier protein of acetyl-CoA carboxylase-like isoform X	Not significant	Unchanged	Others
671	-0.263468438	23.97803825	-0.758381169	0.463934545	0.674620416	-6.707629584	28033000	21236000	18729000	16348000	13376000	11696000	25.452	NbD026973.1	60S ribosomal protein L6-like (XP_019259840.1)	Not significant	Unchanged	Others
710	0.18770649	20.03911055	0.754664061	0.466074359	0.676181106	-6.710519711	891140	666310	993000	1388300	880670	1244700	56.132	NbD028572.1	26S protease regulatory subunit 6A homolog (XP_016483196.1)	Not significant	Unchanged	Others
378	0.155358858	20.77659892	0.595319457	0.564650745	0.748503523	-6.710697173	NA	1704500	1872600	1551600	1585800	2672800	51.217	NbE05066241.1;NbD013403.1	apyrase 2-like (XP_009770744.1);apyrase 2-like (XP_009770744.1)	Not significant	Unchanged	Others
12	-0.127897624	20.44981931	-0.593983986	0.565509759	0.748503523	-6.711531447	NA	1096600	1291700	1498200	1619700	1411800	40.564	NbD000719.1;NbE05064642.1	V-type proton ATPase subunit d2-like (XP_019232887.1);V-type proton ATPase subunit d2-like isoform X1 (XP_018634432.1)	Not significant	Unchanged	Others
1292	0.182696551	23.25314224	0.748846838	0.469435641	0.679087572	-6.715016995	6886200	9163900	9619800	8866000	11814000	14084000	49.993	NbE05068848.1	Partial, photosystem I P700 chlorophyll a apoprotein A2 (plastid) (NP_054496.1)	Not significant	Unchanged	Others
873	-0.165312126	20.94808547	-0.747669452	0.470117807	0.679087572	-6.715923404	1812800	2490700	2923800	1919800	2338900	1838400	64.72	NbD037223.1	protein BONZAI 1-like isoform X1 (XP_009587765.1)	Not significant	Unchanged	Others
45	-0.154162918	22.46091006	-0.745053427	0.471635737	0.680357354	-6.717932733	4214000	4305200	6318800	5807100	7246100	5600900	22.638	NbD001579.1;NbD006432.1;NbE44069649.1;NbD023283.1;NbD014824.1;NbE44072312.1	NADH dehydrogenase subunit 9 (mitochondrion) (YP_173479.1)	Not significant	Unchanged	Others
119	-0.113485322	19.58903144	-0.583427315	0.572325521	0.751251305	-6.718064704	NA	740480	793560	884260	869540	691390	31.336	NbD004513.1	uncharacterized protein LOC104218509 (XP_009767327.1)	Not significant	Unchanged	Others
290	0.106412032	20.27774968	0.5808307	0.574008864	0.751904174	-6.719654912	NA	1421900	1414600	1221500	1033200	1269300	22.57	NbD010766.1;NbD000261.1;NbE03062283.1	probable glutathione peroxidase 2 (XP_019228866.1)	Not significant	Unchanged	Others
325	-0.139837622	23.26278498	-0.742780163	0.472957279	0.680714903	-6.71967362	8913000	10246000	13173000	9338300	10327000	9474900	34.502	NbD011590.1	mitochondrial import receptor subunit TOM40-1-like (XP_016453103.1)	Not significant	Unchanged	Others
1223	0.23995688	20.68956598	0.738862143	0.476708926	0.683786107	-6.721007469	1985400	1959300	1129200	1862600	2124400	2149500	72.481	NbE03058868.1;NbD009975.1;NbE03057454.1;NbD050700.1	cysteine-rich receptor-like protein kinase 2 (XP_019237676.1);cysteine-rich receptor-like protein kinase 2 (XP_019237676.1);cysteine-rich receptor-like protein kinase 2 (XP_019237676.1);cysteine-rich receptor-like protein kinase 2 (XP_019237676.1)	Not significant	Unchanged	Others
493	-0.074741365	19.89247394	-0.401882181	0.696983973	0.834541283	-6.722195853	NA	NA	1028900	965070	1149600	1105000	18.026	NbD018749.1;NbE03058383.1;NbD046717.1;NbD014561.1	50S ribosomal protein HLP, mitochondrial-like (XP_016474686.1);( )-neomenthol dehydrogenase-like isoform X1 (XP_019238631.1);( )-neomenthol dehydrogenase-like isoform X1 (XP_019238631.1);Partial, 50S ribosomal protein HLP, mitochondrial isoform X2 (XP_	Not significant	Unchanged	Others
557	0.245780919	22.50556396	0.739341514	0.474960713	0.682050039	-6.722297818	10321000	6158600	3685000	5176500	4459900	8870100	28.417	NbD022177.1	50S ribosomal protein L15, chloroplastic (XP_019257292.1)	Not significant	Unchanged	Others
977	0.104338148	20.1427265	0.575955334	0.577176776	0.754495003	-6.722622737	NA	1263300	1165400	1246600	1041000	1054100	30.857	NbD041888.1;NbD001468.1	26S proteasome non-ATPase regulatory subunit 8 homolog A-like (XP_009629167.1);26S proteasome non-ATPase regulatory subunit 8 homolog A-like (XP_009629167.1)	Not significant	Unchanged	Others
551	-0.135280461	21.93264841	-0.731723507	0.479417991	0.686894929	-6.728072166	4727300	4364000	3465000	3337200	4819400	4091400	65.434	NbD021785.1	multicopper oxidase LPR1-like (XP_016483987.1)	Not significant	Unchanged	Others
571	0.105785933	21.39752889	0.566037446	0.583650412	0.759044844	-6.728587806	NA	3235700	3005000	3014700	2375600	2436400	37.702	NbD022682.1	protein RETICULATA-RELATED 4, chloroplastic-like (XP_019231614.1)	Not significant	Unchanged	Others
324	-0.328768674	19.67693891	-0.564844965	0.584431394	0.75928177	-6.729298475	1522000	1456000	676860	475870	NA	761750	59.896	NbD011570.1;NbD036347.1	phospho-2-dehydro-3-deoxyheptonate aldolase 1, chloroplastic-like (XP_016465408.1)	Not significant	Unchanged	Others
88	-0.155751445	22.05284158	-0.728843876	0.481109609	0.688540614	-6.730240751	3684200	5049700	5682700	3651600	4705700	3864700	69.033	NbE03053492.1;NbD003396.1;NbD029261.1;NbE44073118.1	DNA ligase 1 (XP_009602973.1);DNA ligase 1 (XP_009602973.1)	Not significant	Unchanged	Others
903	0.124646441	20.23259996	0.7231572	0.484461059	0.691775476	-6.734500431	1467600	1306600	1082800	1347600	986190	1153400	77.622	NbD038535.1	uncharacterized protein LOC104216385 (XP_009764715.1)	Not significant	Unchanged	Others
1181	0.143273133	22.20388389	0.720785644	0.485862988	0.692996928	-6.736267908	3349300	5567900	5863900	4967200	4674100	4471200	30.335	NbD052377.1	putative pectinesterase/pectinesterase inhibitor 26 (XP_019267665.1)	Not significant	Unchanged	Others
1249	-0.133908321	22.29693949	-0.718294405	0.487338357	0.693541006	-6.738118889	5547000	3902000	5040200	4862300	5782300	6449800	13.402	NbE03062147.1	photosystem I reaction center subunit X PSI-K (AAW83128.1)	Not significant	Unchanged	Others
1197	-0.267975636	22.96512492	-0.717251597	0.487956749	0.693642553	-6.738891959	5475700	8356000	16197000	7168800	8807700	7469400	108.61	NbE03053722.1;NbD025568.1	aconitate hydratase, cytoplasmic-like (XP_016433016.1);Partial, aconitate hydratase, cytoplasmic (XP_016507965.1)	Not significant	Unchanged	Others
317	0.100022328	20.98514422	0.71274513	0.490634652	0.695888969	-6.742220985	2211900	2067100	1941600	2347400	1883000	2051900	77.099	NbD011462.1	long chain acyl-CoA synthetase 6, peroxisomal (XP_016478534.1)	Not significant	Unchanged	Others
458	0.128044639	22.31991193	0.71119801	0.491556077	0.696416878	-6.743359464	4942800	4221200	5088700	6218200	5292300	6618500	17.181	NbE03054599.1;NbD047158.1;NbD017235.1	60S ribosomal protein L26-1 (XP_019262447.1);60S ribosomal protein L26-1 (XP_019262447.1);60S ribosomal protein L26-1-like (XP_016508756.1)	Not significant	Unchanged	Others
150	-0.154239993	22.43870906	-0.705819931	0.494767345	0.698593216	-6.747299453	4694500	4338000	5881700	6158900	7722300	5791000	48.831	NbD012046.1;NbD005357.1	ammonium transporter 1 member 3 (XP_019266693.1);ammonium transporter 1 member 3 (XP_016472765.1)	Not significant	Unchanged	Others
996	-0.18837789	25.00909683	-0.705536047	0.494937207	0.698593216	-6.747506668	23239000	29274000	53111000	39065000	41009000	29915000	40.318	NbD042976.1	ferredoxin--NADP reductase, leaf-type isozyme, chloroplastic (XP_019227525.1)	Not significant	Unchanged	Others
961	0.177877741	21.68785965	0.704936642	0.495295979	0.698593216	-6.74794394	2004200	3176500	3850700	4281400	4025400	3306700	48.124	NbD040666.1	lecithin-cholesterol acyltransferase-like 1 (XP_016499848.1)	Not significant	Unchanged	Others
605	-0.101115267	19.05174977	-0.527117452	0.612134088	0.780522927	-6.748283684	579050	578830	NA	448830	505700	494270	69.834	NbD024043.1	vacuolar-sorting receptor 1-like isoform X1 (XP_019257103.1)	Not significant	Unchanged	Others
843	0.151441283	23.52773061	0.531285181	0.606637554	0.777193888	-6.748719787	NA	16203000	12096000	13534000	10004000	8317000	10.429	NbD035478.1;NbE05065948.1	60S acidic ribosomal protein P2A-like (XP_009624065.1);60S acidic ribosomal protein P2A-like (XP_009624065.1)	Not significant	Unchanged	Others
552	-0.119924357	20.64050423	-0.703190641	0.496341941	0.699290646	-6.749215729	1704000	1795900	1749000	1641200	1708300	1346100	29.356	NbD021873.1	14-3-3 protein 4 isoform X2 (XP_016512746.1)	Not significant	Unchanged	Others
19	0.151361306	20.58938547	0.698506601	0.49915459	0.701694036	-6.752613334	2123100	1516900	1545800	1907600	1113200	1729600	35.069	NbE05064585.1;NbE03058283.1;NbD000923.1;NbE44071279.1;NbD008085.1	uncharacterized protein LOC107776877 (XP_016452308.1);uncharacterized protein LOC107776877 (XP_016452308.1);uncharacterized protein LOC107776877 (XP_016452308.1);uncharacterized protein LOC107776877 (XP_016452308.1);uncharacterized protein LOC107776877	Not significant	Unchanged	Others
834	-0.112928123	20.08078204	-0.522567441	0.612476587	0.780522927	-6.753581011	NA	839350	1085900	996060	1085700	1210700	175.07	NbD035107.1	clathrin heavy chain 1-like (XP_009611972.1)	Not significant	Unchanged	Others
350	0.161573933	20.18443095	0.692288977	0.502902979	0.706180485	-6.757091208	1107100	1240500	909520	1096000	1369900	1419700	74.357	NbD012386.1	transmembrane 9 superfamily member 11 (XP_019266187.1)	Not significant	Unchanged	Others
1051	0.132484225	20.24340113	0.689786773	0.504416242	0.707521896	-6.758882911	1450000	1381000	1002700	1429600	1133700	1099700	47.8	NbD045527.1	protein SSUH2 homolog isoform X1 (XP_019263385.1)	Not significant	Unchanged	Others
895	-0.061012959	19.86033817	-0.297020079	0.773074772	0.873670954	-6.761808797	NA	NA	921160	1015900	943180	785860	41.813	NbD038119.1;NbE03062634.1;NbD003975.1	acetylajmalan esterase-like (XP_016511304.1)	Not significant	Unchanged	Others
501	-0.103970616	19.86491828	-0.685275993	0.507151133	0.708841414	-6.762097813	986220	827680	813050	949270	1088700	895060	50.982	NbD019202.1;NbD011745.1	glutamate-1-semialdehyde 2,1-aminomutase, chloroplastic (XP_009789880.1)	Not significant	Unchanged	Others
780	0.207133569	20.95547639	0.506084059	0.623594643	0.786669649	-6.762564108	NA	1837100	1708500	2362200	2188200	2562500	109.83	NbD031600.1;NbE05063086.1	4-alpha-glucanotransferase DPE2 (XP_019250686.1);4-alpha-glucanotransferase DPE2 isoform X1 (XP_018632956.1)	Not significant	Unchanged	Others
220	-0.128494021	20.76058472	-0.684548468	0.507593063	0.708841414	-6.762614517	1441300	1863200	2054800	1668300	2261400	1649400	46.713	NbD008145.1;NbE05067859.1;NbE03055908.1;NbE03055144.1;NbD033586.1	UBP1-associated protein 2B-like (XP_016513979.1);UBP1-associated protein 2B-like (XP_016513979.1);UBP1-associated protein 2B-like (XP_016513979.1);UBP1-associated protein 2B-like (XP_016513979.1);UBP1-associated protein 2B-like (XP_016513979.1)	Not significant	Unchanged	Others
1184	-0.214318835	19.87854732	-0.505302437	0.624124343	0.786669649	-6.762983287	NA	499680	1208200	1459900	947290	1074900	110.33	NbD052482.1	phosphoenolpyruvate carboxylase (XP_016512961.1)	Not significant	Unchanged	Others
1312	-0.101581465	20.64839638	-0.29005048	0.778234958	0.877937657	-6.764029717	NA	1757000	2533500	1455700	1162200	NA	22.775	NbE44072884.1	GDT1-like protein 4 (XP_016488229.1)	Not significant	Unchanged	Others
993	0.139936132	23.62214585	0.682441243	0.508874378	0.709848967	-6.764108267	13649000	15651000	11061000	15496000	13721000	11426000	15.541	NbE05068247.1;NbD042851.1;NbE03061654.1;NbD018918.1;NbE44074642.1;NbD009791.1;NbD028580.1	ribosomal protein L20 (plastid) (NP_054524.1);ribosomal protein L20 (plastid) (NP_054524.1);ribosomal protein L20 (plastid) (NP_054524.1);ribosomal protein L20 (plastid) (NP_054524.1);ribosomal protein L20 (plastid) (NP_054524.1)	Not significant	Unchanged	Others
561	-0.118340756	19.87961098	-0.675355396	0.513197118	0.71349481	-6.769100145	1295700	977490	837640	905610	1060300	1016400	37.189	NbD022316.1;NbE03057427.1	Ankyrin repeat domain containing protein (CDN40974.1);ankyrin repeat domain-containing protein 2B-like (XP_019232799.1)	Not significant	Unchanged	Others
264	-0.148652843	25.02303058	-0.675064893	0.513374804	0.71349481	-6.769303777	23674000	30481000	40162000	34383000	44274000	29486000	42.863	NbD009596.1	V-type proton ATPase subunit C (XP_019232405.1)	Not significant	Unchanged	Others
452	-0.109738132	19.86984494	-0.488263301	0.635726979	0.792538556	-6.771967964	NA	959260	857400	660410	971560	955270	107.72	NbD017042.1	probable LRR receptor-like serine/threonine-protein kinase At4g36180 (XP_016467230.1)	Not significant	Unchanged	Others
645	0.09387225	20.69789402	0.488139315	0.63581179	0.792538556	-6.772032264	NA	1815900	1882600	1913800	1446000	1571000	20.583	NbD025695.1;NbE05067383.1;NbE03059812.1;NbD029909.1	ADP-ribosylation factor-like protein 8b (XP_019228318.1);ADP-ribosylation factor-like protein 8b (XP_019228318.1);ADP-ribosylation factor-like protein 8B (XP_016449291.1)	Not significant	Unchanged	Others
8	-0.197617603	23.74854707	-0.669090788	0.517036942	0.717289762	-6.7734735	12503000	12160000	22135000	20783000	13891000	10086000	33.99	NbD000556.1	epidermis-specific secreted glycoprotein EP1-like (XP_016497862.1)	Not significant	Unchanged	Others
333	-0.11211137	24.32710387	-0.665021451	0.519540256	0.719188913	-6.776294184	30419000	22734000	21825000	21252000	20844000	22686000	10.257	NbD045665.1;NbD018585.1;NbD013593.1;NbD011816.1;NbD026215.1;NbD021138.1	60S ribosomal protein L37a (XP_019264119.1);60S ribosomal protein L37a (XP_019264119.1);60S ribosomal protein L37a (XP_019264119.1);60S ribosomal protein L37a (XP_019264119.1);60S ribosomal protein L37a (XP_019264119.1);60S ribosomal protein L37a (XP	Not significant	Unchanged	Others
922	-0.092420899	20.59097731	-0.477501413	0.64310896	0.799472707	-6.777491207	NA	1309300	1806200	1649100	1530500	1756500	62.143	NbD039308.1;NbE03058101.1;NbD014551.1;NbE44072146.1;NbD014639.1;NbD022276.1	ruBisCO large subunit-binding protein subunit alpha (XP_016509320.1)	Not significant	Unchanged	Others
365	-0.111041235	25.25496522	-0.659814527	0.522753741	0.721780114	-6.77988022	42091000	41447000	45768000	36970000	41398000	41315000	20.013	NbD013144.1;NbD046368.1	40S ribosomal protein S10-1-like (XP_019239830.1);40S ribosomal protein S10-1-like (XP_019239830.1)	Not significant	Unchanged	Others
421	-0.153887523	20.91326955	-0.471881509	0.646980146	0.801129381	-6.780328712	2640800	NA	2981700	1971600	1219800	1851500	27.033	NbD038735.1;NbD038654.1;NbD015488.1	proteasome subunit alpha type-7 (XP_009757296.1);proteasome subunit alpha type-7 (XP_019265149.1);proteasome subunit alpha type-7 (XP_019265149.1)	Not significant	Unchanged	Others
1176	0.099704237	22.10575158	0.471373243	0.647330803	0.801129381	-6.780583753	NA	3943600	4745200	5184100	3827100	4657600	17.588	NbD051978.1	30S ribosomal protein S17, chloroplastic (XP_009592771.1)	Not significant	Unchanged	Others
905	-0.099818741	25.53412926	-0.658517821	0.523555816	0.721780114	-6.780769216	51306000	49786000	53832000	50785000	49576000	44004000	31.601	NbD038738.1	L-ascorbate peroxidase 3, peroxisomal (XP_019260746.1)	Not significant	Unchanged	Others
675	0.121119939	23.3956662	0.657867769	0.523958175	0.721780114	-6.781214271	10330000	11380000	11131000	11338000	9970300	11430000	38.261	NbD027025.1	mitochondrial adenine nucleotide transporter ADNT1-like (XP_009617594.1)	Not significant	Unchanged	Others
839	-0.162339807	20.56418956	-0.657112679	0.524425776	0.721780114	-6.781730729	1925300	2094000	1552600	979210	1656100	1722600	18.804	NbD035275.1;NbE44069745.1;NbD009255.1;NbE05064247.1	uncharacterized protein LOC107823677 (XP_016505855.1);uncharacterized protein LOC104091418 isoform X2 (XP_018624722.1);uncharacterized protein LOC107823677 (XP_016505855.1);uncharacterized protein LOC104091418 isoform X2 (XP_018624722.1)	Not significant	Unchanged	Others
1270	-0.238064254	26.82764964	-0.656939001	0.524533363	0.721780114	-6.781849442	60484000	101100000	177030000	130410000	202230000	100110000	48.576	NbE05065766.1	dihydrolipoyllysine-residue acetyltransferase component 4 of pyruvate dehydrogenase complex, chloroplastic-like (XP_016438830.1)	Not significant	Unchanged	Others
825	-0.119899901	20.878503	-0.655546029	0.525396723	0.721780114	-6.782800518	2144900	1889800	1837900	1796700	1908800	1727100	58.966	NbD034502.1	D-xylose-proton symporter-like 3, chloroplastic isoform X1 (XP_016450646.1)	Not significant	Unchanged	Others
82	-0.190006578	26.20038267	-0.650827308	0.528327519	0.724863974	-6.786008423	51589000	69913000	107110000	80846000	84137000	55407000	25.645	NbD003233.1;NbD026186.1;NbD021688.1	nucleoside diphosphate kinase 3-like (XP_019261349.1);nucleoside diphosphate kinase 3-like (XP_016485138.1)	Not significant	Unchanged	Others
122	-0.099392967	26.89770118	-0.649316159	0.529268095	0.724863974	-6.787031203	128320000	118450000	109470000	113680000	148170000	125710000	105.07	NbD004594.1;NbE03058352.1;NbD020523.1	plasma membrane ATPase 2 (XP_016457714.1)	Not significant	Unchanged	Others
184	0.099012241	25.07893088	0.645886431	0.531406437	0.724905767	-6.789344343	31299000	35472000	40270000	38024000	37437000	42982000	47.443	NbD006492.1;NbD041021.1;NbE44073832.1;NbD003443.1;NbE03059025.1	ADP,ATP carrier protein, mitochondrial (XP_009760860.1)	Not significant	Unchanged	Others
178	0.151978676	21.98215382	0.645458184	0.531673788	0.724905767	-6.789632372	4465900	4611400	4563300	3515000	3206600	5530000	20	NbD006317.1;NbD010081.1	signal peptidase complex catalytic subunit SEC11A-like (XP_019246786.1);signal peptidase complex catalytic subunit SEC11A-like (XP_019246786.1)	Not significant	Unchanged	Others
69	0.085465603	21.23139139	0.451277081	0.661266992	0.809006204	-6.790456579	NA	2380500	2607000	2759500	2087300	2308200	65.836	NbE44071499.1;NbD002439.1;NbD036854.1;NbD022063.1	mannosyl-oligosaccharide 1,2-alpha-mannosidase MNS1-like (XP_016497277.1);mannosyl-oligosaccharide 1,2-alpha-mannosidase MNS1-like (XP_016497277.1)	Not significant	Unchanged	Others
1199	-0.112632831	22.11586295	-0.642694763	0.53340083	0.726479327	-6.791486719	4448800	4002700	4951600	4532000	4909300	4716800	67.582	NbE03054229.1;NbE05065624.1	dihydrolipoyllysine-residue acetyltransferase component 1 of pyruvate dehydrogenase complex, mitochondrial-like (XP_016494794.1);dihydrolipoyllysine-residue acetyltransferase component 1 of pyruvate dehydrogenase complex, mitochondrial isoform X3 (XP_009	Not significant	Unchanged	Others
407	-0.084066478	19.57596413	-0.183264108	0.858582158	0.924963616	-6.79154675	661550	685530	739840	635420	NA	NA	67.529	NbD014613.1;NbE44073349.1;NbE03055159.1;NbD049697.1	adenylate kinase 5, chloroplastic-like (XP_016454589.1);adenylate kinase 5, chloroplastic-like (XP_016454589.1)	Not significant	Unchanged	Others
773	-0.110389837	23.98050523	-0.640878475	0.534537705	0.727246578	-6.792701488	14620000	16641000	18263000	14736000	21309000	18443000	24.306	NbD031371.1	photosystem I reaction center subunit III, chloroplastic-like (XP_016466668.1)	Not significant	Unchanged	Others
1016	-0.141110141	27.6720266	-0.638551919	0.535996006	0.727871609	-6.79425287	157170000	222120000	243690000	194700000	291240000	192340000	35.959	NbD044058.1;NbD036389.1	carbonic anhydrase, chloroplastic isoform X1 (XP_016443404.1);carbonic anhydrase, chloroplastic isoform X1 (XP_019237480.1)	Not significant	Unchanged	Others
72	-0.15175542	25.54174527	-0.63831414	0.536145176	0.727871609	-6.79441113	32725000	40913000	63022000	46790000	59200000	46519000	80.088	NbD002601.1;NbE05067600.1	NADH dehydrogenase [ubiquinone] iron-sulfur protein 1, mitochondrial (XP_009758542.1);NADH dehydrogenase [ubiquinone] iron-sulfur protein 1, mitochondrial (XP_009758542.1)	Not significant	Unchanged	Others
532	0.08092509	21.91607884	0.440774005	0.668605317	0.811051392	-6.795452182	NA	3428200	4033800	4693700	3411700	3754300	17.239	NbD020850.1	40S ribosomal protein S15-like (XP_019267579.1)	Not significant	Unchanged	Others
1003	-0.154538187	25.25828834	-0.633855343	0.538946791	0.730111679	-6.797368642	34126000	35768000	58649000	47005000	40912000	35318000	63.115	NbD043334.1	chaperonin 60 subunit beta 2, chloroplastic (XP_009790232.1)	Not significant	Unchanged	Others
881	-0.190542258	26.15322212	-0.631232356	0.540598802	0.730918033	-6.799099457	59140000	60846000	137670000	78595000	73854000	84604000	29.176	NbD037593.1;NbE44071843.1	mitochondrial outer membrane protein porin of 36 kDa (XP_016444852.1);mitochondrial outer membrane protein porin of 36 kDa (XP_016444852.1)	Not significant	Unchanged	Others
735	0.020733028	20.29453968	0.109426619	0.915223322	0.959886826	-6.803359301	NA	NA	1227200	1161800	1214800	1320600	105.41	NbD029411.1	probable glucan 1,3-alpha-glucosidase (XP_019246177.1)	Not significant	Unchanged	Others
840	-0.02154836	19.08795082	-0.099112589	0.923183501	0.965838844	-6.80453648	NA	NA	535080	507580	529510	541770	78.707	NbD035322.1;NbE03058581.1;NbD011222.1;NbD032018.1;NbE03056542.1	polygalacturonate 4-alpha-galacturonosyltransferase-like (XP_009785503.1);polygalacturonate 4-alpha-galacturonosyltransferase (XP_019259123.1);polygalacturonate 4-alpha-galacturonosyltransferase (XP_019259123.1)	Not significant	Unchanged	Others
877	0.015191247	19.81261878	0.083057015	0.935592506	0.970811209	-6.806137696	NA	860000	934970	1019700	918390	NA	41.238	NbD037366.1;NbD011005.1	SGT1 (AAW82048.1);protein SGT1 homolog (XP_019244993.1)	Not significant	Unchanged	Others
1004	-0.065202281	19.0011298	-0.416819103	0.685478473	0.828585991	-6.80642179	538070	475300	NA	514860	530530	544230	60.234	NbD043346.1	glycosyltransferase-like KOBITO 1 (XP_016501778.1)	Not significant	Unchanged	Others
530	-0.108049672	21.29189739	-0.619045427	0.548312058	0.737284931	-6.807053471	2613800	2441500	2313900	2122200	3163500	2949600	30.406	NbE03057851.1;NbD033174.1;NbD020808.1	probable aquaporin PIP2-5 (XP_019235010.1);probable aquaporin PIP2-5 (XP_019235010.1);probable aquaporin PIP2-5 (XP_019235010.1)	Not significant	Unchanged	Others
677	0.088148824	20.37771087	0.415056759	0.686727142	0.82919951	-6.807205457	NA	1362900	1135000	1318900	1577400	1600800	36.023	NbD027081.1;NbE03056288.1	uncharacterized protein LOC109225957 (XP_019246310.1);uncharacterized protein LOC107769803 (XP_016444547.1)	Not significant	Unchanged	Others
799	0.022505336	20.25026013	0.060331095	0.953187416	0.97817934	-6.807922255	NA	NA	1158300	1175000	919680	935340	115.59	NbD033026.1	2-oxoglutarate dehydrogenase, mitochondrial-like (XP_016447023.1)	Not significant	Unchanged	Others
910	-0.158934038	21.90607101	-0.412554381	0.68850184	0.829867237	-6.808312683	2961900	4580300	NA	2813300	4993800	3172200	11.382	NbD038933.1;NbE44073120.1	60S acidic ribosomal protein P1-like (XP_009773055.1);60S acidic ribosomal protein P1-like (XP_009773055.1)	Not significant	Unchanged	Others
379	0.096338217	23.31090501	0.616029468	0.550230419	0.737783907	-6.808999564	10276000	10675000	9995700	11165000	10347000	10895000	63.002	NbD013404.1;NbD027126.1	protein TIC 55, chloroplastic (XP_019261560.1);Partial, protein TIC 55, chloroplastic (XP_019261560.1)	Not significant	Unchanged	Others
1149	0.127040857	20.2857087	0.615718097	0.550428688	0.737783907	-6.809199975	1298400	1091300	926310	1352000	1452200	1541700	55.66	NbD050769.1	betaine aldehyde dehydrogenase, chloroplastic-like (XP_016448154.1)	Not significant	Unchanged	Others
1130	0.139503931	22.23772231	0.6129873	0.55216926	0.738470061	-6.810953577	7169200	5693900	3921700	4662100	3809500	5392700	56.558	NbD049974.1;NbD052756.1	plastidal glycolate/glycerate translocator 1, chloroplastic (XP_009796687.1);plastidal glycolate/glycerate translocator 1, chloroplastic (XP_019237475.1)	Not significant	Unchanged	Others
837	0.083755172	20.95159428	0.40204137	0.697975914	0.834937226	-6.811152385	1897800	1915000	2412100	NA	1805200	2397200	42.24	NbD035191.1;NbD029233.1	mitochondrial import receptor subunit TOM40-1-like, partial (XP_009803299.1);mitochondrial import receptor subunit TOM40-1-like, partial (XP_009803299.1)	Not significant	Unchanged	Others
111	-0.091375902	25.03674587	-0.612174744	0.552687766	0.738470061	-6.81147396	33170000	33071000	41337000	33971000	34190000	34507000	30.623	NbD004296.1	mitochondrial carnitine/acylcarnitine carrier-like protein (XP_016510280.1)	Not significant	Unchanged	Others
149	-0.163035364	25.45672665	-0.607329065	0.555785518	0.741827407	-6.814563866	29944000	43634000	69847000	43660000	55783000	43633000	31.477	NbD005348.1	hypersensitive-induced response protein 1-like (XP_016471971.1)	Not significant	Unchanged	Others
945	-0.094945277	24.94368871	-0.394018485	0.702580563	0.838073522	-6.815563622	NA	22863000	30032000	32147000	34311000	36941000	30.171	NbD039907.1;NbE44069092.1;NbD029096.1;NbD007670.1;NbD033864.1;NbD049142.1;NbD022213.1;NbE03053586.1;NbD036643.1;NbD022583.1;NbD016469.1;NbD012713.1	uncharacterized protein LOC109241468 (XP_019263752.1);uncharacterized protein LOC109241468 (XP_019263752.1);Partial, uncharacterized protein LOC104091428 (XP_009595053.1);Partial, cytochrome oxidase subunit 2 (mitochondrion) (YP_173412.1);uncharacteriz	Not significant	Unchanged	Others
191	-0.114871422	22.72898864	-0.601569886	0.559479774	0.745189447	-6.81820639	6242900	5660200	7285700	7951200	7492100	5962900	40.921	NbD006919.1;NbE03056936.1;NbD012064.1	alpha-1,4-glucan-protein synthase [UDP-forming] 2-like (XP_009803551.1);alpha-1,4-glucan-protein synthase [UDP-forming] 2-like (XP_016505172.1);alpha-1,4-glucan-protein synthase [UDP-forming] 2-like (XP_016505172.1)	Not significant	Unchanged	Others
253	-0.134558649	25.76818229	-0.599645859	0.56071697	0.746053639	-6.819416041	42068000	54423000	75490000	61876000	65670000	46815000	54.614	NbD009282.1	mitochondrial-processing peptidase subunit alpha-like (XP_019245878.1)	Not significant	Unchanged	Others
810	0.075789825	20.3293357	0.386122465	0.707366555	0.840936207	-6.819611929	1197500	1389400	1547800	1227100	NA	1732700	42.745	NbD033628.1	fructose-bisphosphate aldolase 1, chloroplastic-like (XP_016512409.1)	Not significant	Unchanged	Others
1055	0.12030528	20.02015827	0.383498633	0.71009711	0.840936207	-6.819980897	NA	984220	978320	737720	994450	1697300	48.838	NbD045636.1	3-ketoacyl-CoA thiolase 2, peroxisomal (XP_019240792.1)	Not significant	Unchanged	Others
924	-0.092271139	20.14420372	-0.597412688	0.562154844	0.747182749	-6.8208155	1301900	1021900	1271400	1143600	997100	1165700	39.408	NbD039376.1;NbD005250.1	bifunctional L-3-cyanoalanine synthase/cysteine synthase 2, mitochondrial (XP_019265591.1);bifunctional L-3-cyanoalanine synthase/cysteine synthase 2, mitochondrial (XP_009797225.1)	Not significant	Unchanged	Others
170	0.206524406	20.88359746	0.596139365	0.562975607	0.747490125	-6.82161126	1049100	2125800	2668500	1990600	2467400	2508000	99.436	NbD006009.1	heat shock 70 kDa protein 17 (XP_009757679.1)	Not significant	Unchanged	Others
1086	0.063078005	19.74457816	0.379212801	0.712333073	0.841787825	-6.822446057	NA	981890	944850	924780	808760	838760	20.558	NbD047160.1;NbE05063433.1;NbD000217.1	ADP-ribosylation factor-like protein 8A (XP_016490012.1);ADP-ribosylation factor-like protein 8A (XP_016490012.1);Partial, ADP-ribosylation factor-like protein 8a (XP_019262444.1)	Not significant	Unchanged	Others
1198	0.15687293	20.06217574	0.37797747	0.713222495	0.842054119	-6.822947511	NA	689900	540920	990640	1456800	1418300	68.757	NbE03054168.1	probable methyltransferase PMT21 (XP_016483027.1)	Not significant	Unchanged	Others
500	0.178939561	25.98851353	0.589631123	0.567180975	0.749024086	-6.825653688	32142000	61407000	71576000	68824000	88821000	70145000	70.251	NbD018978.1	probable methyltransferase PMT3 (XP_019259346.1)	Not significant	Unchanged	Others
732	-0.172284207	23.51519265	-0.588030618	0.568217781	0.749024086	-6.826641418	8141800	15789000	18429000	8810300	13289000	10018000	17.523	NbD029299.1;NbE05063025.1;NbD022905.1	40S ribosomal protein S18-like (XP_019245941.1);40S ribosomal protein S18-like (XP_019255853.1);40S ribosomal protein S18-like (XP_019245941.1)	Not significant	Unchanged	Others
637	-0.057242907	19.21328992	-0.366976638	0.72116266	0.846698382	-6.827342854	NA	549100	618540	604520	606200	614070	47.428	NbD025203.1	26S protease regulatory subunit 6A homolog (XP_019227878.1)	Not significant	Unchanged	Others
789	0.20060383	22.30414406	0.583308611	0.571282697	0.751251305	-6.829540837	2287400	4388300	5915600	6324400	7006100	5184000	53.412	NbD032556.1	NADP-dependent glyceraldehyde-3-phosphate dehydrogenase (XP_019231097.1)	Not significant	Unchanged	Others
964	0.09119109	22.58229435	0.583021677	0.571469225	0.751251305	-6.829716312	6656900	6046700	5852000	8113400	6465200	6205700	45.016	NbD040873.1;NbD043235.1;NbD018839.1	ADP,ATP carrier protein, mitochondrial (XP_009760860.1)	Not significant	Unchanged	Others
70	-0.107386048	23.05533844	-0.581705261	0.572325419	0.751251305	-6.830520331	7924100	8595900	8586100	8487000	11599000	8652500	23.668	NbD002443.1	NADH dehydrogenase [ubiquinone] iron-sulfur protein 7, mitochondrial (XP_019253207.1)	Not significant	Unchanged	Others
556	-0.074911894	20.16383924	-0.348193713	0.735561063	0.853749782	-6.833957464	NA	1131900	1428800	1034200	916530	1095500	23.035	NbD022039.1	ER membrane protein complex subunit 8/9 homolog (XP_019255744.1)	Not significant	Unchanged	Others
423	0.108496158	23.39386839	0.575029417	0.576678029	0.754495003	-6.834571357	7895200	11824000	12549000	11656000	11646000	10491000	107.79	NbD015511.1	staphylococcal nuclease domain-containing protein 1 isoform X2 (XP_009775778.1)	Not significant	Unchanged	Others
4	0.24855339	19.38172387	0.56902408	0.583017382	0.759044844	-6.835627254	1096800	875690	444930	1096300	454650	387510	23.294	NbD052327.1;NbD050811.1;NbE44074261.1;NbD050810.1;NbE05067968.1;NbD018363.1;NbE03056516.1;NbE44069298.1;NbE05063340.1;NbD033783.1;NbD037149.1;NbD012407.1;NbD004532.1;NbD022337.1;NbD000226.1;NbD039217.1;NbD036073.1;NbD033549.1;NbD009374.1;NbD048093.1	uncharacterized protein LOC107807147 (XP_016486961.1);histone 4 (AIZ04728.1);uncharacterized protein LOC107807147 (XP_016486961.1);Partial, uncharacterized protein LOC104095884 (XP_018626204.1);Partial, uncharacterized protein LOC104249611 (XP_0098043	Not significant	Unchanged	Others
375	-0.134336059	25.99404874	-0.565050555	0.583217185	0.759044844	-6.840544533	44759000	58316000	94276000	63848000	74581000	63923000	54.179	NbD013365.1;NbD021332.1;NbE44069573.1;NbE05064852.1	V-type proton ATPase subunit B2-like (XP_019235987.1);V-type proton ATPase subunit B2-like (XP_019235987.1);V-type proton ATPase subunit B2-like (XP_019235987.1);V-type proton ATPase subunit B2 isoform X2 (XP_018623294.1)	Not significant	Unchanged	Others
1244	0.189285275	22.88294247	0.564738498	0.58342231	0.759044844	-6.840729733	3520200	7343800	10466000	7758800	9381500	8991800	46.566	NbE03061537.1;NbD003865.1	BAG family molecular chaperone regulator 7 (XP_019227976.1);BAG family molecular chaperone regulator 7 (XP_019227976.1)	Not significant	Unchanged	Others
1104	-0.082207764	21.8431425	-0.330330412	0.747859429	0.859447778	-6.841070952	4507500	NA	3022200	2803300	3771400	4398900	29.339	NbD048740.1	cysteine-rich repeat secretory protein 55-like (XP_016467850.1)	Not significant	Unchanged	Others
71	-0.106531551	20.87532962	-0.559291262	0.58700911	0.761850104	-6.843947022	2105300	1776200	2531200	2220400	1642000	1777800	39.795	NbD002457.1;NbD035621.1;NbE05065152.1;NbD040571.1	mitochondrial alternative oxidase 1a (AGZ61934.1);ubiquinol oxidase 2, mitochondrial (XP_009804831.1)	Not significant	Unchanged	Others
238	-0.127854194	22.75205414	-0.558191946	0.587734377	0.762011442	-6.844592735	8885700	7373300	6973300	6915200	6274800	5845200	69.024	NbD008712.1;NbD023671.1	ATPase family AAA domain-containing protein 3-like (XP_016453290.1);ATPase family AAA domain-containing protein 3-like (XP_016453290.1)	Not significant	Unchanged	Others
587	-0.076268465	21.16627083	-0.320198458	0.755304368	0.863594174	-6.844617475	NA	2148700	2149500	2664200	2742700	2133800	68.581	NbD023173.1	glycerol-3-phosphate dehydrogenase SDP6, mitochondrial-like (XP_016486623.1)	Not significant	Unchanged	Others
320	0.064609922	20.33837278	0.31629717	0.758178083	0.866098927	-6.845954195	NA	1452100	1230100	1099500	1379200	1583100	73.424	NbE03054573.1;NbD011516.1;NbD045363.1	uncharacterized protein LOC104220494 isoform X2 (XP_009769674.1);uncharacterized protein LOC109234215 (XP_019255645.1);Partial, uncharacterized protein LOC104088185 isoform X1 (XP_009591136.1)	Not significant	Unchanged	Others
1142	0.172641942	22.03339172	0.552079361	0.591775711	0.765938737	-6.848161215	2225700	4446600	5605400	4305200	5222600	4873600	73.529	NbD050395.1;NbD049851.1;NbE03060355.1	luminal-binding protein (XP_016484998.1);luminal-binding protein (XP_016484998.1);luminal-binding protein (XP_016484998.1)	Not significant	Unchanged	Others
341	-0.149969229	22.90551844	-0.551683513	0.592037926	0.765938737	-6.848391026	6951900	6335500	12362000	9683500	6689400	6860100	66.153	NbD012141.1	external alternative NAD(P)H-ubiquinone oxidoreductase B2, mitochondrial-like (XP_009777442.1)	Not significant	Unchanged	Others
703	-0.084251997	22.2563487	-0.550872064	0.592575632	0.765938737	-6.848861629	5842900	4713000	4633800	5421800	4908700	4365200	152	NbD028297.1;NbE44070942.1;NbD014331.1;NbE03055041.1	translocase of chloroplast 120, chloroplastic-like (XP_019232172.1);translocase of chloroplast 120, chloroplastic-like (XP_019232172.1);translocase of chloroplast 120, chloroplastic (XP_018629003.1);translocase of chloroplast 120, chloroplastic (XP_018	Not significant	Unchanged	Others
495	0.132014271	20.1733221	0.302648018	0.768262236	0.871864767	-6.850504372	NA	1264600	1009400	1251000	1423000	1431900	64.638	NbD018797.1;NbD003983.1;NbE03060119.1	pyruvate kinase 1, cytosolic (XP_019235687.1);pyruvate kinase 1, cytosolic isoform X1 (XP_009619379.1)	Not significant	Unchanged	Others
1087	-0.081426789	21.02826975	-0.546336133	0.595586049	0.768263592	-6.851480174	2126800	2291500	1972700	1905100	2464500	1999600	32.47	NbD047169.1	alpha-soluble NSF attachment protein-like (XP_016455559.1)	Not significant	Unchanged	Others
1304	-0.050006357	19.15919987	-0.299381972	0.770682036	0.873301896	-6.851563951	NA	550410	661430	630460	545450	562800	30.842	NbE44071685.1	26S proteasome non-ATPase regulatory subunit 8 homolog A-like (XP_016490094.1)	Not significant	Unchanged	Others
291	0.055347495	19.9892393	0.297995939	0.771709722	0.873571074	-6.852010199	1125500	922840	880290	1088800	NA	1101200	18.957	NbD010790.1	signal peptidase complex subunit 3B-like (XP_019228162.1)	Not significant	Unchanged	Others
1078	0.173432746	20.41888377	0.543270562	0.597625107	0.769990786	-6.853238278	915430	1566500	1044500	1852600	1602500	757260	28.878	NbE03058443.1;NbD046760.1	cysteine-rich repeat secretory protein 55-like (XP_016467850.1);cysteine-rich repeat secretory protein 55-like (XP_016510362.1)	Not significant	Unchanged	Others
306	-0.100993219	24.65477256	-0.54249802	0.59813953	0.769990786	-6.853679851	21151000	23124000	31292000	25215000	29588000	27224000	51.451	NbD011077.1;NbE05064786.1;NbD034609.1;NbE44074189.1;NbD025917.1	V-type proton ATPase subunit H-like (XP_019238822.1)	Not significant	Unchanged	Others
217	0.126907286	24.62791559	0.539315979	0.600260816	0.771937844	-6.855492374	29418000	27914000	16512000	25712000	32940000	29026000	30.734	NbD031742.1;NbD008041.1	aquaporin PIP2-4-like (XP_016437196.1);aquaporin PIP2-4-like (XP_016437196.1)	Not significant	Unchanged	Others
465	-0.092206799	21.17446812	-0.537001824	0.601805961	0.773140789	-6.856804185	2998500	2736600	2583000	2519000	2352000	2181500	29.204	NbD017696.1;NbD047786.1;NbE03059616.1	chlorophyll a-b binding protein 8, chloroplastic-like (XP_016498611.1);chlorophyll a-b binding protein 8, chloroplastic-like (XP_016461266.1);chlorophyll a-b binding protein 8, chloroplastic-like (XP_016461266.1)	Not significant	Unchanged	Others
190	0.073160263	22.97965117	0.535618858	0.602730333	0.773544597	-6.857585583	7023900	8001700	7582400	7722400	8153200	8181800	32.589	NbD006886.1	alpha-soluble NSF attachment protein (XP_019225807.1)	Not significant	Unchanged	Others
102	0.109846698	21.28260724	0.531042598	0.606799644	0.777193888	-6.859125864	2123500	2847000	2565600	3272300	2596700	1908200	39.499	NbD030458.1;NbD003945.1;NbD030894.1;NbD029274.1	farnesyl diphosphate synthase (BAR94035.1);farnesyl pyrophosphate synthase 1-like (XP_019247056.1)	Not significant	Unchanged	Others
418	0.075049791	20.67934577	0.272382304	0.790782377	0.885573044	-6.859890042	NA	1681200	1659600	1724600	1877500	2217400	66.49	NbD015086.1	transmembrane 9 superfamily member 1-like (XP_019250058.1)	Not significant	Unchanged	Others
618	0.086365483	22.22307701	0.270770933	0.791987249	0.885573044	-6.860362467	4085400	4835000	6557600	NA	5453100	6466700	16.697	NbD042647.1;NbD024762.1	40S ribosomal protein S16 (XP_019245067.1);40S ribosomal protein S16 (XP_019245067.1)	Not significant	Unchanged	Others
1206	0.116514197	19.75804283	0.262785384	0.797966695	0.890688178	-6.862662903	NA	1360700	1048300	958070	938960	954470	57.811	NbE03056038.1;NbD042718.1	T-complex protein 1 subunit delta-like (XP_016487026.1);Partial, T-complex protein 1 subunit delta-like (XP_016487026.1)	Not significant	Unchanged	Others
283	-0.141981961	21.87588722	-0.526517473	0.608831777	0.779009781	-6.862680247	2568100	2746200	5268900	3811200	3942800	3794200	22.573	NbD010426.1;NbD011591.1	CBS domain-containing protein CBSX3, mitochondrial-like (XP_016442054.1);CBS domain-containing protein CBSX3, mitochondrial (XP_019258085.1)	Not significant	Unchanged	Others
643	0.091513579	21.70947333	0.5242249	0.610373614	0.7794344	-6.863950465	3300500	3614100	4346600	3491300	2899800	3988000	8.0953	NbD040128.1;NbE05067751.1;NbD025516.1;NbD003954.1;NbE05066879.1;NbD052942.1;NbD031345.1;NbD009317.1;NbD006980.1	Partial, ribosomal protein S16 (plastid) (NP_054479.1);ribosomal protein S16 (plastid) (NP_054479.1);ribosomal protein S16 (plastid) (NP_054479.1);Partial, ribosomal protein S16 (plastid) (NP_054479.1);ribosomal protein S16 (plastid) (NP_054479.1);rib	Not significant	Unchanged	Others
81	0.112692364	20.68384086	0.524196052	0.610393028	0.7794344	-6.863966415	1650700	1625500	1920400	1439500	1245600	2133100	62.023	NbD003218.1;NbE05065012.1	protein TIC 62, chloroplastic isoform X3 (XP_009804193.1);protein TIC 62, chloroplastic isoform X2 (XP_009804192.1)	Not significant	Unchanged	Others
1193	0.0578625	20.28107765	0.254761035	0.803988998	0.896383471	-6.864906085	NA	1254900	929110	1185200	1624300	1405900	93.366	NbE05062851.1;NbE03053525.1;NbD032904.1;NbD033930.1;NbE44071492.1;NbE05063446.1	mannosyl-oligosaccharide glucosidase GCS1-like isoform X2 (XP_016475147.1);mannosyl-oligosaccharide glucosidase GCS1-like (XP_019267487.1);mannosyl-oligosaccharide glucosidase GCS1-like isoform X2 (XP_016475147.1);mannosyl-oligosaccharide glucosidase GC	Not significant	Unchanged	Others
476	-0.047877898	20.15155068	-0.250612143	0.807108057	0.897730715	-6.866038964	NA	1276800	1212100	1114900	1169300	1073000	86.686	NbE03054582.1;NbD018074.1;NbD041717.1	heterogeneous nuclear ribonucleoprotein R-like isoform X1 (XP_016481296.1);heterogeneous nuclear ribonucleoprotein R-like isoform X1 (XP_009761085.1);heterogeneous nuclear ribonucleoprotein R-like isoform X1 (XP_016481296.1)	Not significant	Unchanged	Others
395	0.067313013	22.44797663	0.246000534	0.811104185	0.898832816	-6.866966686	NA	7793900	7856800	5128200	4492000	6033900	9.623	NbD014134.1	40S ribosomal protein S27-2-like (XP_016461070.1)	Not significant	Unchanged	Others
841	-0.07568006	20.63082762	-0.245878805	0.810670814	0.898832816	-6.867308993	2355400	1774400	1016800	1388400	NA	1285400	22.517	NbD035446.1;NbD004085.1	GTP-binding protein YPTM2 (XP_019252429.1);GTP-binding protein YPTM2 (XP_019252429.1)	Not significant	Unchanged	Others
759	0.046170672	20.98179109	0.244587984	0.811643197	0.898832816	-6.867651189	NA	2561600	2081900	1858700	2028400	2006300	31.856	NbD030679.1	PHB2 (AAZ30377.1)	Not significant	Unchanged	Others
302	-0.107268563	22.99562416	-0.516749503	0.615414752	0.781604769	-6.868055607	6591000	5903500	9176400	8866000	9575200	8852400	44.29	NbD010989.1	Partial, hexokinase (AAP40021.1)	Not significant	Unchanged	Others
1050	-0.102631325	22.39600702	-0.515643497	0.61616237	0.781604769	-6.868658204	4489800	5906000	7048800	5851400	5727500	4237100	65.386	NbD045419.1;NbD006363.1;NbD016776.1	NADP-dependent malic enzyme-like (XP_016502034.1)	Not significant	Unchanged	Others
718	0.105778272	26.42775786	0.515302261	0.616393125	0.781604769	-6.868843876	107310000	76755000	63548000	84743000	73756000	96351000	33.566	NbD028864.1;NbE05067405.1	biotin carboxyl carrier protein of acetyl-CoA carboxylase, chloroplastic-like isoform X1 (XP_019263398.1);biotin carboxyl carrier protein of acetyl-CoA carboxylase, chloroplastic-like isoform X1 (XP_019263398.1)	Not significant	Unchanged	Others
49	-0.088550513	20.08737038	-0.515297468	0.616396367	0.781604769	-6.868846483	1332600	1093800	1340100	1020200	976860	1300400	15.117	NbD001620.1	NADH dehydrogenase [ubiquinone] 1 alpha subcomplex subunit 6-like (XP_009804879.1)	Not significant	Unchanged	Others
360	0.106853469	23.00114255	0.515280937	0.616407546	0.781604769	-6.868855474	8418100	9147700	8285400	8649300	7770000	8553700	48.464	NbE44073839.1;NbD012862.1;NbE03054514.1;NbD042931.1;NbE05064798.1	CAAX prenyl protease 1 homolog (XP_019224723.1);CAAX prenyl protease 1 homolog (XP_019224723.1);CAAX prenyl protease 1 homolog isoform X2 (XP_009762715.1);CAAX prenyl protease 1 homolog (XP_019224723.1);CAAX prenyl protease 1 homolog isoform X2 (XP_00	Not significant	Unchanged	Others
1265	0.040523226	20.16832775	0.237392066	0.817070025	0.901692595	-6.869526192	NA	1112900	1274000	1193500	1071800	1306900	76.435	NbE05065182.1	glyoxysomal fatty acid beta-oxidation multifunctional protein MFP-a (XP_019263551.1)	Not significant	Unchanged	Others
629	-0.074317871	28.3254781	-0.513885999	0.617351307	0.781957258	-6.86961323	383249984	336740000	360880000	358360000	340150016	334030016	41.865	NbD024969.1;NbD046880.1;NbD015760.1	ADP,ATP carrier protein, mitochondrial (XP_016436941.1);ADP,ATP carrier protein, mitochondrial (XP_016436941.1);Partial, ADP,ATP carrier protein, mitochondrial (XP_018633110.1)	Not significant	Unchanged	Others
258	-0.076609886	21.03840336	-0.513047565	0.617918906	0.781957258	-6.870067741	2411200	2485100	2071600	1970700	2297700	1998400	43.691	NbD009399.1	3-oxo-Delta(4,5)-steroid 5-beta-reductase-like (XP_016497237.1)	Not significant	Unchanged	Others
29	-0.048045823	20.10646421	-0.23061864	0.822187494	0.905248597	-6.871240518	NA	1163500	1411500	1237800	958450	988710	25.024	NbD038455.1;NbD001175.1	uncharacterized protein LOC109218560 (XP_019238480.1);uncharacterized protein LOC109218560 (XP_019238480.1)	Not significant	Unchanged	Others
625	0.085734418	19.50860976	0.230433974	0.822327137	0.905248597	-6.871286569	NA	763320	791040	831700	724420	816650	91.925	NbD024921.1	dynamin-related protein 3B-like (XP_019243165.1)	Not significant	Unchanged	Others
1017	0.145033437	20.97964336	0.510030962	0.619963217	0.783762073	-6.871697169	2289100	1845400	2253800	2525500	1791600	2681400	64.774	NbD044079.1	protein disulfide isomerase-like 1-4 (XP_019255435.1)	Not significant	Unchanged	Others
867	-0.05966791	21.44027708	-0.227996133	0.824171216	0.905863527	-6.871891079	2611900	2640500	NA	2261300	3338100	3808500	85.728	NbD036907.1;NbE05063162.1	dolichyl-diphosphooligosaccharide--protein glycosyltransferase subunit STT3A (XP_009775565.1);dolichyl-diphosphooligosaccharide--protein glycosyltransferase subunit STT3A (XP_009775565.1)	Not significant	Unchanged	Others
567	-0.070096646	22.00491341	-0.224302801	0.827443779	0.906550723	-6.872535467	NA	5280600	5603900	3961500	3053200	2924300	16.238	NbD022585.1	40S ribosomal protein S17 (XP_016443720.1)	Not significant	Unchanged	Others
1242	-0.074354584	22.75084164	-0.506404869	0.622425007	0.786090546	-6.87364368	7156000	6313000	7584600	7646100	6698900	6453300	52.901	NbE03061223.1	monodehydroascorbate reductase 4, peroxisomal-like (XP_016500298.1)	Not significant	Unchanged	Others
292	0.252043146	23.1475711	0.502656559	0.624974836	0.786959376	-6.875641857	2775700	10095000	14092000	9631700	14818000	10068000	16.393	NbD010796.1	40S ribosomal protein S19-3 (XP_009616597.1)	Not significant	Unchanged	Others
630	-0.123328113	23.73640795	-0.501435871	0.62580633	0.787224629	-6.87628953	11291000	10407000	12135000	12064000	20432000	17254000	62.939	NbD025024.1;NbE03060599.1	nucleolin 1-like isoform X1 (XP_016452191.1);nucleolin 1 (XP_019263203.1)	Not significant	Unchanged	Others
1	-0.120933174	30.47642836	-0.498474237	0.627825954	0.787451658	-6.877854658	1040400000	1301200000	2074400000	1566899968	1575600000	1296999936	19.871	NbD000081.1;NbD021878.1	ribulose-1,5-bisphosphate carboxylase/oxygenase small chain (Rubisco) (CUA55116.1);ribulose-1,5-bisphosphate carboxylase/oxygenase small chain (Rubisco) (CUA55116.1)	Not significant	Unchanged	Others
865	-0.091735766	25.94793603	-0.498373507	0.627894701	0.787451658	-6.877907735	51872000	65890000	73721000	60702000	73085000	57741000	99.07	NbD036727.1;NbD051534.1;NbD049521.1;NbE03061008.1	dynamin-2A-like (XP_016447760.1)	Not significant	Unchanged	Others
193	-0.0782096	25.62577755	-0.497602306	0.628421155	0.787451658	-6.878313756	55841000	56235000	46778000	47571000	52710000	43743000	20.729	NbE03061694.1;NbD007031.1	probable aquaporin TIP1-1 (XP_016496082.1);probable aquaporin TIP1-1 (XP_016496082.1)	Not significant	Unchanged	Others
1101	-0.092275511	24.48719019	-0.497529479	0.628470881	0.787451658	-6.878352067	19328000	18447000	25331000	24663000	27069000	24044000	44.827	NbE05066005.1;NbD048589.1;NbD046673.1	phosphoribulokinase, chloroplastic-like (XP_019227615.1);phosphoribulokinase, chloroplastic-like (XP_019227615.1);phosphoribulokinase, chloroplastic-like (XP_016435498.1)	Not significant	Unchanged	Others
1136	0.060939544	20.64124818	0.196735842	0.848329037	0.919385658	-6.878877053	1408400	1662700	NA	1301300	2138200	2741600	67.304	NbD050176.1;NbD028848.1	probable methyltransferase PMT13 (XP_019259491.1);probable methyltransferase PMT13 (XP_019259491.1)	Not significant	Unchanged	Others
849	-0.036869232	18.4472493	-0.190568048	0.853019645	0.922891561	-6.88018323	NA	450050	376270	339800	376130	322460	141.21	NbD037492.1;NbD035698.1	splicing factor 3B subunit 1 (XP_019254398.1);splicing factor 3B subunit 1 (XP_019254398.1)	Not significant	Unchanged	Others
339	-0.051750772	20.85921969	-0.188114839	0.85448989	0.923542795	-6.880875373	NA	1454600	1463100	2243000	2461100	1880600	47.175	NbD012001.1	26S protease regulatory subunit 8 homolog A (XP_019239799.1)	Not significant	Unchanged	Others
593	0.06887551	21.98175687	0.49153995	0.632567063	0.791801615	-6.881484512	3928400	4229000	4174600	3930300	4139500	4713200	18.642	NbD023450.1;NbD044621.1;NbE44071814.1	60S ribosomal protein L21-1 (XP_019243085.1);60S ribosomal protein L21-1 (XP_019243085.1);60S ribosomal protein L21-1 (XP_019243085.1)	Not significant	Unchanged	Others
1278	0.095628512	21.23330492	0.185073289	0.856813044	0.923842636	-6.881490421	NA	2898000	1148900	2234300	3891600	1781300	71.049	NbE05067215.1;NbD009879.1	putative clathrin assembly protein At2g25430 (XP_009759135.1);putative clathrin assembly protein At2g25430 (XP_009759135.1)	Not significant	Unchanged	Others
124	0.033555892	19.42071344	0.178346019	0.861956426	0.927810483	-6.882815405	NA	796450	768930	600870	605770	712290	34.912	NbD004611.1;NbD050640.1	PGR5-like protein 1A, chloroplastic (XP_019262345.1);PGR5-like protein 1A, chloroplastic (XP_009615125.1)	Not significant	Unchanged	Others
464	-0.07749252	23.1860855	-0.488242252	0.634827833	0.792538556	-6.883193662	8195400	8603500	9776800	9046000	10468000	9173100	23.197	NbD017688.1;NbD041089.1	ras-related protein RABB1c-like (XP_016506432.1);ras-related protein RABB1c isoform X1 (XP_016495893.1)	Not significant	Unchanged	Others
1260	0.102575892	22.3120159	0.487981776	0.63500657	0.792538556	-6.883328193	5348300	4294600	5671700	4776000	3575300	6544700	14.883	NbE05064545.1;NbD042817.1;NbD044110.1;NbD010746.1;NbD026893.1	ribosomal protein S11 (plastid) (NP_054533.1);Partial, ribosomal protein S11 (chloroplast) (YP_398897.1);Partial, ribosomal protein S11 (chloroplast) (YP_398897.1)	Not significant	Unchanged	Others
101	0.066644467	24.87986512	0.486125628	0.636280954	0.792538556	-6.884284871	31857000	29235000	28165000	29915000	27471000	32373000	80.268	NbD003943.1;NbD030459.1	heat shock cognate protein 80-like (XP_009763345.1);heat shock protein 90-3 (ALD51962.1)	Not significant	Unchanged	Others
432	0.129284944	22.6737216	0.484848304	0.637158645	0.792852956	-6.884941188	6021200	7646700	6402900	7548700	6213300	5429900	32.935	NbE03062056.1;NbD016019.1	syntaxin-121-like (XP_019225491.1);syntaxin-121-like (XP_019225491.1)	Not significant	Unchanged	Others
684	-0.070448482	20.07503896	-0.161905336	0.874554223	0.937392016	-6.885848292	NA	1739800	1710800	910570	853400	961820	20.842	NbD027622.1	trafficking protein particle complex subunit 3-like (XP_016482489.1)	Not significant	Unchanged	Others
533	-0.02934869	18.97796055	-0.150604911	0.883550915	0.942880463	-6.887644914	NA	472020	503550	587300	576110	530270	57.827	NbE03055324.1;NbD049576.1;NbD020855.1;NbD007260.1;NbD006374.1;NbD027206.1	threonine synthase, chloroplastic (XP_016483088.1);threonine synthase, chloroplastic (XP_016483088.1);threonine synthase, chloroplastic (XP_016483088.1);threonine synthase, chloroplastic-like (XP_016499965.1);threonine synthase, chloroplastic-like (XP	Not significant	Unchanged	Others
796	-0.024863094	20.8932151	-0.14847995	0.885180529	0.942880463	-6.887993002	NA	1769500	1875400	1848100	1956600	2041100	55.149	NbD032702.1	protein disulfide-isomerase-like (XP_009801261.1)	Not significant	Unchanged	Others
1306	0.031666919	19.6715691	0.135173925	0.895397428	0.950095346	-6.890060693	NA	1039300	836920	659490	737360	755430	29.82	NbE44071960.1;NbD030007.1	secoisolariciresinol dehydrogenase-like (XP_019245258.1);secoisolariciresinol dehydrogenase-like (XP_009776711.1)	Not significant	Unchanged	Others
1185	-0.113443677	22.16869775	-0.473624743	0.64489555	0.800435747	-6.890636872	3641900	4970600	5660600	4515800	5316000	3856400	41.627	NbD052514.1;NbE03060001.1	uncharacterized protein LOC107822389 (XP_016504411.1);uncharacterized protein LOC107822389 (XP_016504411.1)	Not significant	Unchanged	Others
929	-0.076585937	21.90153154	-0.473262263	0.645146162	0.800435747	-6.890818688	4290500	3860000	4021900	3775800	3537200	3571400	66.461	NbD039438.1;NbE44073132.1;NbD039439.1;NbE05065650.1;NbD051494.1;NbE05066666.1;NbE05066665.1	fatty acid amide hydrolase-like (XP_009772899.1)	Not significant	Unchanged	Others
1028	-0.127602757	23.01516759	-0.469715654	0.647600643	0.801129381	-6.892590568	6720400	6665800	10709000	12069000	10945000	7509300	47.752	NbD044641.1	pyruvate dehydrogenase E1 component subunit alpha-3, chloroplastic-like (XP_019249210.1)	Not significant	Unchanged	Others
806	0.037637399	19.8261284	0.113263175	0.912264828	0.958851992	-6.893044306	NA	952300	576540	1058300	1189000	609010	66.247	NbD033387.1;NbD034251.1;NbD013580.1	DEAD-box ATP-dependent RNA helicase 37-like (XP_019243106.1);DEAD-box ATP-dependent RNA helicase 37-like (XP_019243106.1)	Not significant	Unchanged	Others
474	-0.080032524	24.58461571	-0.468748677	0.648270612	0.801176546	-6.893071446	20721000	21838000	30648000	25830000	23756000	22645000	35.81	NbD018030.1	heterotrimeric G protein beta 1 subunit (ACR77528.1)	Not significant	Unchanged	Others
1187	0.018996232	21.16064656	0.110541195	0.91413281	0.959536758	-6.8934428	NA	2118300	2119400	2427500	2559100	2555400	93.044	NbD052671.1	endoplasmin homolog (XP_016497895.1)	Not significant	Unchanged	Others
962	0.019492928	18.98812218	0.099465183	0.922703703	0.965838844	-6.894706156	NA	447250	525160	542290	536240	641650	77.692	NbD040735.1;NbE05064849.1;NbD004589.1	sulfite reductase 1 [ferredoxin], chloroplastic (XP_019237566.1);sulfite reductase (ACN23794.1);sulfite reductase (ACN23794.1)	Not significant	Unchanged	Others
917	0.015464948	19.80401304	0.092445482	0.928141161	0.967036148	-6.89543798	NA	997600	1007400	870470	818320	890110	71.356	NbD039255.1;NbE05063169.1;NbD005313.1	ATPase family AAA domain-containing protein 3C-like (XP_019231209.1);ATPase family AAA domain-containing protein 3C-like (XP_019231209.1);ATPase family AAA domain-containing protein 3C-like (XP_019231209.1)	Not significant	Unchanged	Others
276	0.023320266	19.87479872	0.089456791	0.930643862	0.968052844	-6.895691002	NA	1098600	708960	947980	1262100	853090	66.277	NbE05064001.1;NbE44073488.1;NbD010038.1;NbD045618.1	probable methyltransferase PMT23 (XP_016477427.1);probable methyltransferase PMT23 (XP_016477427.1);probable methyltransferase PMT23 (XP_016477427.1);probable methyltransferase PMT23 (XP_019245323.1)	Not significant	Unchanged	Others
192	-0.01996179	22.20362121	-0.089864257	0.930141566	0.968052844	-6.895693641	NA	4562800	5406300	4989100	4658700	5326800	12.398	NbD019712.1;NbD006988.1;NbE44071455.1;NbD037552.1	60S ribosomal protein L30-like (XP_019226899.1);60S ribosomal protein L30-like (XP_019226899.1)	Not significant	Unchanged	Others
575	0.025705132	20.32972522	0.081427628	0.936852908	0.971324193	-6.896443725	1351800	1448100	1815100	1111600	789030	NA	45.88	NbD022933.1	uncharacterized protein LOC107777101 isoform X1 (XP_016452573.1)	Not significant	Unchanged	Others
973	0.015637052	20.83038792	0.076051504	0.940854513	0.97229301	-6.896938889	2136400	1772000	NA	2120800	1527300	1620200	47.139	NbD041529.1;NbD002109.1	26S proteasome non-ATPase regulatory subunit 11 homolog (XP_016485024.1);26S proteasome non-ATPase regulatory subunit 11 homolog (XP_016485024.1)	Not significant	Unchanged	Others
1170	-0.073313205	22.89203238	-0.460414574	0.654058295	0.807233671	-6.897176498	8828200	8641100	8810600	7519700	7829700	8047200	53.622	NbD051716.1	diacylglycerol kinase 7-like isoform X1 (XP_009770868.1)	Not significant	Unchanged	Others
992	0.015718211	21.4780503	0.064042642	0.950178515	0.976740954	-6.897853203	NA	2851300	4187200	3463600	2356000	3241700	10.503	NbD046992.1;NbE05063872.1;NbD042850.1;NbE03061547.1;NbD012564.1;NbD028382.1;NbE44072353.1;NbD030306.1	Partial, ribosomal protein S18 (plastid) (NP_054523.1);ribosomal protein S18 (plastid) (NP_054523.1);ribosomal protein S18 (plastid) (NP_054523.1);ribosomal protein S18 (plastid) (NP_054523.1);Partial, ribosomal protein S18 (plastid) (NP_054523.1);rib	Not significant	Unchanged	Others
908	0.08106878	19.80766603	0.458539546	0.655363713	0.807233671	-6.898090299	1059200	879760	710650	840610	832390	1002800	75.189	NbD038809.1	DNA ligase 1 (XP_019249864.1)	Not significant	Unchanged	Others
814	-0.008407975	21.73079936	-0.050091517	0.961020333	0.979786779	-6.898718707	NA	3707000	3892500	3804400	3626700	3695800	28.842	NbD033942.1;NbD000036.1;NbE03055337.1;NbD029711.1;NbD035090.1	chlorophyll a-b binding protein, chloroplastic (XP_016515233.1);Partial, chlorophyll a-b binding protein, chloroplastic-like (XP_016475273.1);chlorophyll a-b binding protein, chloroplastic (XP_016515233.1);chlorophyll a-b binding protein, chloroplastic-	Not significant	Unchanged	Others
250	0.009522926	19.03836724	0.04805847	0.962601022	0.979786779	-6.89882718	NA	583030	531100	488110	516650	515170	41.996	NbD009206.1;NbD049604.1;NbE03062348.1	haloalkane dehalogenase-like (XP_016454218.1);LOW QUALITY PROTEIN: uncharacterized protein LOC109236860 (XP_019258636.1)	Not significant	Unchanged	Others
981	-0.006232128	19.84351901	-0.039044471	0.969692461	0.983150362	-6.899245912	970280	958990	NA	993940	1013700	1010200	58.542	NbD042319.1	uncharacterized protein LOC109223891 (XP_019243910.1)	Not significant	Unchanged	Others
563	-0.00539989	21.26119338	-0.023790002	0.981480773	0.989282687	-6.899775128	NA	2206200	2629200	3154900	2250000	2044100	43.263	NbD022422.1	pyruvate dehydrogenase E1 component subunit alpha, mitochondrial-like (XP_019226071.1)	Not significant	Unchanged	Others
1293	-0.003738612	21.79785966	-0.018180603	0.985846776	0.99210612	-6.899903134	NA	3922200	3455900	3231900	4013600	4043700	33.325	NbE44069262.1;NbE05067656.1;NbE44070115.1;NbD020587.1;NbE03060932.1;NbE05068838.1;NbD004280.1;NbD033268.1;NbD052173.1;NbD024698.1;NbE44070285.1;NbE44069565.1;NbD034044.1	Partial, NADH dehydrogenase subunit 2 (mitochondrion) (YP_173350.1)	Not significant	Unchanged	Others
983	0.002046207	20.068416	0.008296893	0.993579318	0.995935632	-6.900044603	NA	821480	1149100	1345800	1112400	1312800	47.06	NbD042499.1;NbD051704.1;NbE44072658.1	basic leucine zipper and W2 domain-containing protein 2-like (XP_019245687.1);Partial, basic leucine zipper and W2 domain-containing protein 2-like (XP_019245687.1);basic leucine zipper and W2 domain-containing protein 1-like (XP_016511681.1)	Not significant	Unchanged	Others
749	-0.001506986	20.31043824	-0.004339953	0.996621244	0.998195685	-6.900072612	NA	1569700	1336500	1191400	1547700	1585800	143.93	NbD030308.1;NbE05067208.1	kinesin-like protein KCA2 (XP_016474639.1);kinesin-like protein KCA2 (XP_016474639.1)	Not significant	Unchanged	Others
549	7.77E-05	22.3991992	3.21E-04	0.999750423	0.999750423	-6.900082798	NA	6608000	6543700	4851600	4838400	5557800	28.501	NbD021674.1	chlorophyll a-b binding protein 13, chloroplastic (XP_016470988.1)	Not significant	Unchanged	Others
396	0.101167852	20.17183845	0.453590538	0.658815033	0.809006204	-6.900484965	1176500	1581600	1267300	976200	1076700	1283200	32.295	NbD014174.1;NbD000725.1	uncharacterized protein At1g32220, chloroplastic isoform X1 (XP_019257506.1)	Not significant	Unchanged	Others
793	-0.151559148	19.36455667	-0.451167022	0.661343696	0.809006204	-6.900864335	809940	1001900	600410	349390	815290	826430	115.05	NbD032650.1;NbE44070947.1;NbD007586.1	ATP-dependent zinc metalloprotease FTSH 12, chloroplastic (XP_019247707.1);ATP-dependent zinc metalloprotease FTSH 12, chloroplastic (XP_009593960.1)	Not significant	Unchanged	Others
714	-0.069111474	27.31631062	-0.451500283	0.660275223	0.809006204	-6.901488852	149530000	157000000	163540000	163170000	195550000	161680000	93.078	NbD028722.1	endoplasmin homolog (XP_009791518.1)	Not significant	Unchanged	Others
79	-0.192782169	23.28755782	-0.451320783	0.660400686	0.809006204	-6.901574852	4292400	8297100	16202000	8994300	16966000	10589000	22.557	NbD017793.1;NbD002894.1;NbE05063000.1;NbE05064891.1	peptidyl-prolyl cis-trans isomerase CYP20-1-like (XP_019233970.1);peptidyl-prolyl cis-trans isomerase CYP20-1-like (XP_019233970.1);peptidyl-prolyl cis-trans isomerase CYP20-1-like isoform X2 (XP_016441494.1);peptidyl-prolyl cis-trans isomerase CYP19-4-	Not significant	Unchanged	Others
247	0.083914975	21.55301809	0.44699364	0.664255287	0.809102502	-6.902866461	2434600	2961300	2786200	2689100	3199100	3244600	27.515	NbD008987.1	clathrin light chain 2-like (XP_019250106.1)	Not significant	Unchanged	Others
275	0.081835704	24.09954135	0.448614158	0.662293809	0.809006204	-6.902867624	12605000	15846000	18350000	18388000	17755000	16709000	192.75	NbD010035.1;NbE03055075.1	clathrin heavy chain 1-like (XP_019245324.1);clathrin heavy chain 1-like (XP_019245324.1)	Not significant	Unchanged	Others
513	0.088227456	19.22548791	0.448092098	0.662659243	0.809006204	-6.903116115	612640	571970	730820	665250	501030	708270	37.29	NbD019918.1	protein RETICULATA-RELATED 3, chloroplastic-like (XP_019233630.1)	Not significant	Unchanged	Others
10	0.083085361	22.81198132	0.447747945	0.662900194	0.809006204	-6.903279772	6354300	8042700	7122900	8743600	7437700	5689900	86.865	NbD000582.1;NbE05068506.1;NbD052576.1	LETM1 and EF-hand domain-containing protein 1, mitochondrial (XP_019261501.1)	Not significant	Unchanged	Others
673	0.063347415	21.37851706	0.446219531	0.663970761	0.809102502	-6.904005124	2666900	2474300	2681200	2867300	2631000	3025100	58.419	NbD027014.1	dihydrolipoyllysine-residue acetyltransferase component 2 of pyruvate dehydrogenase complex, mitochondrial-like (XP_009774567.1)	Not significant	Unchanged	Others
538	-0.081020274	23.79248848	-0.443360535	0.665975423	0.810419229	-6.905355517	14060000	11059000	16938000	16371000	13998000	15558000	60.2	NbD020970.1	chaperonin CPN60-2, mitochondrial-like (XP_016459196.1)	Not significant	Unchanged	Others
2	-0.125684862	26.30586131	-0.438978286	0.669053435	0.811051392	-6.907409124	52904000	81535000	112930000	71788000	119750000	94118000	37.665	NbD008120.1;NbD008119.1;NbD000167.1	glucan endo-1,3-beta-glucosidase, acidic isoform GI9-like (XP_009780913.1);glucan endo-1,3-beta-glucosidase, acidic isoform GI9-like (XP_009780913.1);glucan endo-1,3-beta-glucosidase, acidic isoform GI9-like (XP_009780913.1)	Not significant	Unchanged	Others
206	-0.125009627	22.31697451	-0.433551076	0.672874203	0.814904002	-6.909925106	6558300	4862600	4239200	3209300	4861800	6678800	96.874	NbD007742.1	protein TIC 100 isoform X1 (XP_009616746.1)	Not significant	Unchanged	Others
1319	-0.059760668	26.30654504	-0.429608246	0.675656018	0.817492205	-6.911733973	82347000	77782000	79696000	74259000	80771000	81048000	193.11	NbE44074319.1;NbD046191.1;NbE03056185.1	clathrin heavy chain 2-like (XP_016469196.1);clathrin heavy chain 2 (XP_019254874.1);clathrin heavy chain 2-like (XP_009617483.1)	Not significant	Unchanged	Others
1154	0.08140326	23.85455318	0.413189635	0.687293916	0.82919951	-6.919094355	13506000	13679000	19241000	16521000	11301000	15392000	11.955	NbD051054.1	60S acidic ribosomal protein P3-like (XP_019247243.1)	Not significant	Unchanged	Others
230	0.086366606	20.59125482	0.409336846	0.69003728	0.830928083	-6.920781273	1523500	1734700	1816000	1930500	1370700	1355200	44.083	NbD008484.1	cytochrome b561 and DOMON domain-containing protein At5g47530-like (XP_016495083.1)	Not significant	Unchanged	Others
215	0.08023616	21.70828067	0.40346079	0.69496766	0.834541283	-6.922680809	4274900	4640300	3314600	3245200	2930900	3258600	31.624	NbD007942.1	50S ribosomal protein L4, chloroplastic (XP_019249727.1)	Not significant	Unchanged	Others
1018	-0.111219578	23.87636482	-0.401711826	0.695480318	0.834541283	-6.92407462	12086000	13565000	16229000	17264000	19521000	12974000	13.452	NbD044082.1;NbD030113.1	Partial, glycine-rich RNA-binding protein-like (XP_019235651.1);Partial, glycine-rich RNA-binding protein-like (XP_019235651.1)	Not significant	Unchanged	Others
1301	-0.080099346	21.77731166	-0.401091882	0.69592365	0.834541283	-6.924339738	3008500	4027900	4058000	3334200	4426300	3406400	70.106	NbE44070904.1;NbD021940.1;NbE05068386.1	MICOS complex subunit MIC60 (XP_019262718.1);MICOS complex subunit MIC60 (XP_019262718.1);uncharacterized protein LOC104241550 isoform X2 (XP_009794808.1)	Not significant	Unchanged	Others
40	-0.117635556	21.38079521	-0.400334435	0.696465474	0.834541283	-6.924663121	2452300	2378000	2948200	2158400	2562700	2826500	35.716	NbD001367.1	guanine nucleotide-binding protein subunit beta-like protein (XP_009780116.1)	Not significant	Unchanged	Others
798	-0.064856775	27.31635544	-0.399605923	0.696986766	0.834541283	-6.924973589	167180000	150720000	159550000	148280000	178420000	186080000	48.525	NbD032982.1;NbD042270.1	ribulose bisphosphate carboxylase/oxygenase activase 2, chloroplastic (XP_019254757.1);Partial, ribulose bisphosphate carboxylase/oxygenase activase 2, chloroplastic (XP_019254757.1)	Not significant	Unchanged	Others
701	0.076189899	22.18116368	0.397171348	0.698730026	0.835051529	-6.92600714	5645400	4345000	4157200	5398700	4301700	5042700	24.952	NbD028194.1	40S ribosomal protein S8-like (XP_016452340.1)	Not significant	Unchanged	Others
373	-0.061828316	24.82411347	-0.393955189	0.70103571	0.837018155	-6.927363085	27960000	34206000	30933000	24265000	30420000	27874000	30.469	NbD013353.1;NbD013354.1;NbD019909.1;NbD014631.1;NbD047237.1;NbD016268.1	aquaporin PIP2-7 (XP_016467340.1);Partial, aquaporin PIP2-7 (XP_016467340.1)	Not significant	Unchanged	Others
1067	0.106266193	22.17874543	0.390766684	0.70332467	0.838172633	-6.928696788	3797800	3417500	3713300	4785200	5995900	6449200	70.266	NbD046092.1	methyltransferase (ACB54686.1)	Not significant	Unchanged	Others
715	0.079911033	25.69864424	0.383856513	0.708295835	0.840936207	-6.931551008	36180000	51036000	52073000	54476000	65546000	52446000	68.228	NbD028787.1;NbD042866.1	dynamin-related protein 5A (XP_019229600.1);dynamin-related protein 5A (XP_019229600.1)	Not significant	Unchanged	Others
13	0.081771215	21.93601504	0.3836817	0.70842178	0.840936207	-6.931622571	5057300	3416000	3468200	4712300	2970100	3836100	48.718	NbD000762.1	UDP-glucuronic acid decarboxylase 1-like (XP_016435227.1)	Not significant	Unchanged	Others
179	-0.093628274	21.57813081	-0.381843648	0.709746567	0.840936207	-6.932373089	4014400	3590800	2177100	2145900	3282800	3064700	47.769	NbD007227.1;NbD006392.1;NbD050710.1;NbD010379.1;NbE44072390.1;NbD034685.1;NbE05066590.1;NbD046059.1	26S protease regulatory subunit 7 homolog A-like (XP_019225347.1);26S protease regulatory subunit 7 homolog A-like (XP_019225347.1);26S protease regulatory subunit 7 homolog A-like (XP_019225347.1);26S protease regulatory subunit 7 homolog A-like (XP_0	Not significant	Unchanged	Others
884	-0.061681285	21.25587351	-0.381095586	0.710286024	0.840936207	-6.932677535	3576000	2955000	2721500	2750400	2702100	2846100	15.405	NbD052126.1;NbD048174.1;NbD038033.1;NbD037811.1	40S ribosomal protein S24-1 (XP_019259789.1);40S ribosomal protein S24-1 (XP_019259789.1);40S ribosomal protein S24-1 (XP_019259789.1);40S ribosomal protein S24-1 (XP_019259789.1)	Not significant	Unchanged	Others
817	-0.072331199	20.83284806	-0.379826036	0.711201924	0.841235112	-6.933192885	1587500	1685700	1786400	1715700	2241400	1890900	67.872	NbE05066698.1;NbD034194.1	dihydrolipoyllysine-residue acetyltransferase component 1 of pyruvate dehydrogenase complex, mitochondrial (XP_019247382.1);dihydrolipoyllysine-residue acetyltransferase component 1 of pyruvate dehydrogenase complex, mitochondrial (XP_019247382.1)	Not significant	Unchanged	Others
167	-0.056396242	25.47568466	-0.371884811	0.716941749	0.844871875	-6.936378438	43508000	45870000	51797000	49280000	47509000	42123000	35.54	NbD005868.1	annexin D5-like (XP_016459347.1)	Not significant	Unchanged	Others
1091	-0.058432864	21.78430223	-0.370277001	0.718106089	0.845458237	-6.937015407	4101300	3523100	2979800	3523100	4024800	3509400	66.818	NbD047319.1	phosphoinositide phospholipase C 4-like (XP_016445754.1)	Not significant	Unchanged	Others
828	-0.051026419	21.33811678	-0.369100862	0.718958297	0.845676364	-6.937479655	2637500	2554400	2807300	2899400	2898600	2606100	43.521	NbD034833.1;NbE44071419.1	ERBB-3 BINDING PROTEIN 1-like (XP_019229109.1);ERBB-3 BINDING PROTEIN 1-like (XP_016493972.1)	Not significant	Unchanged	Others
87	-0.054059759	27.50452659	-0.366671198	0.720720043	0.846698382	-6.938434134	222060000	211700000	203540000	192470000	191320000	189660000	31.126	NbD037868.1;NbD003344.1;NbD015367.1	40S ribosomal protein SA-like (XP_019230676.1);40S ribosomal protein SA-like (XP_009789865.1);40S ribosomal protein Sa-2-like isoform X2 (XP_009594850.1)	Not significant	Unchanged	Others
758	0.089449288	24.25636415	0.364645665	0.722190048	0.847120241	-6.939225149	13226000	17051000	24961000	19443000	19470000	23352000	54.022	NbD030668.1	9-divinyl ether synthase (XP_016478324.1)	Not significant	Unchanged	Others
281	-0.071385045	21.4412331	-0.363188044	0.723248622	0.847577867	-6.939791736	3905100	3087100	3345500	2775500	2405700	3162100	30.121	NbD010243.1;NbE05064396.1;NbD007578.1	GEM-like protein 1 (XP_016515955.1);GEM-like protein 1 (XP_016515955.1);Partial, GEM-like protein 1 (XP_016515955.1)	Not significant	Unchanged	Others
559	-0.075734489	23.56215695	-0.358850141	0.726402517	0.850486448	-6.941464792	11130000	10279000	10471000	12326000	17951000	14106000	27.521	NbD022229.1;NbD032309.1;NbE03062410.1	ATP synthase epsilon chain, chloroplastic-like (XP_016497714.1)	Not significant	Unchanged	Others
6	-0.075679463	23.57450411	-0.357930249	0.727072011	0.850486448	-6.941817055	11120000	9801200	10733000	12316000	17012000	14371000	89.246	NbD000471.1;NbE03058472.1;NbE44071164.1;NbE05064141.1	probable methyltransferase PMT26 (XP_019245671.1);probable methyltransferase PMT26 (XP_016462986.1)	Not significant	Unchanged	Others
875	0.059505733	22.26198325	0.355390123	0.728921937	0.851080126	-6.942785181	5008200	6296600	4913600	4171100	4891900	5187300	59.903	NbE05068670.1;NbD037338.1	probable nucleolar protein 5-2 (XP_016494209.1);probable nucleolar protein 5-2 (XP_016494209.1)	Not significant	Unchanged	Others
776	-0.091614371	25.15081575	-0.352150459	0.731283936	0.852218934	-6.944010143	27292000	37641000	58840000	39804000	38238000	33875000	59.81	NbD031394.1;NbD020817.1	ATP synthase subunit beta, mitochondrial (XP_019261587.1);ATP synthase subunit beta, mitochondrial (XP_009777779.1)	Not significant	Unchanged	Others
280	0.053582559	26.53966151	0.351287526	0.73191358	0.852218934	-6.94433458	108140000	96248000	105240000	101500000	83493000	108730000	20.788	NbD047317.1;NbD043676.1;NbD035875.1;NbD034877.1;NbD017934.1;NbD010159.1;NbE03053924.1;NbD004894.1;NbD049101.1	60S ribosomal protein L11-1-like (XP_019262120.1);60S ribosomal protein L11-1-like (XP_019262120.1);60S ribosomal protein L11-1 (XP_019227576.1);60S ribosomal protein L11-1-like (XP_019262120.1);60S ribosomal protein L11-1-like (XP_019262120.1);60S ri	Not significant	Unchanged	Others
887	-0.139589862	21.08093901	-0.348540681	0.733919201	0.852987669	-6.945362129	3309100	2242800	3167300	2076900	1190900	2004500	58.438	NbD037886.1;NbD027492.1	biotin carboxylase 1, chloroplastic (XP_016509191.1);biotin carboxylase 1, chloroplastic (XP_019261280.1)	Not significant	Unchanged	Others
477	-0.061961358	21.19681621	-0.345801155	0.73592154	0.853749782	-6.94637908	2376500	2400200	2535800	2586000	2073500	1769800	16.299	NbE05064459.1;NbD032154.1;NbD018089.1;NbD017960.1	nucleoside diphosphate kinase 1-like (XP_016446591.1);nucleoside diphosphate kinase 1-like (XP_016446591.1);nucleoside diphosphate kinase 1-like (XP_016446591.1);nucleoside diphosphate kinase 1-like (XP_019245965.1)	Not significant	Unchanged	Others
221	-0.04932357	23.01061343	-0.342268591	0.738506533	0.855545457	-6.947678823	7455200	8366100	9502900	7903200	8829700	8538700	59.89	NbD008181.1;NbD040122.1;NbE03055540.1	dicarboxylate transporter 2.1, chloroplastic (XP_019263913.1);dicarboxylate transporter 2.1, chloroplastic (XP_019263913.1);dicarboxylate transporter 2.1, chloroplastic (XP_019263913.1)	Not significant	Unchanged	Others
1238	0.17537253	20.78571981	0.339372912	0.740627996	0.856728479	-6.94873449	1791000	3894000	1056800	739310	1399500	1325000	33.821	NbE03061019.1;NbD004641.1	probable calcium-binding protein CML49 (XP_016508614.1);probable calcium-binding protein CML49 (XP_019232782.1)	Not significant	Unchanged	Others
416	-0.084287695	24.60530763	-0.338603933	0.741191752	0.856728479	-6.949013358	20182000	26983000	34499000	23919000	23593000	21360000	25.443	NbD014989.1;NbE44071691.1	60S ribosomal protein L6-like (XP_019245444.1);60S ribosomal protein L6-like (XP_019245444.1)	Not significant	Unchanged	Others
845	0.049528865	25.72810395	0.337319294	0.742133903	0.856984399	-6.949477846	52778000	61591000	53449000	54261000	57706000	53993000	41.728	NbD035508.1;NbD038228.1	actin-7-like (XP_019226201.1)	Not significant	Unchanged	Others
1123	0.052769089	22.55792935	0.336393154	0.742813406	0.856984399	-6.949811638	5853500	5384900	5611400	6014700	5848200	6618700	98.834	NbD049748.1;NbE03059924.1;NbD015350.1;NbE03057276.1;NbD026330.1;NbD004958.1	phospholipase D delta-like isoform X1 (XP_009788032.1);phospholipase D delta-like isoform X2 (XP_009788033.1)	Not significant	Unchanged	Others
1245	0.060194563	20.57218713	0.335239978	0.743659802	0.856984399	-6.950226	1596000	1733800	1694100	1536000	1409900	1622300	50.007	NbE03061757.1;NbD034140.1	phosphoglycerate kinase (chloroplast) (ADR71054.1);phosphoglycerate kinase (chloroplast) (ADR71054.1)	Not significant	Unchanged	Others
972	0.125407521	22.18899718	0.334617839	0.74411658	0.856984399	-6.950448969	4309300	3896300	4555400	4089300	5202300	8319200	66.526	NbD041489.1;NbD052695.1;NbD039805.1;NbD025108.1	polyphenol oxidase (AEO00529.1);polyphenol oxidase E, chloroplastic-like (XP_016484879.1)	Not significant	Unchanged	Others
24	-0.055346505	26.2213246	-0.333649946	0.744827416	0.857024649	-6.950795047	86313000	78401000	81748000	72423000	69246000	76695000	24.622	NbD035474.1;NbD001029.1	60S ribosomal protein L10a-1-like (XP_019231991.1);60S ribosomal protein L10a-1-like (XP_019231991.1)	Not significant	Unchanged	Others
624	-0.090963182	24.69535197	-0.328608425	0.748533981	0.859447778	-6.952581791	17502000	22995000	34122000	33572000	31924000	20440000	38.117	NbD024919.1	2-methyl-6-phytyl-1,4-hydroquinone methyltransferase, chloroplastic-like (XP_016448275.1)	Not significant	Unchanged	Others
287	0.074745256	21.1234619	0.328020427	0.748966715	0.859447778	-6.952788444	1722800	2472900	2644100	2323100	2460500	2279100	48.8	NbD010693.1	vacuolar cation/proton exchanger 3-like (XP_016514872.1)	Not significant	Unchanged	Others
1001	0.120609507	20.86151026	0.32633493	0.750207647	0.860093396	-6.953378803	921690	2019000	2976300	2603900	1972600	1322700	99.797	NbD043268.1	probable linoleate 9S-lipoxygenase 5 isoform X1 (XP_016445061.1)	Not significant	Unchanged	Others
542	0.04859623	21.03005649	0.323233232	0.753071629	0.862596952	-6.954028786	2291100	2017700	1919100	2383900	2157600	2182000	23.921	NbD031642.1;NbD021245.1;NbD019823.1;NbD033100.1;NbD039325.1;NbD021932.1;NbD005703.1	ras-related protein RABA2a (XP_016495042.1);ras-related protein RABA2a (XP_016495042.1)	Not significant	Unchanged	Others
874	-0.058587702	21.36395718	-0.320295125	0.754660427	0.863594174	-6.955469786	2405500	2693200	3025100	2485000	3194100	3074600	33.835	NbD037307.1	protein THYLAKOID FORMATION1, chloroplastic (XP_016451871.1)	Not significant	Unchanged	Others
1316	0.094760524	19.33981205	0.312543935	0.760946383	0.867697854	-6.957694626	690810	914550	895580	466530	423230	747360	91.696	NbE44074027.1;NbE03060606.1	heat shock 70 kDa protein 15-like (XP_019237220.1);heat shock 70 kDa protein 14-like isoform X4 (XP_016479198.1)	Not significant	Unchanged	Others
1079	0.083119453	23.97459731	0.307010976	0.764486561	0.870951446	-6.959933773	24715000	17701000	12482000	20656000	12683000	12720000	114.28	NbD046842.1	calcium ATPase (ADD91580.1)	Not significant	Unchanged	Others
318	-0.053976145	22.41855842	-0.304493663	0.76635353	0.871864767	-6.960758744	5289700	6243600	5327800	4787100	6645800	5601100	97.505	NbD011471.1;NbE03058218.1;NbD036439.1;NbD037409.1;NbD011010.1;NbD043270.1;NbD011472.1;NbD011473.1	probable linoleate 9S-lipoxygenase 5 (XP_019230725.1)	Not significant	Unchanged	Others
989	0.046452595	22.55435402	0.301956413	0.76823685	0.871864767	-6.961583489	6494000	6165600	5043000	6536100	6386300	5716200	30.527	NbD042666.1	carbonic anhydrase 2-like isoform X1 (XP_016503050.1)	Not significant	Unchanged	Others
351	-0.060731411	22.67988111	-0.301297508	0.768726191	0.871864767	-6.961796559	5511900	5552900	8638400	7205600	6875000	7210600	42.953	NbD012395.1;NbE44070424.1	pyruvate dehydrogenase E1 component subunit alpha, mitochondrial (XP_016477579.1);pyruvate dehydrogenase E1 component subunit alpha, mitochondrial-like (XP_019227322.1)	Not significant	Unchanged	Others
141	0.079296727	22.42476103	0.296492992	0.772297456	0.873571074	-6.963336348	5632900	3592500	4618600	6516800	6062000	7944000	65.545	NbD005115.1	Partial, uncharacterized protein LOC108943857 (XP_018623879.1)	Not significant	Unchanged	Others
408	-0.053926316	24.19871667	-0.293290267	0.77468115	0.874706766	-6.96434925	15464000	17206000	17911000	20713000	24287000	16873000	88.059	NbD014644.1;NbD045772.1	cell division cycle protein 48 homolog (XP_016498748.1);cell division cycle protein 48 homolog (XP_016498748.1)	Not significant	Unchanged	Others
371	-0.058060077	23.7422429	-0.280532704	0.784200036	0.882312019	-6.968276425	17629000	14959000	12234000	11621000	13681000	15043000	46.93	NbD015306.1;NbD015305.1;NbD014350.1;NbD013348.1;NbD006370.1;NbD007263.1;NbE44070398.1	eukaryotic initiation factor 4A-14 (XP_019265460.1);eukaryotic initiation factor 4A-14 (XP_019265460.1);eukaryotic initiation factor 4A-14 (XP_019265460.1);eukaryotic initiation factor 4A-14 (XP_019265460.1);eukaryotic initiation factor 4A-8 (XP_01923	Not significant	Unchanged	Others
1061	-0.052255787	21.3538206	-0.278002799	0.786092127	0.883656753	-6.969034758	3182900	2388700	2562700	2908000	2890300	3044500	44.362	NbD045848.1;NbD031735.1	fructose-1,6-bisphosphatase, chloroplastic-like (XP_019242936.1)	Not significant	Unchanged	Others
1259	-0.081406852	25.43740609	-0.27207466	0.790531345	0.885573044	-6.97078516	31193000	39238000	75332000	57083000	43374000	38418000	43.493	NbE05064318.1	NADH dehydrogenase [ubiquinone] 1 alpha subcomplex subunit 9, mitochondrial (XP_019225724.1)	Not significant	Unchanged	Others
788	0.042997117	27.05548025	0.271162946	0.791214764	0.885573044	-6.971051059	130880000	131090000	120150000	133500000	159190000	156420000	80.02	NbD032416.1	RNA (SMZ59132.1)	Not significant	Unchanged	Others
1294	-0.047427236	22.37337682	-0.270309864	0.791854398	0.885573044	-6.971299061	6191100	5460500	5023800	5734900	5331500	4798000	72.023	NbE44069574.1	proton pump-interactor 1-like (XP_016484228.1)	Not significant	Unchanged	Others
1038	-0.074027294	22.75934603	-0.253509724	0.804482957	0.896383471	-6.976025811	4039600	6101200	10042000	7669000	8825500	6559800	27.229	NbE05068590.1;NbD045815.1;NbD045125.1	proteasome subunit alpha type-3-like (XP_016463909.1);proteasome subunit alpha type-3-like (XP_016463909.1);proteasome subunit alpha type-3-like (XP_016463909.1)	Not significant	Unchanged	Others
1229	0.074844561	21.10084739	0.251976507	0.805638428	0.896882816	-6.976442265	1164400	2052900	3251400	2246000	2485900	2384900	84.628	NbE03059520.1	5-methyltetrahydropteroyltriglutamate--homocysteine methyltransferase-like (XP_016491448.1)	Not significant	Unchanged	Others
1284	0.050511745	23.82225066	0.245271686	0.810697	0.898832816	-6.978234088	10472000	13062000	17800000	15637000	15491000	15703000	47.135	NbE05067955.1;NbD039938.1	protein disulfide isomerase-like 2-3 (XP_019249358.1);Partial, protein disulfide isomerase-like 2-3 (XP_019249358.1)	Not significant	Unchanged	Others
22	-0.072994158	23.04704913	-0.244545503	0.811245426	0.898832816	-6.978425288	6815300	8157400	10641000	11270000	10761000	7293300	32.133	NbD001018.1;NbD001019.1	probable prolyl 4-hydroxylase 10 (XP_009801759.1);Partial, probable prolyl 4-hydroxylase 10 (XP_016444638.1)	Not significant	Unchanged	Others
670	0.052944648	20.21765469	0.240507129	0.814297202	0.900985036	-6.979478334	1304100	1245500	1254300	1290700	1008500	1145600	36.15	NbD026790.1	endochitinase 3 (XP_009594039.1)	Not significant	Unchanged	Others
880	0.059233254	19.78123935	0.23755213	0.816532316	0.901692595	-6.980237884	1179200	1142400	853970	959180	796140	827550	75.819	NbD037581.1;NbE44073563.1	ATP-dependent zinc metalloprotease FTSH 4, mitochondrial-like isoform X1 (XP_019252615.1);ATP-dependent zinc metalloprotease FTSH 4, mitochondrial-like isoform X1 (XP_016452156.1)	Not significant	Unchanged	Others
846	0.043508546	20.4285347	0.237160863	0.816828392	0.901692595	-6.980337758	1555200	1348400	1717400	1724300	1122200	1411200	46.477	NbD035587.1;NbE44070103.1;NbE44069621.1;NbD013161.1;NbE05064593.1	traB domain-containing protein (XP_009768248.1);traB domain-containing protein-like isoform X2 (XP_009604366.1);traB domain-containing protein (XP_009768248.1);traB domain-containing protein (XP_009768248.1);traB domain-containing protein-like isoform	Not significant	Unchanged	Others
1240	0.038828617	24.332657	0.229760279	0.822434056	0.905248597	-6.982196116	16240000	19159000	22599000	21206000	22062000	21605000	40.643	NbE03061117.1	V-type proton ATPase subunit d2 (XP_019252055.1)	Not significant	Unchanged	Others
148	0.033592855	21.45543717	0.226877285	0.824620633	0.905863527	-6.982904271	2526500	2644800	2800500	2911300	3061600	3016900	105.02	NbD005345.1;NbE05063837.1	plasma membrane ATPase 2 (XP_016457714.1);plasma membrane ATPase 2 (XP_016457714.1)	Not significant	Unchanged	Others
943	-0.037353644	20.75009392	-0.225256814	0.825850345	0.905863527	-6.983298421	1838500	1635600	1693100	1510700	1609100	1875600	12.287	NbD039845.1;NbE03054351.1;NbD027886.1;NbD039193.1;NbD035082.1;NbE05067765.1	ubiquitin domain-containing protein 1-like isoform X5 (XP_016448897.1);ubiquitin domain-containing protein 1-like isoform X1 (XP_019253082.1);ubiquitin domain-containing protein 1-like isoform X1 (XP_009778950.1);ubiquitin domain-containing protein 1-li	Not significant	Unchanged	Others
225	-0.052417562	22.70970802	-0.222548409	0.827906732	0.906550723	-6.983950941	7573700	5946100	7798900	8730700	6186200	6311700	14.977	NbD008305.1;NbD007614.1;NbD008304.1	cytochrome b5 (XP_019248939.1);cytochrome b5 (XP_019248939.1)	Not significant	Unchanged	Others
251	0.050123867	21.57822499	0.215681918	0.833126187	0.911478866	-6.985570179	2104300	2912000	3735000	3936600	3593700	2734600	68.402	NbD009246.1;NbE05068277.1;NbD052869.1;NbD028703.1	ABC transporter B family member 25-like (XP_019245909.1)	Not significant	Unchanged	Others
603	-0.052044206	20.26107986	-0.213156795	0.835047744	0.912275007	-6.986152992	1079100	1498300	1233400	1057700	1194400	900230	54.119	NbD023985.1;NbD030631.1;NbD050956.1;NbD043812.1;NbD028441.1;NbD015156.1;NbD023906.1	DUF21 domain-containing protein At4g14240-like (XP_016465661.1);DUF21 domain-containing protein At4g14240-like (XP_019253486.1)	Not significant	Unchanged	Others
985	0.033439053	20.01877577	0.212834859	0.83529281	0.912275007	-6.986226808	882070	1123000	1096300	1096500	1166600	982120	33.439	NbD042538.1;NbD049952.1	uncharacterized protein LOC107768746 isoform X1 (XP_016443375.1)	Not significant	Unchanged	Others
1093	0.047757356	25.82390256	0.209755062	0.837638152	0.914049206	-6.98692737	69899000	53478000	36943000	58069000	69255000	63601000	30.769	NbD047655.1;NbD037576.1;NbD023051.1	probable aquaporin PIP-type pTOM75 (XP_019241188.1)	Not significant	Unchanged	Others
927	-0.031752675	22.6276559	-0.208679203	0.838457835	0.914156951	-6.987169708	7115000	6632100	6386100	6544700	6551500	6420000	58.866	NbD039425.1	sorting and assembly machinery component 50 homolog B-like (XP_019262795.1)	Not significant	Unchanged	Others
668	-0.038787734	20.89086648	-0.201379061	0.844024938	0.918646886	-6.988781406	2215000	1912300	1991000	2169700	1977300	1938800	24.555	NbD034320.1;NbD026728.1;NbD026489.1	transmembrane emp24 domain-containing protein p24delta3-like (XP_016504094.1);transmembrane emp24 domain-containing protein p24delta3-like (XP_016504094.1);transmembrane emp24 domain-containing protein p24delta3-like (XP_016507891.1)	Not significant	Unchanged	Others
244	0.027502295	23.86110552	0.199631563	0.845358915	0.919021837	-6.989158762	14342000	13894000	15479000	15086000	14950000	16766000	37.021	NbD008810.1;NbD034147.1	glyceraldehyde-3-phosphate dehydrogenase, cytosolic (XP_016510865.1)	Not significant	Unchanged	Others
289	-0.040286553	24.25527589	-0.197002881	0.847366506	0.919128083	-6.989720251	14749000	20405000	23132000	17745000	25765000	22326000	6.4425	NbD039479.1;NbD029868.1;NbD010763.1;NbD022520.1;NbD047709.1	40S ribosomal protein S29 (XP_019263176.1);40S ribosomal protein S29 (XP_019263176.1);40S ribosomal protein S29 (XP_019263176.1);40S ribosomal protein S29 (XP_019263176.1)	Not significant	Unchanged	Others
1241	-0.04751153	25.6635199	-0.193726384	0.849870428	0.920269601	-6.990409766	32311000	50611000	67780000	53442000	64810000	47540000	26.198	NbE03061157.1;NbD006207.1	V-type proton ATPase subunit E (XP_019253661.1);V-type proton ATPase subunit E (XP_019253661.1)	Not significant	Unchanged	Others
109	-0.045086383	20.86792508	-0.186918871	0.855078266	0.923542795	-6.99180563	2578400	1748700	1241200	1833700	1827400	1660600	71.313	NbD004276.1	heat shock cognate 70 kDa protein 2-like (XP_016455501.1)	Not significant	Unchanged	Others
263	-0.024128125	26.7925287	-0.175880972	0.863537604	0.928724072	-6.993963455	116210000	116450000	120710000	117870000	110250000	107160000	35.99	NbD009566.1	guanine nucleotide-binding protein subunit beta-like protein (XP_016474111.1)	Not significant	Unchanged	Others
1221	0.030944533	22.52823513	0.170497606	0.86766991	0.931588015	-6.994968494	6190800	4885500	6465000	5991000	5398200	7872300	53.485	NbE03058632.1;NbD021528.1;NbD014675.1	glutamate--glyoxylate aminotransferase 2 (XP_016485987.1);glutamate--glyoxylate aminotransferase 2 (XP_016485987.1)	Not significant	Unchanged	Others
997	-0.048861363	24.60053136	-0.16876931	0.868997442	0.93222399	-6.995284565	21244000	25280000	37091000	31430000	20902000	18726000	42.78	NbD042982.1	ERBB-3 BINDING PROTEIN 1 (XP_016496376.1)	Not significant	Unchanged	Others
189	0.039019393	23.91168085	0.159750187	0.875931907	0.938075725	-6.99688199	12787000	12937000	15928000	16022000	16845000	17951000	16.833	NbD052653.1;NbD052504.1;NbD008144.1;NbD006753.1;NbD039934.1;NbD022239.1;NbD033588.1;NbD038786.1	calmodulin (XP_019258328.1);calmodulin (XP_019258328.1);Partial, calmodulin-7-like isoform X2 (XP_016493991.1);Partial, calmodulin-7-like isoform X2 (XP_016493991.1);calmodulin-7-like isoform X1 (XP_016493990.1);calmodulin-7-like isoform X1 (XP_01649	Not significant	Unchanged	Others
1005	0.034592452	20.13292725	0.155537678	0.879174508	0.94075382	-6.997598178	1078100	890280	1198200	1349000	1247600	1442000	38.704	NbD043358.1	zingipain-2-like (XP_016449747.1)	Not significant	Unchanged	Others
63	0.040583762	22.84688824	0.152849412	0.881245026	0.942174277	-6.998045263	13387000	9355800	7258500	8473400	5555200	7408700	15.906	NbD002190.1;NbD013740.1;NbE03056937.1	60S ribosomal protein L28-1-like (XP_016507293.1);60S ribosomal protein L28-1-like (XP_016507293.1);60S ribosomal protein L28-1-like (XP_019233583.1)	Not significant	Unchanged	Others
1027	0.030578327	20.87374642	0.150841979	0.882791767	0.942880463	-6.998374056	1618400	1595300	1701500	2151000	2311600	1976800	22.586	NbD047554.1;NbD044549.1	proteasome subunit beta type-2-A (XP_019253352.1);proteasome subunit beta type-2-A (XP_019253352.1)	Not significant	Unchanged	Others
879	0.040694339	22.42144279	0.148397072	0.884676272	0.942880463	-6.998768655	3447000	5484300	7023300	5617300	5938500	5078800	98.083	NbD037512.1	coatomer subunit gamma-like (XP_019250109.1)	Not significant	Unchanged	Others
89	-0.03830263	22.95653578	-0.146204541	0.886366882	0.942880463	-6.999117059	5132900	7858700	11251000	9367100	9324200	6754900	38.844	NbD003441.1;NbD023130.1	glutamine synthetase-like (XP_016453497.1)	Not significant	Unchanged	Others
539	0.029444021	23.82463909	0.146204228	0.886367123	0.942880463	-6.999117109	11138000	16229000	13857000	14204000	19626000	13970000	28.679	NbD021027.1	chlorophyll a-b binding protein 37, chloroplastic-like (XP_016453973.1)	Not significant	Unchanged	Others
374	-0.028232922	22.30215561	-0.141682882	0.889855279	0.945797564	-6.99981926	4683300	4056800	4491100	5895500	6141800	5093300	55.484	NbD013359.1;NbD013358.1	probable 26S proteasome non-ATPase regulatory subunit 3 (XP_016441825.1)	Not significant	Unchanged	Others
614	0.028955437	21.47472594	0.131792259	0.89749413	0.951523877	-7.001278614	2219400	2587900	3092000	3421300	4141100	3408800	41.711	NbD024598.1	actin-97 (XP_019224788.1)	Not significant	Unchanged	Others
546	-0.02983917	20.45091182	-0.129754804	0.899069096	0.952397338	-7.001566168	1031800	1299400	2051200	1386900	1122000	1238400	59.043	NbE05065807.1;NbD048646.1;NbD021605.1	T-complex protein 1 subunit epsilon (XP_016437370.1);T-complex protein 1 subunit epsilon (XP_016437370.1);T-complex protein 1 subunit epsilon (XP_016437370.1)	Not significant	Unchanged	Others
201	-0.032349445	20.40303855	-0.126046616	0.901936706	0.954637516	-7.002078058	1425700	1567500	2022600	1501600	1079000	1235900	36.619	NbD007410.1;NbD032065.1	probable voltage-gated potassium channel subunit beta (XP_019262513.1);probable voltage-gated potassium channel subunit beta (XP_019262513.1)	Not significant	Unchanged	Others
819	0.046642936	21.78127384	0.123223219	0.904121072	0.956151392	-7.002457884	1663700	3034800	6215900	4596000	4161000	3399300	31.579	NbD034241.1	L-ascorbate peroxidase 3, peroxisomal (XP_016501429.1)	Not significant	Unchanged	Others
482	0.021171521	22.78883236	0.119426006	0.907060147	0.956865447	-7.002955186	8060800	7021300	7625100	8732100	6641000	6957300	31.808	NbD018346.1;NbD003973.1	prohibitin-1, mitochondrial-like (XP_019263650.1)	Not significant	Unchanged	Others
1141	0.029994678	26.21883222	0.117828596	0.908296992	0.957275068	-7.003159751	47618000	86469000	92519000	70738000	91188000	69906000	59.609	NbD050361.1	probable mitochondrial-processing peptidase subunit beta, mitochondrial (XP_016474030.1)	Not significant	Unchanged	Others
619	-0.0272129	21.93372711	-0.116974579	0.908958345	0.957275068	-7.00326799	5192600	3797600	2947000	3162700	4328200	5211100	42.624	NbD030018.1;NbD024768.1;NbE03061739.1;NbD047769.1;NbE03059409.1;NbD002858.1;NbE03056049.1;NbD018777.1	S-adenosylmethionine synthase 3 (XP_019250722.1);S-adenosylmethionine synthetase (BAR72289.1);S-adenosylmethionine synthase 3 (XP_019250722.1);S-adenosylmethionine synthase 2 (XP_019233687.1);S-adenosylmethionine synthase 2-like (XP_019229012.1);S-ade	Not significant	Unchanged	Others
61	-0.036579995	20.78942451	-0.114548569	0.910837446	0.958457993	-7.00357118	1804000	1932500	1805600	2061900	2113800	1601400	45.814	NbD043366.1;NbD002149.1;NbD000356.1;NbE03059323.1;NbE03060706.1;NbD007557.1	ethanolamine-phosphate cytidylyltransferase (XP_019254847.1);ethanolamine-phosphate cytidylyltransferase (XP_019254847.1)	Not significant	Unchanged	Others
1177	0.020047479	27.95556383	0.112113346	0.912724254	0.958851992	-7.003869145	199390000	270329984	290900000	262330000	298220000	254300000	68.615	NbD052049.1	V-type proton ATPase catalytic subunit A-like (XP_016489565.1)	Not significant	Unchanged	Others
1000	-0.023165124	20.54263204	-0.104708119	0.918465213	0.962490818	-7.004735972	2133100	1732000	1332400	1436000	1226000	1335100	58.965	NbD043068.1	CBS domain-containing protein CBSCBSPB3 isoform X1 (XP_019253262.1)	Not significant	Unchanged	Others
453	-0.030743791	26.47155978	-0.097523199	0.924040012	0.965937952	-7.005520524	88842000	71306000	127680000	116100000	81986000	105380000	29.426	NbD017054.1	mitochondrial outer membrane protein porin of 34 kDa-like (XP_019240499.1)	Not significant	Unchanged	Others
1033	-0.024030253	25.88918775	-0.095893351	0.925305219	0.966440971	-7.00569075	38606000	66624000	80135000	59948000	72654000	53534000	29.56	NbD044751.1	mitochondrial outer membrane protein porin of 36 kDa-like (XP_019232966.1)	Not significant	Unchanged	Others
484	-0.019581153	20.01578127	-0.094939758	0.926045568	0.966440971	-7.005789018	1048500	1387200	1168800	851910	1072300	1067600	92.671	NbE05064737.1;NbD018369.1;NbD026729.1;NbD015111.1;NbE03060415.1;NbD015267.1;NbD020066.1;NbE03054367.1;NbD024055.1	receptor-like protein kinase HERK 1 (XP_016475339.1);receptor-like protein kinase HERK 1 (XP_016475339.1)	Not significant	Unchanged	Others
200	0.035566551	21.33209134	0.092942354	0.927596543	0.967036148	-7.005991674	2696600	2884700	2671100	2916800	2938500	2708600	119.82	NbE03055224.1;NbD007389.1;NbE03055560.1;NbD041430.1	protein argonaute 1-like (XP_019224845.1);protein argonaute 1-like (XP_019224845.1);protein argonaute 1-like (XP_009770259.1);protein argonaute 1-like (XP_019224845.1)	Not significant	Unchanged	Others
210	-0.021536537	22.10575008	-0.08679845	0.932369195	0.969052573	-7.006588059	3069000	4215400	4007000	3435200	6335300	5144500	69.012	NbD007892.1;NbE44071988.1;NbD042991.1;NbE44070420.1;NbD028513.1;NbD051728.1	probable methyltransferase PMT2 (XP_016437268.1)	Not significant	Unchanged	Others
1076	-0.022000839	25.36368211	-0.085806138	0.933140299	0.969059705	-7.006680563	27105000	37153000	51452000	44211000	55534000	45042000	50.09	NbE03053650.1;NbD046573.1	calreticulin-3-like (XP_019246184.1);calreticulin-3-like (XP_019246184.1)	Not significant	Unchanged	Others
1273	0.01343962	24.64098588	0.07845946	0.938851411	0.97229301	-7.007332379	22060000	24188000	23379000	26733000	32036000	26276000	56.3	NbE05066037.1;NbD029500.1;NbD032887.1	NADH dehydrogenase [ubiquinone] flavoprotein 1, mitochondrial-like isoform X1 (XP_018630469.1);NADH dehydrogenase [ubiquinone] flavoprotein 1, mitochondrial-like isoform X1 (XP_018630469.1)	Not significant	Unchanged	Others
1066	-0.018935377	26.14060547	-0.07672524	0.940200083	0.97229301	-7.007477748	45433000	66674000	93408000	71383000	91505000	78442000	13.725	NbD050753.1;NbD046044.1	40S ribosomal protein S20-2-like (XP_019232040.1);40S ribosomal protein S20-2-like (XP_019232040.1)	Not significant	Unchanged	Others
240	-0.02885735	25.33173823	-0.074425389	0.941988937	0.972672616	-7.007665523	26094000	39525000	55184000	47386000	63893000	46262000	18.439	NbD008717.1	probable NADH dehydrogenase [ubiquinone] 1 alpha subcomplex subunit 12 (XP_019223605.1)	Not significant	Unchanged	Others
298	0.018532712	20.46997033	0.070390896	0.945127818	0.975119669	-7.007981135	1319100	1289700	2027500	1856700	1059300	1229600	23.72	NbD010907.1	outer envelope pore protein 24A, chloroplastic-like (XP_016468543.1)	Not significant	Unchanged	Others
108	-0.014831604	24.49597084	-0.068001901	0.946986944	0.975468061	-7.00815974	15638000	22625000	25485000	24927000	28122000	19269000	54.765	NbD004239.1;NbD016491.1;NbE05064981.1;NbD015012.1	cyprosin-like (XP_019249655.1)	Not significant	Unchanged	Others
426	0.023684682	23.59120343	0.067979873	0.947004087	0.975468061	-7.008161358	6306100	13244000	16381000	13783000	21182000	12592000	73.365	NbD015548.1	luminal-binding protein 4-like (XP_019261443.1)	Not significant	Unchanged	Others
248	0.009312405	22.03656097	0.06623011	0.948365972	0.976077965	-7.008288222	4650600	4603700	4121700	4541600	4886300	4567300	26.263	NbD010326.1;NbD009002.1;NbD003896.1;NbE05065852.1	chlorophyll a-b binding protein 6A, chloroplastic (XP_019224862.1);chlorophyll a-b binding protein 6A, chloroplastic (XP_019224862.1);chlorophyll a-b binding protein 6A, chloroplastic-like (XP_016490560.1)	Not significant	Unchanged	Others
854	0.010785625	22.29755979	0.063423558	0.950550739	0.976740954	-7.008484805	5622800	4510400	4530900	5313100	4653000	5058800	27.406	NbD035922.1;NbD007480.1;NbD038602.1;NbD004679.1	L-ascorbate peroxidase 2, cytosolic-like (XP_016433193.1);L-ascorbate peroxidase 2, cytosolic-like (XP_016433193.1)	Not significant	Unchanged	Others
1029	0.012304461	21.04146135	0.055790776	0.956494584	0.979786779	-7.008976419	2375200	2013100	1507100	2013800	2724300	2467900	35.902	NbD044652.1	Aminocyclopropanecarboxylate oxidase (BAR72291.1)	Not significant	Unchanged	Others
254	0.009306865	21.53848666	0.053519594	0.958263763	0.979786779	-7.009110556	2789100	2995000	3520900	3761700	2926500	2600700	68.234	NbD009309.1	probably inactive leucine-rich repeat receptor-like protein kinase At5g48380 (XP_019237946.1)	Not significant	Unchanged	Others
1116	-0.009969751	21.39970371	-0.051856444	0.959559452	0.979786779	-7.009205249	2126000	2670600	3408900	2392500	2840600	3155900	66.952	NbD049035.1	H/ACA ribonucleoprotein complex subunit 4 (XP_018627776.1)	Not significant	Unchanged	Others
382	-0.013288467	19.81653342	-0.048822701	0.961923223	0.979786779	-7.009370282	900040	833500	1219600	839270	663190	1012300	27.64	NbD013650.1;NbE03060699.1;NbD042302.1	vesicle-associated membrane protein 714 isoform X1 (XP_019260186.1);vesicle-associated membrane protein 714 isoform X1 (XP_019260186.1);vesicle-associated membrane protein 714 isoform X1 (XP_019260186.1)	Not significant	Unchanged	Others
747	-0.016605513	23.90207292	-0.047790366	0.962727665	0.979786779	-7.009424173	7279000	14940000	25017000	15050000	16741000	13098000	29.288	NbD029912.1	mitochondrial outer membrane protein porin 2-like (XP_019251353.1)	Not significant	Unchanged	Others
999	0.01160286	24.83299937	0.047713809	0.962787324	0.979786779	-7.009428124	24511000	29123000	25062000	31712000	33825000	23048000	88.824	NbD043052.1;NbE03058543.1	protein TOC75-3, chloroplastic (XP_009622241.1);protein TOC75-3, chloroplastic (XP_019247175.1)	Not significant	Unchanged	Others
293	-0.013355196	27.0708393	-0.041353033	0.967744866	0.983150362	-7.00973425	81658000	128640000	183790000	135010000	199450000	167630000	17.541	NbD010804.1;NbD026178.1	40S ribosomal protein S18 (XP_019262173.1);40S ribosomal protein S18-like (XP_016474087.1)	Not significant	Unchanged	Others
897	0.012957181	22.45885061	0.040554097	0.968367656	0.983150362	-7.009769611	3460600	4138000	6628100	5980400	8181500	7790300	23.263	NbD038163.1;NbE44074040.1;NbD038162.1	photosystem I reaction center subunit XI, chloroplastic-like (XP_019237950.1);photosystem I reaction center subunit XI, chloroplastic-like (XP_016491148.1);photosystem I reaction center subunit XI, chloroplastic-like (XP_016491148.1)	Not significant	Unchanged	Others
590	0.009618573	21.59986216	0.039127537	0.969479748	0.983150362	-7.009831035	2891300	4247000	3305500	2438800	3608800	3397200	14.995	NbD023275.1	cytochrome b5-like (XP_016499323.1)	Not significant	Unchanged	Others
991	0.007740056	24.31446798	0.038499552	0.969969324	0.983150362	-7.009857378	16655000	21930000	24221000	23135000	21564000	17424000	59.073	NbD042819.1	probable mitochondrial-processing peptidase subunit beta, mitochondrial (XP_018628756.1)	Not significant	Unchanged	Others
1014	-0.006498822	21.84817752	-0.030867435	0.975920264	0.987763126	-7.010143468	3492900	2822900	3528500	4618300	4485600	4183600	60.472	NbD043904.1	dihydrolipoyllysine-residue acetyltransferase component 2 of pyruvate dehydrogenase complex, mitochondrial-like isoform X1 (XP_009795179.1)	Not significant	Unchanged	Others
456	0.006213486	20.82587856	0.03066487	0.976078231	0.987763126	-7.010150203	2019600	1594200	2065700	2023700	1304400	1708700	67.217	NbD017222.1;NbD027586.1;NbD016801.1;NbD003184.1	phosphoinositide phospholipase C 2-like (XP_019245300.1)	Not significant	Unchanged	Others
1255	-0.004078742	22.27301705	-0.028858168	0.977487206	0.988400141	-7.010208319	5166900	5063000	4925300	4793100	4895500	5090400	54.732	NbE05063741.1;NbD042949.1;NbD032345.1;NbE03060973.1;NbD030436.1	probable serine/threonine-protein kinase At5g41260 (XP_019232091.1);probable serine/threonine-protein kinase At5g41260 (XP_019232091.1);probable serine/threonine-protein kinase At5g41260 (XP_019232091.1)	Not significant	Unchanged	Others
1115	-0.004250061	22.86829648	-0.026778402	0.979109231	0.988695189	-7.01027085	7030400	7720800	7655600	6503600	7243600	7695900	49.964	NbD048995.1	UDP-glucuronic acid decarboxylase 2-like (XP_016440660.1)	Not significant	Unchanged	Others
1068	0.005784391	25.85518012	0.026268075	0.979507254	0.988695189	-7.010285479	37776000	53555000	65640000	58899000	71623000	56984000	68.782	NbD046136.1;NbE03054704.1	dynamin-related protein 1E (XP_019260331.1);dynamin-related protein 1E (XP_019260331.1)	Not significant	Unchanged	Others
1250	0.003977482	24.51704915	0.025484788	0.980118181	0.988695189	-7.010307386	27188000	22673000	22416000	28189000	24271000	23336000	20.857	NbE03062179.1;NbD022750.1;NbD051050.1;NbE03061630.1	ATP synthase CF0 B subunit (plastid) (NP_054482.2);Partial, ATP synthase CF0 B subunit (plastid) (NP_054482.2);Partial, ATP synthase CF0 B subunit (plastid) (NP_054482.2)	Not significant	Unchanged	Others
327	-0.004068296	22.58445378	-0.019065518	0.985125367	0.99210612	-7.010461936	6649500	7753900	6214600	4279900	5306800	6552500	24.989	NbD011626.1;NbD049530.1;NbD045906.1;NbD007409.1	vesicle-associated membrane protein 722-like (XP_019228126.1);vesicle-associated membrane protein 722-like (XP_019228126.1)	Not significant	Unchanged	Others
568	-0.002094416	21.82916589	-0.014030894	0.989052974	0.994294285	-7.010551988	3731600	3691600	3505100	3524300	3647400	3650900	115.33	NbD022604.1;NbE05062968.1;NbE05062967.1	uncharacterized protein LOC104245598 (XP_009799518.1);uncharacterized protein LOC104245598 (XP_009799518.1);30S ribosomal protein S1-like, partial (XP_016496660.1)	Not significant	Unchanged	Others
1282	0.00360343	21.47577491	0.013408363	0.989589422	0.994294285	-7.010559476	4430200	2922100	2627800	3361200	2079200	2483000	14.882	NbE05067507.1;NbD052202.1;NbE03062504.1;NbD027248.1;NbD034196.1	ribosomal protein L16 (plastid) (NP_054536.1);ribosomal protein L16 (plastid) (NP_054536.1);ribosomal protein L16 (plastid) (NP_054536.1)	Not significant	Unchanged	Others
952	0.002669503	24.63183742	0.01227242	0.990424871	0.994345793	-7.010576985	19981000	20492000	31364000	31621000	27040000	26297000	115.58	NbD040234.1	2-oxoglutarate dehydrogenase, mitochondrial-like (XP_016434140.1)	Not significant	Unchanged	Others
576	-0.003973577	20.69844819	-0.008274231	0.993544222	0.995935632	-7.010621382	2737200	1020100	654190	2091600	2365500	1968900	108.01	NbD022941.1	26S proteasome non-ATPase regulatory subunit 1 homolog A-like (XP_016483882.1)	Not significant	Unchanged	Others
781	-2.85E-04	20.12290245	-0.001570995	0.998774252	0.999562551	-7.010657048	1067600	915000	988980	1189900	1346800	1305300	89.941	NbD031810.1	probable methyltransferase PMT26 (XP_016462986.1)	Not significant	Unchanged	Others
48	NA	19.92345323	NA	NA	NA	NA	NA	946660	NA	1225400	NA	682700	116.32	NbD001606.1;NbD049514.1;NbE44072104.1;NbE05063238.1;NbD022878.1;NbD022876.1	receptor-like protein 12 isoform X2 (XP_019250364.1);receptor-like protein 12 (XP_009776301.1);receptor-like protein 12 (XP_009776301.1)	Not significant	Unchanged	Others
59	NA	19.77637315	NA	NA	NA	NA	NA	1090900	NA	937230	NA	622850	71.65	NbD002121.1;NbD028455.1	mitochondrial Rho GTPase 1-like (XP_016492376.1);mitochondrial Rho GTPase 1-like (XP_016492376.1)	Not significant	Unchanged	Others
78	NA	17.80521698	NA	NA	NA	NA	NA	213880	NA	227460	NA	266640	56.61	NbE44072321.1;NbD025257.1;NbD002874.1	LOW QUALITY PROTEIN: 60S ribosomal export protein NMD3-like, partial (XP_009605641.1);LOW QUALITY PROTEIN: 60S ribosomal export protein NMD3-like, partial (XP_009605641.1);LOW QUALITY PROTEIN: 60S ribosomal export protein NMD3-like, partial (XP_00960564	Not significant	Unchanged	Others
110	NA	18.09601416	NA	NA	NA	NA	NA	NA	NA	NA	NA	NA	112.88	NbE05065782.1;NbD004284.1;NbD037981.1;NbD037980.1	protein transport protein Sec24-like At4g32640 (XP_009767049.1);protein transport protein Sec24-like At4g32640 (XP_009767049.1);protein transport protein Sec24-like CEF, partial (XP_016509753.1)	Not significant	Unchanged	Others
123	NA	19.69525199	NA	NA	NA	NA	NA	934130	NA	836080	NA	689460	76.077	NbD038128.1;NbD004604.1;NbE44070190.1;NbD046469.1	coiled-coil domain-containing protein 18-like (XP_019252255.1);coiled-coil domain-containing protein 18-like (XP_019252255.1);coiled-coil domain-containing protein 18-like (XP_019252255.1)	Not significant	Unchanged	Others
127	NA	19.70798022	NA	NA	NA	NA	NA	807380	NA	880670	NA	883460	42.925	NbE44069999.1;NbD004652.1;NbE05066561.1	protein disulfide-isomerase 5-2-like (XP_016471981.1);protein disulfide-isomerase 5-2-like isoform X2 (XP_016514975.1);protein disulfide isomerase-like 5-2 isoform X1 (XP_016514974.1)	Not significant	Unchanged	Others
139	NA	19.87874614	NA	NA	NA	NA	NA	840290	NA	1131500	NA	935340	65.776	NbD004985.1;NbD024423.1	peptidyl-prolyl cis-trans isomerase PASTICCINO1-like (XP_016458376.1)	Not significant	Unchanged	Others
165	NA	20.63224034	NA	NA	NA	NA	NA	1684800	NA	1367400	NA	1738700	35.39	NbD005697.1;NbD032078.1;NbE03060711.1;NbD050432.1;NbE05068588.1;NbD045918.1	bifunctional epoxide hydrolase 2-like (XP_016491635.1)	Not significant	Unchanged	Others
171	NA	19.07816782	NA	NA	NA	NA	NA	582220	NA	557700	NA	616580	44.614	NbD006050.1;NbE44074501.1;NbD007904.1	uncharacterized protein At2g24330-like (XP_016435149.1);uncharacterized protein At2g24330-like (XP_016435149.1);uncharacterized protein At2g24330-like (XP_016435149.1)	Not significant	Unchanged	Others
186	NA	19.05300223	NA	NA	NA	NA	NA	514210	NA	592330	NA	553020	82.2	NbD006654.1;NbE03061852.1;NbD008187.1;NbD008193.1;NbE05063130.1;NbE03054762.1;NbE44074115.1;NbD008190.1;NbE44074557.1;NbD040125.1;NbE03055294.1	ABC transporter G family member 11-like (XP_019245376.1)	Not significant	Unchanged	Others
205	NA	19.81651212	NA	NA	NA	NA	NA	1142700	NA	1111900	NA	1235000	56.475	NbD007620.1;NbD010330.1;NbD045449.1;NbD027162.1	cytochrome P450 CYP736A12-like (XP_009615258.1)	Not significant	Unchanged	P450s
245	NA	19.59767137	NA	NA	NA	NA	NA	816320	NA	664400	NA	999780	114.33	NbD008903.1;NbD037572.1	protein QUIRKY-like (XP_016490413.1)	Not significant	Unchanged	Others
265	NA	18.72585958	NA	NA	NA	NA	NA	482760	NA	355430	NA	474950	70.618	NbE03061999.1;NbD009662.1	lysM domain receptor-like kinase 4 (XP_019224379.1);lysM domain receptor-like kinase 4 (XP_019224379.1)	Not significant	Unchanged	Others
271	NA	19.57511037	NA	NA	NA	NA	NA	NA	NA	837880	NA	738210	30.379	NbD009899.1;NbE03055985.1	protein YIF1B-like (XP_016466828.1)	Not significant	Unchanged	Others
314	NA	18.67760663	NA	NA	NA	NA	NA	505570	NA	403220	NA	NA	54.219	NbD011279.1;NbD012769.1;NbE05064203.1	diacylglycerol kinase 7-like (XP_016487038.1);diacylglycerol kinase 7-like (XP_016487038.1);diacylglycerol kinase 7-like (XP_016487038.1)	Not significant	Unchanged	Others
319	NA	19.84601704	NA	NA	NA	NA	1038000	NA	887040	NA	909070	NA	69.144	NbD014231.1;NbD011478.1	probable inactive purple acid phosphatase 27 (XP_009774403.1);probable inactive purple acid phosphatase 27 (XP_019232207.1)	Not significant	Unchanged	Others
337	NA	20.0846249	NA	NA	NA	NA	NA	1034900	NA	986840	NA	1346100	47.835	NbD011932.1;NbD038498.1	vacuole membrane protein 1 (XP_009800965.1);vacuole membrane protein 1 (XP_009800965.1)	Not significant	Unchanged	Others
380	NA	20.0833389	NA	NA	NA	NA	NA	1010100	NA	1228900	NA	1271200	59.002	NbD013490.1	geraniol 8-hydroxylase-like (XP_016482876.1)	Not significant	Unchanged	Others
420	NA	19.01585107	NA	NA	NA	NA	NA	370790	NA	666070	NA	NA	44.736	NbD015437.1;NbE03055411.1;NbD043508.1;NbD038594.1;NbD048349.1;NbD043973.1;NbD041559.1	glutamate dehydrogenase B (XP_016477941.1);glutamate dehydrogenase B (XP_016477941.1);glutamate dehydrogenase B (XP_016477941.1);glutamate dehydrogenase B-like (XP_016454807.1);glutamate dehydrogenase B-like (XP_016454807.1)	Not significant	Unchanged	Others
422	NA	19.53976802	NA	NA	NA	NA	NA	552970	NA	633860	NA	1263200	61.309	NbD015491.1	synaptotagmin-1-like (XP_019243797.1)	Not significant	Unchanged	Others
517	NA	19.14386167	NA	NA	NA	NA	NA	563730	NA	646570	NA	559610	25.258	NbD020260.1;NbD040542.1;NbE03054292.1	25.3 kDa vesicle transport protein-like (XP_019256020.1);25.3 kDa vesicle transport protein-like (XP_019256020.1)	Not significant	Unchanged	Others
528	NA	18.40390093	NA	NA	NA	NA	NA	370150	NA	NA	NA	NA	185.12	NbE03054640.1;NbD020635.1;NbE44072688.1;NbD037645.1;NbD037646.1	uncharacterized protein LOC107791053 isoform X2 (XP_016468531.1);uncharacterized protein LOC107791053 isoform X2 (XP_016468531.1);uncharacterized protein LOC109217638 isoform X1 (XP_019237445.1)	Not significant	Unchanged	Others
537	NA	19.43399559	NA	NA	NA	NA	NA	726780	NA	613570	NA	709140	26.576	NbD052496.1;NbD020964.1;NbD018671.1;NbE44074641.1	Partial, expansin-A1-like (XP_009593802.2);Partial, expansin-A1-like (XP_009593802.2)	Not significant	Unchanged	Others
554	NA	20.37299842	NA	NA	NA	NA	NA	1337500	NA	1657900	NA	1692100	135.29	NbD021963.1	putative phospholipid-transporting ATPase 9 (XP_019229770.1)	Not significant	Unchanged	Others
582	NA	20.06696872	NA	NA	NA	NA	NA	887620	NA	1566100	NA	1115400	57.765	NbD023061.1;NbD008402.1	calcium-dependent protein kinase 1-like (XP_019243591.1);calcium-dependent protein kinase 1-like (XP_019243591.1)	Not significant	Unchanged	Others
585	NA	20.67832842	NA	NA	NA	NA	NA	1984200	NA	1670100	NA	1640300	29.783	NbD023125.1	reticulon-like protein B5 (XP_009766982.1)	Not significant	Unchanged	Others
598	NA	19.17313023	NA	NA	NA	NA	NA	604490	NA	698780	NA	526190	58.378	NbE44074057.1;NbD023676.1	ERAD-associated E3 ubiquitin-protein ligase HRD1B-like (XP_019223606.1);ERAD-associated E3 ubiquitin-protein ligase HRD1B-like (XP_019223606.1)	Not significant	Unchanged	Others
604	NA	19.97117244	NA	NA	NA	NA	NA	1123300	NA	1025000	NA	797990	55.252	NbD023989.1	beta-amyrin 28-oxidase-like isoform X1 (XP_016433993.1)	Not significant	Unchanged	Others
621	NA	18.79505541	NA	NA	NA	NA	NA	383710	NA	389800	NA	570340	70.102	NbD024818.1;NbE05067442.1;NbE44073109.1;NbD044294.1	glycine--tRNA ligase 1, mitochondrial-like (XP_009780577.1);glycine--tRNA ligase 1, mitochondrial-like (XP_009780577.1);glycine--tRNA ligase 1, mitochondrial-like (XP_009780577.1)	Not significant	Unchanged	Others
651	NA	18.16619585	NA	NA	NA	NA	NA	348710	NA	260190	NA	306620	34.167	NbD025990.1;NbE03061006.1;NbD046859.1	uncharacterized protein LOC107802907 (XP_016481976.1);uncharacterized protein LOC107802907 (XP_016481976.1);uncharacterized protein LOC107802907 (XP_016481976.1)	Not significant	Unchanged	Others
662	NA	19.08029691	NA	NA	NA	NA	NA	573560	NA	656090	NA	417770	16.54	NbD047578.1;NbD026453.1	kirola-like (XP_009612232.1);kirola-like (XP_009612232.1)	Not significant	Unchanged	Others
676	NA	19.44638155	NA	NA	NA	NA	NA	561970	NA	703060	NA	560750	63.248	NbD027074.1;NbE44069880.1;NbD037474.1	5-epi-aristolochene synthase-like (XP_016460219.1);5-epi-aristolochene synthase-like (XP_016460219.1)	Not significant	Unchanged	Others
711	NA	20.04809961	NA	NA	NA	NA	NA	1214200	NA	1325200	NA	2394600	72.843	NbD028579.1;NbD013065.1	protein ECERIFERUM 1-like (XP_016462154.1);Partial, protein ECERIFERUM 1-like (XP_019227804.1)	Not significant	Unchanged	Others
721	NA	18.7428945	NA	NA	NA	NA	NA	482320	NA	391130	NA	447570	34.451	NbD028938.1	60S ribosomal protein L5-like (XP_016439554.1)	Not significant	Unchanged	Others
748	NA	19.18110782	NA	NA	NA	NA	NA	NA	631420	NA	NA	NA	22.537	NbD030003.1	Partial, 40S ribosomal protein S7-like (XP_009784650.1)	Not significant	Unchanged	Others
791	NA	19.33729671	NA	NA	NA	NA	NA	711990	NA	643980	NA	828270	73.844	NbD032593.1	transmembrane 9 superfamily member 7-like (XP_019260765.1)	Not significant	Unchanged	Others
815	NA	19.56564235	NA	NA	NA	NA	NA	814160	NA	623760	NA	920040	56.924	NbD034063.1;NbE44072328.1;NbD052958.1	cytochrome P450 77A1-like (XP_019228509.1)	Not significant	Unchanged	P450s
851	NA	20.1172794	NA	NA	NA	NA	NA	742480	NA	1516300	NA	932930	73.489	NbD035817.1	long chain acyl-CoA synthetase 2 (XP_019262646.1)	Not significant	Unchanged	Others
913	NA	20.00724444	NA	NA	NA	NA	NA	1082800	NA	987410	NA	1094700	59.876	NbD039081.1;NbD039833.1;NbE03054148.1;NbD046421.1	isoflavone 2-hydroxylase-like (XP_016443255.1)	Not significant	Unchanged	Others
918	NA	19.02647661	NA	NA	NA	NA	NA	508670	NA	374450	NA	623930	106.56	NbD039261.1	AP-4 complex subunit epsilon isoform X1 (XP_009612475.1)	Not significant	Unchanged	Others
931	NA	22.5297008	NA	NA	NA	NA	NA	NA	6404700	NA	7074300	NA	26.94	NbE44071680.1;NbD048275.1;NbD039467.1	Partial, biotin carboxyl carrier protein of acetyl-CoA carboxylase 1, chloroplastic-like (XP_016504152.1);uncharacterized protein LOC109227425 (XP_019248132.1);biotin carboxyl carrier protein of acetyl-CoA carboxylase 1, chloroplastic-like (XP_016504152	Not significant	Unchanged	Others
967	NA	19.94818562	NA	NA	NA	NA	NA	1086700	NA	903250	NA	1054600	65.495	NbD041134.1	aldehyde dehydrogenase 22A1 (XP_009788585.1)	Not significant	Unchanged	Others
968	NA	21.21512192	NA	NA	NA	NA	NA	2349500	NA	2929900	NA	2430100	68.009	NbE05065021.1;NbD041159.1	putative phagocytic receptor 1b isoform X1 (XP_009782687.1);putative phagocytic receptor 1b isoform X1 (XP_009782687.1)	Not significant	Unchanged	Others
1015	NA	20.24424934	NA	NA	NA	NA	NA	1305200	NA	1306300	NA	1197900	23.709	NbD044031.1	60S ribosomal protein L13-1 (XP_019247317.1)	Not significant	Unchanged	Others
1023	NA	18.98580927	NA	NA	NA	NA	NA	791780	NA	431420	NA	589410	43.994	NbD044314.1;NbE03053665.1;NbD037318.1;NbD020566.1	delta(12)-acyl-lipid-desaturase-like (XP_016515125.1)	Not significant	Unchanged	Others
1063	NA	19.3403875	NA	NA	NA	NA	NA	548700	NA	505900	NA	986480	43.152	NbD045903.1;NbD016978.1	uncharacterized protein LOC109244486 isoform X1 (XP_019267128.1)	Not significant	Unchanged	Others
1080	NA	18.92781488	NA	NA	NA	NA	NA	641220	NA	589850	NA	526870	46.882	NbD046850.1;NbD012755.1	UDP-N-acetylglucosamine--dolichyl-phosphate N-acetylglucosaminephosphotransferase (XP_019253742.1);UDP-N-acetylglucosamine--dolichyl-phosphate N-acetylglucosaminephosphotransferase (XP_009784799.1)	Not significant	Unchanged	Others
1090	NA	19.07851412	NA	NA	NA	NA	NA	663190	NA	509490	NA	646750	35.029	NbD047295.1;NbD000095.1;NbD045932.1;NbE05064067.1;NbE44073098.1	3-dehydrosphinganine reductase TSC10A-like (XP_019224239.1);Partial, 3-dehydrosphinganine reductase TSC10A-like isoform X1 (XP_016468177.1);3-dehydrosphinganine reductase TSC10A-like (XP_019224239.1);3-dehydrosphinganine reductase TSC10A-like (XP_01650	Not significant	Unchanged	Others
1128	NA	19.1650929	NA	NA	NA	NA	NA	NA	NA	NA	NA	743210	81.734	NbD049899.1;NbE05068082.1;NbE03054671.1	protein VAC14 homolog (XP_009764762.1);protein VAC14 homolog (XP_009764762.1)	Not significant	Unchanged	Others
1133	NA	20.30684708	NA	NA	NA	NA	NA	1192500	NA	1424900	NA	1284300	59.179	NbD050055.1;NbE44074016.1;NbD043035.1;NbD051783.1;NbD028964.1;NbE05068585.1	cytochrome P450 89A2-like (XP_019234830.1);cytochrome P450 89A2-like (XP_016510483.1);cytochrome P450 89A2-like (XP_016510483.1)	Not significant	Unchanged	P450s
1200	NA	20.20685372	NA	NA	NA	NA	NA	1370600	NA	997690	NA	1373500	54.518	NbE03054430.1	protein plastid transcriptionally active 16, chloroplastic (XP_019233593.1)	Not significant	Unchanged	Others
1232	NA	19.77587677	NA	NA	NA	NA	NA	758110	NA	1006800	NA	1073000	60.222	NbE03060047.1;NbD009243.1	pentatricopeptide repeat-containing protein PNM1, mitochondrial (XP_019230964.1);pentatricopeptide repeat-containing protein PNM1, mitochondrial (XP_019230964.1)	Not significant	Unchanged	Others
1263	NA	20.99284645	NA	NA	NA	NA	NA	2104600	NA	2083500	NA	1961700	162.07	NbE05064907.1	PDR-type ACB transporter (BAR94044.1)	Not significant	Unchanged	Others
