# Supplementary material for: Discovery of active mouse, plant and fungal cytochrome P450s in endogenous proteomes and upon expression in planta
Source: Sci Rep. 2024 May 2;14:10091. doi: 10.1038/s41598-024-60333-x (PMC11066006; doi:10.1038/s41598-024-60333-x)
Supplement: Supplementary file 3 — Supplementary Information 3. [file 41598_2024_60333_MOESM3_ESM.xlsx]

## Sheet: Sheet 1
LFQ intensity 2_MF21	LFQ intensity 2_MF22	LFQ intensity 2_MF23	LFQ intensity 2_MF24	Sequence coverage [%]	Mol. weight [kDa]	MS/MS count 2_MF21	MS/MS count 2_MF22	MS/MS count 2_MF23	MS/MS count 2_MF24	Sequence coverage 2_MF21 [%]	Sequence coverage 2_MF22 [%]	Sequence coverage 2_MF23 [%]	Sequence coverage 2_MF24 [%]	Protein IDs	Fasta headers	Type	LFQ_mean	MScount_mean	Coverage_mean	LFQ_mean_log2	Ranking
113460002816	119390003200	125310001152	117870002176	73.2	52.865	119	114	94	125	71.9	72.7	71.5	72.3	NbE05064989.1;NbD046976.1;NbD001946.1;NbE03053297.1;NbD050537.1;NbD044043.1;NbD016631.1;NbD052540.1;NbD011109.1	ribulose-1,5-bisphosphate carboxylase/oxygenase large subunit (plastid) (NP_054507.1);Partial, ribulose-1,5-bisphosphate carboxylase/oxygenase large subunit (plastid) (NP_054507.1);Partial, ribulose-1,5-bisphosphate carboxylase/oxygenase large subunit (p	Others	119007502336	113	72.1	36.7923	1
37112999936	36811001856	43489001472	38468001792	79	58.853	82	82	78	88	78.8	77.4	78.8	79	NbE03056541.1;NbD011647.1	ATP synthase subunit beta, mitochondrial-like (XP_016470552.1);ATP synthase subunit beta, mitochondrial-like (XP_016470552.1)	Others	38970251264	82.5	78.5	35.1817	2
33927000064	35740999680	29340000256	34147000320	84.6	84.028	107	106	102	120	80.3	79.9	78.2	81	Zm_CYP81A9|C-term;CON__Q9U6Y5	Zm_CYP81A9|C-term GFP tag	CYPs	33288750080	108.75	79.85	34.9543	3
27300999168	27732000768	26411999232	28433999872	60.8	19.871	26	24	19	24	60.8	60.2	58	60.8	NbD000081.1;NbD021878.1	ribulose-1,5-bisphosphate carboxylase/oxygenase small chain (Rubisco) (CUA55116.1);ribulose-1,5-bisphosphate carboxylase/oxygenase small chain (Rubisco) (CUA55116.1)	Others	27469749760	23.25	59.95	34.6771	4
22114000896	23915999232	23281000448	25688000512	77	48.525	66	73	61	78	73.6	73.2	73.6	73.9	NbD032982.1;NbD042270.1	ribulose bisphosphate carboxylase/oxygenase activase 2, chloroplastic (XP_019254757.1);Partial, ribulose bisphosphate carboxylase/oxygenase activase 2, chloroplastic (XP_019254757.1)	Others	23749750272	69.5	73.575	34.4672	5
22431000576	22556999680	25262000128	21565999104	54.2	55.225	45	42	43	47	54.2	54.2	54.2	54.2	NbD031353.1;NbD037953.1;NbD007099.1;NbD029306.1	ATP synthase F1 subunit 1 (mitochondrion) (YP_173459.1);Partial, ATP synthase F1 subunit 1 (mitochondrion) (YP_173459.1)	Others	22953999872	44.25	54.2	34.418	6
16620000256	17419999232	15489999872	16206000128	57.5	41.865	31	35	35	42	55.4	54.1	56.2	57.3	NbD024969.1;NbD046880.1;NbD015760.1	ADP,ATP carrier protein, mitochondrial (XP_016436941.1);ADP,ATP carrier protein, mitochondrial (XP_016436941.1);Partial, ADP,ATP carrier protein, mitochondrial (XP_018633110.1)	Others	16433999872	35.75	55.75	33.936	7
13697999872	15909999616	15747999744	15329000448	91.5	68.615	95	87	87	95	89.9	84.3	87.6	89.2	NbD052049.1	V-type proton ATPase catalytic subunit A-like (XP_016489565.1)	Others	15171249920	91	87.75	33.8206	8
11969000448	12462999552	12686999552	14247000064	56.4	20.179	20	25	29	22	56.4	56.4	56.4	56.4	NbE03058344.1	ribulose bisphosphate carboxylase small chain S41, chloroplastic-like (XP_016461746.1)	Others	12841499904	24	56.4	33.5801	9
10961000448	11559999488	10622000128	11061000192	69.3	71.134	55	58	53	63	65.5	66.7	64.7	68.1	NbD020434.1;NbE03058635.1	HSP70 (ARH56399.1);HSP70 (ARH56399.1)	Others	11051000064	57.25	66.25	33.3635	10
10734000128	10199000064	11822000128	10764999680	75	193.11	136	114	121	146	69.4	65.6	68.5	72.1	NbE44074319.1;NbD046191.1;NbE03056185.1	clathrin heavy chain 2-like (XP_016469196.1);clathrin heavy chain 2 (XP_019254874.1);clathrin heavy chain 2-like (XP_009617483.1)	Others	10880000000	129.25	68.9	33.341	11
11054999552	11463000064	11200000000	9247699968	69.9	44.83	36	32	36	35	65.4	59.8	64.4	64	NbD004677.1	60S ribosomal protein L4-like (XP_009769094.1)	Others	10741424896	34.75	63.4	33.3225	12
10588999680	10716000256	11274000384	9819299840	60	32.757	25	28	28	27	49.3	57.6	51.7	55.2	NbD052973.1	40S ribosomal protein S4 (XP_016472376.1)	Others	10599575040	27	53.45	33.3033	13
9633099776	10503000064	10958000128	10286000128	77.5	54.179	61	46	54	54	76	77.5	76	77.5	NbD013365.1;NbD021332.1;NbE44069573.1;NbE05064852.1	V-type proton ATPase subunit B2-like (XP_019235987.1);V-type proton ATPase subunit B2-like (XP_019235987.1);V-type proton ATPase subunit B2-like (XP_019235987.1);V-type proton ATPase subunit B2 isoform X2 (XP_018623294.1)	Others	10345025024	53.75	76.75	33.2682	14
10001999872	11370999808	9804099584	9223900160	57.6	44.41	32	33	27	30	57.1	57.3	50.9	57.3	NbD005717.1	60S ribosomal protein L3 (XP_016465405.1)	Others	10100249856	30.5	55.65	33.2337	15
10147000320	10225999872	9138599936	9815199744	62.8	35.959	29	27	26	30	62.8	54.7	51.4	62.8	NbD044058.1;NbD036389.1	carbonic anhydrase, chloroplastic isoform X1 (XP_016443404.1);carbonic anhydrase, chloroplastic isoform X1 (XP_019237480.1)	Others	9831699968	28	57.925	33.1948	16
9415900160	9478299648	10709000192	9061300224	70.7	27.527	22	24	22	20	67.2	67.2	69.9	69.9	NbE03061776.1;NbD039901.1	mitochondrial outer membrane protein porin of 34 kDa (XP_019263437.1);mitochondrial outer membrane protein porin of 34 kDa (XP_019263437.1)	Others	9666125056	22	68.55	33.1703	17
8663700480	10183999488	9360499712	9376199680	54.9	31.126	25	25	21	25	54.9	52.5	54.9	51.1	NbD037868.1;NbD003344.1;NbD015367.1	40S ribosomal protein SA-like (XP_019230676.1);40S ribosomal protein SA-like (XP_009789865.1);40S ribosomal protein Sa-2-like isoform X2 (XP_009594850.1)	Others	9396099840	24	53.35	33.1294	18
8958100480	9404300288	9260499968	8239399936	52.5	30.244	24	22	25	23	50.7	50	52.5	52.5	NbD019734.1;NbD044430.1;NbD019732.1	40S ribosomal protein S2-3-like (XP_019250704.1);40S ribosomal protein S2-3-like (XP_019250704.1);40S ribosomal protein S2-3-like (XP_019250704.1)	Others	8965575168	23.5	51.425	33.0617	19
8835399680	9471899648	9045000192	7971500032	60.9	29.727	29	29	28	29	60.5	60.5	60.5	60.5	NbD031906.1	40S ribosomal protein S3a (XP_019247516.1)	Others	8830949888	28.75	60.5	33.0399	20
8642400256	8308599808	8096399872	8761700352	56.5	105.07	65	65	58	62	54.6	52.4	52.7	53.1	NbD004594.1;NbE03058352.1;NbD020523.1	plasma membrane ATPase 2 (XP_016457714.1)	Others	8452275072	62.5	53.2	32.9767	21
7491100160	8029199872	8543499776	8755800064	55.2	93.078	55	55	52	53	53.1	48.3	53.1	55.2	NbD028722.1	endoplasmin homolog (XP_009791518.1)	Others	8204899968	53.75	52.425	32.9338	22
7714200064	8527099904	7975499776	8195299840	73.2	35.99	32	29	27	33	69.5	67.4	68.3	73.2	NbD009566.1	guanine nucleotide-binding protein subunit beta-like protein (XP_016474111.1)	Others	8103024896	30.25	69.6	32.9158	23
7929800192	8160600064	8556199936	7379100160	62.8	28.067	27	28	25	28	62.8	62.8	62.8	62.8	NbD046539.1;NbD036440.1	60S ribosomal protein L7-2-like (XP_016508538.1);60S ribosomal protein L7-2-like (XP_016508538.1)	Others	8006425088	27	62.8	32.8985	24
7621199872	7799600128	7447600128	8311499776	57.9	73.73	52	48	53	47	55.5	57.3	51	57.2	NbD042545.1	luminal-binding protein 5 (XP_019237640.1)	Others	7794974976	50	55.25	32.8599	25
7012499968	6903199744	7888300032	8659300352	57.8	55.41	30	31	27	32	50.5	45.4	50.5	57.8	NbD029578.1;NbD001885.1;NbE05067733.1;NbD021566.1	ATP synthase CF1 alpha subunit (plastid) (NP_054481.2);ATP synthase CF1 alpha subunit (plastid) (NP_054481.2);ATP synthase CF1 alpha subunit (plastid) (NP_054481.2)	Others	7615825024	30	51.05	32.8264	26
8023099904	7671399936	7557199872	6435800064	58.3	23.584	18	21	16	26	51.5	51.9	51.9	57.8	NbD016943.1;NbD036571.1;NbD027710.1;NbD023451.1	60S ribosomal protein L13-2-like (XP_019225018.1);60S ribosomal protein L13-1-like (XP_016485268.1)	Others	7421874944	20.25	53.275	32.7891	27
7222199808	7161999872	8124499968	7108400128	57.4	19.9	10	11	10	14	57.4	52.7	53.2	57.4	NbD036398.1	50S ribosomal protein L12, chloroplastic (XP_019253732.1)	Others	7404274944	11.25	55.175	32.7857	28
7229199872	7007900160	7421899776	7580899840	66.4	16.148	11	12	12	11	65.7	65.7	65.7	58.7	NbD048450.1;NbD047204.1;NbD018733.1;NbD032790.1;NbD039930.1;NbD030300.1;NbD005441.1;NbD004846.1;NbD027911.1;NbD036061.1;NbD004222.1	40S ribosomal protein S13 (XP_019248427.1);40S ribosomal protein S13 (XP_019248427.1);40S ribosomal protein S13 (XP_019248427.1);40S ribosomal protein S13 (XP_019248427.1);40S ribosomal protein S13 (XP_019248427.1);40S ribosomal protein S13 (XP_01924	Others	7309974912	11.5	63.95	32.7672	29
7237499904	7010400256	7377299968	6669899776	57.4	23.028	18	18	19	20	51.3	51.3	51.3	51.8	NbD014898.1;NbD032461.1;NbD000097.1	40S ribosomal protein S9-2-like (XP_009779308.1);40S ribosomal protein S9-2-like (XP_019227869.1)	Others	7073774976	18.75	51.425	32.7198	30
6877199872	7555400192	7202800128	6333499904	45.2	34.54	19	18	18	17	44.9	44.9	44.9	44.9	NbD029126.1;NbE03060847.1;NbE44070740.1	60S ribosomal protein L5-like (XP_016438102.1);60S ribosomal protein L5-like (XP_016438102.1);60S ribosomal protein L5 isoform X1 (XP_019258074.1)	Others	6992225024	18	44.9	32.7031	31
6735000064	8083200000	6650599936	6271099904	47.9	29.169	19	14	15	15	47.1	33.1	47.5	47.9	NbD023306.1;NbD003909.1;NbD051820.1;NbD018470.1;NbD015840.1;NbE44070307.1	60S ribosomal protein L7a-1 (XP_019259878.1);60S ribosomal protein L7a-1 (XP_019259878.1);60S ribosomal protein L7a-2-like (XP_019231092.1);60S ribosomal protein L7a-2 (XP_016502748.1);60S ribosomal protein L7a-2 (XP_016502748.1);60S ribosomal protein	Others	6934974976	15.75	43.9	32.6912	32
7087799808	6844400128	6731299840	6626800128	56.7	34.189	19	15	18	23	55.5	49.2	49.2	56.4	NbD017850.1;NbE44072063.1;NbD033514.1;NbD046729.1	60S acidic ribosomal protein P0 (XP_016462825.1);60S acidic ribosomal protein P0 (XP_019224266.1)	Others	6822574976	18.75	52.575	32.6677	33
7001299968	7251400192	6899299840	5984099840	66	21.961	24	23	22	21	66	66	66	66	NbD023579.1	60S ribosomal protein L9-1-like (XP_019257367.1)	Others	6784024960	22.5	66	32.6595	34
6887199744	7680999936	6304600064	5801500160	58.3	23.519	15	13	13	15	50	41.3	53.4	54.4	NbD009490.1;NbD038231.1;NbD034459.1	60S ribosomal protein L13a-4-like (XP_019233269.1);60S ribosomal protein L13a-4-like (XP_016459960.1);Partial, 60S ribosomal protein L13a-4-like (XP_016459960.1)	Others	6668574976	14	49.775	32.6347	35
6989100032	6920600064	6458800128	6133400064	32.4	80.02	29	28	19	26	30.3	30.9	32.4	30.8	NbD032416.1	RNA (SMZ59132.1)	Others	6625475072	25.5	31.1	32.6254	36
6092599808	7377500160	5759499776	6624000000	80.7	26.562	24	28	25	27	67.2	77.3	76.9	67.2	NbD006299.1;NbD031529.1;NbE05068423.1	40S ribosomal protein S3-1-like (XP_016500605.1);40S ribosomal protein S3-1-like (XP_016500605.1);40S ribosomal protein S3-1-like (XP_016500605.1)	Others	6463399936	26	72.15	32.5896	37
6233500160	6710900224	6468599808	5990600192	56.4	15.267	14	15	16	14	56.4	56.4	56.4	56.4	NbD035245.1	probable 60S ribosomal protein L14 (XP_019250092.1)	Others	6350900096	14.75	56.4	32.5643	38
5709400064	6673099776	6236400128	6439000064	85.5	31.649	29	35	31	29	74.7	74.1	82.8	75.1	NbD016480.1	mitochondrial dicarboxylate/tricarboxylate transporter DTC-like (XP_009620891.1)	Others	6264475008	31	76.675	32.5445	39
5897500160	6191699968	5712000000	6137600000	52.6	49.336	23	23	19	23	40	39.8	46.5	40	NbE03056103.1;NbD029989.1;NbE44072637.1;NbD039606.1	elongation factor 1-alpha (XP_016508842.1);elongation factor 1-alpha (XP_016508842.1);elongation factor 1-alpha (XP_019255352.1);elongation factor 1-alpha (XP_019255352.1)	Others	5984700032	22	41.575	32.4786	40
6616399872	5780899840	5744099840	4917600256	57.9	17.541	16	14	15	17	57.9	52.6	52.6	57.2	NbD010804.1;NbD026178.1	40S ribosomal protein S18 (XP_019262173.1);40S ribosomal protein S18-like (XP_016474087.1)	Others	5764749952	15.5	55.075	32.4246	41
5835400192	6059299840	5207300096	5426500096	57.9	43.727	26	26	26	32	49	55.4	55.7	57.9	NbD023822.1	mitochondrial phosphate carrier protein 3, mitochondrial-like (XP_016455550.1)	Others	5632125056	27.5	54.5	32.391	42
5421000192	5594699776	5352000000	5674200064	46.9	25.108	12	14	11	15	46	46	46	46	NbD042159.1;NbD021396.1	40S ribosomal protein S8 (XP_016506572.1);40S ribosomal protein S8 (XP_016506572.1)	Others	5510475008	13	46	32.3595	43
5397899776	5880800256	5687099904	4791399936	41.7	20.844	12	14	17	12	41.7	41.7	41.7	41.7	NbD003621.1	60S ribosomal protein L18-2-like (XP_019243667.1)	Others	5439299968	13.75	41.7	32.3408	44
5160699904	5487000064	5554200064	4729500160	66.9	44.698	21	22	22	29	66.4	60.7	64.7	63	NbD045703.1	60S ribosomal protein L4-1-like (XP_019260574.1)	Others	5232850048	23.5	63.7	32.2849	45
4572700160	4619200000	4630499840	6920000000	68.2	28.411	17	16	14	18	63.3	63.3	56.6	63.3	NbD017092.1;NbD009418.1	chlorophyll a-b binding protein 50, chloroplastic-like (XP_016445667.1);chlorophyll a-b binding protein 50, chloroplastic-like (XP_009782921.1)	Others	5185600000	16.25	61.625	32.2719	46
5250800128	5090999808	5552500224	4810100224	80	23.366	28	29	29	27	80	72.4	80	80	NbD006402.1;NbD011065.1;NbD000786.1	40S ribosomal protein S5-like (XP_019239300.1);40S ribosomal protein S5-like (XP_019239300.1);Partial, 40S ribosomal protein S5-like (XP_016493595.1)	Others	5176100096	28.25	78.1	32.2692	47
5278300160	5418899968	5516100096	3961100032	58.9	19.863	20	19	16	18	58.9	58.9	58.9	58.9	NbD034397.1;NbD030971.1	60S ribosomal protein L17-1-like (XP_019243539.1);Partial, 60S ribosomal protein L17-1-like (XP_019243539.1)	Others	5043600064	18.25	58.9	32.2318	48
5075999744	5229499904	5290100224	4531700224	63.3	16.804	13	12	12	9	63.3	57.1	63.3	58.5	NbD001268.1	40S ribosomal protein S16-like (XP_019230859.1)	Others	5031825024	11.5	60.55	32.2284	49
4801600000	4635800064	5079099904	4917000192	40.7	162.04	57	50	62	61	36.1	35.9	37.5	38	NbE03059085.1;NbD013388.1;NbE05063796.1;NbE03058628.1;NbE44071401.1;NbD025531.1;NbD025965.1;NbD013195.1	PDR-type ACB transporter (BAR94043.1);PDR-type ACB transporter (BAR94043.1)	Others	4858375040	57.5	36.875	32.1778	50
5212100096	5099100160	5008600064	4042400000	52.8	13.725	9	13	12	17	52.8	52.8	52.8	52.8	NbD050753.1;NbD046044.1	40S ribosomal protein S20-2-like (XP_019232040.1);40S ribosomal protein S20-2-like (XP_019232040.1)	Others	4840550080	12.75	52.8	32.1725	51
4798000128	4809099776	5095199744	4586800128	58.6	20.788	14	9	13	18	54.7	54.7	54.7	58.6	NbD047317.1;NbD043676.1;NbD035875.1;NbD034877.1;NbD017934.1;NbD010159.1;NbE03053924.1;NbD004894.1;NbD049101.1	60S ribosomal protein L11-1-like (XP_019262120.1);60S ribosomal protein L11-1-like (XP_019262120.1);60S ribosomal protein L11-1 (XP_019227576.1);60S ribosomal protein L11-1-like (XP_019262120.1);60S ribosomal protein L11-1-like (XP_019262120.1);60S ri	Others	4822274944	13.5	55.675	32.1671	52
4680000000	4684100096	5334600192	4576200192	56.2	27.467	17	19	24	20	53.7	54.1	53.7	56.2	NbE03056927.1;NbD014872.1	probable ATP synthase 24 kDa subunit, mitochondrial (XP_016487066.1);Partial, probable ATP synthase 24 kDa subunit, mitochondrial (XP_016487066.1)	Others	4818725120	20	54.425	32.166	53
4747400192	4889500160	5298299904	4204699904	55.9	15.906	10	10	8	10	54.5	55.2	55.2	55.9	NbD002190.1;NbD013740.1;NbE03056937.1	60S ribosomal protein L28-1-like (XP_016507293.1);60S ribosomal protein L28-1-like (XP_016507293.1);60S ribosomal protein L28-1-like (XP_019233583.1)	Others	4784975040	9.5	55.2	32.1559	54
4279600128	4463900160	5483200000	4827400192	46.5	25.025	15	14	17	21	42.9	43.8	44.7	46.5	NbD047411.1;NbD015307.1	40S ribosomal protein S7-like (XP_009784650.1)	Others	4763525120	16.75	44.475	32.1494	55
4800799744	4265999872	5187299840	4209100032	50	17.818	9	9	8	6	48.2	50	50	50	NbD048818.1;NbD035713.1;NbD031743.1;NbD014632.1;NbD009629.1;NbD008042.1;NbD017729.1;NbD014776.1	60S ribosomal protein L12 (XP_019261679.1);60S ribosomal protein L12-like (XP_019262388.1);60S ribosomal protein L12 (XP_019261679.1);60S ribosomal protein L12-like (XP_019262388.1);60S ribosomal protein L12-like (XP_019262388.1);60S ribosomal protein	Others	4615799872	8	49.55	32.1039	56
5301700096	4164400128	4317799936	4432099840	71.3	42.702	25	24	23	26	64.6	56.4	64.3	65.6	NbD032306.1;NbD032270.1	glyceraldehyde 3-phosphate dehydrogenase-A (BAP91041.1);glyceraldehyde 3-phosphate dehydrogenase-A (BAP91041.1)	Others	4554000000	24.5	62.725	32.0845	57
4591499776	4469000192	4881800192	4096000000	35.8	13.768	7	7	7	9	34.2	34.2	34.2	34.2	NbD031784.1;NbD028515.1;NbD010643.1;NbD010400.1;NbD007887.1	60S ribosomal protein L34 (XP_019232842.1);60S ribosomal protein L34 (XP_016455712.1);60S ribosomal protein L34 (XP_019232842.1);60S ribosomal protein L34 (XP_019232842.1);60S ribosomal protein L34 (XP_019232842.1)	Others	4509575040	7.5	34.2	32.0703	58
4473099776	4792900096	4484199936	4245499904	53.5	28.201	20	20	17	21	45.8	53.1	45.8	45.8	NbD007127.1	60S ribosomal protein L8-like (XP_019250372.1)	Others	4498924928	19.5	47.625	32.0669	59
4407699968	4377900032	4545200128	4084400128	75.9	57.415	47	45	44	46	68.9	66.5	63.3	73.7	NbD025066.1;NbD039780.1;NbD014018.1;NbD021111.1;NbD027296.1;NbD010669.1;NbD021113.1;NbE03055230.1;NbD001435.1	AAA-ATPase At3g50940-like (XP_016452706.1)	Others	4353800064	45.5	68.1	32.0196	60
4204000000	5035899904	3775099904	4195800064	48.9	24.775	16	17	14	18	47.9	44.7	47.9	48.9	NbD019576.1;NbD027010.1	QM (ACT65738.1)	Others	4302699968	16.25	47.35	32.0026	61
4280399872	4122700032	4331800064	3855800064	43.7	15.685	6	7	7	7	43.7	43.7	43.7	43.7	NbD022455.1	60S ribosomal protein L27 (XP_019253294.1)	Others	4147675008	6.75	43.7	31.9497	62
4058500096	4238400000	3987699968	4215500032	52.5	61.424	25	28	24	27	42.7	46.4	49.4	44.7	NbD012525.1	calnexin homolog 1-like (XP_019234878.1)	Others	4125025024	26	45.8	31.9418	63
3526500096	3886500096	4287800064	4645400064	77.2	55.457	34	27	33	37	74.4	59.5	71	73.4	NbE05063564.1;NbD046180.1;NbE05063563.1;NbD029787.1	protein disulfide-isomerase-like (XP_018631719.1);protein disulfide-isomerase-like (XP_018631719.1);protein disulfide-isomerase-like (XP_019229837.1)	Others	4086550080	32.75	69.575	31.9282	64
4230099968	4842599936	3527600128	3644499968	48	24.173	15	12	13	17	47.5	42.6	47.5	47.5	NbD016565.1	60S ribosomal protein L15 (XP_019243317.1)	Others	4061200000	14.25	46.275	31.9193	65
4241799936	4306999808	3684800000	4010200064	49.1	47.443	6	8	6	9	47.9	46.1	47.9	48.9	NbD006492.1;NbD041021.1;NbE44073832.1;NbD003443.1;NbE03059025.1	ADP,ATP carrier protein, mitochondrial (XP_009760860.1)	Others	4060949952	7.25	47.7	31.9192	66
3689600000	4448099840	3887699968	4107899904	70.8	19.793	21	23	22	24	70.2	70.2	70.2	66.7	NbD028091.1	ATP synthase subunit d, mitochondrial (XP_019255361.1)	Others	4033324928	22.5	69.325	31.9093	67
3995000064	4075300096	3987800064	3909600000	53.8	17	13	17	15	12	53.2	53.8	53.2	53.8	NbD007928.1;NbD052997.1;NbE03060435.1;NbD025477.1	unnamed protein product (CBD25108.1);nascent polypeptide-associated complex subunit beta-like (XP_019255866.1);basic transcription factor 3-like (XP_016475639.1);nascent polypeptide-associated complex subunit beta-like (XP_016485435.1)	Others	3991925056	14.25	53.5	31.8944	68
3711699968	3941799936	4119099904	3692900096	56.5	24.622	10	17	12	16	45.4	52.8	45.4	52.8	NbD035474.1;NbD001029.1	60S ribosomal protein L10a-1-like (XP_019231991.1);60S ribosomal protein L10a-1-like (XP_019231991.1)	Others	3866374976	13.75	49.1	31.8483	69
4155099904	3685799936	3806599936	3757100032	51.8	105.24	40	37	42	58	49.1	48.8	47.9	50.9	NbD039302.1	plasma membrane ATPase 4 (XP_016474816.1)	Others	3851149952	44.25	49.175	31.8426	70
3913200128	4115000064	3584699904	3615699968	64.9	52.672	11	11	12	9	62.6	62.2	62.6	62.8	NbD012851.1	ribulose bisphosphate carboxylase/oxygenase activase 1, chloroplastic isoform X2 (XP_016501446.1)	Others	3807150016	10.75	62.55	31.8261	71
3760300032	3956900096	3955300096	3484100096	56.2	21.467	10	12	9	12	53.4	48.9	50.6	50.6	NbD019568.1;NbD042343.1	60S ribosomal protein L18a (XP_019247951.1);60S ribosomal protein L18a (XP_019247951.1)	Others	3789150080	10.75	50.875	31.8192	72
3664699904	4343799808	3563300096	3415800064	56.5	25.443	10	14	10	14	50.9	56.1	51.7	51.7	NbD022944.1	60S ribosomal protein L6-like isoform X1 (XP_009772155.1)	Others	3746899968	12	52.6	31.8031	73
3664000000	3745799936	3868400128	3344000000	65.3	16.238	19	20	15	18	65.3	59.7	65.3	65.3	NbD022585.1	40S ribosomal protein S17 (XP_016443720.1)	Others	3655550016	18	63.9	31.7674	74
3547699968	3328300032	3973100032	3675899904	56.5	39.766	24	24	22	26	54.3	56.2	51.8	56.2	NbD000560.1	ATP synthase subunit gamma, mitochondrial-like (XP_016442589.1)	Others	3631249984	24	54.625	31.7578	75
3311800064	3433900032	3971899904	3684699904	68.4	59.609	44	45	42	46	66.9	62.5	65.3	66.9	NbD050361.1	probable mitochondrial-processing peptidase subunit beta, mitochondrial (XP_016474030.1)	Others	3600574976	44.25	65.4	31.7456	76
3303899904	3723800064	3603200000	3753400064	73.7	41.728	31	34	33	37	63.7	71.1	63.7	63.9	NbD035508.1;NbD038228.1	actin-7-like (XP_019226201.1)	Others	3596075008	33.75	65.6	31.7438	77
3627099904	3592999936	3408999936	3748300032	62.3	99.07	52	56	46	54	53.9	54.8	51.3	56.2	NbD036727.1;NbD051534.1;NbD049521.1;NbE03061008.1	dynamin-2A-like (XP_016447760.1)	Others	3594349952	52	54.05	31.7431	78
3724400128	3773799936	3576100096	3242700032	83.8	40.61	37	40	36	42	78.7	78.7	78.4	81.9	NbD028046.1	glycolate oxidase (ADM26718.1)	Others	3579250048	38.75	79.425	31.737	79
4356599808	2649299968	3830400000	3379000064	77.9	11.343	17	10	11	12	77.9	76.1	76.1	76.1	NbD047969.1	60S acidic ribosomal protein P2-1-like (XP_016445697.1)	Others	3553824960	12.5	76.55	31.7267	80
3537299968	4042299904	3455699968	3160900096	26.3	15.405	6	4	4	5	26.3	26.3	26.3	26.3	NbD052126.1;NbD048174.1;NbD038033.1;NbD037811.1	40S ribosomal protein S24-1 (XP_019259789.1);40S ribosomal protein S24-1 (XP_019259789.1);40S ribosomal protein S24-1 (XP_019259789.1);40S ribosomal protein S24-1 (XP_019259789.1)	Others	3549049984	4.75	26.3	31.7248	81
3478099968	3553900032	3420199936	3485600000	47	18.7	15	11	12	15	47	47	47	47	NbD048922.1	60S ribosomal protein L21-2-like (XP_016468588.1)	Others	3484449984	13.25	47	31.6983	82
3838299904	3049499904	2588100096	4450699776	73.7	35.919	30	25	21	30	73.4	71.2	73.4	69.6	NbD014817.1;NbE03059783.1;NbD049517.1	annexin D2-like (XP_019249858.1)	Others	3481649920	26.5	71.9	31.6971	83
3479000064	3716900096	3713400064	2969700096	65.1	25.443	22	21	18	24	65.1	65.1	65.1	65.1	NbD014989.1;NbE44071691.1	60S ribosomal protein L6-like (XP_019245444.1);60S ribosomal protein L6-like (XP_019245444.1)	Others	3469750080	21.25	65.1	31.6922	84
3640499968	3879300096	3303899904	3045199872	38.3	24.912	14	17	15	15	38.3	38.3	37.9	37.9	NbE05065846.1	60S ribosomal protein L19-1 (XP_019247440.1)	Others	3467224960	15.25	38.1	31.6911	85
3062099968	3442599936	3389499904	3798899968	39.4	24.306	9	8	9	10	39.4	39.4	39.4	39.4	NbD031371.1	photosystem I reaction center subunit III, chloroplastic-like (XP_016466668.1)	Others	3423274944	9	39.4	31.6727	86
3600499968	3366099968	3485700096	3119000064	69.3	16.345	10	13	14	10	64.7	64.7	64.7	68	NbD043694.1;NbD041460.1;NbD016868.1;NbD048288.1;NbD029946.1	Partial, 40S ribosomal protein S14-2-like (XP_016511987.1);Partial, 40S ribosomal protein S14-2-like (XP_016511987.1);Partial, 40S ribosomal protein S14-2-like (XP_016511987.1);40S ribosomal protein S14-2-like (XP_016511987.1);40S ribosomal protein S14	Others	3392825024	11.75	65.525	31.6598	87
3466599936	3393600000	3369799936	3030500096	68.5	29.176	21	20	22	22	68.5	65.9	68.5	68.5	NbD037593.1;NbE44071843.1	mitochondrial outer membrane protein porin of 36 kDa (XP_016444852.1);mitochondrial outer membrane protein porin of 36 kDa (XP_016444852.1)	Others	3315124992	21.25	67.85	31.6264	88
3247800064	3538800128	3501400064	2971399936	44.1	37.054	18	16	17	17	42.1	42.1	42.1	42.1	NbD023182.1;NbD022680.1	50S ribosomal protein L1, chloroplastic (XP_009625859.1);50S ribosomal protein L1, chloroplastic (XP_019231346.1)	Others	3314850048	17	42.1	31.6263	89
3041400064	3339200000	3432100096	3316000000	64.6	20.013	15	13	12	18	51.4	42	39.8	58	NbD013144.1;NbD046368.1	40S ribosomal protein S10-1-like (XP_019239830.1);40S ribosomal protein S10-1-like (XP_019239830.1)	Others	3282175040	14.5	47.8	31.612	90
3176499968	3241900032	3384499968	3162200064	62	63.897	25	26	25	34	50.3	49.9	50.8	55.9	NbE05065421.1;NbD033181.1;NbD020814.1	protein disulfide isomerase-like 1-3 (XP_019245617.1);protein disulfide isomerase-like 1-3 (XP_019245617.1)	Others	3241275008	27.5	51.725	31.5939	91
3397400064	3269600000	3126799872	2975300096	57.2	93.971	52	59	42	61	56.3	55.4	56.2	56.3	NbD013853.1;NbE05068830.1;NbE05067878.1	elongation factor 2 (XP_019254161.1);elongation factor 2 (XP_019254161.1)	Others	3192275008	53.5	56.05	31.5719	92
3273700096	2883599872	3289499904	3198200064	57.2	36.786	28	21	21	23	56.9	56.9	56.4	56.9	NbD015518.1;NbE05067353.1;NbD033721.1	chloroplast PsbO1 precursor (AFH57997.1);chloroplast PsbO1 precursor (AFH57997.1);chloroplast PsbO2 precursor (AFH57998.1)	Others	3161249984	23.25	56.775	31.5578	93
3029299968	3137499904	3420699904	3049600000	81.3	54.614	43	45	44	38	70.6	70.6	81	81.3	NbD009282.1	mitochondrial-processing peptidase subunit alpha-like (XP_019245878.1)	Others	3159274944	42.5	75.875	31.5569	94
3067800064	3277799936	3082099968	3195099904	50.9	80.268	39	40	41	40	43.8	45.1	45.9	45.8	NbD003943.1;NbD030459.1	heat shock cognate protein 80-like (XP_009763345.1);heat shock protein 90-3 (ALD51962.1)	Others	3155699968	40	45.15	31.5553	95
2761299968	3840199936	2604800000	3375699968	59.4	20.361	4	3	5	4	59.4	45.6	56.7	59.4	NbD028157.1	ribulose-1,5-bisphosphate carboxylase/oxygenase small chain (Rubisco) (CUA55116.1)	Others	3145499968	4	55.275	31.5506	96
3018500096	3768100096	2753700096	2951000064	50.6	17.701	11	11	6	11	50.6	50.6	50.6	50.6	NbD010028.1	ubiquitin-40S ribosomal protein S27a-like (XP_019257469.1)	Others	3122825088	9.75	50.6	31.5402	97
3089900032	2564999936	3099599872	3555699968	63.7	37.665	20	19	18	19	63.7	63.7	63.7	63.7	NbD008120.1;NbD008119.1;NbD000167.1	glucan endo-1,3-beta-glucosidase, acidic isoform GI9-like (XP_009780913.1);glucan endo-1,3-beta-glucosidase, acidic isoform GI9-like (XP_009780913.1);glucan endo-1,3-beta-glucosidase, acidic isoform GI9-like (XP_009780913.1)	Others	3077549952	19	63.7	31.5191	98
2904699904	2998000128	3340600064	3006700032	74.5	14.954	15	16	10	15	74.5	74.5	74.5	74.5	NbD023030.1	40S ribosomal protein S12-like (XP_019235061.1)	Others	3062500032	14	74.5	31.5121	99
3153900032	2577799936	2955099904	3437900032	62.7	31.07	21	14	15	21	59.2	56.3	59.2	59.2	NbD047275.1;NbD043458.1	chlorophyll a-b binding protein CP29.1, chloroplastic-like (XP_016449234.1);chlorophyll a-b binding protein CP29.1, chloroplastic-like (XP_016449234.1)	Others	3031174976	17.75	58.475	31.4972	100
2892400128	3103600128	2854200064	3252400128	77.4	68.782	43	42	39	49	77	69.7	67.9	71.8	NbD046136.1;NbE03054704.1	dynamin-related protein 1E (XP_019260331.1);dynamin-related protein 1E (XP_019260331.1)	Others	3025650112	43.25	71.6	31.4946	101
3291399936	3430299904	2924000000	2455000064	43.8	28.305	12	10	9	10	35.7	38.6	35.7	35.7	NbD024953.1	40S ribosomal protein S6-like (XP_019230741.1)	Others	3025174976	10.25	36.425	31.4944	102
3035300096	2770299904	3622700032	2512900096	31.7	14.315	8	6	9	10	31.7	31.7	31.7	31.7	NbD034110.1;NbD045831.1;NbD045346.1;NbD019757.1	60S ribosomal protein L35 (XP_009758088.1);60S ribosomal protein L35-like (XP_019236375.1);60S ribosomal protein L35 (XP_016437633.1);60S ribosomal protein L35-like (XP_016432600.1)	Others	2985300032	8.25	31.7	31.4752	103
3074200064	3301499904	2775300096	2742299904	56	17.687	13	14	15	14	55.3	55.3	55.3	48.4	NbD037633.1	40S ribosomal protein S11 (XP_019254927.1)	Others	2973324992	14	53.575	31.4694	104
3418800128	2993600000	3025299968	2372100096	27.5	17.236	5	4	6	5	26.1	26.1	26.1	27.5	NbD039520.1;NbD014363.1;NbD044612.1;NbD025627.1;NbD020313.1;NbD018795.1;NbD001284.1;NbE05065758.1;NbD049002.1	60S ribosomal protein L24 (XP_019250786.1);60S ribosomal protein L24-like (XP_019224405.1);60S ribosomal protein L24 (XP_019250786.1);60S ribosomal protein L24-like (XP_019245924.1);60S ribosomal protein L24-like (XP_019224405.1);60S ribosomal protein	Others	2952450048	5	26.45	31.4593	105
2780900096	3507399936	2866400000	2640999936	66.2	62.104	29	33	26	27	63.7	63.7	59.8	59.8	NbD046002.1	ruBisCO large subunit-binding protein subunit alpha (XP_009799931.1)	Others	2948924992	28.75	61.75	31.4575	106
3168699904	2960100096	2575899904	2902799872	59.1	102.85	59	60	52	57	56.6	52.3	53.5	57.6	NbD034912.1;NbE44071929.1;NbE44071928.1	ATP-dependent Clp protease ATP-binding subunit ClpA homolog CD4B, chloroplastic-like (XP_016476811.1);ATP-dependent Clp protease ATP-binding subunit ClpA homolog CD4B, chloroplastic-like (XP_016476811.1);chloroplast ATP-dependent Clp protease chaperone p	Others	2901874944	57	55	31.4343	107
3218800128	3336499968	2835699968	2083299968	36.4	11.77	8	8	6	7	36.4	36.4	36.4	36.4	NbD028652.1;NbD022971.1;NbD001068.1;NbE03061671.1;NbD022270.1	40S ribosomal protein S25 (XP_019252409.1);40S ribosomal protein S25 (XP_019252409.1);40S ribosomal protein S25 (XP_019252409.1);40S ribosomal protein S25-like (XP_019241494.1);Partial, 40S ribosomal protein S25 (XP_019252409.1)	Others	2868575008	7.25	36.4	31.4177	108
2743399936	2710299904	2943500032	2801600000	52.9	47.479	26	23	21	22	52.4	45	50.5	47.1	NbD004413.1;NbE05065598.1;NbE03062093.1	calreticulin (XP_019242768.1);calreticulin (XP_019242768.1);calreticulin isoform X2 (XP_009804594.1)	Others	2799699968	23	48.75	31.3826	109
2722500096	3180600064	2678500096	2525900032	69.3	63.115	36	36	29	31	61.9	63.8	59.6	58.9	NbD043334.1	chaperonin 60 subunit beta 2, chloroplastic (XP_009790232.1)	Others	2776875072	33	61.05	31.3708	110
2783099904	2598000128	2831200000	2858400000	67.1	59.042	36	32	31	37	66.9	62.1	66.3	67.1	NbD039121.1	cytochrome P450 81F3-like (XP_016503274.1)	CYPs	2767675008	34	65.6	31.366	111
2594200064	2716600064	3020100096	2681299968	64	80.088	41	47	49	51	58.7	59.1	58.7	56.3	NbD002601.1;NbE05067600.1	NADH dehydrogenase [ubiquinone] iron-sulfur protein 1, mitochondrial (XP_009758542.1);NADH dehydrogenase [ubiquinone] iron-sulfur protein 1, mitochondrial (XP_009758542.1)	Others	2753050048	47	58.2	31.3584	112
2737299968	2461700096	2728199936	3081700096	68.8	30.441	17	20	19	20	60.4	60.4	60.4	60.4	NbD018463.1;NbD032924.1	chlorophyll a-b binding protein CP26, chloroplastic-like (XP_016499504.1);chlorophyll a-b binding protein CP26, chloroplastic (XP_016458800.1)	Others	2752225024	19	60.4	31.358	113
2531399936	2761100032	3258800128	2432100096	75	59.81	9	10	10	8	74.8	73.3	74.8	75	NbD031394.1;NbD020817.1	ATP synthase subunit beta, mitochondrial (XP_019261587.1);ATP synthase subunit beta, mitochondrial (XP_009777779.1)	Others	2745850048	9.25	74.475	31.3546	114
2793999872	3085799936	2597799936	2387599872	71.4	15.015	20	19	17	21	64.3	64.3	57.1	64.3	NbD043770.1;NbD026692.1;NbD005413.1;NbD049408.1	60S ribosomal protein L23 (XP_019248285.1);60S ribosomal protein L23 (XP_019248285.1);60S ribosomal protein L23 (XP_019248285.1)	Others	2716299904	19.25	62.5	31.339	115
2729999872	2728699904	2571899904	2833700096	74.9	68.228	40	49	39	48	69.1	65.2	70.8	71.8	NbD028787.1;NbD042866.1	dynamin-related protein 5A (XP_019229600.1);dynamin-related protein 5A (XP_019229600.1)	Others	2716074944	44	69.225	31.3389	116
2893499904	2754800128	2375699968	2551699968	58.6	15.601	13	12	13	16	54.9	48.1	48.9	50.4	NbD052974.1;NbD030669.1;NbD008640.1	60S ribosomal protein L32-1 (XP_019239537.1);60S ribosomal protein L32-1 (XP_019239537.1);60S ribosomal protein L32-1 (XP_019239537.1)	Others	2643924992	13.5	50.575	31.3	117
2557900032	2700900096	2834400000	2458899968	46	31.624	19	12	13	14	46	43.2	45.6	46	NbD007942.1	50S ribosomal protein L4, chloroplastic (XP_019249727.1)	Others	2638025024	14.5	45.2	31.2968	118
2958200064	2185400064	2836400128	2357299968	74.1	11.382	10	9	10	9	74.1	74.1	74.1	74.1	NbD038933.1;NbE44073120.1	60S acidic ribosomal protein P1-like (XP_009773055.1);60S acidic ribosomal protein P1-like (XP_009773055.1)	Others	2584325056	9.5	74.1	31.2671	119
2628400128	2506700032	2705400064	2471899904	49.7	16.087	12	12	14	16	49.7	49.7	49.7	49.7	NbD042964.1	40S ribosomal protein S19-3-like (XP_019256164.1)	Others	2578100032	13.5	49.7	31.2637	120
2501900032	2678899968	2821400064	2176199936	60.7	29.386	21	22	21	24	58.8	60.3	59.6	53.9	NbE44070664.1;NbE05068669.1;NbD019421.1;NbD011565.1;NbE05066088.1;NbD000187.1	50S ribosomal protein L5, chloroplastic (XP_016434689.1);50S ribosomal protein L5, chloroplastic (XP_009782093.1);50S ribosomal protein L5, chloroplastic (XP_016434689.1);50S ribosomal protein L5, chloroplastic (XP_009782093.1);50S ribosomal protein L5	Others	2544600000	22	58.15	31.2448	121
2687600128	2570899968	2657600000	2226899968	73.7	31.808	24	19	24	25	69.9	70.2	69.9	70.2	NbD018346.1;NbD003973.1	prohibitin-1, mitochondrial-like (XP_019263650.1)	Others	2535750016	23	70.05	31.2398	122
2264499968	2889900032	2574899968	2407600128	81.8	30.623	30	36	33	33	81.8	81.8	81.8	81.8	NbD004296.1	mitochondrial carnitine/acylcarnitine carrier-like protein (XP_016510280.1)	Others	2534225024	33	81.8	31.2389	123
2355200000	2649499904	2463600128	2501700096	70.7	42.863	26	26	24	27	62.5	68.9	68.9	68.9	NbD009596.1	V-type proton ATPase subunit C (XP_019232405.1)	Others	2492500032	25.75	67.3	31.2149	124
2639500032	2238899968	2439699968	2627800064	68.6	50.186	27	26	24	29	62.6	62.6	64.9	64.9	NbE03057227.1;NbD018501.1	phosphoglycerate kinase, chloroplastic (XP_019255499.1);phosphoglycerate kinase, chloroplastic (XP_019255499.1)	Others	2486475008	26.5	63.75	31.2115	125
2542500096	2594099968	2572999936	2120099968	51.2	44.402	12	13	15	14	50.9	46.8	50.9	51.2	NbD001331.1	60S ribosomal protein L3-2-like (XP_016443425.1)	Others	2457424992	13.5	49.95	31.1945	126
2562400000	2488699904	2100700032	2432600064	65.2	31.601	15	14	15	16	60.3	61	53	64.8	NbD038738.1	L-ascorbate peroxidase 3, peroxisomal (XP_019260746.1)	Others	2396100000	15	59.775	31.158	127
2307200000	2382200064	2539599872	2344300032	54.7	52.567	23	21	23	25	48.8	45.9	46.1	48.8	NbD032700.1;NbD046211.1	aldehyde dehydrogenase (XP_019247696.1)	Others	2393324992	23	47.4	31.1564	128
2087000064	2680499968	2372699904	2293700096	57.7	149.43	45	49	44	57	49.2	47.9	49.4	50.1	NbE05066551.1;NbD005386.1	tripeptidyl-peptidase 2 isoform X1 (XP_009796711.1);tripeptidyl-peptidase 2 isoform X1 (XP_009796711.1)	Others	2358475008	48.75	49.15	31.1352	129
2287800064	2199500032	2515300096	2412400128	69.8	192.75	40	42	39	45	64.5	64.8	63.3	68.1	NbD010035.1;NbE03055075.1	clathrin heavy chain 1-like (XP_019245324.1);clathrin heavy chain 1-like (XP_019245324.1)	Others	2353750080	41.5	65.175	31.1323	130
2354599936	2418200064	2345799936	2256000000	62.3	47.512	28	28	22	24	62	62.3	62	57.4	NbD007757.1	glutamine synthetase, chloroplastic (XP_019243456.1)	Others	2343649984	25.5	60.925	31.1261	131
2144600064	2309900032	2309900032	2536100096	79.4	55.106	37	40	35	38	78.6	74.7	78.6	79.2	NbE03057670.1;NbD046213.1	protein disulfide-isomerase-like (XP_019231449.1);protein disulfide-isomerase-like (XP_019231449.1)	Others	2325125056	37.5	77.775	31.1147	132
2239600128	2394599936	2365499904	2285600000	70.8	14.79	16	15	15	14	62.3	56.9	62.3	70.8	NbD050817.1;NbD040573.1;NbD019471.1;NbD018428.1;NbE05065820.1;NbD034970.1;NbE44073433.1;NbD020181.1;NbD020182.1;NbE03060055.1	40S ribosomal protein S15a-1 (XP_019247607.1);40S ribosomal protein S15a-1 (XP_019247607.1);40S ribosomal protein S15a-1 (XP_019247607.1);40S ribosomal protein S15a-1 (XP_019247607.1)	Others	2321324992	15	63.075	31.1123	133
2254099968	2505900032	2192499968	2268999936	49.6	92.563	26	31	27	27	44.3	44.9	46.5	45.9	NbD050151.1	V-type proton ATPase subunit a2-like (XP_019244694.1)	Others	2305374976	27.75	45.4	31.1024	134
2420300032	2483800064	2095600000	2220199936	48.2	12.933	6	7	5	8	48.2	42	48.2	48.2	NbD044334.1;NbD039313.1;NbD031578.1;NbD025877.1;NbD017217.1	60S ribosomal protein L35a-3 (XP_019245299.1);60S ribosomal protein L35a-3-like (XP_019230272.1);60S ribosomal protein L35a-3 (XP_019245299.1);60S ribosomal protein L35a-3 (XP_019245299.1);60S ribosomal protein L35a-3-like (XP_016477944.1)	Others	2304975008	6.5	46.65	31.1021	135
2063000064	2532600064	2218299904	2369100032	68.6	113.93	42	37	49	47	51.1	51.4	61.6	56.3	NbE44072593.1;NbD026130.1	glycine dehydrogenase (decarboxylating), mitochondrial (XP_009620998.1);glycine dehydrogenase (decarboxylating), mitochondrial (XP_009620998.1)	Others	2295750016	43.75	55.1	31.0963	136
2183399936	2497299968	2260499968	2223200000	51.1	10.257	4	6	5	8	43.5	43.5	43.5	51.1	NbD045665.1;NbD018585.1;NbD013593.1;NbD011816.1;NbD026215.1;NbD021138.1	60S ribosomal protein L37a (XP_019264119.1);60S ribosomal protein L37a (XP_019264119.1);60S ribosomal protein L37a (XP_019264119.1);60S ribosomal protein L37a (XP_019264119.1);60S ribosomal protein L37a (XP_019264119.1);60S ribosomal protein L37a (XP	Others	2291099968	5.75	45.4	31.0934	137
2417999872	2028999936	2259500032	2376800000	28	58.337	15	15	14	13	21.2	21.2	21.2	21.2	NbE05063141.1;NbE03062274.1;NbE03061471.1;NbE05063873.1;NbE03061472.1;NbD002621.1;NbD040563.1;NbE03056501.1;NbD042137.1;NbE03058177.1	Partial, uncharacterized protein LOC108943857 (XP_018623879.1)	Others	2270824960	14.25	21.2	31.0806	138
2250500096	2393600000	2338299904	2068300032	58	24.855	12	15	12	14	53.1	58	58	45.1	NbD049573.1;NbE03060798.1	50S ribosomal protein L6, chloroplastic-like (XP_016483153.1);50S ribosomal protein L6, chloroplastic-like (XP_016483153.1)	Others	2262675008	13.25	53.55	31.0754	139
2047699968	2253299968	2279800064	2436800000	72.3	70.251	34	32	33	36	62.9	55	59.5	61.7	NbD018978.1	probable methyltransferase PMT3 (XP_019259346.1)	Others	2254400000	33.75	59.775	31.0701	140
2038099968	2210700032	2303399936	2292699904	76.8	46.93	30	30	26	33	71.7	66.8	68.5	71.2	NbD015306.1;NbD015305.1;NbD014350.1;NbD013348.1;NbD006370.1;NbD007263.1;NbE44070398.1	eukaryotic initiation factor 4A-14 (XP_019265460.1);eukaryotic initiation factor 4A-14 (XP_019265460.1);eukaryotic initiation factor 4A-14 (XP_019265460.1);eukaryotic initiation factor 4A-14 (XP_019265460.1);eukaryotic initiation factor 4A-8 (XP_01923	Others	2211224960	29.75	69.55	31.0422	141
2114000000	2169700096	2316000000	2116499968	54.4	14.061	4	4	4	3	54.4	54.4	54.4	54.4	NbD033301.1;NbD003611.1	60S ribosomal protein L22-3-like (XP_019240556.1);60S ribosomal protein L22-3-like (XP_019240556.1)	Others	2179050016	3.75	54.4	31.0211	142
1954499968	2270799872	2402299904	2055200000	39.2	16.397	4	6	7	5	33.8	33.8	39.2	39.2	NbD040906.1;NbD027625.1	60S ribosomal protein L27a-3-like (XP_019247464.1);60S ribosomal protein L27a-3-like (XP_019247464.1)	Others	2170699936	5.5	36.5	31.0155	143
2437299968	1997799936	2339500032	1906499968	55.2	21.924	13	14	14	14	49.8	55.2	49.8	55.2	NbD049994.1;NbE03060510.1;NbD038490.1	alpha chain of nascent polypeptide associated complex (BAF46352.1);alpha chain of nascent polypeptide associated complex (BAF46352.1);nascent polypeptide-associated complex subunit alpha-like protein 1 (XP_016501789.1)	Others	2170274976	13.75	52.5	31.0152	144
2159800064	2242599936	2048700032	2077799936	42.7	16.94	10	8	9	12	36	42.7	42.7	34	NbD045330.1	60S ribosomal protein L23a-like (XP_019233803.1)	Others	2132224992	9.75	38.85	30.9897	145
1930000000	2203699968	2259899904	2080600064	59.6	51.451	26	29	25	29	59.2	51.9	59.2	59.2	NbD011077.1;NbE05064786.1;NbD034609.1;NbE44074189.1;NbD025917.1	V-type proton ATPase subunit H-like (XP_019238822.1)	Others	2118549984	27.25	57.375	30.9804	146
2141200000	2045299968	2108899968	2103200000	54.9	30.037	5	5	5	6	54.9	52.4	54.9	54.9	NbD011824.1;NbD051455.1	40S ribosomal protein S2-3-like (XP_019223368.1);40S ribosomal protein S2-3-like (XP_019223368.1)	Others	2099649984	5.25	54.275	30.9675	147
2072899968	2204800000	2102700032	1967800064	48.9	30.034	14	14	17	17	39.4	40.5	35.4	40.5	NbD029514.1	50S ribosomal protein L3, chloroplastic (XP_019229525.1)	Others	2087050016	15.5	38.95	30.9588	148
2062000000	2284300032	1899200000	2091900032	66.5	56.848	25	29	23	30	60.4	59.3	57.5	62.4	NbD050145.1	catalase isozyme 1 (XP_016463069.1)	Others	2084350016	26.75	59.9	30.957	149
2156100096	2411500032	1626000000	2118499968	62.4	23.174	16	14	16	15	58.6	51.4	55.2	55.2	NbD021374.1;NbE44071341.1;NbE44071342.1;NbD036709.1;NbD012870.1	remorin-like (XP_019225967.1)	Others	2078025024	15.25	55.1	30.9526	150
2035699968	2061299968	2224900096	1924899968	58.6	25.439	14	15	15	14	54.6	46.7	54.6	54.6	NbD014118.1	50S ribosomal protein L10, chloroplastic-like (XP_016436266.1)	Others	2061700000	14.5	52.625	30.9412	151
2067100032	2164800000	2015200000	1985100032	64	29.913	6	6	7	6	61.4	58.7	58.7	61.4	NbD051108.1	40S ribosomal protein S4-like (XP_019233973.1)	Others	2058050016	6.25	60.05	30.9386	152
2282599936	2197799936	1885699968	1832499968	66.7	31.477	20	18	19	23	60	60	57.2	60	NbD005348.1	hypersensitive-induced response protein 1-like (XP_016471971.1)	Others	2049649952	20	59.3	30.9327	153
1950599936	1793500032	2021500032	2243200000	33.7	56.014	22	22	24	33	28	33.7	28	33.7	NbE05066858.1;NbD009792.1;NbE05064541.1;NbE03061982.1	photosystem II 47 kDa protein (plastid) (NP_054526.1);Partial, photosystem II 47 kDa protein (plastid) (NP_054526.1);uncharacterized protein LOC109230358 (XP_019251408.1)	Others	2002200000	25.25	30.85	30.8989	154
2097200000	1905299968	2201799936	1784300032	46.5	15.734	10	8	7	7	45.1	40.8	45.8	41.5	NbD053133.1;NbD046788.1;NbD040485.1;NbD015300.1;NbD006259.1;NbD005621.1;NbD029797.1;NbD015299.1;NbD002962.1	40S ribosomal protein S23 (XP_019263599.1);40S ribosomal protein S23 (XP_019263599.1);40S ribosomal protein S23 (XP_019263599.1);40S ribosomal protein S23 (XP_019263599.1);40S ribosomal protein S23 (XP_019263599.1);40S ribosomal protein S23 (XP_01926	Others	1997149984	8	43.3	30.8953	155
2181299968	2046400000	2181700096	1445100032	74.6	21.511	19	17	18	16	74.6	74.6	60.7	60.7	NbD004315.1	ATP synthase subunit delta, mitochondrial (XP_019245358.1)	Others	1963625024	17.5	67.65	30.8709	156
1821699968	2074700032	2100700032	1846899968	54.6	26.417	16	17	17	17	54.2	54.2	51.3	54.6	NbD024615.1	ATP synthase subunit O, mitochondrial-like (XP_016495040.1)	Others	1961000000	16.75	53.575	30.8689	157
1883100032	2148600064	1773200000	2027299968	66.9	147.85	58	57	50	53	60.2	53.9	57.3	56.4	NbD020669.1	myosin heavy chain, cardiac muscle isoform-like (XP_016481995.1)	Others	1958050016	54.5	56.95	30.8668	158
1675699968	2017400064	1866700032	2184300032	54.9	50.09	24	25	28	26	52.6	50.5	52.1	52.1	NbE03053650.1;NbD046573.1	calreticulin-3-like (XP_019246184.1);calreticulin-3-like (XP_019246184.1)	Others	1936025024	25.75	51.825	30.8505	159
1991900032	1933900032	1901400064	1881200000	74.1	30.475	23	21	24	20	74.1	74.1	74.1	71.2	NbD029765.1	prohibitin-3, mitochondrial-like (XP_016480797.1)	Others	1927100032	22	73.375	30.8438	160
1909600000	2174799872	1721200000	1651800064	50.4	14.477	8	6	7	7	50.4	40.9	50.4	50.4	NbD029220.1	40S ribosomal protein S26-3-like (XP_019236487.1)	Others	1864349984	7	48.025	30.796	161
1884800000	1828999936	2004499968	1720300032	57.2	23.42	14	15	15	11	53.7	57.2	57.2	57.2	NbE05067267.1;NbD015742.1;NbD005061.1	ribosomal protein S4 (plastid) (NP_054500.1);Partial, ribosomal protein S4 (plastid) (NP_054500.1);ribosomal protein S4 (plastid) (NP_054500.1)	Others	1859649984	13.75	56.325	30.7924	162
1895299968	1964999936	1862800000	1670599936	43.3	17.181	13	14	14	16	43.3	43.3	43.3	43.3	NbE03054599.1;NbD047158.1;NbD017235.1	60S ribosomal protein L26-1 (XP_019262447.1);60S ribosomal protein L26-1 (XP_019262447.1);60S ribosomal protein L26-1-like (XP_016508756.1)	Others	1848424960	14.25	43.3	30.7836	163
1833200000	1904300032	1634800000	1998300032	37.3	24.204	12	8	11	8	37.3	34.2	37.3	37.3	NbD035639.1;NbD001974.1	chloroplast PsbQ1 precursor (AFH58005.1);chloroplast PsbQ2 precursor (AFH58006.1)	Others	1842650016	9.75	36.525	30.7791	164
1840700032	1904800000	1697500032	1858800000	60.6	42.801	22	19	23	25	57.5	45.5	57.5	58	NbE03060872.1	fructose-bisphosphate aldolase 1, chloroplastic-like (XP_016446340.1)	Others	1825450016	22.25	54.625	30.7656	165
1711100032	1797699968	2177900032	1608199936	45.8	28.16	2	4	3	2	43.1	45.8	43.1	43.1	NbD036321.1	60S ribosomal protein L8-like (XP_019224285.1)	Others	1823724992	2.75	43.775	30.7642	166
1638400000	1959800064	1616600064	2064899968	85.2	26.198	22	19	16	19	52.4	57.6	69	59	NbE03061157.1;NbD006207.1	V-type proton ATPase subunit E (XP_019253661.1);V-type proton ATPase subunit E (XP_019253661.1)	Others	1819925024	19	59.5	30.7612	167
1892499968	1778800000	1924899968	1672499968	71	29.56	12	11	11	13	61.6	61.6	54	61.6	NbD044751.1	mitochondrial outer membrane protein porin of 36 kDa-like (XP_019232966.1)	Others	1817174976	11.75	59.7	30.7591	168
1746499968	2009299968	1725100032	1769200000	53.6	40.318	24	28	21	26	51.1	51.4	51.4	51.4	NbD042976.1	ferredoxin--NADP reductase, leaf-type isozyme, chloroplastic (XP_019227525.1)	Others	1812524992	24.75	51.325	30.7554	169
1812700032	1858200064	1854599936	1671900032	64.3	75.147	45	39	36	43	58.8	56.7	54.8	59.1	NbD006717.1	long chain acyl-CoA synthetase 1-like (XP_016457061.1)	Others	1799350016	40.75	57.35	30.7448	170
1690000000	1621600000	2116600064	1741900032	66.5	43.493	27	24	21	27	64.2	62.2	59.2	64.5	NbE05064318.1	NADH dehydrogenase [ubiquinone] 1 alpha subcomplex subunit 9, mitochondrial (XP_019225724.1)	Others	1792525024	24.75	62.525	30.7393	171
1745799936	1806400000	1837799936	1756899968	59.3	84.524	37	37	36	39	54.9	54.4	50.2	57.5	NbE03057400.1	5-methyltetrahydropteroyltriglutamate--homocysteine methyltransferase-like (XP_019232886.1)	Others	1786724960	37.25	54.25	30.7347	172
1649900032	1800400000	1763000064	1897299968	54	14.219	5	6	7	7	54	54	54	54	NbD032660.1	60S ribosomal protein L22-3 (XP_019260603.1)	Others	1777650016	6.25	54	30.7273	173
1691299968	1764300032	1723800064	1919299968	74.9	57.151	29	31	28	29	74.5	72.2	67	74.5	NbD008528.1	serine hydroxymethyltransferase, mitochondrial-like (XP_016482430.1)	Others	1774675008	29.25	72.05	30.7249	174
1926000000	1876099968	1801100032	1494099968	39.8	30.112	8	11	8	8	33.9	39.8	36.5	37.2	NbD037916.1;NbD046441.1;NbE03060917.1;NbD037263.1;NbD039023.1;NbD012273.1;NbD053117.1;NbE03062639.1;NbD034509.1	ribosomal protein L2 (plastid) (NP_054577.1)	Others	1774324992	8.75	36.85	30.7246	175
1737500032	2097600000	1671699968	1517100032	31.5	12.097	9	6	8	7	31.5	30.6	31.5	31.5	NbD048690.1;NbD005381.1;NbE03053576.1;NbD003303.1;NbE03054751.1	60S ribosomal protein L36-1-like (XP_019250759.1);60S ribosomal protein L36-1-like (XP_019250759.1);60S ribosomal protein L36-2-like (XP_019235985.1);60S ribosomal protein L36-2-like (XP_019235985.1)	Others	1755975008	7.5	31.275	30.7096	176
1551200000	1944499968	1741600000	1780000000	73	35.81	22	23	20	23	73	70.9	73	73	NbD018030.1	heterotrimeric G protein beta 1 subunit (ACR77528.1)	Others	1754324992	22	72.475	30.7083	177
1955500032	1834700032	1600999936	1619800064	50.8	7.4666	3	4	5	6	46.2	46.2	46.2	50.8	NbD051686.1;NbD029155.1;NbD012968.1;NbD006401.1;NbD004560.1;NbD000411.1	40S ribosomal protein S28 (XP_019254391.1);40S ribosomal protein S28 (XP_019254391.1);40S ribosomal protein S28 (XP_019254391.1);40S ribosomal protein S28 (XP_019254391.1);40S ribosomal protein S28 (XP_019254391.1)	Others	1752750016	4.5	47.35	30.707	178
1680800000	1763399936	1814300032	1750700032	75.5	80.844	48	47	45	46	70.6	64	68.7	69.3	NbD031440.1;NbD052167.1;NbD053046.1	vesicle-fusing ATPase-like (XP_016498766.1);Partial, vesicle-fusing ATPase-like (XP_016498766.1)	Others	1752300000	46.5	68.15	30.7066	179
1592199936	1614400000	2065600000	1697799936	75.9	48.511	3	3	4	3	73.6	73.2	73.6	73.9	NbE03056217.1	ribulose bisphosphate carboxylase/oxygenase activase 2, chloroplastic (XP_019254757.1)	Others	1742499968	3.25	73.575	30.6985	180
1681799936	1692499968	1782000000	1803800064	75.8	40.643	30	28	28	35	74.6	68.9	68.9	69.8	NbE03061117.1	V-type proton ATPase subunit d2 (XP_019252055.1)	Others	1740024992	30.25	70.55	30.6965	181
1440800000	1894700032	1572400000	2008300032	76.7	12.264	13	12	10	14	76.7	76.7	76.7	76.7	NbE05064048.1;NbD034378.1	uncharacterized protein LOC108947531 (XP_018631163.1)	Others	1729050016	12.25	76.7	30.6873	182
1699699968	1827299968	1737500032	1571800064	48.6	29.426	11	11	10	9	48.6	48.6	48.6	48.6	NbD017054.1	mitochondrial outer membrane protein porin of 34 kDa-like (XP_019240499.1)	Others	1709075008	10.25	48.6	30.6706	183
1903299968	1708300032	1749299968	1428600064	44.9	8.0836	3	3	3	3	44.9	44.9	44.9	44.9	NbD042901.1;NbD036606.1;NbD034752.1;NbD012039.1;NbD004833.1	60S ribosomal protein L38 (XP_019230063.1);60S ribosomal protein L38-like (XP_019260316.1);60S ribosomal protein L38 (XP_019230063.1);60S ribosomal protein L38-like (XP_019260316.1)	Others	1697375008	3	44.9	30.6607	184
1785200000	1674700032	1785100032	1499800064	66.5	59.073	26	21	28	25	58	56.1	56.1	56.1	NbD042819.1	probable mitochondrial-processing peptidase subunit beta, mitochondrial (XP_018628756.1)	Others	1686200032	25	56.575	30.6511	185
1560199936	2108400000	1364199936	1666300032	32.2	80.245	5	7	5	6	28.9	29.5	28.2	27.8	NbD023034.1	RNA (SMZ59130.1)	Others	1674774976	5.75	28.6	30.6413	186
1734800000	1895399936	1575900032	1474200064	65.5	35.54	21	22	20	25	65.5	65.5	65.5	65.5	NbD005868.1	annexin D5-like (XP_016459347.1)	Others	1670075008	22	65.5	30.6373	187
1467299968	1715100032	1764099968	1679600000	56	24.693	7	8	6	7	52.8	56	52.8	56	NbD042020.1;NbD018863.1	60S ribosomal protein L10a-1-like (XP_019231232.1);60S ribosomal protein L10a-1-like (XP_019231232.1)	Others	1656524992	7	54.4	30.6255	188
1522099968	1745200000	1634800000	1716300032	51.5	66.111	32	35	33	37	49.6	49.4	49.4	49.6	NbD031373.1	delta(24)-sterol reductase (XP_009624736.1)	Others	1654600000	34.25	49.5	30.6238	189
1375000064	1312199936	1783000064	2115500032	64.9	28.679	11	11	10	11	64.9	64.9	58.1	64.9	NbD021027.1	chlorophyll a-b binding protein 37, chloroplastic-like (XP_016453973.1)	Others	1646425024	10.75	63.2	30.6167	190
1300099968	1719100032	1829900032	1722499968	64.6	20.065	1	2	2	3	51.4	42	39.8	58	NbD003598.1;NbD049416.1	Partial, 40S ribosomal protein S10-1-like (XP_016456685.1);40S ribosomal protein S10-1-like (XP_016456685.1)	Others	1642900000	2	47.8	30.6136	191
1709400064	1894700032	1489100032	1465100032	56.2	28.525	14	15	16	20	43.1	45.7	48.3	56.2	NbD050280.1	50S ribosomal protein L15, chloroplastic-like (XP_016442978.1)	Others	1639575040	16.25	48.325	30.6107	192
1384099968	2079200000	1402700032	1681799936	37.2	17.967	7	8	7	7	35.3	35.3	35.3	36.5	NbD011954.1;NbD014922.1;NbD021503.1;NbD038107.1;NbD002927.1;NbE44069636.1;NbE44070403.1;NbD052737.1;NbE03053645.1;NbE05062873.1;NbD028113.1;NbD037245.1;NbE44074267.1;NbD009821.1;NbD009824.1;NbE44073739.1;NbE03062188.1	orfB protein (mitochondrion) (YP_173455.1);orfB protein (mitochondrion) (YP_173455.1);orfB protein (mitochondrion) (YP_173455.1);orfB protein (mitochondrion) (YP_173455.1);orfB protein (mitochondrion) (YP_173455.1);orfB protein (mitochondrion) (YP_17	Others	1636949984	7.25	35.6	30.6084	193
1625100032	1728600064	1573900032	1590400000	53.6	21.531	12	9	12	10	53.6	48.4	53.6	53.6	NbD004126.1;NbE05066536.1	50S ribosomal protein L9, chloroplastic-like (XP_016478400.1);50S ribosomal protein L9, chloroplastic (XP_009766817.1)	Others	1629500032	10.75	52.3	30.6018	194
1686300032	1775600000	1528600064	1514599936	48.9	76.925	25	30	24	29	44	38.8	42.1	40.6	NbD049796.1	long chain acyl-CoA synthetase 4-like (XP_009780452.1)	Others	1626275008	27	41.375	30.5989	195
1487800064	1478499968	1635399936	1827299968	59.7	40.05	16	19	15	20	55.3	48.5	50.7	48.8	NbE05062949.1;NbE03057461.1;NbD050123.1;NbD011215.1;NbD029391.1	ATP synthase gamma chain, chloroplastic-like (XP_016470108.1);ATP synthase gamma chain, chloroplastic-like (XP_016470108.1);ATP synthase gamma chain, chloroplastic-like (XP_016470108.1);ATP synthase gamma chain, chloroplastic-like (XP_016470108.1)	Others	1607249984	17.5	50.825	30.5819	196
1071800000	2145699968	1261799936	1891399936	54.9	23.483	3	3	4	4	50	35.4	50	54.4	NbD048979.1;NbD024195.1	60S ribosomal protein L13a-4-like (XP_016477376.1);Partial, 60S ribosomal protein L13a-4-like (XP_016477376.1)	Others	1592674960	3.5	47.45	30.5688	197
1805200000	1420400000	1497699968	1574300032	65.8	17.239	23	25	22	23	65.8	65.8	65.8	65.8	NbD020850.1	40S ribosomal protein S15-like (XP_019267579.1)	Others	1574400000	23.25	65.8	30.5522	198
1732600064	1447399936	1544000000	1535399936	52.5	24.997	8	9	11	9	51.6	51.1	51.6	52	NbD029254.1	40S ribosomal protein S8-like (XP_019251802.1)	Others	1564849984	9.25	51.575	30.5434	199
1569100032	1816999936	1418300032	1441500032	40.6	30.421	8	10	8	8	40.6	33.6	33.6	33.6	NbD053059.1;NbD011805.1	aquaporin PIP2-7-like (XP_016496195.1);aquaporin PIP2-7-like (XP_016496195.1)	Others	1561475008	8.5	35.35	30.5403	200
1387500032	1527399936	1761699968	1563100032	57.6	56.3	31	29	27	27	53.5	54.3	54.1	54.1	NbE05066037.1;NbD029500.1;NbD032887.1	NADH dehydrogenase [ubiquinone] flavoprotein 1, mitochondrial-like isoform X1 (XP_018630469.1);NADH dehydrogenase [ubiquinone] flavoprotein 1, mitochondrial-like isoform X1 (XP_018630469.1)	Others	1559924992	28.5	54	30.5388	201
1536400000	1673699968	1568899968	1417600000	43.2	19.525	10	12	8	7	43.2	43.2	43.2	43.2	NbD008766.1;NbE03057804.1	Partial, 50S ribosomal protein L18, chloroplastic-like (XP_016513954.1);Partial, 50S ribosomal protein L18, chloroplastic-like (XP_016513954.1)	Others	1549149984	9.25	43.2	30.5288	202
1573699968	1541900032	1563200000	1490099968	40	161.54	38	37	34	32	36	33.5	36	36.7	NbD013387.1;NbD027386.1;NbD010979.1;NbD048942.1	PDR-type ACB transporter (BAR94041.1)	Others	1542224992	35.25	35.55	30.5224	203
1291200000	1502300032	1494499968	1815299968	25	23.263	6	4	7	5	25	18.2	25	25	NbD038163.1;NbE44074040.1;NbD038162.1	photosystem I reaction center subunit XI, chloroplastic-like (XP_019237950.1);photosystem I reaction center subunit XI, chloroplastic-like (XP_016491148.1);photosystem I reaction center subunit XI, chloroplastic-like (XP_016491148.1)	Others	1525824992	5.5	23.3	30.5069	204
1530099968	1368199936	1597100032	1594899968	46.5	34.572	7	8	9	11	46.2	46.2	46.2	46.2	NbD016046.1	60S ribosomal protein L5-like (XP_016438102.1)	Others	1522574976	8.75	46.2	30.5039	205
1512000000	1575500032	1571000064	1393299968	40.4	23.158	10	6	9	9	40.4	40.4	40.4	40.4	NbD038567.1;NbD026320.1	50S ribosomal protein L11, chloroplastic (XP_019237701.1);50S ribosomal protein L11, chloroplastic (XP_019237701.1)	Others	1512950016	8.5	40.4	30.4947	206
1476700032	1467600000	1664700032	1428999936	43.1	180.14	57	45	52	43	37.9	31	36.8	37.3	NbD036968.1;NbD025168.1	ABC transporter C family member 2-like (XP_009629581.1)	Others	1509500000	49.25	35.75	30.4914	207
1427200000	1379299968	1580700032	1588199936	55.9	54.765	28	28	22	27	46.7	48.6	47.6	46.3	NbD004239.1;NbD016491.1;NbE05064981.1;NbD015012.1	cyprosin-like (XP_019249655.1)	Others	1493849984	26.25	47.3	30.4764	208
1496800000	1401500032	1526499968	1446099968	39.9	46.566	16	15	17	15	36.5	39.9	38.4	39.9	NbE03061537.1;NbD003865.1	BAG family molecular chaperone regulator 7 (XP_019227976.1);BAG family molecular chaperone regulator 7 (XP_019227976.1)	Others	1467724992	15.75	38.675	30.4509	209
1371299968	1409900032	1591600000	1404499968	79.9	29.616	18	18	20	17	74	74	76.9	74	NbE05063379.1	gamma carbonic anhydrase 1, mitochondrial-like (XP_009612501.1)	Others	1444324992	18.25	74.725	30.4277	210
1687900032	1688000000	1141900032	1225100032	50.2	22.842	10	12	8	13	44.4	50.2	44.4	50.2	NbD036673.1;NbD037848.1	miraculin-like (XP_016451306.1);miraculin-like (XP_016451306.1)	Others	1435725024	10.75	47.3	30.4191	211
1361600000	1436899968	1522200064	1361500032	72.8	54.705	31	26	31	36	59.3	63.3	67.9	65.7	NbD014754.1	mitochondrial-processing peptidase subunit alpha (XP_019238618.1)	Others	1420550016	31	64.05	30.4038	212
1370599936	1662800000	1394400000	1224400000	54.5	48.576	30	33	28	32	54.1	48.3	52.8	52.8	NbE05065766.1	dihydrolipoyllysine-residue acetyltransferase component 4 of pyruvate dehydrogenase complex, chloroplastic-like (XP_016438830.1)	Others	1413049984	30.75	52	30.3962	213
1582300032	1490499968	1493400064	1035800000	53.4	14.882	8	10	7	10	53.4	53.4	53.4	53.4	NbE05067507.1;NbD052202.1;NbE03062504.1;NbD027248.1;NbD034196.1	ribosomal protein L16 (plastid) (NP_054536.1);ribosomal protein L16 (plastid) (NP_054536.1);ribosomal protein L16 (plastid) (NP_054536.1)	Others	1400500016	8.75	53.4	30.3833	214
1452199936	1668400000	1230300032	1242400000	37.1	25.645	10	9	10	10	33.3	30	33.3	33.3	NbD003233.1;NbD026186.1;NbD021688.1	nucleoside diphosphate kinase 3-like (XP_019261349.1);nucleoside diphosphate kinase 3-like (XP_016485138.1)	Others	1398324992	9.75	32.475	30.3811	215
1377299968	1451200000	1364600064	1398300032	67	29.183	18	17	20	18	59.4	54	59.4	49.8	NbD047427.1;NbD029673.1	V-type proton ATPase subunit D-like (XP_019245253.1);V-type proton ATPase subunit D-like (XP_019245253.1)	Others	1397850016	18.25	55.65	30.3806	216
1372099968	1396099968	1530899968	1271399936	62.7	12.334	8	8	8	8	62.7	62.7	62.7	62.7	NbD031121.1;NbD003914.1	V-type proton ATPase subunit G 1 (XP_019247833.1);V-type proton ATPase subunit G 1 (XP_019247833.1)	Others	1392624960	8	62.7	30.3752	217
1508400000	1399699968	1348600064	1298300032	76.4	29.422	20	20	16	23	75.7	65.2	72.1	68.8	NbD025692.1	mitochondrial outer membrane protein porin 2-like (XP_019251353.1)	Others	1388750016	19.75	70.45	30.3711	218
1377600000	1600199936	1402400000	1162899968	61.3	42.78	23	23	22	24	60.1	58	60.1	58	NbD042982.1	ERBB-3 BINDING PROTEIN 1 (XP_016496376.1)	Others	1385774976	23	59.05	30.368	219
1301500032	1612999936	1230300032	1390099968	59.4	15.243	4	5	6	5	59.4	59.4	59.4	59.4	NbD023087.1	60S ribosomal protein L14-2 (XP_019248291.1)	Others	1383724992	5	59.4	30.3659	220
1408499968	1386800000	1363100032	1351299968	68	66.913	35	29	30	30	55.7	55.8	51.9	53.6	NbE44072655.1	L-galactono-1,4-lactone dehydrogenase, mitochondrial (XP_019254343.1)	Others	1377424992	31	54.25	30.3593	221
1378400000	1493799936	1373100032	1254099968	32	20.075	10	11	7	10	31.5	31.5	31.5	32	NbD007122.1;NbE05064894.1;NbD050351.1	50S ribosomal protein L24, chloroplastic (XP_019230284.1);50S ribosomal protein L24, chloroplastic (XP_019230284.1);50S ribosomal protein L24, chloroplastic (XP_019230284.1)	Others	1374849984	9.5	31.625	30.3566	222
1580499968	1342400000	1196999936	1350099968	57.3	111.59	40	46	34	32	46.3	51.3	44.7	46	NbE03058663.1;NbD033126.1	protein TIC110, chloroplastic isoform X1 (XP_019243931.1);protein TIC110, chloroplastic isoform X1 (XP_019243931.1)	Others	1367499968	38	47.075	30.3489	223
1399200000	1542300032	1257600000	1261400064	23.3	61.822	12	12	13	9	19.2	19.2	21.8	18.1	NbD038633.1	uncharacterized protein LOC107832845 (XP_016516226.1)	Others	1365125024	11.5	19.575	30.3464	224
1325400064	1364499968	1446000000	1284199936	71.3	71.455	36	37	38	29	67.8	62.9	59.8	63.7	NbD045405.1;NbE44072476.1	mitochondrial Rho GTPase 1-like (XP_016497458.1);mitochondrial Rho GTPase 1-like (XP_016497458.1)	Others	1355024992	35	63.55	30.3357	225
1445600000	1601500032	1275299968	1052200000	37.5	15.541	5	4	6	8	32	32	37.5	37.5	NbE05068247.1;NbD042851.1;NbE03061654.1;NbD018918.1;NbE44074642.1;NbD009791.1;NbD028580.1	ribosomal protein L20 (plastid) (NP_054524.1);ribosomal protein L20 (plastid) (NP_054524.1);ribosomal protein L20 (plastid) (NP_054524.1);ribosomal protein L20 (plastid) (NP_054524.1);ribosomal protein L20 (plastid) (NP_054524.1)	Others	1343650000	5.75	34.75	30.3235	226
1345299968	1330499968	1244600064	1443600000	57.5	79.79	27	30	23	29	47.6	52.5	44.1	55.9	NbD005444.1;NbE05067176.1	transketolase, chloroplastic-like (XP_016462297.1)	Others	1341000000	27.25	50.025	30.3207	227
1255399936	1367100032	1260000000	1432400000	45.7	39.556	18	14	13	19	45.4	45.4	43.5	45.4	NbD004407.1	probable protein disulfide-isomerase A6 (XP_016486857.1)	Others	1328724992	16	44.925	30.3074	228
1527500032	1279299968	1167800064	1325799936	26.7	11.955	5	4	4	4	26.7	26.7	26.7	26.7	NbD051054.1	60S acidic ribosomal protein P3-like (XP_019247243.1)	Others	1325100000	4.25	26.7	30.3035	229
1199299968	1242000000	1383800064	1467399936	39.6	29.204	13	14	11	15	39.6	39.6	39.6	39.6	NbD017696.1;NbD047786.1;NbE03059616.1	chlorophyll a-b binding protein 8, chloroplastic-like (XP_016498611.1);chlorophyll a-b binding protein 8, chloroplastic-like (XP_016461266.1);chlorophyll a-b binding protein 8, chloroplastic-like (XP_016461266.1)	Others	1323124992	13.25	39.6	30.3013	230
1271200000	1177100032	1344700032	1487699968	53.6	22.63	18	16	14	15	53.1	53.1	49.8	53.6	NbD016346.1;NbE44072720.1	photosystem I reaction center subunit II, chloroplastic (XP_016464230.1);photosystem I reaction center subunit II, chloroplastic-like (XP_019229225.1)	Others	1320175008	15.75	52.4	30.2981	231
1414599936	1601900032	1025000000	1232000000	82.1	8.8479	7	6	5	8	75.6	75.6	75.6	82.1	NbE05065398.1;NbD046197.1;NbD019649.1;NbD017004.1;NbD026193.1	40S ribosomal protein S21-2-like (XP_016478008.1);40S ribosomal protein S21-like (XP_019223972.1);40S ribosomal protein S21-like (XP_019223972.1)	Others	1318374992	6.5	77.225	30.2961	232
1435500032	1412099968	1191000064	1214000000	40.6	38.117	15	15	11	10	35.8	35.8	35.8	35.8	NbD024919.1	2-methyl-6-phytyl-1,4-hydroquinone methyltransferase, chloroplastic-like (XP_016448275.1)	Others	1313150016	12.75	35.8	30.2904	233
1272999936	1253699968	1276099968	1388999936	53.3	74.977	28	26	24	29	52.2	48	52.2	51.1	NbD025224.1;NbD007965.1	dolichyl-diphosphooligosaccharide--protein glycosyltransferase subunit 2-like (XP_019227518.1)	Others	1297949952	26.75	50.875	30.2736	234
1294800000	1151299968	1431500032	1306300032	57.5	19.682	7	8	7	8	50.5	53.2	46.2	57.5	NbD029964.1	50S ribosomal protein L12, chloroplastic-like (XP_019253506.1)	Others	1295975008	7.5	51.85	30.2714	235
1302099968	1292400000	1296000000	1287600000	72.4	43.005	27	25	24	23	62.7	64.7	60.4	67.8	NbD044725.1	30S ribosomal protein S1, chloroplastic-like (XP_016478645.1)	Others	1294524992	24.75	63.9	30.2698	236
1327000064	1548700032	1067299968	1231500032	33.8	23.57	9	8	6	9	33.8	33.3	33.8	33.8	NbD035443.1;NbE44073515.1	50S ribosomal protein L19, chloroplastic-like (XP_019252441.1);50S ribosomal protein L19, chloroplastic-like (XP_009621255.1)	Others	1293625024	8	33.675	30.2688	237
1367900032	1164199936	1225100032	1348000000	27.4	33.015	5	6	7	8	27.4	24	27.4	27.4	NbE05066859.1;NbE05064519.1;NbD009795.1;NbE03057357.1;NbD005929.1;NbD030054.1;NbE03062443.1;NbE03061981.1	cytochrome b6 (XP_016443822.1);cytochrome b6 (XP_016443822.1);photosystem II protein H (plastid) (NP_054529.1)	Others	1276300000	6.5	26.55	30.2493	238
1266899968	1291100032	1260800000	1283800064	79.6	43.922	26	22	22	26	69.1	56.9	69.1	75.1	NbD038781.1	serine--glyoxylate aminotransferase-like (XP_016509943.1)	Others	1275650016	24	67.55	30.2486	239
1304899968	1248499968	1401299968	1131299968	41	22.846	9	10	10	14	41	41	41	41	NbD027699.1;NbD034512.1	30S ribosomal protein S9, chloroplastic (XP_019245026.1);30S ribosomal protein S9, chloroplastic (XP_019245026.1)	Others	1271499968	10.75	41	30.2439	240
1248800000	1395399936	1148099968	1248800000	79.1	23.197	19	19	16	16	73	79.1	79.1	66.8	NbD017688.1;NbD041089.1	ras-related protein RABB1c-like (XP_016506432.1);ras-related protein RABB1c isoform X1 (XP_016495893.1)	Others	1260274976	17.5	74.5	30.2311	241
1299900032	1318599936	1182400000	1216099968	75	37.021	21	18	17	20	70.3	63.8	59.4	57.1	NbD008810.1;NbD034147.1	glyceraldehyde-3-phosphate dehydrogenase, cytosolic (XP_016510865.1)	Others	1254249984	19	62.65	30.2242	242
1015600000	1252800000	1549299968	1137799936	31.8	17.243	2	2	2	2	25.3	31.8	31.8	23.4	NbD028952.1	60S ribosomal protein L23a-like isoform X1 (XP_019235927.1)	Others	1238874976	2	28.075	30.2064	243
1182899968	1407699968	1218700032	1118599936	66.8	52.464	17	19	15	16	53.9	47.5	45.2	53.5	NbE03053517.1;NbD018152.1	Partial, dihydrolipoyllysine-residue acetyltransferase component 2 of pyruvate dehydrogenase complex, mitochondrial-like (XP_009774567.1);dihydrolipoyllysine-residue acetyltransferase component 2 of pyruvate dehydrogenase complex, mitochondrial-like (XP_	Others	1231974976	16.75	50.025	30.1983	244
1239200000	1426000000	1174000000	1069699968	72.5	25.046	12	16	16	12	60.1	55	63.8	62.4	NbE05068343.1;NbE05067508.1;NbD020562.1	ribosomal protein S3 (chloroplast) (YP_398903.1);ribosomal protein S3 (chloroplast) (YP_398903.1)	Others	1227224992	14	60.325	30.1928	245
1182599936	1309600000	1205299968	1205600000	63.8	56.819	16	19	22	22	47.8	55.1	50.4	62.8	NbD011866.1;NbD048851.1;NbD033132.1	catalase (ACL27272.1)	Others	1225774976	19.75	54.025	30.191	246
1209799936	1225799936	1211800064	1242300032	63.8	49.758	18	19	18	18	59.3	56	60.9	57.3	NbD023165.1;NbD034666.1;NbD014003.1;NbD019274.1;NbD010647.1;NbD035848.1;NbD023141.1;NbD031389.1;NbD041465.1;NbD021092.1;NbE44074402.1;NbD010098.1	tubulin alpha chain (XP_019266647.1);alpha-tubulin 6 (ALH22047.1);alpha-tubulin 6 (ALH22047.1);tubulin alpha chain (XP_019266647.1);tubulin alpha chain-like (XP_019224866.1);tubulin alpha chain-like (XP_019224866.1);tubulin alpha-3 chain-like (XP_01	Others	1222424992	18.25	58.375	30.1871	247
1188800000	1379900032	1110899968	1160400000	67	53.103	21	21	17	22	51.5	48.7	50.9	53.4	NbD046317.1;NbD043835.1	S-adenosylhomocysteine hydrolase (BAR72292.1);adenosylhomocysteinase-like (XP_016459476.1)	Others	1210000000	20.25	51.125	30.1724	248
1148099968	1113500032	1230400000	1332099968	60.6	35.245	21	14	16	18	60	53.8	60	51.6	NbD046982.1;NbE05064508.1;NbD010428.1	cytochrome f (plastid) (NP_054512.1);cytochrome f (plastid) (NP_054512.1)	Others	1206024992	17.25	56.35	30.1676	249
1246400000	1394200064	1156800000	1009900032	50.8	32.427	21	18	18	18	50.5	50.2	46.5	47.8	NbD037094.1;NbE44071003.1	30S ribosomal protein S5, chloroplastic (XP_016507755.1)	Others	1201825024	18.75	48.75	30.1626	250
1160899968	1284000000	1146800000	1204700032	62.1	88.059	36	33	34	37	44.9	46.1	47.2	47.3	NbD014644.1;NbD045772.1	cell division cycle protein 48 homolog (XP_016498748.1);cell division cycle protein 48 homolog (XP_016498748.1)	Others	1199100000	35	46.375	30.1593	251
1143800064	1021699968	1444600064	1185400064	38.4	81.913	24	22	24	23	36.6	36.6	36.8	36.8	NbD029643.1	glycerophosphodiester phosphodiesterase GDPDL3-like (XP_019224116.1)	Others	1198875040	23.25	36.7	30.159	252
1221200000	1296999936	1051600000	1225400064	61.4	42.426	25	25	17	21	48.8	59.3	40.9	48.8	NbE03058615.1;NbD035651.1;REV__NbE03060674.1;REV__NbD024378.1	protochlorophyllide reductase, chloroplastic-like (XP_016474082.1);protochlorophyllide reductase, chloroplastic-like (XP_016474082.1)	Others	1198800000	22	49.45	30.1589	253
1139600000	1178899968	1219600000	1249900032	24.3	49.993	9	11	12	9	18.9	21.1	21.1	18.9	NbE05068848.1	Partial, photosystem I P700 chlorophyll a apoprotein A2 (plastid) (NP_054496.1)	Others	1197000000	10.25	20	30.1568	254
1414099968	1209900032	1141100032	966169984	35	13.862	4	4	3	7	21.7	28.3	35	28.3	NbD023522.1;NbD011205.1;NbD005029.1;NbD004027.1;NbE44070355.1	60S ribosomal protein L31 (XP_019235538.1);60S ribosomal protein L31-like (XP_019242968.1);60S ribosomal protein L31-like (XP_019242968.1);60S ribosomal protein L31-like (XP_019242968.1)	Others	1182817504	4.5	28.325	30.1396	255
1060400000	1327200000	1142200064	1121900032	63.8	11.704	8	8	9	9	63.8	41	63.8	56.2	NbD034454.1;NbD011079.1;NbD029688.1	60S ribosomal protein L30-like (XP_019265245.1);60S ribosomal protein L30-like (XP_019265245.1);60S ribosomal protein L30-like (XP_019252034.1)	Others	1162925024	8.5	56.2	30.1151	256
1087900032	1218099968	1256400000	1070000000	55.6	60.2	27	26	31	26	50.4	51.9	50.1	52.4	NbD020970.1	chaperonin CPN60-2, mitochondrial-like (XP_016459196.1)	Others	1158100000	27.5	51.2	30.1091	257
1317200000	979430016	1138800000	1192199936	79.8	10.429	10	7	8	8	79.8	77.9	77.9	77.9	NbD035478.1;NbE05065948.1	60S acidic ribosomal protein P2A-like (XP_009624065.1);60S acidic ribosomal protein P2A-like (XP_009624065.1)	Others	1156907488	8.25	78.375	30.1076	258
1108800000	1210000000	1092499968	1216300032	71.9	68.136	25	33	26	25	57	58.1	52.3	57	NbD045171.1	patellin-3-like (XP_009617344.1)	Others	1156900000	27.25	56.1	30.1076	259
1203500032	1153799936	1116800000	1124300032	77.2	31.856	15	10	11	15	74.1	74.1	74.1	74.1	NbD030679.1	PHB2 (AAZ30377.1)	Others	1149600000	12.75	74.1	30.0985	260
1222899968	1197400064	1025200000	1141699968	26.8	30.791	9	12	7	9	23.3	24.4	21.3	21.3	NbD045693.1;NbD047828.1	probable aquaporin PIP-type pTOM75 (XP_019258928.1);probable aquaporin PIP-type pTOM75 (XP_019258928.1)	Others	1146800000	9.25	22.575	30.095	261
1016899968	1132600064	1030600000	1347299968	65.3	28.148	4	3	3	7	63.8	63.8	58.5	65.3	NbD013935.1	chlorophyll a-b binding protein 21, chloroplastic-like (XP_019260207.1)	Others	1131850000	4.25	62.85	30.076	262
1192400000	1163299968	1110400000	1048000000	63	58.543	28	29	24	23	57.5	51.8	55.9	54.5	NbE03056327.1;NbD008897.1	trans-cinnamate 4-monooxygenase-like (XP_016493546.1);trans-cinnamate 4-monooxygenase-like (XP_016493546.1)	Others	1128524992	26	54.925	30.0718	263
935960000	1148700032	1041299968	1324700032	77.9	8.5759	7	10	9	9	77.9	77.9	77.9	77.9	NbD046731.1;NbD032057.1;NbE03055278.1;NbE44069222.1;NbD006175.1;NbD046076.1	photosystem I subunit VII (plastid) (NP_054558.1);photosystem I subunit VII (plastid) (NP_054558.1);photosystem I subunit VII (plastid) (NP_054558.1);photosystem I subunit VII (plastid) (NP_054558.1)	Others	1112665008	8.75	77.9	30.0514	264
1178899968	1157600000	1063600000	1050499968	61.3	45.921	23	24	18	26	61	58.2	57	57.2	NbD012883.1;NbD052674.1	stomatin-like protein 2, mitochondrial (XP_016458962.1)	Others	1112649984	22.75	58.35	30.0514	265
1141100032	1202400000	1157799936	886030016	53.9	27.713	10	11	10	9	44.8	50.6	44.8	47.7	NbD048843.1;NbD023064.1	V-type proton ATPase subunit E-like (XP_016453835.1)	Others	1096832496	10	46.975	30.0307	266
1158000000	913870016	1215600000	1082400000	48.7	28.516	10	11	14	15	43.8	43.8	48.3	48.7	NbD037884.1	chloroplast PsbP2 precursor (AFH58002.1)	Others	1092467504	12.5	46.15	30.0249	267
1074000000	1032400000	1196700032	1064000000	77.7	54.674	20	19	21	21	75.9	75.9	75.9	75.9	NbD026416.1	mitochondrial-processing peptidase subunit alpha-like (XP_019245878.1)	Others	1091775008	20.25	75.9	30.024	268
1079100032	1092600064	1073400000	1100600064	48.1	43.713	15	20	16	17	48.1	48.1	48.1	48.1	NbD030763.1	fasciclin-like arabinogalactan protein 8 (XP_009785088.1)	Others	1086425040	17	48.1	30.0169	269
1019699968	1232999936	1031699968	1045800000	65.3	70.894	9	11	11	14	63.1	58	56.8	65	NbD033096.1	heat shock cognate 70 kDa protein 2 (XP_016483165.1)	Others	1082549968	11.25	60.725	30.0118	270
990729984	1247800064	1078000000	966640000	64.6	54.022	26	31	24	22	62.8	58.6	56.9	55.4	NbD030668.1	9-divinyl ether synthase (XP_016478324.1)	Others	1070792512	25.75	58.425	29.996	271
984060032	988190016	1156800000	1139800064	62.4	44.827	19	23	20	23	54.2	58	57.2	58	NbE05066005.1;NbD048589.1;NbD046673.1	phosphoribulokinase, chloroplastic-like (XP_019227615.1);phosphoribulokinase, chloroplastic-like (XP_019227615.1);phosphoribulokinase, chloroplastic-like (XP_016435498.1)	Others	1067212528	21.25	56.85	29.9912	272
985950016	1089200000	1108499968	1080700032	47.1	28.587	12	13	13	11	47.1	47.1	47.1	35.8	NbD041976.1;NbD007818.1;NbE03054986.1	NADH dehydrogenase [ubiquinone] flavoprotein 2, mitochondrial-like (XP_016500748.1);NADH dehydrogenase [ubiquinone] flavoprotein 2, mitochondrial-like (XP_016500748.1);NADH dehydrogenase [ubiquinone] flavoprotein 2, mitochondrial (XP_019247946.1)	Others	1066087504	12.25	44.275	29.9897	273
1064899968	1115699968	1036099968	1045299968	39.2	16.491	4	4	4	3	33.8	33.8	39.2	39.2	NbD043287.1	60S ribosomal protein L27a-3 (XP_019243628.1)	Others	1065499968	3.75	36.5	29.9889	274
973740032	1159200000	1014099968	1065100032	85.6	32.086	14	17	12	14	75.3	74.6	74.9	74.9	NbD005157.1	mitochondrial dicarboxylate/tricarboxylate transporter DTC-like (XP_019233444.1)	Others	1053035008	14.25	74.925	29.9719	275
1126800000	1073500032	1127600000	862940032	68.3	26.606	18	17	16	16	63.4	56	63.4	63.8	NbD034396.1	adenylate kinase 4-like (XP_019264479.1)	Others	1047710016	16.75	61.65	29.9646	276
1136300032	1131200000	895910016	1001299968	61.2	52.664	30	26	23	26	56.1	55.1	48.2	56.3	NbD027633.1;NbD026020.1	elongation factor TuB, chloroplastic (XP_016502071.1);elongation factor TuB, chloroplastic (XP_016502071.1)	Others	1041177504	26.25	53.925	29.9556	277
1009299968	1204999936	940729984	999939968	52.2	107.79	29	34	27	26	41.8	42.8	40.1	44.7	NbD015511.1	staphylococcal nuclease domain-containing protein 1 isoform X2 (XP_009775778.1)	Others	1038742464	29	42.35	29.9522	278
976200000	1026400000	1106200064	1036099968	48.6	35.649	14	17	15	14	41.5	48.6	48.6	44.6	NbE03058771.1;NbD007487.1;NbE05068164.1;NbD001375.1	cytochrome c1-2, heme protein, mitochondrial-like (XP_016433559.1);cytochrome c1-2, heme protein, mitochondrial-like (XP_016433559.1);cytochrome c1-1, heme protein, mitochondrial (XP_009590496.1);cytochrome c1-1, heme protein, mitochondrial (XP_0095904	Others	1036225008	15	45.825	29.9487	279
982110016	1219800064	954729984	926680000	71.1	16.833	7	4	3	4	69.8	38.9	45	45	NbD052653.1;NbD052504.1;NbD008144.1;NbD006753.1;NbD039934.1;NbD022239.1;NbD033588.1;NbD038786.1	calmodulin (XP_019258328.1);calmodulin (XP_019258328.1);Partial, calmodulin-7-like isoform X2 (XP_016493991.1);Partial, calmodulin-7-like isoform X2 (XP_016493991.1);calmodulin-7-like isoform X1 (XP_016493990.1);calmodulin-7-like isoform X1 (XP_01649	Others	1020830016	4.5	49.675	29.9271	280
1069800000	905310016	1075000064	1023500032	75	20.564	15	13	12	12	71.1	71.1	71.1	71.1	NbD015031.1;NbD051894.1;NbD028500.1;NbD009974.1;NbD003304.1;NbD022085.1;NbD002419.1;NbD050701.1;NbD045377.1;NbE05068052.1;NbD002638.1;NbE03053680.1;NbD046068.1;NbD039777.1	ADP-ribosylation factor 1 (XP_016471937.1);ADP-ribosylation factor 2 (XP_019236492.1);ADP-ribosylation factor 2 (XP_019236492.1);ADP-ribosylation factor 2-like (XP_019263532.1);ADP-ribosylation factor 1 (XP_016471937.1);ADP-ribosylation factor 2 (XP_	Others	1018402528	13	71.1	29.9237	281
1043000000	901000000	1068600000	1055500032	56.8	26.085	11	9	10	10	56.8	53.8	53.8	53.8	NbE44072982.1;NbE03060184.1;NbD010926.1	2-Cys peroxiredoxin BAS1, chloroplastic-like (XP_019250319.1);2-Cys peroxiredoxin BAS1, chloroplastic-like (XP_019250319.1);2-Cys peroxiredoxin BAS1, chloroplastic-like (XP_019250319.1)	Others	1017025008	10	54.55	29.9217	282
1037800000	1066000000	1009699968	931030016	52	38.355	14	15	14	17	52	52	50	52	NbE44072709.1;NbD023184.1	protein RETICULATA-RELATED 4, chloroplastic-like (XP_009630330.1);protein RETICULATA-RELATED 4, chloroplastic-like (XP_016439295.1)	Others	1011132496	15	51.5	29.9133	283
1187699968	1142000000	898150016	814209984	50.2	27.122	16	14	13	18	37.2	33.5	38.1	50.2	NbD029562.1	50S ribosomal protein L13, chloroplastic (XP_009786256.1)	Others	1010514992	15.25	39.75	29.9124	284
1035299968	1089400064	915689984	978070016	66.4	13.578	10	11	8	11	54.1	59.8	59.8	59.8	NbE05067506.1;NbD000544.1;NbD005114.1;NbE03058176.1	ribosomal protein L14 (plastid) (NP_054535.2);Partial, ribosomal protein L14 (plastid) (NP_054535.2);ribosomal protein L14 (plastid) (NP_054535.2)	Others	1004615008	10	58.375	29.904	285
1416800000	1014000000	861059968	725379968	12.2	43.663	7	7	10	6	12	5.7	12	12	NbD033114.1;NbD024168.1;NbE03060545.1;NbD012067.2;NbD012067.1;NbE05063126.1	triose phosphate/phosphate translocator, chloroplastic-like (XP_016434083.1);triose phosphate/phosphate translocator, chloroplastic-like (XP_016434083.1);triose phosphate/phosphate translocator, chloroplastic-like (XP_016434083.1)	Others	1004309984	7.5	10.425	29.9036	286
961910016	1093900032	890600000	1066000000	39.3	27.521	12	8	10	16	39.3	39.3	39.3	39.3	NbD022229.1;NbD032309.1;NbE03062410.1	ATP synthase epsilon chain, chloroplastic-like (XP_016497714.1)	Others	1003102512	11.5	39.3	29.9018	287
977080000	1040600000	1001400000	967900032	49.8	60.093	18	22	19	19	42.7	44.1	44.1	42.7	NbD040344.1	dihydrolipoyl dehydrogenase 2, chloroplastic-like (XP_016458638.1)	Others	996745008	19.5	43.4	29.8926	288
1095100032	1106800000	960300032	802680000	52.2	27.695	14	11	14	12	52.2	46.2	45.8	49	NbD031941.1;NbD014011.1;NbE44073769.1;NbE05063791.1	30S ribosomal protein 2, chloroplastic-like (XP_016476267.1);30S ribosomal protein 2, chloroplastic (XP_019259052.1);30S ribosomal protein 2, chloroplastic (XP_019259052.1)	Others	991220016	12.75	48.3	29.8846	289
839080000	1229600000	942540032	937409984	58.5	115.58	23	34	29	30	42.9	48.3	37.8	43.2	NbD040234.1	2-oxoglutarate dehydrogenase, mitochondrial-like (XP_016434140.1)	Others	987157504	29	43.05	29.8787	290
964960000	1094300032	967280000	902419968	48.9	19.475	10	7	11	11	48.9	43.8	48.9	48.9	NbE44070762.1;NbD019053.1	cytochrome c oxidase subunit 6b-1-like (XP_016508975.1);cytochrome c oxidase subunit 6b-1-like (XP_016508975.1)	Others	982240000	9.75	47.625	29.8715	291
892569984	1152400000	857049984	992670016	35.3	19.059	6	7	8	6	25.7	30.5	25.7	30.5	NbD038894.1;NbE03059962.1;NbE05068286.1;NbD028484.1;NbD010146.1;NbD051875.1	50S ribosomal protein L29, chloroplastic-like (XP_009765122.1);50S ribosomal protein L29, chloroplastic-like (XP_019259815.1);50S ribosomal protein L29, chloroplastic-like (XP_016485277.1);50S ribosomal protein L29, chloroplastic-like (XP_016485277.1);	Others	973672496	6.75	28.1	29.8589	292
957190016	1031500032	1017299968	858990016	56.1	14.48	13	12	14	15	56.1	56.1	56.1	56.1	NbD011186.1;NbD037117.1	cytochrome b-c1 complex subunit 7 (XP_016502714.1);cytochrome b-c1 complex subunit 7 (XP_016502714.1)	Others	966245008	13.5	56.1	29.8478	293
1037699968	1016200000	901660032	908209984	85.1	19.799	16	14	15	12	81	76.4	76.4	55.7	NbD037367.1;NbD011006.1	probable NADH dehydrogenase [ubiquinone] 1 alpha subcomplex subunit 5, mitochondrial (XP_016501531.1);probable NADH dehydrogenase [ubiquinone] 1 alpha subcomplex subunit 5, mitochondrial (XP_016501531.1)	Others	965942496	14.25	72.375	29.8474	294
1012499968	899059968	1065000000	884380032	53.3	29.927	7	5	8	6	53.3	53.3	53.3	53.3	NbD022222.1;NbE03059679.1;NbD006184.1	60S ribosomal protein L7-2 (XP_019262847.1)	Others	965234992	6.5	53.3	29.8463	295
962300032	957110016	994649984	920649984	23.3	30.048	9	8	8	8	23.3	23.3	23.3	23.3	NbD033506.1	histone H1-like (XP_016461635.1)	Others	958677504	8.25	23.3	29.8365	296
806819968	883809984	941480000	1194800000	8.7	11.896	1	2	2	2	8.7	8.7	8.7	8.7	NbE44069505.1;NbD036513.1;NbD015905.1;NbD004064.1;NbD040251.1;NbD044659.1;NbD033665.1	60S ribosomal protein L44 (XP_019265834.1);60S ribosomal protein L44 (XP_019265834.1);60S ribosomal protein L44 (XP_019265834.1);60S ribosomal protein L44 (XP_019265834.1);60S ribosomal protein L44 (XP_019265834.1);60S ribosomal protein L44-like (XP_	Others	956727488	1.75	8.7	29.8335	297
822920000	1023299968	901169984	1028000000	43.2	61.394	15	14	14	15	43.2	41.9	43.2	39.5	NbD025854.1;NbE03055699.1	calnexin homolog 1-like (XP_016510187.1);calnexin homolog 1-like (XP_016510187.1)	Others	943847488	14.5	41.95	29.814	298
991809984	1063299968	820249984	888809984	46.7	23.294	9	8	7	9	46.7	46.7	46.7	46.7	NbD052327.1;NbD050811.1;NbE44074261.1;NbD050810.1;NbE05067968.1;NbD018363.1;NbE03056516.1;NbE44069298.1;NbE05063340.1;NbD033783.1;NbD037149.1;NbD012407.1;NbD004532.1;NbD022337.1;NbD000226.1;NbD039217.1;NbD036073.1;NbD033549.1;NbD009374.1;NbD048093.1	uncharacterized protein LOC107807147 (XP_016486961.1);histone 4 (AIZ04728.1);uncharacterized protein LOC107807147 (XP_016486961.1);Partial, uncharacterized protein LOC104095884 (XP_018626204.1);Partial, uncharacterized protein LOC104249611 (XP_0098043	Others	941042480	8.25	46.7	29.8097	299
1001800000	999240000	894449984	862569984	56.1	28.765	16	14	14	18	51.8	51.8	56.1	51.8	NbD035150.1;NbD051482.1;NbD029764.1;NbE03062133.1	14-3-3-like protein A (XP_019226625.1);14-3-3-like protein A (XP_019226625.1);14-3-3-like protein F (XP_009589383.1)	Others	939514992	15.5	52.875	29.8073	300
1065299968	883710016	984230016	817710016	63.5	7.0231	8	7	8	7	63.5	63.5	63.5	63.5	NbD050862.1;NbD010831.1	cytochrome c oxidase subunit 5C-2-like (XP_019246304.1);cytochrome c oxidase subunit 5C-2-like (XP_019246304.1)	Others	937737504	7.5	63.5	29.8046	301
761520000	1053699968	813710016	1120099968	24.4	30.769	2	2	2	2	18.5	19.5	16.4	16.4	NbD047655.1;NbD037576.1;NbD023051.1	probable aquaporin PIP-type pTOM75 (XP_019241188.1)	Others	937257488	2	17.7	29.8039	302
1048200000	961110016	749529984	964659968	66	21.975	6	5	6	5	66	66	66	66	NbD000971.1;NbD022454.1;NbD009944.1	60S ribosomal protein L9-1 (XP_019235076.1);60S ribosomal protein L9-1 (XP_019235076.1)	Others	930874992	5.5	66	29.794	303
918040000	887100032	977660032	926910016	50	32.601	14	16	13	13	50	44.4	50	50	NbD039539.1;NbD009803.1	mitochondrial uncoupling protein 1 (XP_019250401.1);mitochondrial uncoupling protein 1 (XP_019250401.1)	Others	927427520	14	48.6	29.7887	304
803520000	920860032	970529984	961640000	81.9	40.921	26	26	20	20	74.7	74.7	63.5	71.6	NbD006919.1;NbE03056936.1;NbD012064.1	alpha-1,4-glucan-protein synthase [UDP-forming] 2-like (XP_009803551.1);alpha-1,4-glucan-protein synthase [UDP-forming] 2-like (XP_016505172.1);alpha-1,4-glucan-protein synthase [UDP-forming] 2-like (XP_016505172.1)	Others	914137504	23	71.125	29.7678	305
992780032	941030016	814110016	907190016	63.3	88.824	36	32	33	35	47.5	43.1	50.3	50.3	NbD043052.1;NbE03058543.1	protein TOC75-3, chloroplastic (XP_009622241.1);protein TOC75-3, chloroplastic (XP_019247175.1)	Others	913777520	34	47.8	29.7673	306
957310016	982929984	883030016	812270016	22.7	26.95	7	7	6	6	22.7	22.7	22.7	22.7	NbD041835.1	fasciclin-like arabinogalactan protein 9 (XP_019249441.1)	Others	908885008	6.5	22.7	29.7595	307
885089984	927600000	920019968	872920000	34.5	18.057	9	9	7	7	34.5	34.5	34.5	34.5	NbD053112.1;NbD051206.1	photosystem I reaction center subunit N, chloroplastic-like (XP_016492982.1);photosystem I reaction center subunit N, chloroplastic-like (XP_016492982.1)	Others	901407488	8	34.5	29.7476	308
835340032	674899968	1046000000	1041000000	53.1	15.372	10	7	8	10	53.1	53.1	53.1	53.1	NbD029435.1;NbD023426.1;NbD010952.1;NbD009299.1;NbD002333.1	photosystem I reaction center subunit VI-1, chloroplastic-like (XP_016460053.1);photosystem I reaction center subunit VI-2, chloroplastic-like (XP_016450309.1);photosystem I reaction center subunit VI-1, chloroplastic-like (XP_016460053.1);photosystem I	Others	899310000	8.75	53.1	29.7442	309
933630016	886929984	897219968	879329984	65.1	53.485	21	24	21	22	48	48.9	52.4	55.9	NbE03058632.1;NbD021528.1;NbD014675.1	glutamate--glyoxylate aminotransferase 2 (XP_016485987.1);glutamate--glyoxylate aminotransferase 2 (XP_016485987.1)	Others	899277488	22	51.3	29.7442	310
906840000	913960000	749329984	993740032	63	23.991	12	14	10	15	53.2	50.9	43.5	55.6	NbD044669.1	ras-related protein RABE1c-like (XP_016441463.1)	Others	890967504	12.75	50.8	29.7308	311
841440000	801379968	981080000	888400000	55.4	69.391	20	17	18	18	41.9	48.6	47.3	49.7	NbD049811.1;NbE03055016.1	succinate dehydrogenase [ubiquinone] flavoprotein subunit 1, mitochondrial (XP_016452761.1);succinate dehydrogenase [ubiquinone] flavoprotein subunit 1, mitochondrial (XP_016452761.1)	Others	878074992	18.25	46.875	29.7098	312
870680000	831440000	885800000	905720000	41	185.95	33	34	40	39	34.3	33.8	34.4	32.2	NbE03054015.1;NbD016179.1	UDP-glucose:glycoprotein glucosyltransferase isoform X1 (XP_009619269.1);UDP-glucose:glycoprotein glucosyltransferase isoform X1 (XP_009619269.1)	Others	873410000	36.5	33.675	29.7021	313
724569984	724019968	1143900032	872680000	35.9	18.757	10	8	12	9	35.9	35.9	35.9	35.9	NbD050616.1;NbD007484.1;NbE03062597.1;NbE05064540.1	putative cytochrome c oxidase subunit 5b-like (XP_019265325.1);putative cytochrome c oxidase subunit 5b-like (XP_019265325.1);cytochrome c oxidase subunit 5b-2, mitochondrial-like (XP_016486478.1);cytochrome c oxidase subunit 5b-2, mitochondrial-like (	Others	866292496	9.75	35.9	29.6903	314
837670016	943040000	936809984	739980032	62.9	8.0953	5	5	4	5	62.9	62.9	62.9	62.9	NbD040128.1;NbE05067751.1;NbD025516.1;NbD003954.1;NbE05066879.1;NbD052942.1;NbD031345.1;NbD009317.1;NbD006980.1	Partial, ribosomal protein S16 (plastid) (NP_054479.1);ribosomal protein S16 (plastid) (NP_054479.1);ribosomal protein S16 (plastid) (NP_054479.1);Partial, ribosomal protein S16 (plastid) (NP_054479.1);ribosomal protein S16 (plastid) (NP_054479.1);rib	Others	864375008	4.75	62.9	29.6871	315
866969984	700540032	919459968	945859968	42.5	44.053	19	12	13	15	38.9	33.4	38.9	38.9	NbD030889.1;NbD029265.1	fasciclin-like arabinogalactan protein 1 (XP_019245660.1);fasciclin-like arabinogalactan protein 1 (XP_016499184.1)	Others	858207488	14.75	37.525	29.6768	316
894910016	860670016	824630016	847630016	44.6	18.803	5	8	8	6	39.3	44.6	44.6	44.6	NbD045303.1;NbD031955.1	30S ribosomal protein S13, chloroplastic-like (XP_016493236.1);30S ribosomal protein S13, chloroplastic-like (XP_016493236.1)	Others	856960016	6.75	43.275	29.6747	317
875249984	860080000	827169984	861470016	67.4	29.272	8	10	7	12	66.7	63	60.1	67	NbD007092.1	mitochondrial outer membrane protein porin 2-like (XP_019223882.1)	Others	855992496	9.25	64.2	29.673	318
790860032	881209984	842560000	887950016	49.1	91.069	28	26	24	29	34.7	39.3	40.5	38.9	NbE03054662.1;NbD017803.1;NbD021263.1;NbD010507.1;NbD016401.1;NbE05063015.1	protein ROOT HAIR DEFECTIVE 3-like isoform X1 (XP_016515249.1);protein ROOT HAIR DEFECTIVE 3-like isoform X1 (XP_016515249.1)	Others	850645008	26.75	38.35	29.664	319
882750016	841529984	873280000	795769984	69.8	22.977	8	8	9	8	58.5	61	57.6	64.4	NbD010959.1;NbD038438.1;NbD045386.1	Rab GTPase (AJG06868.1);ras-related protein Rab7-like (XP_019244093.1)	Others	848332496	8.25	60.375	29.6601	320
765200000	812230016	860390016	930990016	37.6	30.734	8	5	5	6	37.6	32.8	37.6	37.6	NbD031742.1;NbD008041.1	aquaporin PIP2-4-like (XP_016437196.1);aquaporin PIP2-4-like (XP_016437196.1)	Others	842202512	6	36.4	29.6496	321
938960000	815260032	737820032	861790016	74.1	11.5	7	6	7	8	74.1	72.3	72.3	72.3	NbD029897.1	60S acidic ribosomal protein P2A-like (XP_016445868.1)	Others	838457520	7	72.75	29.6432	322
779800000	827449984	748390016	994620032	45.3	9.623	7	8	8	6	45.3	45.3	45.3	45.3	NbD014134.1	40S ribosomal protein S27-2-like (XP_016461070.1)	Others	837565008	7.25	45.3	29.6416	323
686529984	764360000	866630016	1030400000	38.2	64.434	14	15	17	19	32.8	28.9	29.2	32.4	NbD026078.1;NbD046232.1;NbD017316.1;NbE03057506.1;NbD003625.1;NbD048382.1;NbD047399.1;NbD050601.1;NbD037047.1;NbE03053757.1;NbD031809.1;NbD047217.1;NbD001988.1;NbD021510.1;NbD015796.1;NbD001357.1;NbD022565.1;NbD030279.1;NbE03054717.1;NbE03054243.1	pectinesterase/pectinesterase inhibitor U1 (XP_019234085.1)	Others	836980000	16.25	30.825	29.6406	324
831280000	917729984	769340032	811840000	60.3	42.588	10	8	9	11	60	49.4	60	60.3	NbD021123.1	fructose-bisphosphate aldolase 1, chloroplastic (XP_019249676.1)	Others	832547504	9.5	57.425	29.633	325
775980032	751270016	903240000	895510016	66	50.264	28	22	20	25	49.2	49.2	41.8	46.8	NbD031738.1;NbD018637.1	tubulin beta-2 chain-like (XP_016499740.1);tubulin beta-2 chain-like (XP_016499740.1)	Others	831500016	23.75	46.75	29.6311	326
737200000	756489984	908689984	922630016	61.5	14.504	6	10	9	7	48.5	61.5	61.5	61.5	NbD013558.1;NbD007417.1	V-type proton ATPase subunit F (XP_016495434.1);V-type proton ATPase subunit F (XP_016495434.1)	Others	831252496	8	58.25	29.6307	327
797070016	964160000	780320000	766070016	37.4	20.709	10	6	7	5	37.4	36.8	37.4	37.4	NbD033789.1;NbD029258.1	30S ribosomal protein S10, chloroplastic-like (XP_016498634.1);30S ribosomal protein S10, chloroplastic-like (XP_016498634.1)	Others	826905008	7	37.25	29.6231	328
881939968	878990016	849100032	688350016	31.3	23.462	11	11	11	10	28	28	28	31.3	NbD000463.1	50S ribosomal protein L21, chloroplastic-like (XP_016513634.1)	Others	824595008	10.75	28.825	29.6191	329
835350016	721350016	836380032	878280000	54.8	27.596	12	10	9	11	54.8	54.8	54.8	54.8	NbD002499.1	chlorophyll a-b binding protein P4, chloroplastic-like (XP_009587071.1)	Others	817840016	10.5	54.8	29.6072	330
817900032	926129984	791219968	726499968	59.8	10.445	6	5	4	5	59.8	59.8	59.8	59.8	NbD040717.1;NbD020389.1;NbD050772.1;NbD046082.1;NbD011159.1;NbD036433.1	ribosomal protein S15 (plastid) (NP_054564.1);ribosomal protein S15 (plastid) (NP_054564.1);ribosomal protein S15 (plastid) (NP_054564.1);ribosomal protein S15 (plastid) (NP_054564.1)	Others	815437488	5	59.8	29.603	331
652569984	923870016	873590016	800320000	43.4	39.947	7	17	11	14	32.7	43.4	37.4	43.4	NbD028931.1	DNA-damage-repair/toleration protein DRT100-like (XP_009617306.1)	Others	812587504	12.25	39.225	29.5979	332
769289984	780289984	803760000	893160000	55.8	47.135	12	11	9	13	45.4	50.9	50.2	45.4	NbE05067955.1;NbD039938.1	protein disulfide isomerase-like 2-3 (XP_019249358.1);Partial, protein disulfide isomerase-like 2-3 (XP_019249358.1)	Others	811624992	11.25	47.975	29.5962	333
744620032	945209984	724590016	829910016	40.9	116.18	30	28	24	29	26.3	30.9	29.6	31	NbD018366.1	calcium-transporting ATPase 4, endoplasmic reticulum-type-like (XP_019224158.1)	Others	811082512	27.75	29.45	29.5953	334
876870016	864750016	800790016	691539968	57.1	20.077	11	10	9	7	57.1	57.1	56.6	56.6	NbD042410.1;NbD033804.1;NbE05062861.1	60S ribosomal protein L17-2-like (XP_019239646.1);60S ribosomal protein L17-2-like (XP_019239646.1);60S ribosomal protein L17-2-like (XP_019239646.1)	Others	808487504	9.25	56.85	29.5907	335
856769984	575740032	942540032	853390016	42	27.35	6	8	6	10	40.9	37.7	40.5	42	NbD018902.1;NbD018903.1;NbD016224.1	chlorophyll a-b binding protein CP24 10A, chloroplastic-like (XP_016469705.1);chlorophyll a-b binding protein CP24 10A, chloroplastic-like (XP_016469705.1);Partial, chlorophyll a-b binding protein CP24 10A, chloroplastic-like (XP_016469705.1)	Others	807110016	7.5	40.275	29.5882	336
744830016	902480000	688920000	886249984	25.8	22.366	5	7	6	8	22.2	22.2	22.2	22.2	NbD052880.1;NbD042782.1;NbD020995.1;NbD015409.1;NbD003849.1;NbE03061948.1;NbD050977.1;NbD021489.1	hypothetical protein NitaMp042 (mitochondrion) (YP_173388.1);hypothetical protein NitaMp042 (mitochondrion) (YP_173388.1);hypothetical protein NitaMp042 (mitochondrion) (YP_173388.1);hypothetical protein NitaMp042 (mitochondrion) (YP_173388.1);hypothet	Others	805620000	6.5	22.2	29.5855	337
759030016	1064400000	763340032	614259968	43.3	20.86	2	2	3	2	41.2	41.2	41.2	41.2	NbD012722.1	60S ribosomal protein L18-2-like (XP_019243667.1)	Others	800257504	2.25	41.2	29.5759	338
798960000	821219968	764750016	761670016	64.6	47.836	20	20	17	22	57	54.3	51.8	52.9	NbD033120.1;NbD042442.1	enolase-like (XP_009764205.1)	Others	786650000	19.75	54	29.5511	339
780940032	847409984	757070016	746270016	26.8	30.399	11	10	8	11	26.5	26.5	22.8	26.8	NbE03059562.1;NbD008464.1	early nodulin-like protein 2 (XP_016449436.1);early nodulin-like protein 2 (XP_016449436.1)	Others	782922512	10	25.65	29.5443	340
768769984	821430016	802140032	736470016	57.6	36.275	17	15	17	13	57	57	57	57.6	NbD004973.1	NADH-cytochrome b5 reductase-like protein (XP_019245723.1)	Others	782202512	15.5	57.15	29.543	341
774990016	842640000	725350016	785820032	49.6	73.096	26	25	25	25	38.5	38.9	39.5	39.1	NbE03062045.1;NbD023909.1	heat shock 70 kDa protein, mitochondrial (XP_009609345.1);heat shock 70 kDa protein, mitochondrial (XP_016451212.1)	Others	782200016	25.25	39	29.543	342
811889984	849020032	759960000	705580032	35	114.28	21	18	19	15	23.8	25.7	24.3	21.8	NbD046842.1	calcium ATPase (ADD91580.1)	Others	781612512	18.25	23.9	29.5419	343
780950016	729270016	833430016	776680000	7.1	25.393	3	1	1	1	7.1	7.1	7.1	7.1	NbD046406.1;NbE44070024.1	blue copper protein-like (XP_016512389.1);blue copper protein-like (XP_016512389.1)	Others	780082512	1.5	7.1	29.5391	344
775990016	1021500032	600110016	719040000	38.1	16.639	9	8	8	7	38.1	31.6	38.1	38.1	NbE44069116.1;NbD016551.1;NbD050809.1;NbD016550.1;NbE03062327.1;NbE44073799.1;NbD033542.1;NbD039213.1;NbD004133.1;NbD032194.1;NbD011682.1;NbD024017.1;NbD036082.1;NbD038353.1;NbD038830.1;NbD016549.1;NbE05066920.1;NbD012411.1;NbE05062760.1;NbE05064583.1;NbE44071900.1;NbE03061406.1;NbE05068336.1;NbD052324.1;NbE44070581.1;NbE44074240.1;NbD011769.1;NbE03062375.1;NbD041431.1;NbE44072109.1;NbE05065281.1…	histone H2B.3 (XP_019235504.1);histone 2b (ABM67703.1);histone H2B-like (XP_019242860.1);histone H2B.3 (XP_019235504.1);histone H2B.3 (XP_016481287.1);probable histone H2B.1 (XP_016515195.1);probable histone H2B.1 (XP_019247623.1);probable histone H	Others	779160016	8	36.475	29.5373	345
776400000	825859968	689619968	813950016	45.2	63.719	17	14	20	18	40	33.1	41.6	41.8	NbE03053580.1;NbD049457.1	uncharacterized protein LOC104230414 (XP_009781515.1);uncharacterized protein LOC104230414 (XP_009781515.1)	Others	776457488	17.25	39.125	29.5323	346
764590016	787590016	673740032	859280000	65.9	71.01	7	8	10	10	63.3	63.4	58.2	65.7	NbD048805.1	heat shock cognate 70 kDa protein 2-like (XP_019236347.1)	Others	771300016	8.75	62.65	29.5227	347
626870016	626860032	860640000	959900032	14.9	25.721	4	3	3	4	14.9	14.9	14.9	14.9	NbD032166.1;NbE44071564.1;NbD002378.1	cytochrome b561 and DOMON domain-containing protein At3g25290-like (XP_016445892.1);cytochrome b561 and DOMON domain-containing protein At3g25290-like (XP_016445892.1);cytochrome b561 and DOMON domain-containing protein At3g25290-like (XP_016445892.1)	Others	768567520	3.5	14.9	29.5176	348
782440000	885630016	689030016	714780032	34.8	14.883	7	9	7	7	34.8	34.8	34.1	34.1	NbE05064545.1;NbD042817.1;NbD044110.1;NbD010746.1;NbD026893.1	ribosomal protein S11 (plastid) (NP_054533.1);Partial, ribosomal protein S11 (chloroplast) (YP_398897.1);Partial, ribosomal protein S11 (chloroplast) (YP_398897.1)	Others	767970016	7.5	34.45	29.5165	349
736560000	766320000	819430016	735960000	38.9	34.552	10	13	10	12	36.5	38.9	36.5	38.9	NbD029230.1	60S ribosomal protein L5-like (XP_019231050.1)	Others	764567504	11.25	37.7	29.5101	350
684140032	675480000	713769984	984649984	52.1	12.966	9	9	8	9	52.1	52.1	52.1	52.1	NbD023250.1;NbE03056665.1	photosystem I reaction center subunit IV B, chloroplastic (XP_019227379.1);photosystem I reaction center subunit IV B, chloroplastic (XP_016496470.1)	Others	764510000	8.75	52.1	29.51	351
692380032	793929984	758270016	782800000	69	27.654	15	6	9	12	54	49.2	54	69	NbD037874.1	gamma carbonic anhydrase-like 2, mitochondrial (XP_009775425.1)	Others	756845008	10.5	56.55	29.4954	352
751840000	672840000	726179968	868280000	34.5	27.187	8	9	7	8	34.5	27.5	34.5	34.5	NbE05063476.1;NbD047892.1;NbD032705.1	chloroplast photosystem II 22 kDa component (ABC59515.1);chloroplast photosystem II 22 kDa component (ABC59515.1);chloroplast photosystem II 22 kDa component (ABC59516.1)	Others	754784992	8	32.75	29.4915	353
772390016	781430016	772499968	677929984	68.4	59.431	14	12	9	8	68.4	68.4	66.9	64	NbD005649.1	probable mitochondrial-processing peptidase subunit beta, mitochondrial (XP_009610110.1)	Others	751062496	10.75	66.925	29.4844	354
742000000	919929984	671680000	662099968	42.4	47.727	12	14	13	12	35.3	31.4	36.2	34.5	NbD012265.1	elongation factor 1-gamma 2-like isoform X2 (XP_016509962.1)	Others	748927488	12.75	34.35	29.4803	355
764300032	792640000	685059968	752529984	43.5	110.03	21	25	23	23	31.5	31.6	33.8	31.7	NbD025146.1;NbE44072113.1;NbD002240.1	phosphoenolpyruvate carboxylase-like (XP_016507808.1);phosphoenolpyruvate carboxylase-like (XP_016507808.1)	Others	748632496	23	32.15	29.4797	356
646870016	658300032	867729984	812630016	29.4	26.263	9	9	11	11	29.4	29.4	29.4	26.1	NbD010326.1;NbD009002.1;NbD003896.1;NbE05065852.1	chlorophyll a-b binding protein 6A, chloroplastic (XP_019224862.1);chlorophyll a-b binding protein 6A, chloroplastic (XP_019224862.1);chlorophyll a-b binding protein 6A, chloroplastic-like (XP_016490560.1)	Others	746382512	10	28.575	29.4753	357
744620032	900150016	677260032	652809984	44.4	59.791	20	25	19	17	35.5	40.5	29.2	32.6	NbD049629.1;NbE03060085.1;NbD031292.1	cytochrome P450 72A15-like (XP_016491347.1)	CYPs	743710016	20.25	34.45	29.4702	358
738870016	782179968	750790016	693329984	36	86.865	20	19	18	18	32.2	30.7	31.1	31.1	NbD000582.1;NbE05068506.1;NbD052576.1	LETM1 and EF-hand domain-containing protein 1, mitochondrial (XP_019261501.1)	Others	741292496	18.75	31.275	29.4655	359
648129984	698819968	732590016	878300032	22.4	16.162	3	3	3	1	22.4	22.4	22.4	22.4	NbD017336.1	photosystem I reaction center subunit V, chloroplastic-like (XP_016472110.1)	Others	739460000	2.5	22.4	29.4619	360
724019968	428020000	962140032	832870016	77.9	59.704	2	2	2	2	77.7	76.3	77.7	77.9	NbD048341.1	ATP synthase subunit beta, mitochondrial-like (XP_016470552.1)	Others	736762504	2	77.4	29.4566	361
728369984	719030016	753030016	730460032	74.8	30.91	16	15	17	18	66.9	64	60.4	61.5	NbD011630.1	NADH--cytochrome b5 reductase 1 (XP_019233029.1)	Others	732722512	16.5	63.2	29.4487	362
732440000	732040000	810430016	614700032	58.1	19.713	3	4	3	2	58.1	53.2	53.8	58.1	NbD049061.1	50S ribosomal protein L12, chloroplastic (XP_016453427.1)	Others	722402512	3	55.8	29.4282	363
613750016	721299968	767320000	785790016	59.1	20.369	5	4	4	5	59.1	45.3	59.1	59.1	NbE03059928.1	ribulose bisphosphate carboxylase small chain S41, chloroplastic-like (XP_016461746.1)	Others	722040000	4.5	55.65	29.4275	364
648270016	753129984	768160000	711670016	59.7	53.4	20	22	25	22	40.1	55.8	53.8	57.1	NbD010721.1	dihydrolipoyl dehydrogenase, mitochondrial-like (XP_016502929.1)	Others	720307504	22.25	51.7	29.424	365
798920000	739350016	665670016	677100032	61	17.275	9	9	7	6	61	56.5	51.9	61	NbE03057038.1;NbD024696.1	uncharacterized protein LOC109225622 (XP_019245903.1);uncharacterized protein LOC109225622 (XP_019245903.1)	Others	720260016	7.75	57.6	29.4239	366
644769984	836950016	730120000	659430016	55.1	26.924	9	10	12	12	30.1	36.4	55.1	52.1	NbD049621.1;NbD029575.1;NbD001882.1;NbD052180.1;NbE05068924.1;NbE03062675.1;NbD000006.1;NbD005810.1;NbD050871.1	ribosomal protein S2 (plastid) (NP_054485.1);ribosomal protein S2 (plastid) (NP_054485.1);Partial, ribosomal protein S2 (plastid) (NP_054485.1);Partial, ribosomal protein S2 (plastid) (NP_054485.1);ribosomal protein S2 (plastid) (NP_054485.1);Partial,	Others	717817504	10.75	43.425	29.419	367
722310016	685129984	752329984	707369984	38.2	22.657	8	10	9	10	38.2	38.2	38.2	38.2	NbD010076.1	nascent polypeptide-associated complex subunit alpha-like protein 2 (XP_019227180.1)	Others	716784992	9.25	38.2	29.417	368
709280000	725310016	736889984	694480000	58.5	35.92	19	20	18	19	58.5	51.6	54.1	49.7	NbD018307.1;NbE05065193.1;NbD003101.1;NbD041234.1;NbD019138.1;NbD051689.1;NbE44071776.1	Aminocyclopropanecarboxylate oxidase (BAR72291.1);1-aminocyclopropane-1-carboxylate oxidase (XP_016462117.1)	Others	716490000	19	53.475	29.4164	369
751120000	715670016	809040000	587409984	38.4	9.8657	4	5	2	5	38.4	38.4	20.9	29.1	NbE03058408.1;NbD048439.1;NbD003569.1	50S ribosomal protein L28, chloroplastic-like, partial (XP_019242149.1);50S ribosomal protein L28, chloroplastic (XP_019267792.1);50S ribosomal protein L28, chloroplastic (XP_019267792.1)	Others	715810000	4	31.7	29.415	370
680350016	803960000	675120000	692129984	20.5	23.315	6	7	6	9	20.5	20.5	20.5	20.5	NbE44073768.1;NbD002625.1;NbE05067636.1	50S ribosomal protein L17, chloroplastic-like (XP_016445885.1);50S ribosomal protein L17, chloroplastic-like (XP_016445885.1)	Others	712890000	7	20.5	29.4091	371
648950016	750460032	679779968	765150016	52	131.96	29	25	23	25	38.7	34.8	39.6	37.2	NbE03057499.1;NbD039683.1	nodal modulator 3 (XP_016491513.1);nodal modulator 3 (XP_016491513.1)	Others	711085008	25.5	37.575	29.4054	372
675369984	640560000	760329984	761320000	30.2	55.125	15	11	11	14	29.8	24.3	29.8	28.7	NbD051244.1;NbE03061321.1	cyprosin-like (XP_016437141.1);cyprosin-like (XP_016437141.1)	Others	709394992	12.75	28.15	29.402	373
653539968	812769984	648350016	718910016	30.6	73.79	17	21	20	23	22.6	27.9	26.2	27.5	NbD008684.1	transmembrane 9 superfamily member 9-like (XP_016468253.1)	Others	708392496	20.25	26.05	29.4	374
691859968	711740032	718729984	702630016	54.6	98.083	27	38	29	31	45	46.2	49	49.8	NbD037512.1	coatomer subunit gamma-like (XP_019250109.1)	Others	706240000	31.25	47.5	29.3956	375
637219968	564600000	853470016	758560000	43.3	46.957	10	13	12	14	32.6	43.1	37	37.3	NbD048474.1;NbE03062155.1;NbE05065886.1	fasciclin-like arabinogalactan protein 2 (XP_016455308.1);fasciclin-like arabinogalactan protein 2 (XP_016455308.1);fasciclin-like arabinogalactan protein 2 (XP_016455308.1)	Others	703462496	12.25	37.5	29.3899	376
644560000	740780032	770830016	632790016	81	29.136	12	9	14	15	62.7	60.1	71.6	76.5	NbD018394.1	gamma carbonic anhydrase 1, mitochondrial-like (XP_016437218.1)	Others	697240016	12.5	67.725	29.3771	377
693800000	659830016	643790016	775350016	69.5	41.716	20	17	19	22	69	61.8	69.5	66.3	NbD039485.1	chloroplast stem-loop binding protein of 41 kDa b, chloroplastic (XP_016458846.1)	Others	693192512	19.5	66.65	29.3687	378
599960000	517140000	736700032	918950016	36.7	104.87	17	12	22	25	26.1	22.9	32.2	35.8	NbD006438.1;NbD006439.1;NbD031519.1;NbD031520.1	alpha-xylosidase 1-like (XP_009597805.1);Partial, alpha-xylosidase 1-like (XP_016479523.1)	Others	693187512	19	29.25	29.3687	379
680600000	706710016	714819968	651800000	49.6	14.552	6	7	7	7	49.6	49.6	49.6	49.6	NbE03057258.1;NbD035821.1;NbD027735.1	50S ribosomal protein L31, chloroplastic (XP_019239804.1);50S ribosomal protein L31, chloroplastic (XP_019239804.1);50S ribosomal protein L31, chloroplastic-like (XP_016453574.1)	Others	688482496	6.75	49.6	29.3588	380
733180032	654160000	668280000	691889984	40.6	75.319	24	21	16	25	37.3	32.8	34.1	35.9	NbE03060232.1	stromal 70 kDa heat shock-related protein, chloroplastic (XP_016498345.1)	Others	686877504	21.5	35.025	29.3555	381
859619968	423209984	746769984	717720000	21.4	24.858	5	6	5	5	21.4	21.4	21.4	21.4	NbD024127.1;NbD019337.1	aquaporin TIP2-1-like (XP_016481506.1);aquaporin TIP2-1-like (XP_019223759.1)	Others	686829984	5.25	21.4	29.3554	382
626070016	718449984	596739968	804249984	46.2	53.944	2	2	2	2	44.2	45.8	43	44.6	NbD029427.1	Partial, heat shock cognate 70 kDa protein (XP_016481229.1)	Others	686377488	2	44.4	29.3544	383
684960000	606940032	722440000	728200000	71.2	35.719	20	18	14	20	67.7	54.9	63.6	71.2	NbD020932.1;NbE03053860.1;NbD032294.1	uncharacterized protein LOC107760858 (XP_016434451.1);uncharacterized protein LOC107760858 (XP_016434451.1)	Others	685635008	18	64.35	29.3529	384
695459968	657750016	720249984	653409984	65.6	17.185	9	10	8	10	65.6	65.6	65.6	65.6	NbD026091.1;NbD026579.1	40S ribosomal protein S15 (XP_019253620.1);40S ribosomal protein S15 (XP_019253620.1)	Others	681717488	9.25	65.6	29.3446	385
623360000	699430016	682540032	701900032	45.4	158.69	28	25	28	31	32.8	28.5	34.7	33.5	NbD027024.1	myosin-11-like (XP_016479319.1)	Others	676807520	28	32.375	29.3342	386
632280000	697160000	755849984	609859968	51.7	59.764	19	18	20	20	48.5	43.2	46.9	46.5	NbD029366.1	dihydrolipoyl dehydrogenase 2, chloroplastic-like (XP_019254283.1)	Others	673787488	19.25	46.275	29.3277	387
629939968	716440000	622280000	702160000	59.2	20.857	9	12	12	12	46.2	59.2	56	54.3	NbE03062179.1;NbD022750.1;NbD051050.1;NbE03061630.1	ATP synthase CF0 B subunit (plastid) (NP_054482.2);Partial, ATP synthase CF0 B subunit (plastid) (NP_054482.2);Partial, ATP synthase CF0 B subunit (plastid) (NP_054482.2)	Others	667704992	11.25	53.925	29.3146	388
690449984	673689984	710870016	594760000	80.8	29.759	14	14	15	14	80.1	68.5	72.5	74.6	NbD018140.1	mitochondrial outer membrane protein porin 4 (XP_019264634.1)	Others	667442496	14.25	73.925	29.3141	389
664990016	778670016	623969984	601240000	57.8	25.452	3	3	2	3	57.4	57.4	54.3	57.4	NbD026973.1	60S ribosomal protein L6-like (XP_019259840.1)	Others	667217504	2.75	56.625	29.3136	390
677409984	607449984	724380032	656060032	43.5	177.17	32	32	30	32	30.8	30.9	30.3	31.3	NbD028175.1	ferredoxin-dependent glutamate synthase, chloroplastic (XP_009794669.1)	Others	666325008	31.5	30.825	29.3117	391
524760000	635409984	597840000	899169984	58.6	43.147	6	5	6	5	49.6	47.6	47.9	50.1	NbD001220.1;NbE44071252.1	mitochondrial phosphate carrier protein 3, mitochondrial-like (XP_016455550.1);mitochondrial phosphate carrier protein 3, mitochondrial-like (XP_016455550.1)	Others	664294992	5.5	48.8	29.3072	392
633590016	546950016	674950016	794710016	60.1	36.235	14	15	17	16	51.1	54	54	54	NbD020531.1	annexin D4-like (XP_019234852.1)	Others	662550016	15.5	53.275	29.3035	393
729710016	641459968	670070016	607630016	67.7	18.445	18	15	13	13	63.4	63.4	67.7	67.7	NbD038044.1;NbD038045.1	universal stress protein PHOS32-like (XP_019235829.1)	Others	662217504	14.75	65.55	29.3027	394
670300032	645569984	683929984	644390016	62.6	44.236	22	21	17	23	54.4	50.7	48.5	53	NbD016339.1	aminomethyltransferase, mitochondrial (XP_019252116.1)	Others	661047504	20.75	51.65	29.3002	395
691779968	694649984	619569984	630040000	28.8	51.805	11	10	8	13	25.9	19.2	27.2	27.2	NbD039198.1;NbD035085.1	protein transport protein Sec61 subunit alpha-like (XP_019252391.1);protein transport protein Sec61 subunit alpha-like (XP_019252391.1)	Others	659009984	10.5	24.875	29.2957	396
624000000	739660032	629510016	642620032	52.3	69.878	20	24	13	16	34.9	38.4	30.3	35.3	NbD041115.1	vacuolar-sorting receptor 3-like (XP_019251853.1)	Others	658947520	18.25	34.725	29.2956	397
516600000	569750016	720960000	827630016	50.6	68.399	21	16	22	27	38.4	40	48.9	48.9	NbD001635.1;NbD049141.1;NbE44071034.1;NbD050521.1;NbD033830.1;NbD001634.1;NbD033831.1;NbE05066609.1;NbE05063305.1;NbD039749.1	lysosomal beta glucosidase-like (XP_009786312.1);lysosomal beta glucosidase-like (XP_009786312.1);lysosomal beta glucosidase-like (XP_009786312.1)	Others	658735008	21.5	44.05	29.2951	398
706430016	674659968	682979968	570860032	37.4	16.552	8	6	6	5	37.4	37.4	37.4	37.4	NbE05068555.1;NbE03061241.1;NbD019629.1;NbD013035.1;NbE05068919.1;NbE03062624.1	ribosomal protein S7 (plastid) (NP_054569.1);ribosomal protein S7 (plastid) (NP_054569.1);Partial, ribosomal protein S7 (plastid) (NP_054569.1)	Others	658732496	6.25	37.4	29.2951	399
630929984	730609984	659379968	608569984	58.8	47.752	17	21	20	15	44.2	42.2	48.6	47.7	NbD044641.1	pyruvate dehydrogenase E1 component subunit alpha-3, chloroplastic-like (XP_019249210.1)	Others	657372480	18.25	45.675	29.2921	400
687240000	671009984	599500032	651969984	73.8	18.103	8	7	8	10	58.1	42.4	42.4	42.4	NbD002217.1;NbD000150.1	peptidyl-prolyl cis-trans isomerase-like (XP_016470413.1);Partial, peptidyl-prolyl cis-trans isomerase-like (XP_016470413.1)	Others	652430000	8.25	46.325	29.2812	401
743449984	539670016	792230016	530560000	7	20.729	4	3	4	3	7	7	7	7	NbE03061694.1;NbD007031.1	probable aquaporin TIP1-1 (XP_016496082.1);probable aquaporin TIP1-1 (XP_016496082.1)	Others	651477504	3.5	7	29.2791	402
546040000	537760000	754819968	764140032	63.2	70.266	16	16	16	25	46.8	40.7	41.7	49.4	NbD046092.1	methyltransferase (ACB54686.1)	Others	650690000	18.25	44.65	29.2774	403
759680000	549310016	606620032	680460032	43.2	54.518	20	16	13	17	41.8	43.2	41.8	36.5	NbE03054430.1	protein plastid transcriptionally active 16, chloroplastic (XP_019233593.1)	Others	649017520	16.5	40.825	29.2737	404
414040000	863600000	447040000	858360000	19.6	6.4847	2	2	2	2	19.6	19.6	19.6	19.6	NbD052521.1;NbD051770.1;NbD049695.1;NbD047960.1;NbD045652.1;NbD037869.1;NbD021641.1;NbD014617.1;NbD013955.1;NbD007495.1	60S ribosomal protein L39-3 (XP_019261457.1);60S ribosomal protein L39-3 (XP_019261457.1);60S ribosomal protein L39-3 (XP_019261457.1);60S ribosomal protein L39-3 (XP_019261457.1);60S ribosomal protein L39-3 (XP_019261457.1);60S ribosomal protein L39-	Others	645760000	2	19.6	29.2664	405
669289984	547500032	656899968	708150016	51.6	32.696	13	9	12	16	46.2	36	42	45.2	NbD007198.1;NbD022489.1;NbE05067840.1;NbD042933.1	fibrillarin 2 (CAK32531.1);fibrillarin 2 (CAR92137.1);fibrillarin 2 (CAK32531.1)	Others	645460000	12.5	42.35	29.2658	406
624080000	615030016	688609984	651329984	37.1	99.436	19	22	18	24	30.7	31.4	31.1	36	NbD006009.1	heat shock 70 kDa protein 17 (XP_009757679.1)	Others	644762496	20.75	32.3	29.2642	407
645529984	613350016	749209984	543729984	56.4	15.556	8	6	6	5	52.6	46.6	47.4	48.1	NbD014004.1	60S ribosomal protein L32-1-like (XP_019262403.1)	Others	637954992	6.25	48.675	29.2489	408
725929984	730499968	606360000	487390016	49.4	10.503	7	5	7	5	49.4	49.4	49.4	49.4	NbD046992.1;NbE05063872.1;NbD042850.1;NbE03061547.1;NbD012564.1;NbD028382.1;NbE44072353.1;NbD030306.1	Partial, ribosomal protein S18 (plastid) (NP_054523.1);ribosomal protein S18 (plastid) (NP_054523.1);ribosomal protein S18 (plastid) (NP_054523.1);ribosomal protein S18 (plastid) (NP_054523.1);Partial, ribosomal protein S18 (plastid) (NP_054523.1);rib	Others	637544992	6	49.4	29.248	409
665640000	710329984	631360000	542380032	16.9	20.571	4	4	3	4	16.9	16.9	16.9	16.9	NbD039977.1;NbD001874.1	50S ribosomal protein L27, chloroplastic (XP_016467311.1);50S ribosomal protein L27, chloroplastic (XP_016467311.1)	Others	637427504	3.75	16.9	29.2477	410
637630016	646419968	607750016	638400000	39.5	22.762	8	7	7	8	39.5	39.5	34.4	34.4	NbD035033.1;NbD018690.1;NbD013839.1;NbE03056834.1;NbD020073.1	nectarin-1-like (XP_019225992.1);nectarin-1-like (XP_016512768.1);PR16-1 (AEO00531.1);PR16-1 (AEO00531.1)	Others	632550000	7.5	36.95	29.2366	411
570240000	640590016	671900032	637379968	46.1	137.14	29	34	27	32	37.5	34.3	30.5	36.2	NbD002127.1;NbE03057694.1;NbD002128.1	coatomer subunit alpha-1-like (XP_009794496.1);coatomer subunit alpha-1-like (XP_009794496.1);Partial, coatomer subunit alpha-1-like (XP_009794496.1)	Others	630027504	30.5	34.625	29.2308	412
640099968	648000000	576400000	651990016	53.3	52.901	15	15	11	13	41.7	34.4	40	41.7	NbE03061223.1	monodehydroascorbate reductase 4, peroxisomal-like (XP_016500298.1)	Others	629122496	13.5	39.45	29.2288	413
639580032	549710016	710129984	608240000	53.3	29.881	2	3	2	4	53.3	53.3	53.3	53.3	NbD040551.1	60S ribosomal protein L7-2 (XP_019262847.1)	Others	626915008	2.75	53.3	29.2237	414
620680000	551840000	694280000	640380032	72.7	6.6617	5	5	5	3	69.1	72.7	69.1	72.7	NbD004100.1;NbD014534.1;NbD052451.1	uncharacterized protein LOC109239224 (XP_019261309.1);uncharacterized protein LOC109239224 (XP_019261309.1)	Others	626795008	4.5	70.9	29.2234	415
555180032	644590016	540860032	761600000	46.2	25.024	6	9	8	9	43.9	46.2	45.7	46.2	NbD039620.1	40S ribosomal protein S8 (XP_019231274.1)	Others	625557520	8	45.5	29.2206	416
632969984	637489984	614240000	615209984	31.1	34.995	8	7	8	8	23.5	21.3	28.9	31.1	NbD011498.1;NbE44070999.1	clathrin light chain 1-like (XP_016434604.1);clathrin light chain 1-like (XP_016434604.1)	Others	624977488	7.75	26.2	29.2192	417
718339968	543560000	561100032	652120000	47.2	22.705	7	6	7	8	47.2	29.2	47.2	47.2	NbD044739.1;NbD000181.1	Partial, auxin-binding protein ABP19a-like (XP_009596795.2);Partial, auxin-binding protein ABP19a-like (XP_009596795.2)	Others	618780000	7	42.7	29.2049	418
410000000	988000000	504849984	556289984	64.3	6.4425	3	3	3	4	50	50	50	50	NbD039479.1;NbD029868.1;NbD010763.1;NbD022520.1;NbD047709.1	40S ribosomal protein S29 (XP_019263176.1);40S ribosomal protein S29 (XP_019263176.1);40S ribosomal protein S29 (XP_019263176.1);40S ribosomal protein S29 (XP_019263176.1)	Others	614784992	3.25	50	29.1955	419
549230016	692390016	655059968	561619968	61.1	42.953	17	16	15	16	59	56.7	56.7	59	NbD012395.1;NbE44070424.1	pyruvate dehydrogenase E1 component subunit alpha, mitochondrial (XP_016477579.1);pyruvate dehydrogenase E1 component subunit alpha, mitochondrial-like (XP_019227322.1)	Others	614574992	16	57.85	29.195	420
618240000	613769984	596499968	616659968	53.7	20.854	9	9	9	8	53.7	53.7	53.7	53.7	NbE03061025.1;NbD037086.1;NbE03059289.1;NbD014190.1;NbD014191.1	PLAT domain-containing protein 3-like (XP_019235983.1);PLAT domain-containing protein 3-like (XP_019235984.1);PLAT domain-containing protein 3-like (XP_019235984.1)	Others	611292480	8.75	53.7	29.1873	421
642150016	597430016	596840000	608520000	64.4	32.589	16	11	14	13	57.8	60.2	61.9	57.4	NbD006886.1	alpha-soluble NSF attachment protein (XP_019225807.1)	Others	611235008	13.5	59.325	29.1872	422
600409984	549590016	772880000	516009984	43.8	28.252	2	1	2	2	35.7	38.6	35.7	35.7	NbD013869.1	40S ribosomal protein S6 (XP_019234073.1)	Others	609722496	1.75	36.425	29.1836	423
587600000	544380032	632300032	656190016	67.7	50.042	24	20	20	30	59.5	61.5	65.3	65.5	NbE05067470.1;NbD021828.1	putative aminoacylase (BAO98754.1);putative aminoacylase (BAO98754.1)	Others	605117520	23.5	62.95	29.1726	424
531820000	586120000	688520000	596979968	57.6	29.942	12	7	10	6	54	28.3	47.8	28.3	NbD003559.1	probable plastid-lipid-associated protein 6, chloroplastic (XP_009802070.1)	Others	600859992	8.75	39.6	29.1625	425
544780032	707289984	536710016	611500032	49.7	79.224	24	22	21	22	35.8	37	33.6	42.2	NbD030408.1;NbD008963.1;NbD020511.1	long chain acyl-CoA synthetase 8 (XP_019249337.1)	Others	600070016	22.25	37.15	29.1606	426
522040000	695409984	585790016	589929984	47.3	25.416	13	12	9	13	47.3	47.3	47.3	47.3	NbD039182.1;NbD001120.1	NADH dehydrogenase [ubiquinone] iron-sulfur protein 8, mitochondrial (XP_016452428.1);NADH dehydrogenase [ubiquinone] iron-sulfur protein 8, mitochondrial (XP_016452428.1)	Others	598292496	11.75	47.3	29.1563	427
629009984	497940000	594800000	665699968	59.8	35.394	10	10	9	10	57.1	59.5	56.5	57.1	NbD035063.1;NbD019558.1	chloroplast PsbO3 precursor (AFH57999.1);chloroplast PsbO4 precursor (AFH58000.1)	Others	596862488	9.75	57.55	29.1528	428
589500032	535390016	644030016	600800000	32.5	282.39	31	20	32	35	22.3	18.2	21.1	24.2	NbD030312.1	eIF-2-alpha kinase activator GCN1 (XP_019250941.1)	Others	592430016	29.5	21.45	29.1421	429
573270016	570409984	584760000	611400000	46.5	23.668	9	12	9	9	39.9	46.5	39.9	33.3	NbD002443.1	NADH dehydrogenase [ubiquinone] iron-sulfur protein 7, mitochondrial (XP_019253207.1)	Others	584960000	9.75	39.9	29.1238	430
656510016	580179968	536169984	544350016	41.3	23.12	7	5	4	9	41.3	41.3	41.3	41.3	NbD046130.1;NbD040206.1	ras-related protein RABH1b-like (XP_019260931.1);ras-related protein RABH1b-like (XP_019260931.1)	Others	579302496	6.25	41.3	29.1097	431
508480000	507630016	614840000	660630016	27.1	23.981	7	9	6	9	27.1	27.1	22	27.1	NbD039872.1	ATP synthase subunit b, chloroplastic-like (XP_016481186.1)	Others	572895008	7.75	25.825	29.0937	432
555350016	632840000	659880000	442520000	36.3	66.461	7	4	5	6	27.1	19.4	27	24.2	NbD039438.1;NbE44073132.1;NbD039439.1;NbE05065650.1;NbD051494.1;NbE05066666.1;NbE05066665.1	fatty acid amide hydrolase-like (XP_009772899.1)	Others	572647504	5.5	24.425	29.0931	433
563880000	556380032	556460032	608809984	67.6	34.502	13	12	15	14	53.5	52.6	44.9	51.9	NbD011590.1	mitochondrial import receptor subunit TOM40-1-like (XP_016453103.1)	Others	571382512	13.5	50.725	29.0899	434
658470016	568790016	565809984	490180000	28.6	21.031	6	5	4	4	28.1	28.1	28.1	28.6	NbD001227.1;NbD052573.1	uncharacterized protein LOC107808814 (XP_016488865.1)	Others	570812504	4.75	28.225	29.0884	435
538129984	666929984	520649984	555480000	29.5	22.638	7	8	7	9	24.2	29.5	29.5	29.5	NbD001579.1;NbD006432.1;NbE44069649.1;NbD023283.1;NbD014824.1;NbE44072312.1	NADH dehydrogenase subunit 9 (mitochondrion) (YP_173479.1)	Others	570297488	7.75	28.175	29.0871	436
584499968	577260032	534070016	585169984	59.1	53.622	13	15	14	18	39	41.9	41.3	43.6	NbD051716.1	diacylglycerol kinase 7-like isoform X1 (XP_009770868.1)	Others	570250000	15	41.45	29.087	437
549969984	648350016	500800000	577630016	52.5	48.763	13	13	10	13	36	48.2	36	34.5	NbD050457.1;NbE03056529.1	dihydrolipoyllysine-residue acetyltransferase component 5 of pyruvate dehydrogenase complex, chloroplastic (XP_019264797.1);dihydrolipoyllysine-residue acetyltransferase component 5 of pyruvate dehydrogenase complex, chloroplastic (XP_019264797.1)	Others	569187504	12.25	38.675	29.0843	438
716720000	290760000	425089984	844060032	56.2	28.417	5	1	3	3	50.2	46.1	55.4	49.4	NbD022177.1	50S ribosomal protein L15, chloroplastic (XP_019257292.1)	Others	569157504	3	50.275	29.0843	439
557230016	579809984	622190016	508180000	60.9	65.386	18	19	22	25	51.3	43.5	52.5	52.5	NbD045419.1;NbD006363.1;NbD016776.1	NADP-dependent malic enzyme-like (XP_016502034.1)	Others	566852504	21	49.95	29.0784	440
572030016	605550016	501720000	586169984	83.3	8.0942	10	6	7	10	81.9	81.9	83.3	83.3	NbD018861.1	cytochrome b-c1 complex subunit 9-like (XP_019223709.1)	Others	566367504	8.25	82.6	29.0772	441
528230016	600800000	574049984	561859968	53.5	98.121	21	23	15	20	40.4	43.5	35.7	43.1	NbD011652.1;NbE03055451.1	26S proteasome non-ATPase regulatory subunit 2 homolog A-like (XP_019251869.1)	Others	566234992	19.75	40.675	29.0768	442
505540000	663849984	479940000	611699968	32.1	30.087	5	4	3	6	22.8	25	19.8	22	NbD045262.1	reticulon-like protein B4 (XP_016513127.1)	Others	565257488	4.5	22.4	29.0743	443
555009984	551720000	594609984	544460032	58.3	23.584	7	7	8	5	51.5	51.9	51.9	57.8	NbD052939.1	60S ribosomal protein L13-2-like (XP_019225018.1)	Others	561450000	6.75	53.275	29.0646	444
497120000	558380032	554889984	629880000	26.6	74.366	12	16	13	15	22.1	23.1	23.1	23.1	NbD014611.1;NbD049698.1;NbE03058102.1;NbD027275.1	transmembrane 9 superfamily member 11-like (XP_016448149.1);transmembrane 9 superfamily member 11-like (XP_019261458.1)	Others	560067504	14	22.85	29.061	445
556680000	629670016	525969984	525680000	59.7	25.774	8	9	9	12	42.8	53.8	59.7	59.7	NbE03056876.1;NbD003315.1;NbD026108.1	elongation factor 1-delta 1-like isoform X1 (XP_009790695.1);elongation factor 1-delta 1-like isoform X2 (XP_016501078.1);elongation factor 1-delta 1-like isoform X2 (XP_016501078.1)	Others	559500000	9.5	54	29.0596	446
462129984	646780032	561649984	556380032	26.3	15.379	3	3	3	3	26.3	26.3	26.3	26.3	NbD036754.1	40S ribosomal protein S24-1 (XP_019259789.1)	Others	556735008	3	26.3	29.0524	447
500480000	612880000	526820000	582449984	62.3	23.921	7	7	8	8	55.3	48.4	48.4	59.1	NbD031642.1;NbD021245.1;NbD019823.1;NbD033100.1;NbD039325.1;NbD021932.1;NbD005703.1	ras-related protein RABA2a (XP_016495042.1);ras-related protein RABA2a (XP_016495042.1)	Others	555657496	7.5	52.8	29.0496	448
580739968	686940032	443020000	505689984	47.3	24.989	9	8	5	5	38.3	32.4	25.7	36.9	NbD011626.1;NbD049530.1;NbD045906.1;NbD007409.1	vesicle-associated membrane protein 722-like (XP_019228126.1);vesicle-associated membrane protein 722-like (XP_019228126.1)	Others	554097496	6.75	33.325	29.0456	449
519240000	551750016	591249984	552449984	58.9	17.183	14	12	13	15	54.3	47.7	53.6	47	NbE05068158.1;NbD037918.1;NbD048560.1;NbD052182.1;NbE03062551.1;NbD044661.1;NbD019213.1	ribosomal protein L22 (plastid) (NP_054538.1);ribosomal protein L22 (chloroplast) (YP_398904.1);Partial, ribosomal protein L22 (plastid) (NP_054538.1);Partial, ribosomal protein L22 (chloroplast) (YP_398904.1);ribosomal protein L22 (chloroplast) (YP_3	Others	553672496	13.5	50.65	29.0445	450
535169984	561609984	550780032	566300032	61.1	48.855	12	13	13	11	40.8	44.2	36.4	39.4	NbD029218.1;NbD017482.1;NbD026146.1;NbE03057627.1	26S protease regulatory subunit 6B homolog (XP_016487120.1);26S protease regulatory subunit 6B homolog (XP_016510581.1);26S protease regulatory subunit 6B homolog (XP_016487120.1);26S protease regulatory subunit 6B homolog (XP_016487120.1)	Others	553465008	12.25	40.2	29.0439	451
620480000	568689984	559920000	463889984	32.4	44.577	6	3	5	6	22.2	20.2	22.2	22.2	NbD045995.1	pyruvate dehydrogenase E1 component subunit beta-3, chloroplastic-like (XP_019252618.1)	Others	553244992	5	21.7	29.0433	452
558849984	535940000	540440000	571280000	79	42.309	18	16	19	17	63	57.5	66.1	65.8	NbD013350.1	glycerate dehydrogenase (XP_009782769.1)	Others	551627496	17.5	63.1	29.0391	453
531129984	625270016	507880000	539809984	44.9	69.575	14	14	16	15	31.5	31.5	32.6	30	NbD020924.1	vacuolar-sorting receptor 1-like isoform X1 (XP_019257103.1)	Others	551022496	14.75	31.4	29.0375	454
572259968	562670016	402310016	662819968	41.4	28.629	4	4	3	5	18.4	22.7	18.4	25.8	NbD025791.1	carbonic anhydrase, chloroplastic-like (XP_019266830.1)	Others	550014992	4	21.325	29.0349	455
775689984	490700000	552840000	380150016	57.9	17.523	9	7	9	7	57.9	52.6	52.6	57.2	NbD029299.1;NbE05063025.1;NbD022905.1	40S ribosomal protein S18-like (XP_019245941.1);40S ribosomal protein S18-like (XP_019255853.1);40S ribosomal protein S18-like (XP_019245941.1)	Others	549845000	8	55.075	29.0344	456
530590016	644790016	534340000	483830016	37.7	106.05	15	18	15	18	27.6	26.3	21.8	22.7	NbD039395.1;NbE03057315.1	respiratory burst oxidase homolog (BAC56865.1);respiratory burst oxidase homolog (BAC56865.1)	Others	548387512	16.5	24.6	29.0306	457
505760000	627260032	481609984	574830016	59.5	38.611	13	13	11	11	46.6	50	38.5	47.5	NbD024950.1	fructose-bisphosphate aldolase cytoplasmic isozyme-like (XP_016442298.1)	Others	547365008	12	45.65	29.0279	458
514060000	568540032	541249984	542809984	66.4	13.823	14	9	11	9	64.7	64.7	64.7	66.4	NbE03058799.1;NbD004399.1;NbD030132.1;NbE03061822.1;NbD008369.1	NADH dehydrogenase [ubiquinone] 1 beta subcomplex subunit 9-like isoform X2 (XP_019242706.1);NADH dehydrogenase [ubiquinone] 1 beta subcomplex subunit 9-like (XP_016450130.1);NADH dehydrogenase [ubiquinone] 1 beta subcomplex subunit 9-like isoform X1 (X	Others	541665000	10.75	65.125	29.0128	459
515480000	534649984	528009984	568800000	61.8	53.77	12	16	15	15	37	46.5	41.9	43.2	NbE03055681.1	xylose isomerase-like (XP_016435649.1)	Others	536734992	14.5	42.15	28.9996	460
493580000	543680000	498360000	604940032	36.9	42.624	9	9	10	15	34.9	27.9	30.3	34.9	NbD030018.1;NbD024768.1;NbE03061739.1;NbD047769.1;NbE03059409.1;NbD002858.1;NbE03056049.1;NbD018777.1	S-adenosylmethionine synthase 3 (XP_019250722.1);S-adenosylmethionine synthetase (BAR72289.1);S-adenosylmethionine synthase 3 (XP_019250722.1);S-adenosylmethionine synthase 2 (XP_019233687.1);S-adenosylmethionine synthase 2-like (XP_019229012.1);S-ade	Others	535140008	10.75	32	28.9953	461
489609984	482870016	543110016	623200000	23.8	69.033	10	12	11	16	15.3	19.4	16.6	21.2	NbE03053492.1;NbD003396.1;NbD029261.1;NbE44073118.1	DNA ligase 1 (XP_009602973.1);DNA ligase 1 (XP_009602973.1)	Others	534697504	12.25	18.125	28.9941	462
500750016	494609984	572310016	569040000	92.7	12.337	9	9	7	14	92.7	92.7	92.7	92.7	NbD022947.1;NbE05067611.1	mitochondrial pyruvate carrier 4 (XP_019259837.1);mitochondrial pyruvate carrier 2-like isoform X2 (XP_009772152.1)	Others	534177504	9.75	92.7	28.9927	463
649990016	479710016	486300000	516000000	23.6	21.509	4	4	4	5	23.1	23.6	23.1	23.6	NbD020273.1;NbD004644.1	auxin-binding protein ABP19a-like (XP_016477838.1);auxin-binding protein ABP19a-like (XP_016477838.1)	Others	533000008	4.25	23.35	28.9896	464
503609984	545609984	535760000	546099968	66.2	147.7	24	20	21	28	59.8	56.2	58.1	61.8	NbD051958.1	myosin heavy chain, cardiac muscle isoform-like (XP_016481995.1)	Others	532769984	23.25	58.975	28.9889	465
536670016	514060000	521910016	551790016	45.1	34.318	10	14	10	12	44.8	45.1	44.8	44.8	NbD008208.1;NbD047919.1	S-adenosylmethionine carrier 1, chloroplastic/mitochondrial-like isoform X1 (XP_016507458.1)	Others	531107512	11.5	44.875	28.9844	466
460200000	522169984	582430016	553270016	52	26.757	12	7	10	11	46.4	39.1	46.4	52	NbD007801.1	ATP synthase delta chain, chloroplastic-like (XP_016503956.1)	Others	529517504	10	45.975	28.9801	467
524140000	551929984	527540000	512040000	30.9	20.36	4	4	6	3	25	25	30.9	12.8	NbD051305.1	Partial, 30S ribosomal protein S20, chloroplastic-like (XP_009789256.1)	Others	528912496	4.25	23.425	28.9785	468
610739968	507480000	464780000	517940000	54.3	48.003	15	13	10	13	48.1	46.3	42.1	42.1	NbE05068808.1;NbD017417.1;NbD006132.1	glyceraldehyde-3-phosphate dehydrogenase B, chloroplastic (XP_009786329.1);Partial, glyceraldehyde-3-phosphate dehydrogenase B, chloroplastic-like (XP_016479929.1)	Others	525234992	12.75	44.65	28.9684	469
492409984	529440000	492110016	574380032	44.2	69.526	15	15	13	16	40.4	35.7	35.3	39.4	NbD006122.1;NbE05068117.1;NbD010889.1	dolichyl-diphosphooligosaccharide--protein glycosyltransferase subunit 1A (XP_019263119.1);dolichyl-diphosphooligosaccharide--protein glycosyltransferase subunit 1A (XP_019263119.1)	Others	522085008	14.75	37.7	28.9597	470
540940032	446900000	624270016	458329984	46	34.666	10	10	12	8	42.7	45.7	42.7	42.7	NbD009316.1	60S ribosomal protein L5 (XP_019259554.1)	Others	517610008	10	43.45	28.9473	471
490270016	427640000	612190016	532409984	62	61.114	20	18	22	21	44.9	50.9	43.5	52.7	NbD010811.1;NbD038081.1;NbE03058338.1;NbE05066887.1;NbD052243.1;NbD044244.1	D-3-phosphoglycerate dehydrogenase 1, chloroplastic-like (XP_016472005.1);D-3-phosphoglycerate dehydrogenase 1, chloroplastic-like (XP_019244078.1);D-3-phosphoglycerate dehydrogenase 1, chloroplastic-like (XP_019255127.1)	Others	515627504	20.25	48	28.9418	472
530960000	554249984	484340000	492049984	53	44.29	13	17	17	17	40.4	41.6	47.3	39.7	NbD010989.1	Partial, hexokinase (AAP40021.1)	Others	515399992	16	42.25	28.9411	473
490590016	598350016	463820000	505700000	59.2	64.435	19	17	14	18	45.1	44.3	47.1	49.1	NbD044203.1	ruBisCO large subunit-binding protein subunit beta, chloroplastic-like (XP_019238318.1)	Others	514615008	17	46.4	28.9389	474
510420000	560230016	527600000	435070016	44.5	16.77	3	2	4	4	44.5	44.5	44.5	44.5	NbD008071.1	60S ribosomal protein L26-1-like (XP_019223883.1)	Others	508330008	3.25	44.5	28.9212	475
504929984	553040000	446230016	527769984	70.1	69.519	12	16	14	14	61	58.4	62	61	NbD016951.1;NbE05067073.1;NbD016709.1;NbD025110.1	dynamin-related protein 1E-like (XP_019224350.1)	Others	507992496	14	60.6	28.9202	476
526070016	429800000	504120000	571609984	53.8	27.692	16	15	10	16	41.5	41.5	41.5	53.8	NbD015584.1	acidic endochitinase Q (XP_009788906.1)	Others	507900000	14.25	44.575	28.92	477
520280000	671889984	433529984	405649984	28.1	12.086	3	3	2	3	28.1	28.1	28.1	28.1	NbD027354.1;NbD010585.1	30S ribosomal protein S31, chloroplastic (XP_019228416.1);30S ribosomal protein S31, chloroplastic-like (XP_016471993.1)	Others	507837488	2.75	28.1	28.9198	478
501260000	590329984	401240000	530180000	49.7	63.002	12	13	11	10	28.3	32.3	31.6	35	NbD013404.1;NbD027126.1	protein TIC 55, chloroplastic (XP_019261560.1);Partial, protein TIC 55, chloroplastic (XP_019261560.1)	Others	505752496	11.5	31.8	28.9139	479
490800000	441800000	541969984	545960000	50.8	59.903	21	22	22	21	43.6	48.3	44.2	44.2	NbE05068670.1;NbD037338.1	probable nucleolar protein 5-2 (XP_016494209.1);probable nucleolar protein 5-2 (XP_016494209.1)	Others	505132496	21.5	45.075	28.9121	480
508960000	515710016	455120000	536350016	49.5	22.712	9	13	9	12	43.4	49.5	49.5	49.5	NbE05068218.1;NbD006024.1	Partial, putative plasma membrane-associated cation-binding protein 1 (ASW15993.1);developmentally-regulated plasma membrane polypeptide (AJR22360.1)	Others	504035008	10.75	47.975	28.9089	481
465230016	569350016	470580000	510600000	65.7	27.136	11	7	8	11	60.2	60.2	60.6	60.6	NbD024597.1	triosephosphate isomerase, cytosolic (XP_019224789.1)	Others	503940008	9.25	60.4	28.9087	482
685790016	714209984	431240000	159150000	91.5	68.665	4	4	5	4	89.9	83.1	87.6	88	NbD028153.1	V-type proton ATPase catalytic subunit A-like (XP_019259481.1)	Others	497597500	4.25	87.15	28.8904	483
521030016	515260000	450630016	500009984	59.5	46.841	17	16	13	18	46	46.3	41.4	49.2	NbD007982.1	isocitrate dehydrogenase [NADP] (XP_016496984.1)	Others	496732504	16	45.725	28.8879	484
454489984	449249984	528689984	553379968	50.8	40.095	13	13	12	13	45.6	43.7	37.4	44	NbD047959.1;NbD013954.1	3-isopropylmalate dehydrogenase, chloroplastic-like (XP_016494070.1);3-isopropylmalate dehydrogenase, chloroplastic-like (XP_016494070.1)	Others	496452480	12.75	42.675	28.8871	485
511840000	485760000	511500000	457400000	64.5	35.386	10	10	11	13	28.3	31.6	35.8	41.6	NbD024340.1;NbD024339.1;NbD000290.1;NbD007319.1;NbD022216.1;NbD029346.1	malate dehydrogenase (XP_019240563.1);malate dehydrogenase (XP_019240563.1);malate dehydrogenase (XP_019240563.1)	Others	491625000	11	34.325	28.873	486
507400000	544569984	472230016	441940000	13.2	29.304	5	4	4	4	13.2	13.2	13.2	13.2	NbE05068116.1;NbE03057350.1;NbD028813.1	histone H1-like (XP_019229955.1);histone H1-like (XP_019229955.1);histone H1-like (XP_019229955.1)	Others	491535000	4.25	13.2	28.8727	487
480260000	497230016	510340000	471920000	54.4	43.831	10	12	14	12	39	35.3	39	43.9	NbD026434.1;NbE05063437.1	pyruvate dehydrogenase E1 component subunit beta-1, mitochondrial (XP_019247358.1);pyruvate dehydrogenase E1 component subunit beta-1, mitochondrial (XP_019247358.1)	Others	489937504	12	39.3	28.868	488
487510016	517460000	483329984	465089984	37.6	89.629	22	24	16	16	33.3	34.5	29.6	29	NbD032979.1;NbD046533.1;NbE03060854.1	ATP-dependent zinc metalloprotease FTSH 10, mitochondrial-like isoform X1 (XP_019254753.1);ATP-dependent zinc metalloprotease FTSH 10, mitochondrial-like isoform X2 (XP_019254754.1)	Others	488347496	19.5	31.6	28.8633	489
493129984	513889984	487449984	458849984	54.5	55.484	17	17	12	16	44.1	47.5	43.9	44.1	NbD013359.1;NbD013358.1	probable 26S proteasome non-ATPase regulatory subunit 3 (XP_016441825.1)	Others	488329984	15.5	44.9	28.8633	490
448310016	465990016	489640000	535369984	74.7	18.439	11	9	7	11	70.3	45.6	65.2	65.8	NbD008717.1	probable NADH dehydrogenase [ubiquinone] 1 alpha subcomplex subunit 12 (XP_019223605.1)	Others	484827504	9.5	61.725	28.8529	491
564590016	484289984	419230016	470190016	25	59.89	11	8	9	9	22.3	23.5	22.3	23.5	NbD008181.1;NbD040122.1;NbE03055540.1	dicarboxylate transporter 2.1, chloroplastic (XP_019263913.1);dicarboxylate transporter 2.1, chloroplastic (XP_019263913.1);dicarboxylate transporter 2.1, chloroplastic (XP_019263913.1)	Others	484575008	9.25	22.9	28.8521	492
422760000	407569984	614360000	485729984	53.2	73.529	7	5	5	4	50.8	52.6	48.3	52.4	NbD050395.1;NbD049851.1;NbE03060355.1	luminal-binding protein (XP_016484998.1);luminal-binding protein (XP_016484998.1);luminal-binding protein (XP_016484998.1)	Others	482604992	5.25	51.025	28.8463	493
473470016	455470016	493969984	504790016	39.3	11.806	4	6	6	3	39.3	39.3	39.3	39.3	NbE44070139.1	non-specific lipid-transfer protein 1-like (XP_016467671.1)	Others	481925008	4.75	39.3	28.8442	494
454129984	508840000	486620000	473780000	42.1	64.774	16	12	15	12	38.4	40.6	39.7	34.6	NbD044079.1	protein disulfide isomerase-like 1-4 (XP_019255435.1)	Others	480842496	13.75	38.325	28.841	495
460150016	429190016	523750016	509600000	25.2	28.842	7	5	6	7	25.2	25.2	25.2	25.2	NbD033942.1;NbD000036.1;NbE03055337.1;NbD029711.1;NbD035090.1	chlorophyll a-b binding protein, chloroplastic (XP_016515233.1);Partial, chlorophyll a-b binding protein, chloroplastic-like (XP_016475273.1);chlorophyll a-b binding protein, chloroplastic (XP_016515233.1);chlorophyll a-b binding protein, chloroplastic-	Others	480672512	6.25	25.2	28.8405	496
460700000	454960000	451750016	544169984	41.9	30.469	8	11	7	9	37	37	29.9	37	NbD013353.1;NbD013354.1;NbD019909.1;NbD014631.1;NbD047237.1;NbD016268.1	aquaporin PIP2-7 (XP_016467340.1);Partial, aquaporin PIP2-7 (XP_016467340.1)	Others	477895000	8.75	35.225	28.8321	497
445529984	354380000	546040000	562659968	36.6	37.226	9	7	10	9	30.2	36.6	33.2	33.2	NbD005673.1;NbD052747.1	polygalacturonase inhibitor-like (XP_019234293.1);polygalacturonase inhibitor-like (XP_016506424.1)	Others	477152488	8.75	33.3	28.8299	498
357300000	431200000	505820000	610209984	60.5	27.869	13	10	9	12	59.7	54	53.6	60.1	NbD001471.1	ferritin-1, chloroplastic (XP_019231012.1)	Others	476132496	11	56.85	28.8268	499
475609984	514900000	437980000	462489984	27.7	108.01	20	15	19	21	23.7	23.7	21.6	22.5	NbD022941.1	26S proteasome non-ATPase regulatory subunit 1 homolog A-like (XP_016483882.1)	Others	472744992	18.75	22.875	28.8165	500
486030016	471380000	450009984	471920000	47.7	97.505	26	30	26	28	36.9	36.1	33.9	40.4	NbD011471.1;NbE03058218.1;NbD036439.1;NbD037409.1;NbD011010.1;NbD043270.1;NbD011472.1;NbD011473.1	probable linoleate 9S-lipoxygenase 5 (XP_019230725.1)	Others	469835000	27.5	36.825	28.8076	501
482680000	469009984	478280000	444449984	50.6	17.594	6	6	7	7	50.6	50.6	30.1	50.6	NbD014784.1;NbD029822.1;NbD020102.1	NADH dehydrogenase [ubiquinone] iron-sulfur protein 4, mitochondrial (XP_019230234.1);NADH dehydrogenase [ubiquinone] iron-sulfur protein 4, mitochondrial (XP_019230234.1)	Others	468604992	6.5	45.475	28.8038	502
409480000	542860032	528249984	391990016	33.9	49.157	9	11	13	14	24.2	28.6	29.9	33.9	NbD029394.1	dihydrolipoyllysine-residue succinyltransferase component of 2-oxoglutarate dehydrogenase complex 1, mitochondrial-like (XP_016479453.1)	Others	468145008	11.75	29.15	28.8024	503
493289984	584499968	396089984	398080000	37.4	38.373	11	13	10	14	37.4	34.8	35.4	37.4	NbD004083.1;NbE03058149.1;NbE03054481.1	plasminogen activator inhibitor 1 RNA-binding protein-like (XP_016505397.1);plasminogen activator inhibitor 1 RNA-binding protein-like (XP_016505397.1);plasminogen activator inhibitor 1 RNA-binding protein-like (XP_016505397.1)	Others	467989984	12	36.25	28.8019	504
455920000	463750016	490929984	459580000	21.5	85.077	16	11	11	17	20.4	17.6	20.4	18.9	NbD008355.1;NbD016276.1;NbD035163.1;NbE03057024.1	two pore calcium channel protein 1A (XP_016445355.1)	Others	467545000	13.75	19.325	28.8005	505
454510016	460840000	502540000	450569984	59.9	24.747	13	13	11	11	52.9	59.9	51.1	59.9	NbE03060296.1;NbD027601.1	membrane steroid-binding protein 2-like (XP_019254570.1);membrane steroid-binding protein 2-like (XP_019254570.1)	Others	467115000	12	55.95	28.7992	506
437470016	463900000	492020000	467710016	79.1	11.048	10	9	11	13	79.1	79.1	79.1	79.1	NbD030351.1;NbD053181.1;NbD032898.1	uncharacterized protein LOC104244399 (XP_009798111.1);uncharacterized protein LOC104244399 (XP_009798111.1)	Others	465275008	10.75	79.1	28.7935	507
489040000	468310016	403470016	499440000	44.5	76.013	18	12	11	14	36.5	32.7	32.9	42.2	NbD033609.1	long chain acyl-CoA synthetase 9, chloroplastic (XP_019263050.1)	Others	465065008	13.75	36.075	28.7929	508
420870016	450569984	433350016	551369984	37.2	72.023	15	21	10	20	32.5	25.5	24.7	29.8	NbE44069574.1	proton pump-interactor 1-like (XP_016484228.1)	Others	464040000	16.5	28.125	28.7897	509
403580000	458670016	584760000	392800000	50	16.393	3	5	6	4	45.2	50	50	50	NbD010796.1	40S ribosomal protein S19-3 (XP_009616597.1)	Others	459952504	4.5	48.8	28.7769	510
475110016	423409984	570849984	368889984	24.7	17.588	4	4	4	7	24.1	24.1	24.1	24.7	NbD051978.1	30S ribosomal protein S17, chloroplastic (XP_009592771.1)	Others	459564992	4.75	24.25	28.7757	511
470649984	434220000	493980000	437220000	20.8	106.14	12	12	12	14	15	16.4	14.2	18.9	NbE05066089.1;NbE44073155.1;NbD016264.1;NbE44074531.1;NbD012172.1;NbE05063868.1;NbE03056921.1;NbD003949.1;NbD014354.1	cellulose synthase-like protein E1 isoform X2 (XP_009793109.1);Partial, cellulose synthase-like protein E1 isoform X2 (XP_009793109.1)	Others	459017496	12.5	16.125	28.774	512
513120000	445320000	436440000	435609984	32.1	115.33	19	18	21	17	28	24.1	27.1	26.2	NbD022604.1;NbE05062968.1;NbE05062967.1	uncharacterized protein LOC104245598 (XP_009799518.1);uncharacterized protein LOC104245598 (XP_009799518.1);30S ribosomal protein S1-like, partial (XP_016496660.1)	Others	457622496	18.75	26.35	28.7696	513
506740000	506529984	359270016	448720000	49.1	36.13	5	5	3	5	44.1	41.7	39.5	42	NbD029059.1	hypersensitive-induced response protein 1-like isoform X1 (XP_016445844.1)	Others	455315000	4.5	41.825	28.7623	514
509780000	412230016	405889984	476150016	64.9	20.122	8	8	8	9	49.2	49.2	49.2	49.2	NbD031860.1;NbD027868.1;NbE03059519.1;NbD031861.1;NbE05065545.1;NbD036167.1;NbE03058694.1;NbD023475.1;NbD022294.1	Partial, photosynthetic NDH subunit of lumenal location 5, chloroplastic (XP_019223579.1);Partial, photosynthetic NDH subunit of lumenal location 5, chloroplastic (XP_019223579.1);photosynthetic NDH subunit of lumenal location 5, chloroplastic (XP_01922	Others	451012504	8.25	49.2	28.7486	515
465030016	436049984	448800000	452800000	22.5	68.152	11	11	9	11	19.8	19.8	20	20.3	NbD004182.1	putative phagocytic receptor 1b (XP_009785097.1)	Others	450670000	10.5	19.975	28.7475	516
374769984	405430016	555440000	462740000	62.7	21.922	5	7	5	5	34.2	34.2	40.9	44.6	NbD019983.1	GTP-binding protein SAR1B-like (XP_019236005.1)	Others	449595000	5.5	38.475	28.7441	517
447460000	443460000	449910016	455590016	38.4	107.21	13	20	15	24	22.6	26.2	27.6	27.8	NbD047267.1;NbE03058179.1	phototropin-2-like (XP_016471108.1);phototropin-2-like (XP_016471108.1)	Others	449105008	18	26.05	28.7425	518
416590016	461750016	456070016	461720000	34.3	44.362	12	15	11	13	34.3	34.3	34.3	34.3	NbD045848.1;NbD031735.1	fructose-1,6-bisphosphatase, chloroplastic-like (XP_019242936.1)	Others	449032512	12.75	34.3	28.7422	519
443550016	446329984	460620000	440940000	46.3	17.874	8	9	6	11	45.7	46.3	31.5	46.3	NbD026497.1	uncharacterized protein C167.05-like (XP_016491076.1)	Others	447860000	8.5	42.45	28.7385	520
428510016	394160000	496620000	471449984	48.1	43.729	8	4	8	8	48.1	48.1	48.1	48.1	NbD005008.1	fasciclin-like arabinogalactan protein 8 (XP_019244732.1)	Others	447685000	7	48.1	28.7379	521
414089984	549209984	406489984	418760000	48.5	66.153	22	19	13	14	41.3	35.4	36.1	32.5	NbD012141.1	external alternative NAD(P)H-ubiquinone oxidoreductase B2, mitochondrial-like (XP_009777442.1)	Others	447137488	17	36.325	28.7361	522
474060000	495460000	409230016	408640000	31.2	27.563	9	9	11	11	31.2	31.2	31.2	31.2	NbD025811.1	uncharacterized protein LOC107761618 (XP_016435344.1)	Others	446847504	10	31.2	28.7352	523
417120000	465000000	443260000	459260000	48.9	51.22	11	10	11	12	33.2	36.8	36.8	36.8	NbD013867.1	apolipoprotein A-I-like (XP_019227464.1)	Others	446160000	11	35.9	28.733	524
422520000	442729984	476990016	438950016	53.8	73.365	10	9	10	11	51.4	51.7	48.9	51.5	NbD015548.1	luminal-binding protein 4-like (XP_019261443.1)	Others	445297504	10	50.875	28.7302	525
470640000	422270016	424270016	463809984	43.4	76.363	22	28	18	22	32	36.8	39.2	36.8	NbD009403.1;NbD029533.1;NbE03053857.1	ATP-dependent zinc metalloprotease FTSH, chloroplastic (XP_019225927.1);ATP-dependent zinc metalloprotease FTSH, chloroplastic (XP_019225927.1);ATP-dependent zinc metalloprotease FTSH, chloroplastic (XP_019225927.1)	Others	445247504	22.5	36.2	28.73	526
380920000	431920000	463180000	504460000	33.7	29.339	3	3	4	3	33.7	25.3	33.7	33.7	NbD048740.1	cysteine-rich repeat secretory protein 55-like (XP_016467850.1)	Others	445120000	3.25	31.6	28.7296	527
452990016	458740000	453740000	410380000	30.5	20.987	6	5	5	4	30.5	30.5	30.5	30.5	NbD046454.1	60S ribosomal protein L18-2 (XP_019236108.1)	Others	443962504	5	30.5	28.7259	528
428720000	399270016	562480000	369809984	52.8	22.537	4	4	4	4	52.3	52.3	52.3	52.8	NbD030003.1	Partial, 40S ribosomal protein S7-like (XP_009784650.1)	Others	440070000	4	52.425	28.7132	529
443809984	495020000	379809984	436630016	62.5	8.3318	4	3	3	3	62.5	62.5	62.5	62.5	NbD017484.1;NbD002628.1;NbD029214.1;NbD019579.1	cytochrome b-c1 complex subunit 8 (XP_019248243.1);cytochrome b-c1 complex subunit 8 (XP_019248243.1);cytochrome b-c1 complex subunit 8-like (XP_016470030.1);cytochrome b-c1 complex subunit 8-like (XP_016453992.1)	Others	438817496	3.25	62.5	28.709	530
405060000	530580000	421390016	389300000	53.1	10.974	4	5	2	5	45.8	53.1	45.8	53.1	NbD039215.1;NbD031596.1;NbD019531.1;NbD034174.1;NbD029450.1;NbD016722.1;NbD013122.1;NbD007085.1;NbD046571.1	NADH dehydrogenase [ubiquinone] 1 alpha subcomplex subunit 2-like (XP_019247622.1)	Others	436582504	4	49.45	28.7017	531
383750016	368040000	499480000	492049984	49.1	24.088	7	10	4	9	49.1	49.1	49.1	49.1	NbD026637.1	cytochrome b6-f complex iron-sulfur subunit 2, chloroplastic (XP_016485041.1)	Others	435830000	7.5	49.1	28.6992	532
459360000	416489984	430049984	432270016	42.8	57.819	15	11	14	13	27.3	24.8	24.4	26.1	NbD046476.1;NbE03056132.1	calcium dependent protein kinase isoform 2 (BAX24557.1);calcium dependent protein kinase isoform 2 (BAX24557.1)	Others	434542496	13.25	25.65	28.6949	533
581289984	379800000	431510016	343110016	47.1	24.624	13	13	13	21	46.7	46.7	46.7	46.7	NbD014129.1;NbE05066575.1;NbE03061423.1;NbD008022.1	Partial, cytochrome b-c1 complex subunit Rieske-3, mitochondrial (XP_009793814.1);cytochrome b-c1 complex subunit Rieske-5, mitochondrial (XP_019244089.1);cytochrome b-c1 complex subunit Rieske-5, mitochondrial (XP_019244089.1);cytochrome b-c1 complex s	Others	433927504	15	46.7	28.6929	534
485260000	399700000	400470016	445700000	40.5	46.643	8	8	8	11	32.4	25.5	25.5	34	NbD014257.1	MIP1.1a (AFR66645.1)	Others	432782504	8.75	29.35	28.6891	535
413520000	471740000	439889984	396329984	36	104.36	15	15	25	25	26.2	25.9	26.6	28.2	NbD052329.1	eukaryotic translation initiation factor 3 subunit C (XP_019247301.1)	Others	430369992	20	26.725	28.681	536
435710016	420300000	408249984	454080000	53.3	42.693	12	13	11	14	53.3	43.9	45.7	47.4	NbE44074169.1;NbD038978.1;NbD025005.1;NbE03059725.1	photosystem II stability/assembly factor HCF136, chloroplastic-like isoform X1 (XP_016464814.1);photosystem II stability/assembly factor HCF136, chloroplastic-like (XP_016513850.1);photosystem II stability/assembly factor HCF136, chloroplastic-like (XP_	Others	429585000	12.5	47.575	28.6784	537
400270016	373809984	468520000	475140000	52.3	89.246	14	10	16	17	27.2	33.6	31.7	33.5	NbD000471.1;NbE03058472.1;NbE44071164.1;NbE05064141.1	probable methyltransferase PMT26 (XP_019245671.1);probable methyltransferase PMT26 (XP_016462986.1)	Others	429435000	14.25	31.5	28.6779	538
385600000	425689984	456940000	447840000	52.3	49.439	12	13	11	13	43.7	45.5	45.5	50.2	NbD041831.1;NbD009898.1;NbE44071175.1;NbD013130.1	26S proteasome regulatory subunit 4 homolog A-like (XP_019240585.1);26S proteasome regulatory subunit 4 homolog A (XP_019237518.1);26S proteasome regulatory subunit 4 homolog A isoform X1 (XP_016466821.1);26S proteasome regulatory subunit 4 homolog A-li	Others	429017496	12.25	46.225	28.6765	539
410360000	454180000	423910016	421489984	58.7	22.233	12	7	10	10	58.7	58.7	51	58.7	NbD018355.1;NbE03061782.1;NbD022376.1	probable NAD(P)H dehydrogenase (quinone) FQR1-like 1 (XP_019238331.1);probable NAD(P)H dehydrogenase (quinone) FQR1-like 1 (XP_019238331.1)	Others	427485000	9.75	56.775	28.6713	540
466750016	435030016	414129984	393470016	29.7	44.161	12	7	9	8	23.4	23.4	24.2	24.2	NbD014889.1	cytochrome b561 and DOMON domain-containing protein At5g47530-like (XP_019261049.1)	Others	427345008	9	23.8	28.6708	541
406969984	445300000	444220000	410600000	62.2	65.655	19	18	18	11	46.2	51.3	42.1	44.6	NbD008347.1;NbD016117.1;NbE44072536.1	ATP-citrate synthase beta chain protein 2-like (XP_019257492.1);ATP-citrate synthase beta chain protein 2-like (XP_019257492.1);ATP-citrate synthase beta chain protein 2-like (XP_019257492.1)	Others	426772496	16.5	46.05	28.6689	542
439780000	442449984	400089984	420609984	47.9	36.198	18	16	12	12	47.9	47.9	44.5	44.5	NbD045657.1;NbD006906.1	membrane-associated protein VIPP1, chloroplastic isoform X1 (XP_009791029.1);membrane-associated protein VIPP1, chloroplastic isoform X1 (XP_009791029.1)	Others	425732488	14.5	46.2	28.6654	543
398360000	306169984	472150016	525160000	61.4	27.715	7	6	7	7	61.4	61.4	61.4	61.4	NbD000817.1	chlorophyll a-b binding protein P4, chloroplastic (XP_019233274.1)	Others	425460000	6.75	61.4	28.6644	544
474180000	460160000	387529984	378880000	26.4	15.48	5	5	4	4	26.4	26.4	26.4	26.4	NbD045139.1;NbD003583.1;NbD034106.1;NbD014450.1;NbD012413.1;NbD002349.1	histone H2A.1 (XP_016435014.1);histone H2A.1 (XP_016435014.1);histone H2A (XP_019232841.1);histone H2A (XP_019263024.1);histone H2A (XP_019263024.1);histone H2A (XP_019232841.1)	Others	425187496	4.5	26.4	28.6635	545
441510016	474009984	394740000	390120000	43.7	15.684	3	4	3	3	43.7	38.5	43.7	43.7	NbD006396.1;NbD018625.1;NbE03062117.1	60S ribosomal protein L27-3-like (XP_019245314.1);60S ribosomal protein L27-3-like (XP_019245314.1);60S ribosomal protein L27-3-like (XP_019245314.1)	Others	425095000	3.25	42.4	28.6632	546
402760000	430180000	437560000	429710016	65.5	37.631	15	13	16	14	48.7	52.7	46.5	55.7	NbD027434.1	malate dehydrogenase, glyoxysomal (XP_019232949.1)	Others	425052504	14.5	50.9	28.6631	547
416910016	389740000	463929984	429249984	44.5	68.75	11	16	12	14	34	26.9	32.2	35.5	NbE05065916.1;NbD019966.1	ATP-dependent zinc metalloprotease FTSH 2, chloroplastic (XP_018624755.1);Partial, ATP-dependent zinc metalloprotease FTSH 2, chloroplastic (XP_018624755.1)	Others	424957496	13.25	32.15	28.6627	548
442600000	397950016	442350016	412320000	58.7	61.551	18	13	18	15	45	37.3	50.8	41.3	NbD030776.1;NbD000208.1	nucleolar protein 56-like (XP_019265049.1)	Others	423805008	16	43.6	28.6588	549
421249984	406960000	439100000	420200000	74.5	22.913	6	7	9	6	61.8	52.9	61.8	52.9	NbD014871.1;NbD031775.1;NbD042352.1	ras-related protein Rab7-like (XP_016464275.1);ras-related protein Rab7-like (XP_016464275.1);ras-related protein Rab7-like (XP_019236065.1)	Others	421877496	7	57.35	28.6522	550
445769984	429009984	397220000	414249984	60.6	39.025	15	15	11	17	50.3	55.8	43.9	53.1	NbD012987.1	pto-interacting protein 1-like (XP_016462898.1)	Others	421562488	14.5	50.775	28.6512	551
451009984	403009984	393670016	433700000	65.7	23.836	9	7	7	9	51.2	40.4	31.5	31.5	NbD052459.1	outer envelope pore protein 24A, chloroplastic-like (XP_016468543.1)	Others	420347496	8	38.65	28.647	552
412080000	407289984	415760000	442080000	45.3	61.959	20	11	18	18	33.3	35.1	35.5	33.5	NbE44070239.1	carotenoid 9,10(9,10)-cleavage dioxygenase-like isoform X1 (XP_019246433.1)	Others	419302496	16.75	34.35	28.6434	553
398800000	382500000	445510016	449150016	38.3	33.99	9	10	10	14	38.3	38.3	38.3	38.3	NbD000556.1	epidermis-specific secreted glycoprotein EP1-like (XP_016497862.1)	Others	418990008	10.75	38.3	28.6423	554
422150016	428209984	388929984	436329984	50.8	21.543	7	6	6	7	45	46.1	45	50.8	NbD051797.1	probable signal peptidase complex subunit 2 (XP_019258652.1)	Others	418904992	6.5	46.725	28.642	555
407809984	510240000	392180000	364380000	53.9	23.709	4	5	6	3	47.1	47.6	47.6	51.5	NbD044031.1	60S ribosomal protein L13-1 (XP_019247317.1)	Others	418652496	4.5	48.45	28.6412	556
480120000	449249984	422340000	322689984	70.8	19.763	3	5	4	4	67.9	69.6	68.5	66.7	NbD030440.1	ATP synthase subunit d, mitochondrial-like (XP_016435733.1)	Others	418599992	4	68.175	28.641	557
412240000	417120000	446449984	396310016	72.1	35.63	17	13	17	18	64.2	68.3	72.1	64.2	NbD049285.1	malate dehydrogenase 2, mitochondrial (XP_016456818.1)	Others	418030000	16.25	67.2	28.639	558
433510016	358430016	481670016	386590016	35	14.188	3	2	3	3	35	35	35	35	NbD024754.1	60S ribosomal protein L35-like isoform X2 (XP_009790725.1)	Others	415050016	2.75	35	28.6287	559
411160000	380140000	407510016	458710016	41.2	20.864	2	2	2	2	36.9	36.9	41.2	36.9	NbE03054627.1;NbD021620.1	60S ribosomal protein L18-2-like (XP_019260607.1);60S ribosomal protein L18-2-like (XP_019260607.1)	Others	414380008	2	37.975	28.6264	560
491940000	455800000	375310016	333080000	40.6	48.24	15	15	16	14	40.6	40.6	38.6	37.9	NbD022838.1	basic 7S globulin-like (XP_019253658.1)	Others	414032504	15	39.425	28.6252	561
438560000	441340000	412329984	354380000	59.3	32.212	11	13	11	11	54.5	59.3	54.5	59.3	NbD018739.1;NbE03056014.1;NbD011710.1	hypersensitive-induced response protein 4 (XP_009593153.1);hypersensitive-induced response protein 4 (XP_009593153.1)	Others	411652496	11.5	56.9	28.6169	562
446169984	390630016	406249984	393960000	43.7	41.177	11	8	8	10	39	39	36.5	39	NbD005666.1;NbD043852.1;NbE44074068.1	erlin-1 isoform X1 (XP_019247353.1);erlin-2-B-like (XP_016461707.1);erlin-2-B isoform X3 (XP_019247355.1)	Others	409252496	9.25	38.375	28.6084	563
501380000	438969984	345440000	349560000	31.9	26.261	7	8	7	8	31.9	28.8	24	31.9	NbD030355.1	protein YLS9-like (XP_019265430.1)	Others	408837496	7.5	29.15	28.607	564
379280000	417790016	394609984	440300000	50.2	77.865	15	17	14	17	36	37.1	33.2	34	NbD038127.1;NbE03053451.1;NbD025950.1;NbE05063072.1	delta-1-pyrroline-5-carboxylate synthase-like isoform X1 (XP_016475785.1);delta-1-pyrroline-5-carboxylate synthase-like isoform X1 (XP_016475785.1);delta-1-pyrroline-5-carboxylate synthase-like isoform X1 (XP_016475785.1)	Others	407995000	15.75	35.075	28.604	565
429329984	405460000	382140000	413280000	47.4	60.013	17	13	17	15	31.7	36.6	37	31.7	NbD044106.1;NbE05067046.1	calcium-dependent protein kinase 32-like (XP_009767418.1);calcium-dependent protein kinase 32-like (XP_009767418.1)	Others	407552496	15.5	34.25	28.6024	566
394209984	395720000	393900000	442089984	55.8	58.074	12	15	16	20	38.3	42	36.7	43	NbE03057724.1;NbD040562.1	cytochrome P450 71A1-like (XP_016505274.1)	CYPs	406479992	15.75	40	28.5986	567
379390016	445289984	409489984	389220000	50.5	10.098	4	5	5	5	49.5	50.5	49.5	50.5	NbD011231.1;NbE03060481.1;NbD036185.1	uncharacterized protein LOC109205425 (XP_019223682.1);uncharacterized protein LOC109205425 (XP_019223682.1);uncharacterized protein LOC109205425 (XP_019223682.1)	Others	405847496	4.75	50	28.5964	568
504529984	76278000	522689984	511089984	60.4	5.6906	3	3	4	2	60.4	60.4	60.4	60.4	NbD049769.1;NbD001509.1	uncharacterized protein LOC109213278 (XP_019232605.1);uncharacterized protein LOC109213278 (XP_019232605.1)	Others	403646988	3	60.4	28.5885	569
366360000	404470016	393900000	448640000	44.4	108.61	16	15	20	20	31.9	31.2	33.8	29.8	NbE03053722.1;NbD025568.1	aconitate hydratase, cytoplasmic-like (XP_016433016.1);Partial, aconitate hydratase, cytoplasmic (XP_016507965.1)	Others	403342504	17.75	31.675	28.5874	570
381200000	362569984	498320000	369780000	29.4	55.142	9	9	9	10	25.1	27.9	25.1	23.5	NbD022775.1;NbE44073427.1	cyprosin-like (XP_019239800.1);cyprosin-like (XP_019239800.1)	Others	402967496	9.25	25.4	28.5861	571
353209984	413169984	403720000	438550016	81.8	30.561	4	4	4	2	78.8	81.8	78.8	78.8	NbD023390.1	mitochondrial carnitine/acylcarnitine carrier-like protein (XP_016510280.1)	Others	402162496	3.5	79.55	28.5832	572
353660000	525840000	326560000	401240000	50	14.38	3	3	2	3	50	44.4	50	42.9	NbD028070.1	40S ribosomal protein S26-3-like (XP_019250064.1)	Others	401825000	2.75	46.825	28.582	573
352449984	375230016	400860000	476840000	46.9	68.273	14	12	14	21	32.2	32	36.9	41	NbD009263.1;NbD031321.1	probable methyltransferase PMT20 (XP_009794520.1);Partial, probable methyltransferase PMT20 (XP_016479071.1)	Others	401345000	15.25	35.525	28.5803	574
408180000	353180000	458529984	382070016	56.7	21.134	7	8	4	8	43.8	56.7	43.8	56.7	NbD037613.1	nascent polypeptide-associated complex subunit alpha-like protein 1 isoform X1 (XP_019251510.1)	Others	400490000	6.75	50.25	28.5772	575
402609984	368190016	413350016	413230016	35.3	65.847	9	13	10	11	27.4	29.4	24.3	27.5	NbD048289.1;NbD029945.1;NbD043695.1;NbE05066316.1;NbD051736.1;NbD029944.1;NbD049523.1;NbD043689.1;NbD032778.1	beta-fructofuranosidase, insoluble isoenzyme 1-like (XP_016511977.1);Partial, beta-fructofuranosidase, insoluble isoenzyme 1 (XP_019254594.1)	Others	399345008	10.75	27.15	28.5731	576
403769984	438950016	401849984	347449984	60.2	29.882	2	3	2	2	57.6	57.6	57.6	60.2	NbD050007.1	40S ribosomal protein S4-like (XP_019250173.1)	Others	398004992	2.25	58.25	28.5682	577
397020000	439129984	338489984	404969984	42.7	53.96	14	13	8	11	33.2	37.3	35.3	30.5	NbD006488.1;NbE44072489.1	aldehyde dehydrogenase family 3 member F1-like (XP_009768441.1)	Others	394902488	11.5	34.075	28.5569	578
526420000	457640000	591440000	0	28	23.519	3	0	3	1	28	28	28	28	NbD028241.1	50S ribosomal protein L21, chloroplastic (XP_019238813.1)	Others	393875000	1.75	28	28.5532	579
421230016	407150016	383249984	362790016	32.6	84.972	16	16	12	13	27.4	24.7	25.3	22	NbD043790.1	acetyl-coenzyme A carboxylase carboxyl transferase subunit alpha, chloroplastic (XP_009762279.1)	Others	393605008	14.25	24.85	28.5522	580
418590016	405489984	401420000	344120000	57.4	23.056	4	3	3	3	51.3	51.3	51.3	51.8	NbD037012.1;NbD002769.1	40S ribosomal protein S9-2-like (XP_016516131.1);40S ribosomal protein S9-2-like (XP_016516131.1)	Others	392405000	3.25	51.425	28.5478	581
389840000	406100000	386100000	385449984	35	10.981	4	6	4	6	35	35	35	35	NbD024925.1;NbD023613.1	Partial, uncharacterized protein LOC109240988 (XP_019263228.1);uncharacterized protein LOC109240988 (XP_019263228.1)	Others	391872496	5	35	28.5458	582
353660000	412820000	375990016	422020000	54.1	25.147	7	6	10	8	49.5	40.5	42.7	47.3	NbE03057830.1	vesicle-associated membrane protein 711 (XP_009802045.1)	Others	391122504	7.75	45	28.543	583
395689984	339400000	395729984	432200000	42.7	41.14	13	12	7	13	37.8	42.7	37.8	40.5	NbD050685.1	GDSL esterase/lipase 1-like isoform X1 (XP_019258467.1)	Others	390754992	11.25	39.7	28.5417	584
376270016	293740000	451070016	438020000	42.5	16.654	6	5	6	5	37	42.5	42.5	37	NbE03062337.1;NbD047480.1	kirola-like (XP_016440471.1)	Others	389775008	5.5	39.75	28.5381	585
413310016	366960000	380830016	396510016	37.9	66.952	12	17	12	17	23.6	32.3	25.8	33.4	NbD049035.1	H/ACA ribonucleoprotein complex subunit 4 (XP_018627776.1)	Others	389402512	14.5	28.775	28.5367	586
394460000	372880000	399880000	389500000	63.8	31.579	7	5	7	10	58.9	59.6	62.7	63.4	NbD034241.1	L-ascorbate peroxidase 3, peroxisomal (XP_016501429.1)	Others	389180000	7.25	61.15	28.5359	587
384720000	348729984	439220000	376880000	66.3	20.583	8	8	9	9	60.9	60.9	50	53.3	NbD025695.1;NbE05067383.1;NbE03059812.1;NbD029909.1	ADP-ribosylation factor-like protein 8b (XP_019228318.1);ADP-ribosylation factor-like protein 8b (XP_019228318.1);ADP-ribosylation factor-like protein 8B (XP_016449291.1)	Others	387387496	8.5	56.275	28.5292	588
337500000	447070016	351449984	411969984	22	12.181	2	2	1	2	22	22	22	22	NbD023861.1;NbD008561.1	Partial, lipid transfer-like protein VAS (XP_016483990.1);lipid transfer-like protein VAS (XP_009627049.1)	Others	386997496	1.75	22	28.5277	589
382260000	428630016	379200000	355640000	47.1	20.453	8	10	10	10	42.8	47.1	42.8	42.8	NbD045087.1;NbE05065751.1	peptidyl-prolyl cis-trans isomerase FKBP15-1-like (XP_016461444.1);peptidyl-prolyl cis-trans isomerase FKBP15-1-like (XP_016461444.1)	Others	386432504	9.5	43.875	28.5256	590
336470016	464809984	320440000	423740000	50.9	19.185	5	5	4	3	38.3	30.3	50.9	34.3	NbD042540.1	remorin-like (XP_019237468.1)	Others	386365000	4.25	38.45	28.5254	591
358929984	320889984	485580000	369720000	45.5	56.409	14	12	12	11	31.1	29.7	28.5	36.2	NbD045132.1;NbE44071908.1;NbD051359.1	AAA-ATPase At3g50940-like (XP_016468477.1);AAA-ATPase At3g50940-like (XP_016468477.1)	Others	383779992	12.25	31.375	28.5157	592
368480000	438969984	332800000	394700000	52.7	29.364	8	9	8	12	52.7	48.5	48.5	52.7	NbD019050.1;NbD017822.1	14-3-3-like protein C (XP_019247203.1);14-3-3-like protein C (XP_019247203.1)	Others	383737496	9.25	50.6	28.5155	593
443660000	406870016	308280000	376100000	14.9	12.12	7	6	3	5	14.9	14.9	14.9	14.9	NbD050425.1;NbD021106.1;NbD045712.1;NbD046684.1;NbD029922.1;NbD025645.1;NbD019462.1;NbD009775.1;NbD004401.1;NbD001653.1	Partial, V-type proton ATPase 16 kDa proteolipid subunit (XP_019240332.1);V-type proton ATPase 16 kDa proteolipid subunit (XP_019240760.1);V-type proton ATPase 16 kDa proteolipid subunit (XP_019240332.1);V-type proton ATPase 16 kDa proteolipid subunit	Others	383727504	5.25	14.9	28.5155	594
379360000	379830016	432200000	343310016	35.9	30.991	8	7	7	9	29.3	25.8	21.3	32.1	NbD040165.1;NbD019401.1;NbD021624.1;NbE03061728.1;NbD012528.1	ACT domain-containing protein DS12, chloroplastic-like (XP_016488502.1);ACT domain-containing protein DS12, chloroplastic-like (XP_019243919.1)	Others	383675008	7.75	27.125	28.5153	595
397980000	450200000	326400000	358860000	42.7	71.81	16	21	12	16	32	33	34.9	36.2	NbD048825.1;NbE03057646.1	polyadenylate-binding protein 2-like isoform X1 (XP_019263511.1);polyadenylate-binding protein 2-like isoform X1 (XP_019263511.1)	Others	383360000	16.25	34.025	28.5141	596
376800000	376390016	417430016	357320000	57.4	16.753	7	12	7	12	48.6	51.4	48.6	57.4	NbD038554.1;NbE03055468.1;NbD017442.1;NbD001161.1	succinate dehydrogenase subunit 6, mitochondrial-like (XP_019267656.1);uncharacterized protein LOC104217586 (XP_009766175.1)	Others	381985008	9.5	51.5	28.5089	597
386529984	364500000	406070016	369560000	45.7	99.788	23	22	18	19	38	33.6	33	33.3	NbD031427.1	beta-adaptin-like protein B (XP_016515327.1)	Others	381665000	20.5	34.475	28.5077	598
449300000	361190016	350000000	357009984	38.3	37.704	13	10	10	10	38.3	38.3	38.3	33.8	NbE03061763.1;NbD034356.1	uncharacterized protein LOC104107142 (XP_009614169.1);uncharacterized protein LOC109207611 (XP_019226101.1)	Others	379375000	10.75	37.175	28.499	599
352720000	369920000	411049984	374089984	69.1	7.6829	9	8	9	10	69.1	58.8	69.1	69.1	NbD029894.1;NbD022453.1	uncharacterized protein LOC107817015 (XP_016498264.1);uncharacterized protein LOC107817015 (XP_016498264.1)	Others	376944992	9	66.525	28.4898	600
336240000	386489984	398180000	385640000	69.6	27.406	11	8	8	8	64	51.6	64	66	NbD035922.1;NbD007480.1;NbD038602.1;NbD004679.1	L-ascorbate peroxidase 2, cytosolic-like (XP_016433193.1);L-ascorbate peroxidase 2, cytosolic-like (XP_016433193.1)	Others	376637496	8.75	61.4	28.4886	601
391929984	396680000	356240000	357089984	55.6	47.62	13	14	13	16	48.2	48.2	48.2	48.2	NbD000822.1;NbD036094.1	malate dehydrogenase, chloroplastic isoform X1 (XP_019230288.1);malate dehydrogenase, chloroplastic isoform X2 (XP_019230290.1)	Others	375484992	14	48.2	28.4842	602
331640000	370950016	416390016	377529984	41.3	64.638	14	15	14	17	29.3	32.5	33.2	30.9	NbD018797.1;NbD003983.1;NbE03060119.1	pyruvate kinase 1, cytosolic (XP_019235687.1);pyruvate kinase 1, cytosolic isoform X1 (XP_009619379.1)	Others	374127504	15	31.475	28.479	603
405169984	308110016	350960000	412700000	20.7	65.545	5	5	3	4	18	16.6	18	18	NbD005115.1	Partial, uncharacterized protein LOC108943857 (XP_018623879.1)	Others	369235000	4.25	17.65	28.46	604
402750016	412209984	330760000	330360000	71.1	30.517	10	9	11	10	71.1	71.1	71.1	68.2	NbD033715.1	prohibitin-3, mitochondrial-like (XP_019235752.1)	Others	369020000	10	70.375	28.4591	605
402910016	380049984	331540000	357900000	38.1	62.003	17	9	6	9	30.2	27.4	25.3	27.4	NbD038998.1;NbD033652.1;NbD004035.1	AAA-ATPase At3g28580-like (XP_019247198.1)	Others	368100000	10.25	27.575	28.4555	606
360649984	328960000	420729984	357310016	31.8	73.635	11	10	9	13	24.9	22.8	25	24.9	NbD017801.1;NbD045671.1	transmembrane 9 superfamily member 7 (XP_019234392.1);transmembrane 9 superfamily member 7 (XP_019234392.1)	Others	366912496	10.75	24.4	28.4509	607
351769984	367760000	339249984	407169984	71.1	8.4437	5	3	4	4	71.1	71.1	71.1	71.1	NbD006288.1	uncharacterized protein LOC109237976 (XP_019259938.1)	Others	366487488	4	71.1	28.4492	608
351060000	331720000	432449984	348809984	37.8	82.07	7	9	7	7	36.2	36.2	33	33	NbD028191.1;NbE05067332.1;NbE05067331.1;NbD038961.1	glycerophosphodiester phosphodiesterase GDPDL3-like (XP_019224116.1)	Others	366009992	7.5	34.6	28.4473	609
377240000	425550016	401360000	255290000	46.2	15.801	2	3	4	4	39.9	40.6	45.5	45.5	NbD018627.1	60S ribosomal protein L28-1-like (XP_019266983.1)	Others	364860004	3.25	42.875	28.4428	610
349169984	365320000	362780000	376720000	55	48.137	12	8	12	14	41.7	36	41.4	46.6	NbE44070796.1	monodehydroascorbate reductase (XP_016455903.1)	Others	363497496	11.5	41.425	28.4374	611
338300000	351560000	391780000	371840000	44.5	106.04	20	16	15	19	33.7	25.2	25.3	29.7	NbD040929.1	coatomer subunit beta-1 (XP_019250152.1)	Others	363370000	17.5	28.475	28.4369	612
328390016	367220000	404510016	342620000	54.1	27.289	9	7	6	11	46.3	46.3	46.3	46.3	NbD031080.1;NbD018494.1	proteasome subunit alpha type-6 (XP_016496808.1)	Others	360685008	8.25	46.3	28.4262	613
345870016	364769984	386569984	344640000	60.5	38.537	3	8	6	7	28	30.8	26.6	29.1	NbD004431.1	mitochondrial adenine nucleotide transporter ADNT1-like (XP_016497497.1)	Others	360462496	6	28.625	28.4253	614
344110016	409809984	356870016	329049984	42	24.642	6	8	6	5	33.9	38.4	37.5	38.8	NbD011688.1;NbD044714.1	ras-related protein Rab11D-like (XP_016504846.1)	Others	359960000	6.25	37.15	28.4233	615
349560000	323790016	372849984	392470016	62.9	40.878	13	17	15	17	57	62.9	62.9	62.9	NbD028659.1;NbD007948.1	protein STRICTOSIDINE SYNTHASE-LIKE 10-like (XP_016482366.1)	Others	359667504	15.5	61.425	28.4221	616
398140000	355929984	368190016	315630016	61.2	45.564	2	2	2	2	56.8	58.8	54.7	56.8	NbD026141.1	30S ribosomal protein S1, chloroplastic (XP_019253254.1)	Others	359472504	2	56.775	28.4213	617
354430016	331840000	390400000	360089984	50.9	24.952	5	5	4	4	50.9	45	50.9	50.5	NbD028194.1	40S ribosomal protein S8-like (XP_016452340.1)	Others	359190000	4.5	49.325	28.4202	618
376440000	353060000	347580000	357230016	54.3	50.323	11	13	10	14	37.5	41.1	31.6	38.9	NbD004087.1;NbD044402.1	FAD-dependent urate hydroxylase-like (XP_016505392.1)	Others	358577504	12	37.275	28.4177	619
350049984	431540000	339600000	309809984	35.9	40.518	11	9	7	9	35.9	31.1	31.1	31.1	NbD014799.1	glucan endo-1,3-beta-glucosidase, basic vacuolar (XP_019231691.1)	Others	357749992	9	32.3	28.4144	620
393510016	333520000	357849984	339060000	34.3	53.744	10	13	7	13	27.6	24.2	19.2	31.8	NbD022395.1	dolichyl-diphosphooligosaccharide--protein glycosyltransferase subunit 1B-like (XP_016502320.1)	Others	355985000	10.75	25.7	28.4072	621
328689984	346280000	364209984	383910016	43.9	49.964	11	13	10	17	36.8	30.7	30.7	40.1	NbD048995.1	UDP-glucuronic acid decarboxylase 2-like (XP_016440660.1)	Others	355772496	12.75	34.575	28.4064	622
327289984	347169984	391910016	356000000	52.8	14.565	6	6	6	7	52.8	52.8	52.8	52.8	NbD034420.1	uncharacterized protein LOC109206144 (XP_019224479.1)	Others	355592496	6.25	52.8	28.4056	623
357840000	333280000	388860000	340329984	70.6	25.645	11	12	14	10	66	70.6	66	66	NbD035866.1;NbD021186.1	proteasome subunit alpha type-2-A-like (XP_019252346.1);proteasome subunit alpha type-2-A-like (XP_019252346.1)	Others	355077496	11.75	67.15	28.4036	624
355760000	388480000	352889984	321670016	70.6	30.53	5	6	7	7	67.7	62.7	67.7	64.9	NbD029781.1;NbD002088.1	PHB1 (AAZ30376.1);PHB1 (AAZ30376.1)	Others	354700000	6.25	65.75	28.402	625
349480000	347800000	416649984	303740000	30.9	20.436	2	5	2	1	25	25	30.9	25	NbE03061895.1	Partial, 30S ribosomal protein S20, chloroplastic-like (XP_009789256.1)	Others	354417496	2.5	26.475	28.4009	626
357560000	394680000	359880000	303380000	36.9	58.282	10	10	8	10	25.4	28.1	22.9	29.5	NbD046977.1	acetyl-CoA carboxylase beta subunit (plastid) (NP_054508.1)	Others	353875000	9.5	26.475	28.3987	627
316020000	373840000	342350016	382140000	63.8	11.645	5	5	6	5	63.8	41	63.8	56.2	NbD003022.1;NbD033839.1	60S ribosomal protein L30 (XP_019263094.1);60S ribosomal protein L30 (XP_019263094.1)	Others	353587504	5.25	56.2	28.3975	628
322270016	405880000	314550016	370489984	56.9	36.836	11	15	13	16	47.5	47.5	45	51.6	NbD014333.1;NbD028673.1	PI-PLC X-box domain-containing protein DDB_G0293730-like (XP_016494798.1)	Others	353297504	13.75	47.9	28.3963	629
366380000	373769984	360320000	310540000	22.7	27.012	3	4	3	3	22.7	22.7	22.7	22.7	NbD030680.1	fasciclin-like arabinogalactan protein 9 (XP_016513805.1)	Others	352752496	3.25	22.7	28.3941	630
437409984	359580000	280950016	329120000	58.6	17.003	9	7	4	7	49.7	58	49.7	49.7	NbD032611.1;NbD026843.1;NbE44073039.1;NbD000188.1;NbE03061933.1;NbD035940.1;NbE03062139.1	glycine-rich RNA-binding protein-like (XP_019252028.1);glycine-rich RNA-binding protein-like (XP_016461536.1);glycine-rich RNA-binding protein-like (XP_019252028.1)	Others	351765000	6.75	51.775	28.39	631
342980000	311860000	421409984	330680000	64.9	21.988	4	3	4	2	64.9	64.9	64.9	64.9	NbD001902.1	60S ribosomal protein L9-1-like (XP_019258244.1)	Others	351732496	3.25	64.9	28.3899	632
324150016	389670016	358460000	333320000	60.3	26.073	7	11	12	11	43.5	51.9	44.3	44.3	NbD016875.1	proteasome subunit alpha type-5 (XP_016462786.1)	Others	351400008	10.25	46	28.3885	633
309289984	299110016	419780000	376030016	20.7	169.78	14	13	18	18	15.6	14	15.2	16.8	NbE03054350.1;NbD029889.1	ABC transporter C family member 14-like (XP_009757900.1);ABC transporter C family member 14-like (XP_009757900.1)	Others	351052504	15.75	15.4	28.3871	634
321080000	351150016	352600000	373880000	44.6	50.871	9	5	7	9	37.7	35.2	34.8	33.2	NbD029665.1	apolipoprotein A-I-like (XP_019227464.1)	Others	349677504	7.5	35.225	28.3814	635
292300000	242160000	405580000	457000000	51.6	85.489	10	11	20	22	34.5	31.6	43.1	44.9	NbD044426.1	probable methyltransferase PMT24 (XP_019250693.1)	Others	349260000	15.75	38.525	28.3797	636
308920000	368860000	347409984	365220000	45.5	95.707	8	12	16	13	30	30	31.2	26.6	NbE03054765.1;NbD050650.1	phospholipase D beta 1-like (XP_016432912.1);phospholipase D beta 1-like (XP_016432912.1)	Others	347602496	12.25	29.45	28.3729	637
337340000	354240000	369750016	328460000	39.4	111.58	19	16	16	18	25.8	27.5	24	25.4	NbE03057974.1;NbD006156.1	eukaryotic translation initiation factor 3 subunit A isoform X1 (XP_019250286.1);eukaryotic translation initiation factor 3 subunit A isoform X1 (XP_019250286.1)	Others	347447504	17.25	25.675	28.3722	638
361100000	312889984	387910016	327270016	49	26.475	9	9	6	9	40.6	34.3	34.3	31	NbD038408.1	succinate dehydrogenase subunit 5, mitochondrial-like (XP_016448102.1)	Others	347292504	8.25	35.05	28.3716	639
335700000	311590016	415369984	325950016	57.7	67.689	8	7	6	7	55.8	53	55.8	51.8	NbD004978.1	NADH dehydrogenase [ubiquinone] iron-sulfur protein 1, mitochondrial-like (XP_016500126.1)	Others	347152504	7	54.1	28.371	640
396460000	348350016	320390016	320710016	27.6	157.43	21	20	13	17	22.2	20.7	17.5	17.7	NbE03053363.1;NbD025242.1	translocase of chloroplast 159, chloroplastic isoform X1 (XP_009781898.1);translocase of chloroplast 159, chloroplastic isoform X1 (XP_009781898.1)	Others	346477512	17.75	19.525	28.3682	641
363240000	350380000	314760000	355289984	67.1	37.711	7	13	7	8	31.2	43.6	43.3	33.5	NbE03057947.1	outer envelope pore protein 37, chloroplastic (XP_009775837.1)	Others	345917496	8.75	37.9	28.3659	642
337420000	368390016	351049984	321280000	41.7	83.346	16	17	14	12	33.4	34	25.6	31.4	NbE44074001.1;NbD041400.1;NbE05063700.1	LOW QUALITY PROTEIN: eukaryotic translation initiation factor 3 subunit B-like (XP_019240596.1);LOW QUALITY PROTEIN: eukaryotic translation initiation factor 3 subunit B-like (XP_019240596.1);eukaryotic translation initiation factor 3 subunit B-like, par	Others	344535000	14.75	31.1	28.3601	643
331830016	391889984	295110016	358769984	58.8	30.527	10	8	5	8	53	49.5	36.6	48.7	NbD042666.1	carbonic anhydrase 2-like isoform X1 (XP_016503050.1)	Others	344400000	7.75	46.95	28.3595	644
376320000	291800000	345560000	353990016	47.8	28.552	13	11	9	10	44	44	47.8	44	NbD034492.1	chloroplast PsbP4 precursor (AFH58004.1)	Others	341917504	10.75	44.95	28.3491	645
295360000	363760000	371900000	334660000	46.9	30.99	7	6	8	7	32.7	32.7	34.9	22.5	NbD052450.1;NbD039995.1;NbD014196.1;NbD037089.1	succinate dehydrogenase [ubiquinone] iron-sulfur subunit 2, mitochondrial-like (XP_019246884.1);succinate dehydrogenase [ubiquinone] iron-sulfur subunit 2, mitochondrial-like (XP_019246884.1)	Others	341420000	7	30.7	28.347	646
291670016	313169984	421660000	338310016	62.9	15.126	5	4	3	6	62.9	62.9	62.9	62.9	NbD004448.1;NbD015080.1	40S ribosomal protein S12-like isoform X1 (XP_019263609.1);40S ribosomal protein S12-like isoform X1 (XP_019263609.1)	Others	341202504	4.5	62.9	28.3461	647
326420000	336929984	332540000	367680000	51.2	58.153	18	14	11	16	39.4	34.4	36.8	42.3	NbD048748.1	T-complex protein 1 subunit theta-like isoform X1 (XP_016466632.1)	Others	340892496	14.75	38.225	28.3447	648
345420000	304369984	337689984	371960000	33	43.81	10	12	9	16	27.3	29	25.3	31	NbD017233.1;NbD044898.1;NbE03055154.1;NbD017261.1	sedoheptulose-1,7-bisphosphatase, chloroplastic-like (XP_009776701.1);sedoheptulose-1,7-bisphosphatase, chloroplastic-like (XP_016450781.1);sedoheptulose-1,7-bisphosphatase, chloroplastic-like (XP_019237329.1);sedoheptulose-1,7-bisphosphatase, chloropla	Others	339859992	11.75	28.15	28.3404	649
380640000	394390016	280780000	302950016	41.2	48.928	18	17	13	13	37.7	29.7	26	39.4	NbD042626.1;NbE05063265.1	protein TIC 40, chloroplastic (XP_019234061.1);protein TIC 40, chloroplastic (XP_019234061.1)	Others	339690008	15.25	33.2	28.3396	650
315470016	348020000	318500000	373980000	52	63.694	13	14	11	17	31.2	29.7	27.8	34.1	NbD042739.1	outer envelope protein 64, chloroplastic (XP_019224520.1)	Others	338992504	13.75	30.7	28.3367	651
458820000	309780000	302300000	284780000	22.4	56.558	8	7	5	6	22.4	22.4	20.9	20.9	NbD049974.1;NbD052756.1	plastidal glycolate/glycerate translocator 1, chloroplastic (XP_009796687.1);plastidal glycolate/glycerate translocator 1, chloroplastic (XP_019237475.1)	Others	338920000	6.5	21.65	28.3364	652
343470016	310969984	383540000	317280000	44.2	17.885	4	4	5	4	38	44.2	38	44.2	NbD029227.1;NbD028935.1;NbE03054060.1;NbD038159.1;NbD038158.1	uncharacterized protein LOC109217184 (XP_019236954.1);uncharacterized protein LOC109217184 (XP_019236954.1);uncharacterized protein LOC109217184 (XP_019236954.1)	Others	338815000	4.25	41.1	28.3359	653
287800000	349470016	328369984	387809984	42.4	19.368	7	6	7	8	42.4	38.4	42.4	38.4	NbD051015.1;NbE05064241.1	remorin-like (XP_016471229.1);remorin-like (XP_016471229.1)	Others	338362496	7	40.4	28.334	654
362150016	297630016	349710016	342840000	58	84.628	14	9	11	7	54.2	53.7	52.4	52.9	NbE03059520.1	5-methyltetrahydropteroyltriglutamate--homocysteine methyltransferase-like (XP_016491448.1)	Others	338082512	10.25	53.3	28.3328	655
229130000	394510016	287700000	437390016	40	11.751	4	4	4	4	36	40	36	27	NbE05066996.1;NbD005117.1	ribosomal protein S14 (plastid) (NP_054495.1);ribosomal protein S14 (plastid) (NP_054495.1)	Others	337182508	4	34.75	28.329	656
387569984	314990016	311729984	325030016	49.4	53.412	12	18	16	16	33.5	42.4	38.4	36.5	NbD032556.1	NADP-dependent glyceraldehyde-3-phosphate dehydrogenase (XP_019231097.1)	Others	334830000	15.5	37.7	28.3189	657
337870016	329369984	353260000	316980000	45.8	57.113	10	14	13	11	25.6	35.3	36.7	38.1	NbE03054909.1	LOW QUALITY PROTEIN: 5-epiaristolochene 1,3-dihydroxylase-like (XP_009801864.1)	Others	334370000	12	33.925	28.3169	658
304360000	354270016	345910016	328220000	33	76.369	13	15	13	8	28.1	26.9	25.3	24.1	NbE03057579.1;NbD024797.1	AT-rich interactive domain-containing protein 4B-like (XP_019235832.1);uncharacterized protein LOC104229847 isoform X2 (XP_009780870.1)	Others	333190008	12.25	26.1	28.3118	659
293180000	307190016	365820000	365820000	48.2	58.606	14	11	15	14	45.7	29.8	39.8	40.7	NbD023060.1;NbE03053909.1;NbD008401.1	protein disulfide-isomerase-like (XP_009786036.1);protein disulfide-isomerase-like (XP_019250981.1);protein disulfide-isomerase-like (XP_019250981.1)	Others	333002504	13.5	39	28.311	660
303129984	334920000	356649984	337310016	35.6	105.28	17	14	18	16	23.2	20.6	24.3	21	NbD024894.1;NbE03059237.1	probable glucan 1,3-alpha-glucosidase (XP_019246177.1);probable glucan 1,3-alpha-glucosidase (XP_019246177.1)	Others	333002496	16.25	22.275	28.311	661
312040000	316729984	355110016	348049984	24	44.298	8	7	8	9	24	24	24	24	NbD045880.1;NbD011753.1;NbD045881.1	calumenin-like (XP_016437873.1);calumenin-like (XP_016437873.1)	Others	332982496	8	24	28.3109	662
347060000	296700000	342550016	344900000	73.3	15.55	12	8	9	9	71.9	57.5	57.5	63	NbD052330.1;NbE03057549.1	outer envelope pore protein 16, chloroplastic (XP_019232819.1);outer envelope pore protein 16, chloroplastic (XP_019232819.1)	Others	332802504	9.5	62.475	28.3101	663
653590016	364180000	0	310020000	18.1	24.939	2	1	1	0	18.1	18.1	18.1	18.1	NbD038284.1;NbD007935.1	aquaporin TIP2-1-like isoform X2 (XP_016462921.1);aquaporin TIP2-1-like isoform X2 (XP_016462921.1)	Others	331947504	1	18.1	28.3064	664
355289984	327870016	332830016	305630016	5.5	66.144	1	1	1	2	5.5	5.5	5.5	5.5	NbD040391.1;NbD022252.1;NbD008644.1	ribosomal protein S3 (mitochondrion) (YP_173410.1);ribosomal protein S3 (mitochondrion) (YP_173410.1);ribosomal protein S3 (mitochondrion) (YP_173410.1)	Others	330405008	1.25	5.5	28.2997	665
359180000	304020000	299180000	358249984	17.9	39.013	7	7	5	9	17.9	15.6	15.6	17.9	NbD016059.1;NbE03054120.1	photosystem II protein D1 (plastid) (NP_054477.1);photosystem II protein D1 (plastid) (NP_054477.1)	Others	330157496	7	16.75	28.2986	666
332540000	307129984	345180000	335680000	19.6	17.859	3	3	1	3	19.6	19.6	19.6	19.6	NbD004234.1;NbD004726.1;NbE44073133.1	protein CURVATURE THYLAKOID 1A, chloroplastic-like (XP_016488445.1);protein CURVATURE THYLAKOID 1A, chloroplastic (XP_019226691.1);protein CURVATURE THYLAKOID 1A, chloroplastic-like (XP_016488445.1)	Others	330132496	2.5	19.6	28.2985	667
366640000	287249984	345540000	314910016	48.8	47.948	7	6	7	9	40.3	44.5	43	45.2	NbD022568.1	glyceraldehyde-3-phosphate dehydrogenase B, chloroplastic-like (XP_016441750.1)	Others	328585000	7.25	43.25	28.2917	668
363990016	334049984	363169984	252600000	48.4	30.449	9	7	9	9	45.2	45.2	42.7	45.2	NbD042875.1	29 kDa ribonucleoprotein A, chloroplastic isoform X1 (XP_009596608.1)	Others	328452496	8.5	44.575	28.2911	669
339800000	295049984	375569984	303329984	5.6	25.74	3	3	3	3	5.6	5.6	5.6	5.6	NbD032198.1	probable aquaporin TIP1-1 (XP_016496082.1)	Others	328437488	3	5.6	28.291	670
288800000	314940000	383169984	320889984	46.1	109.83	13	15	15	19	27.5	28.9	31	35.3	NbD031600.1;NbE05063086.1	4-alpha-glucanotransferase DPE2 (XP_019250686.1);4-alpha-glucanotransferase DPE2 isoform X1 (XP_018632956.1)	Others	326949992	15.5	30.675	28.2845	671
345190016	310889984	327240000	324009984	50.9	65.552	13	10	12	11	37.5	23.2	35.6	39.7	NbD005225.1	serine/threonine-protein phosphatase 2A 65 kDa regulatory subunit A beta isoform (XP_019256827.1)	Others	326832496	11.5	34	28.284	672
303960000	333590016	335620000	331569984	21.6	67.857	10	7	8	8	21.6	20.4	21.6	21.6	NbD039554.1	transmembrane 9 superfamily member 3 (XP_016500706.1)	Others	326185000	8.25	21.3	28.2811	673
309270016	316529984	364060000	313740000	75.9	11.345	3	3	2	4	75.9	74.1	74.1	74.1	NbD001025.1;NbD023208.1;NbD016933.1;NbD033878.1	60S acidic ribosomal protein P2A-like (XP_016477264.1)	Others	325900000	3	74.55	28.2799	674
345720000	347350016	305580000	301680000	64.1	51.778	15	12	10	15	50	46.2	37.6	51.5	NbD012284.1;NbD021385.1	UTP--glucose-1-phosphate uridylyltransferase (XP_019236048.1)	Others	325082504	13	46.325	28.2762	675
220720000	305840000	303660000	465460000	31.3	62.939	15	18	12	12	22.2	24.2	26.4	29.2	NbD025024.1;NbE03060599.1	nucleolin 1-like isoform X1 (XP_016452191.1);nucleolin 1 (XP_019263203.1)	Others	323920000	14.25	25.5	28.2711	676
310900000	340870016	340009984	303780000	58	60.686	19	17	17	19	47.8	47.8	47.8	50.4	NbD025909.1	leucine aminopeptidase 2, chloroplastic (XP_019246753.1)	Others	323890000	18	48.45	28.2709	677
307020000	359880000	323750016	302750016	60.6	15.117	9	9	8	7	60.6	55.3	60.6	60.6	NbD001620.1	NADH dehydrogenase [ubiquinone] 1 alpha subcomplex subunit 6-like (XP_009804879.1)	Others	323350008	8.25	59.275	28.2685	678
349049984	341089984	314969984	287750016	48.5	10.949	6	5	6	6	48.5	48.5	48.5	48.5	NbD052813.1;NbD023297.1	uncharacterized protein LOC109207633 (XP_019226129.1);uncharacterized protein LOC109207633 (XP_019226129.1)	Others	323214992	5.75	48.5	28.2679	679
310990016	266270000	351390016	362520000	42.6	33.795	11	9	10	13	38.3	34.6	38.3	34.6	NbD000555.1	epidermis-specific secreted glycoprotein EP1-like (XP_016490200.1)	Others	322792508	10.75	36.45	28.266	680
299400000	325990016	347369984	314889984	44.4	27.033	10	11	7	8	44.4	44.4	44.4	36.3	NbD038735.1;NbD038654.1;NbD015488.1	proteasome subunit alpha type-7 (XP_009757296.1);proteasome subunit alpha type-7 (XP_019265149.1);proteasome subunit alpha type-7 (XP_019265149.1)	Others	321912496	9	42.375	28.2621	681
297840000	276790016	313280000	396800000	48.7	41.869	14	13	13	14	35	35	31.2	39.8	NbD051503.1;NbD047176.1	calcium-sensing receptor (BAM66423.1)	Others	321177504	13.5	35.25	28.2588	682
297160000	278790016	375070016	332280000	8.7	21.222	3	2	2	2	8.7	8.7	8.7	8.7	NbE03054580.1	cucumber peeling cupredoxin-like (XP_016508332.1)	Others	320825008	2.25	8.7	28.2572	683
321560000	374880000	369870016	215980000	42.7	19.856	0	2	2	1	42.7	42.7	42.7	42.7	NbD049829.1	Partial, 50S ribosomal protein L18, chloroplastic-like (XP_016513954.1)	Others	320572504	1.25	42.7	28.2561	684
319060000	324560000	310900000	325940000	37.3	109.35	15	19	20	21	26.7	29.1	28.2	29.3	NbD005908.1	ER membrane protein complex subunit 1-like (XP_019241525.1)	Others	320115000	18.75	28.325	28.254	685
324889984	341489984	287070016	325729984	45.7	17.603	9	9	8	11	45.7	45.7	45.7	45.7	NbD048992.1	universal stress protein PHOS34-like (XP_019238982.1)	Others	319794992	9.25	45.7	28.2526	686
311950016	338849984	313560000	301489984	75.5	39.74	13	13	13	11	47.4	52.9	57.3	54.5	NbD010074.1	caffeic acid 3-O-methyltransferase (XP_016465165.1)	Others	316462496	12.5	53.025	28.2375	687
313960000	340060000	376040000	235450000	28.6	10.532	5	5	5	3	28.6	28.6	28.6	28.6	NbD052183.1	ribosomal protein S19 (chloroplast) (YP_398905.1)	Others	316377500	4.5	28.6	28.2371	688
299380000	338470016	310280000	317329984	28.1	71.98	8	8	6	8	28.1	26.7	23.1	28.1	NbD020506.1;NbD041621.1;NbD052055.1;NbD027850.1;NbE03061667.1;NbD007685.1	probable inactive receptor kinase At2g26730 (XP_016502974.1)	Others	316365000	7.5	26.5	28.237	689
277150016	338980000	348209984	300380000	51	33.878	7	5	4	4	38.4	45.8	45.8	45.8	NbD043418.1;NbD025057.1	cytochrome c1-2, heme protein, mitochondrial (XP_016444912.1);cytochrome c1-2, heme protein, mitochondrial (XP_016444912.1)	Others	316180000	5	43.95	28.2362	690
308710016	289460000	326510016	335700000	45.5	61.467	16	16	14	19	34.7	36.2	37.7	39.3	NbD038739.1;NbD013301.1	synaptotagmin-1-like (XP_019260744.1)	Others	315095008	16.25	36.975	28.2312	691
314840000	361040000	257360000	324320000	23.6	51.539	7	4	3	4	21.9	16.6	16.4	19.6	NbD048751.1	low-temperature-induced cysteine proteinase-like (XP_009775102.1)	Others	314390000	4.5	18.625	28.228	692
254180000	298100000	336240000	367990016	43.1	28.878	6	7	5	7	43.1	34.5	43.1	43.1	NbE03058443.1;NbD046760.1	cysteine-rich repeat secretory protein 55-like (XP_016467850.1);cysteine-rich repeat secretory protein 55-like (XP_016510362.1)	Others	314127504	6.25	40.95	28.2268	693
348070016	294800000	298220000	311870016	56.4	15.297	5	3	2	4	56.4	56.4	56.4	56.4	NbD016960.1	probable 60S ribosomal protein L14 (XP_019250092.1)	Others	313240008	3.5	56.4	28.2227	694
278289984	446620000	211220000	315369984	57.6	44.424	3	3	3	4	57.1	57.3	50.9	57.3	NbD020614.1	60S ribosomal protein L3 (XP_016465405.1)	Others	312874992	3.25	55.65	28.221	695
349340000	327310016	291089984	281600000	16.9	50.496	4	3	3	4	11.9	10	14.7	11.9	NbE03060735.1;NbD037232.1;NbD011138.1;NbD013322.1	molybdate-anion transporter-like (XP_016455278.1);molybdate-anion transporter-like (XP_016455278.1);molybdate-anion transporter-like (XP_016455278.1)	Others	312335000	3.5	12.125	28.2185	696
268889984	366649984	220000000	393780000	46.9	16.187	11	9	7	10	46.9	46.9	46.9	46.9	NbD022857.1;NbD014713.1	NADH dehydrogenase [ubiquinone] 1 alpha subcomplex subunit 13-B (XP_019253725.1);NADH dehydrogenase [ubiquinone] 1 alpha subcomplex subunit 13-B (XP_019253725.1)	Others	312329992	9.25	46.9	28.2185	697
306300000	321790016	308540000	311630016	42.7	70.106	12	15	16	11	35	33.9	30.8	29.5	NbE44070904.1;NbD021940.1;NbE05068386.1	MICOS complex subunit MIC60 (XP_019262718.1);MICOS complex subunit MIC60 (XP_019262718.1);uncharacterized protein LOC104241550 isoform X2 (XP_009794808.1)	Others	312065008	13.5	32.3	28.2173	698
306420000	305900000	323200000	311630016	50.6	93.044	4	5	4	5	48.9	47.3	48.9	50.6	NbD052671.1	endoplasmin homolog (XP_016497895.1)	Others	311787504	4.5	48.925	28.216	699
303910016	277689984	301329984	363640000	69.2	34.224	9	8	7	11	61.8	42.2	43.7	56.3	NbD038065.1;NbE05064614.1	cysteine synthase (XP_019267385.1);Partial, cysteine synthase-like isoform X2 (XP_016480367.1)	Others	311642496	8.75	51	28.2153	700
286729984	325640000	338750016	294710016	29.7	48.464	7	7	10	8	24.8	23.1	24.8	23.1	NbE44073839.1;NbD012862.1;NbE03054514.1;NbD042931.1;NbE05064798.1	CAAX prenyl protease 1 homolog (XP_019224723.1);CAAX prenyl protease 1 homolog (XP_019224723.1);CAAX prenyl protease 1 homolog isoform X2 (XP_009762715.1);CAAX prenyl protease 1 homolog (XP_019224723.1);CAAX prenyl protease 1 homolog isoform X2 (XP_00	Others	311457504	8	23.95	28.2145	701
280809984	370990016	286400000	307070016	32.7	30.117	3	7	5	7	25.9	19.5	25.9	29.7	NbD031996.1	tetraspanin-8-like (XP_016488556.1)	Others	311317504	5.5	25.25	28.2138	702
289129984	343160000	281140000	330409984	40.6	15.679	4	4	4	4	40.6	40.6	40.6	40.6	NbD019173.1;NbD052345.1;NbD010112.1	NADH dehydrogenase [ubiquinone] 1 beta subcomplex subunit 7-like (XP_016509336.1);Partial, NADH dehydrogenase [ubiquinone] 1 beta subcomplex subunit 7-like (XP_016509336.1);NADH dehydrogenase [ubiquinone] 1 beta subcomplex subunit 7-like (XP_019258521.1	Others	310959992	4	40.6	28.2122	703
299840000	325809984	299070016	317700000	46.6	54.732	12	13	11	8	40.7	31	33.1	31.4	NbE05063741.1;NbD042949.1;NbD032345.1;NbE03060973.1;NbD030436.1	probable serine/threonine-protein kinase At5g41260 (XP_019232091.1);probable serine/threonine-protein kinase At5g41260 (XP_019232091.1);probable serine/threonine-protein kinase At5g41260 (XP_019232091.1)	Others	310605000	11	34.05	28.2105	704
351120000	309889984	293200000	287070016	46.2	25.134	6	5	4	4	45.3	45.7	45.3	45.7	NbD046392.1;NbD029212.1	40S ribosomal protein S8-like (XP_016446407.1);40S ribosomal protein S8-like (XP_016446407.1)	Others	310320000	4.75	45.5	28.2092	705
284320000	297540000	314849984	344430016	39.5	96.098	15	14	13	16	37	31.6	32.4	33.6	NbD027559.1	importin subunit beta-1 (XP_019251972.1)	Others	310285000	14.5	33.65	28.209	706
354440000	366200000	265030000	252940000	29.7	44.083	8	7	8	6	24.2	24.2	18.7	18.7	NbD008484.1	cytochrome b561 and DOMON domain-containing protein At5g47530-like (XP_016495083.1)	Others	309652500	7.25	21.45	28.2061	707
287830016	298689984	331660000	316560000	44.5	91.009	15	19	13	14	33.8	32	31.2	29.1	NbD028114.1	heat shock protein 90-5, chloroplastic-like (XP_019256901.1)	Others	308685000	15.25	31.525	28.2016	708
321950016	297180000	303580000	311280000	43.9	91.271	14	17	10	14	31.8	32.7	24.4	23.5	NbD001358.1;NbE05067511.1	probable acyl-CoA dehydrogenase IBR3 (XP_019237138.1);probable acyl-CoA dehydrogenase IBR3 (XP_019237138.1)	Others	308497504	13.75	28.1	28.2007	709
325470016	306660000	308260000	291190016	66.9	44.696	9	5	4	5	65.2	59.5	63.5	63	NbD002963.1	60S ribosomal protein L4-like (XP_016493113.1)	Others	307895008	5.75	62.8	28.1979	710
316350016	310569984	306880000	297750016	37.4	72.481	15	7	12	13	33.4	23.7	29.6	27	NbE03058868.1;NbD009975.1;NbE03057454.1;NbD050700.1	cysteine-rich receptor-like protein kinase 2 (XP_019237676.1);cysteine-rich receptor-like protein kinase 2 (XP_019237676.1);cysteine-rich receptor-like protein kinase 2 (XP_019237676.1);cysteine-rich receptor-like protein kinase 2 (XP_019237676.1)	Others	307887504	11.75	28.425	28.1978	711
318060000	330310016	265810000	315140000	45	28.834	4	5	3	6	45	42.3	42.3	42.3	NbE05065487.1;NbD030358.1;NbD041181.1;NbE03054976.1	2-Cys peroxiredoxin BAS1, chloroplastic (XP_019239930.1);2-Cys peroxiredoxin BAS1, chloroplastic (XP_019239930.1);2-Cys peroxiredoxin BAS1, chloroplastic (XP_016486796.1);2-Cys peroxiredoxin BAS1, chloroplastic (XP_016486796.1)	Others	307330004	4.5	42.975	28.1952	712
247910000	371660000	293840000	315169984	39.2	13.805	1	2	2	2	37.5	37.5	37.5	37.5	NbD042990.1	60S ribosomal protein L34-like (XP_019262790.1)	Others	307144996	1.75	37.5	28.1943	713
368740000	292190016	319280000	243370000	38.1	15.83	5	4	4	5	38.1	38.1	38.1	38.1	NbE05064547.1;NbE05062733.1	ribosomal protein S8 (plastid) (NP_054534.1);ribosomal protein S8 (plastid) (NP_054534.1)	Others	305895004	4.5	38.1	28.1885	714
296630016	302420000	316960000	294520000	65.2	35.556	4	10	7	9	46.5	53.8	49.1	52.5	NbD001085.1	annexin D5-like (XP_016508258.1)	Others	302632504	7.5	50.475	28.173	715
321190016	242660000	326620000	318600000	29.2	70.189	12	11	11	13	23.3	24.6	26	25.2	NbD031263.1;NbE44071265.1	protein LYK5-like (XP_016479215.1);protein LYK5-like (XP_016479215.1)	Others	302267504	11.75	24.775	28.1713	716
273569984	345929984	297960000	289590016	40.2	22.557	10	9	8	7	38.3	40.2	40.2	40.2	NbD017793.1;NbD002894.1;NbE05063000.1;NbE05064891.1	peptidyl-prolyl cis-trans isomerase CYP20-1-like (XP_019233970.1);peptidyl-prolyl cis-trans isomerase CYP20-1-like (XP_019233970.1);peptidyl-prolyl cis-trans isomerase CYP20-1-like isoform X2 (XP_016441494.1);peptidyl-prolyl cis-trans isomerase CYP19-4-	Others	301762496	8.5	39.725	28.1688	717
302270016	248320000	289600000	365009984	58.6	42.753	6	5	6	5	56.1	45.5	56.1	56.1	NbD011459.1;NbE44069821.1	fructose-bisphosphate aldolase 1, chloroplastic-like (XP_016512409.1);fructose-bisphosphate aldolase 1, chloroplastic-like (XP_016512409.1)	Others	301300000	5.5	53.45	28.1666	718
324569984	336009984	252790000	291289984	41.8	52.997	14	14	11	14	33.2	33.8	31.5	37.2	NbD040990.1;NbD018085.1	flotillin-like protein 4 (XP_016510291.1)	Others	301164988	13.25	33.925	28.166	719
272990016	300880000	286550016	339540000	39.5	38.341	10	11	8	7	39.5	37.2	39.5	37.2	NbE44070876.1;NbD011607.1;NbE05067655.1;NbD050680.1	peroxidase 12-like (XP_019243126.1);peroxidase 12-like (XP_009586770.1);peroxidase 12-like (XP_019266627.1);peroxidase 12-like (XP_016488944.1)	Others	299990008	9	38.35	28.1603	720
267220000	297809984	322449984	311870016	49.9	55.772	6	14	11	15	34.3	40.2	32.9	41.4	NbE44072729.1	glutamate decarboxylase (XP_016476602.1)	Others	299837496	11.5	37.2	28.1596	721
292750016	337460000	248760000	319800000	67.1	7.962	3	3	3	5	67.1	67.1	50	67.1	NbD040478.1;NbE03054665.1;NbE44070539.1	ATP synthase subunit epsilon, mitochondrial (XP_016436242.1);ATP synthase subunit epsilon, mitochondrial (XP_016436242.1);ATP synthase subunit epsilon, mitochondrial (XP_016436242.1)	Others	299692504	3.5	62.825	28.1589	722
299049984	284470016	306440000	306700000	32.4	48.449	8	9	6	10	29.4	32.4	22.3	32.4	NbD008535.1	dolichyl-diphosphooligosaccharide--protein glycosyltransferase 48 kDa subunit-like (XP_019243460.1)	Others	299165000	8.25	29.125	28.1564	723
283460000	293070016	298830016	313900000	50.5	41.296	15	14	16	10	43.3	41.1	43.3	40.3	NbD030400.1;NbD033288.1;NbE03054978.1;NbD036656.1	acetoacetyl-coenzyme A thiolase (BAR94039.1);acetyl-CoA acetyltransferase, cytosolic 1-like (XP_016500617.1)	Others	297315008	13.75	42	28.1474	724
292390016	301760000	368590016	223430000	43.9	16.968	4	3	3	4	43.9	43.9	43.9	43.9	NbD025691.1;NbD029913.1	60S ribosomal protein L26-1-like (XP_016498484.1);Partial, 60S ribosomal protein L26-1-like (XP_019251360.1)	Others	296542508	3.5	43.9	28.1437	725
284870016	304660000	306510016	288249984	34	69.024	10	13	10	12	25	19.7	22.8	26	NbD008712.1;NbD023671.1	ATPase family AAA domain-containing protein 3-like (XP_016453290.1);ATPase family AAA domain-containing protein 3-like (XP_016453290.1)	Others	296072504	11.25	23.375	28.1414	726
398200000	365740000	420030016	0	68.2	28.311	3	1	2	1	63.3	63.3	56.6	63.3	NbD000403.1;NbD053073.1;NbD017283.1;NbD009419.1;NbD005470.1;NbD026872.1;NbE44071743.1;NbD000378.1;NbE44069501.1;NbE05065992.1;NbD000379.1;NbE03057926.1	chlorophyll a-b binding protein 50, chloroplastic (XP_016456390.1);chlorophyll a-b binding protein 50, chloroplastic-like (XP_009782921.1);chlorophyll a-b binding protein 40, chloroplastic-like (XP_019240968.1);chlorophyll a-b binding protein 50, chloro	Others	295992504	1.75	61.625	28.141	727
310190016	299270016	289249984	284180000	60.6	38.261	14	19	14	15	41.4	51.3	47.6	41.7	NbD027025.1	mitochondrial adenine nucleotide transporter ADNT1-like (XP_009617594.1)	Others	295722504	15.5	45.5	28.1397	728
313630016	291689984	295280000	278660000	21.3	130.34	13	13	9	14	17.9	15	14.5	18.6	NbE44074130.1;NbD038902.1	K( ) efflux antiporter 2, chloroplastic-like (XP_009768183.1);K( ) efflux antiporter 2, chloroplastic-like (XP_016443144.1)	Others	294815000	12.25	16.5	28.1352	729
271660000	302710016	279230016	320910016	56.4	22.586	9	9	9	9	52.5	38.7	56.4	49	NbD047554.1;NbD044549.1	proteasome subunit beta type-2-A (XP_019253352.1);proteasome subunit beta type-2-A (XP_019253352.1)	Others	293627512	9	49.15	28.1294	730
298070016	357550016	267800000	249860000	53.6	21.642	7	5	5	7	53.6	53.6	53.6	53.6	NbD037747.1	50S ribosomal protein L9, chloroplastic-like (XP_016498580.1)	Others	293320008	6	53.6	28.1279	731
295400000	308390016	272089984	295870016	36.6	15.547	10	9	9	8	36.6	36.6	36.6	36.6	NbE05065180.1;NbD012106.1;NbD051849.1;NbD004836.1;NbE03056104.1;NbD035735.1	glycine cleavage system H protein, mitochondrial-like (XP_019254852.1);glycine cleavage system H protein, mitochondrial-like (XP_019254852.1);glycine cleavage system H protein, mitochondrial-like (XP_019225484.1);glycine cleavage system H protein, mitoc	Others	292937504	9	36.6	28.126	732
288649984	320070016	282169984	280430016	68.7	22.276	9	9	6	11	41.8	42.3	45.8	46.3	NbD001253.1	mitochondrial import receptor subunit TOM20-like (XP_019226716.1)	Others	292830000	8.75	44.05	28.1255	733
253070000	322049984	246320000	346080000	69.1	14.977	6	7	7	7	59.6	59.6	45.6	47.8	NbD008305.1;NbD007614.1;NbD008304.1	cytochrome b5 (XP_019248939.1);cytochrome b5 (XP_019248939.1)	Others	291879996	6.75	53.15	28.1208	734
294720000	286630016	282169984	303430016	41	67.582	11	12	17	12	27.5	31.8	31.2	25.2	NbE03054229.1;NbE05065624.1	dihydrolipoyllysine-residue acetyltransferase component 1 of pyruvate dehydrogenase complex, mitochondrial-like (XP_016494794.1);dihydrolipoyllysine-residue acetyltransferase component 1 of pyruvate dehydrogenase complex, mitochondrial isoform X3 (XP_009	Others	291737504	13	28.925	28.1201	735
293470016	281929984	327409984	263850000	48.7	47.175	10	13	11	13	42.4	39.6	34.5	36.2	NbD012001.1	26S protease regulatory subunit 8 homolog A (XP_019239799.1)	Others	291664996	11.75	38.175	28.1197	736
299070016	312800000	298240000	254980000	62.1	23.14	8	8	8	8	49.5	52.9	61.2	61.2	NbD016971.1;NbD008921.1	uncharacterized protein LOC109225245 isoform X1 (XP_019245394.1);uncharacterized protein LOC109225245 isoform X1 (XP_019245394.1)	Others	291272504	8	56.2	28.1178	737
268990016	314420000	323880000	256360000	55.1	115.66	8	14	11	17	38.2	43.4	44.5	43.9	NbD045320.1	2-oxoglutarate dehydrogenase, mitochondrial-like (XP_016447023.1)	Others	290912504	12.5	42.5	28.116	738
289929984	338060000	242670000	289849984	44	13.96	4	2	2	4	44	18.4	36.8	44	NbD038016.1;NbD043210.1;NbD035470.1;NbD009329.1;NbD004893.1;NbD021289.1;NbD009328.1;NbD016754.1;NbD033107.1;NbD044515.1;NbD034879.1;NbD004859.1;NbD028968.1;NbD008943.1;NbD021291.1;NbD004860.1	histone H3 (ABS11143.1);histone H3 (ABS11143.1);histone H3 (ABS11143.1);histone H3 (ABS11143.1);histone H3 (ABS11143.1);histone H3 (ABS11143.1);histone H3 (ABS11143.1);histone H3 (ABS11143.1);histone H3 (ABS11143.1);histone H3 (ABS11143.1);histon	Others	290127492	3	35.8	28.1121	739
273310016	311510016	282809984	290300000	73.5	41.711	7	6	7	6	63.7	69	61.5	63.7	NbD024598.1	actin-97 (XP_019224788.1)	Others	289482504	6.5	64.475	28.1089	740
266030000	308030016	256860000	325160000	39.7	25.567	6	3	6	6	35.6	26	32	29.7	NbD007461.1;NbE03060319.1;NbD021668.1	probable glutathione S-transferase (XP_016495160.1);probable glutathione S-transferase (XP_016495160.1)	Others	289020004	5.25	30.825	28.1066	741
295380000	283240000	294740000	280070016	50	58.965	11	10	12	11	27.7	37.8	33.6	24.5	NbD043068.1	CBS domain-containing protein CBSCBSPB3 isoform X1 (XP_019253262.1)	Others	288357504	11	30.9	28.1033	742
255720000	304220000	292980000	295489984	52.7	44.079	11	12	12	13	39.6	41.7	35.8	39.6	NbD017441.1;NbE03058827.1;NbD052078.1	protein STRICTOSIDINE SYNTHASE-LIKE 3-like (XP_019241384.1);protein STRICTOSIDINE SYNTHASE-LIKE 3-like (XP_019241384.1);Partial, protein STRICTOSIDINE SYNTHASE-LIKE 3-like (XP_019241384.1)	Others	287102496	12	39.175	28.097	743
255940000	274670016	294100000	316209984	37	57.264	11	9	11	12	31.5	31.5	27.9	31.5	NbD045756.1;NbD039710.1;NbE03053529.1;NbE03053528.1	synaptotagmin-4 isoform X1 (XP_009776435.1)	Others	285230000	10.75	30.6	28.0876	744
376329984	0	376320000	383020000	48.9	24.791	2	1	3	2	47.9	44.3	47.9	48.9	NbD017483.1;NbE05066209.1;NbD002629.1	60S ribosomal protein L10 (XP_019250516.1)	Others	283917496	2	47.25	28.0809	745
299020000	280369984	306809984	249400000	42.3	36.579	10	8	10	11	42.3	38.1	42.3	42.3	NbD024468.1	eukaryotic translation initiation factor 3 subunit I-like isoform X1 (XP_016515077.1)	Others	283899992	9.75	41.25	28.0808	746
278649984	276809984	305009984	270900000	45.6	47.855	8	11	13	13	35.5	37.9	37.9	38.4	NbD051432.1;NbE05063622.1	arabinosyltransferase RRA3-like (XP_016482644.1);uncharacterized protein LOC107826729 (XP_016509238.1)	Others	282842488	11.25	37.425	28.0754	747
276550016	303670016	274000000	276489984	42.5	61.843	14	14	10	13	35.4	39.3	35.4	38.1	NbE05067390.1;NbD017039.1	nicalin-1-like isoform X1 (XP_016503780.1);nicalin-1-like isoform X1 (XP_016503780.1)	Others	282677504	12.75	37.05	28.0746	748
270500000	255090000	300360000	302820000	71.7	192.97	4	5	4	4	66	64.4	65.6	68.7	NbD009737.1	clathrin heavy chain 2 (XP_019254874.1)	Others	282192500	4.25	66.175	28.0721	749
296140000	264900000	303830016	262310000	66.5	35.716	6	9	6	5	58.2	56	56	56	NbD001367.1	guanine nucleotide-binding protein subunit beta-like protein (XP_009780116.1)	Others	281795004	6.5	56.55	28.0701	750
268609984	290369984	308980000	258460000	26.4	78.103	7	8	6	7	19.2	19.5	17.8	14.8	NbD005445.1	peroxisomal fatty acid beta-oxidation multifunctional protein AIM1-like (XP_016472166.1)	Others	281604992	7	17.825	28.0691	751
295409984	299160000	285740000	245180000	53.5	7.9119	6	5	5	4	53.5	53.5	53.5	53.5	NbD037989.1	NADH dehydrogenase [ubiquinone] 1 beta subcomplex subunit 3-B-like (XP_019230924.1)	Others	281372496	5	53.5	28.0679	752
292420000	260550000	290880000	279540000	36.8	44.289	7	10	5	9	36.8	33.4	34.5	33.4	NbD008581.1	26S proteasome non-ATPase regulatory subunit 6 homolog (XP_019255747.1)	Others	280847500	7.75	34.525	28.0652	753
265710000	281950016	290049984	281600000	31.3	33.835	7	7	6	7	29	29	27.3	29	NbD037307.1	protein THYLAKOID FORMATION1, chloroplastic (XP_016451871.1)	Others	279827500	6.75	28.575	28.06	754
241170000	256290000	284360000	335990016	33.5	54.022	13	11	11	14	31.6	27	33.5	31.2	NbD025088.1	purple acid phosphatase 2 isoform X1 (XP_009777041.1)	Others	279452504	12.25	30.825	28.058	755
290640000	252580000	331190016	241590000	76.4	29.288	8	2	6	3	75.4	71.7	71.7	68.8	NbD029912.1	mitochondrial outer membrane protein porin 2-like (XP_019251353.1)	Others	279000004	4.75	71.9	28.0557	756
270380000	291390016	253510000	299889984	50.7	32.935	11	8	8	9	36.6	36.6	32.1	40.3	NbE03062056.1;NbD016019.1	syntaxin-121-like (XP_019225491.1);syntaxin-121-like (XP_019225491.1)	Others	278792500	9	36.4	28.0546	757
301160000	333150016	203700000	275889984	74.8	11.34	5	4	4	4	74.8	73	73	73	NbE05066813.1;NbD022451.1	60S acidic ribosomal protein P2A-like (XP_016445868.1);60S acidic ribosomal protein P2A-like (XP_016445868.1)	Others	278475000	4.25	73.45	28.053	758
297969984	309889984	269470016	236170000	51.1	38.82	13	14	14	9	45.3	44.8	45.9	35.4	NbD004832.1;NbD018561.1;NbE03058252.1	apoptosis-inducing factor homolog B-like (XP_016451489.1);apoptosis-inducing factor homolog B-like (XP_009786780.1);apoptosis-inducing factor homolog B-like (XP_009786780.1)	Others	278374996	12.5	42.85	28.0525	759
264970000	302729984	305140000	236820000	41.7	66.951	9	10	9	9	27.9	28.6	26	24.5	NbD051726.1	glucose-6-phosphate dehydrogenase (BAK22408.1)	Others	277414996	9.25	26.75	28.0475	760
242260000	285089984	290790016	287249984	53.9	58.495	11	14	10	10	42	38.6	32.1	35.3	NbD009146.1	importin subunit alpha-2-like (XP_009631847.1)	Others	276347496	11.25	37	28.0419	761
271710016	286040000	258730000	288420000	40	11.719	2	3	4	3	40	40	40	40	NbD041880.1;NbD039274.1;NbD033805.1;NbE44070344.1	mitochondrial pyruvate carrier 1 isoform X1 (XP_019252301.1);mitochondrial pyruvate carrier 1 isoform X1 (XP_019252301.1)	Others	276225004	3	40	28.0413	762
278540000	314880000	234040000	275590016	25.7	110.89	11	16	13	19	20.1	19.5	18.6	17.7	NbD017236.1	LOW QUALITY PROTEIN: calcium-transporting ATPase 2, plasma membrane-type-like (XP_009787048.1)	Others	275762504	14.75	18.975	28.0389	763
251200000	361700000	209050000	280710016	42.7	42.858	8	6	5	8	30.8	31.1	25.6	26.7	NbD000616.1;NbE03058668.1	altered inheritance of mitochondria protein 32-like (XP_019246075.1);altered inheritance of mitochondria protein 32-like (XP_019246075.1)	Others	275665004	6.75	28.55	28.0383	764
265740000	282200000	271590016	283070016	55.6	35.936	11	17	11	13	43.4	53.1	50.6	48.4	NbD024270.1	very-long-chain 3-oxoacyl-CoA reductase 1 (XP_009590833.1)	Others	275650008	13	48.875	28.0383	765
247730000	276089984	313150016	263830000	15.5	48.831	7	4	6	4	15.5	15.5	15.5	14.9	NbD012046.1;NbD005357.1	ammonium transporter 1 member 3 (XP_019266693.1);ammonium transporter 1 member 3 (XP_016472765.1)	Others	275200000	5.25	15.35	28.0359	766
310580000	308350016	198640000	278670016	69.2	13.452	5	5	4	3	57.7	46.9	57.7	57.7	NbD044082.1;NbD030113.1	Partial, glycine-rich RNA-binding protein-like (XP_019235651.1);Partial, glycine-rich RNA-binding protein-like (XP_019235651.1)	Others	274060008	4.25	55	28.0299	767
254280000	296720000	259620000	283280000	33	38.156	6	4	4	3	30.1	30.1	24.8	24.8	NbD050972.1;NbD026598.1	2-methyl-6-phytyl-1,4-hydroquinone methyltransferase, chloroplastic-like (XP_016470894.1);2-methyl-6-phytyl-1,4-hydroquinone methyltransferase, chloroplastic-like (XP_016470894.1)	Others	273475000	4.25	27.45	28.0268	768
287760000	278070016	258120000	269740000	25.7	81.815	11	13	9	9	22.1	18.7	18.8	18.8	NbE05062855.1;NbD014598.1	CSC1-like protein ERD4 (XP_019262256.1);CSC1-like protein ERD4 (XP_009781612.1)	Others	273422504	10.5	19.6	28.0266	769
418020000	0	317520000	354129984	14	14.112	2	2	2	2	14	14	14	14	NbD015649.1;NbD009069.1	photosystem II 10 kDa polypeptide, chloroplastic (XP_016498221.1);photosystem II 10 kDa polypeptide, chloroplastic-like (XP_016490449.1)	Others	272417496	2	14	28.0212	770
267990000	346310016	255600000	219460000	57.8	20.803	3	4	4	6	54.9	54.9	50.3	52	NbD040438.1;NbD043138.1	60S ribosomal protein L18a-like (XP_019241105.1);60S ribosomal protein L18a-like (XP_019241105.1)	Others	272340004	4.25	53.025	28.0208	771
345750016	193660000	282700000	257780000	30.2	33.821	4	4	6	6	27	27.9	27.9	30.2	NbE03061019.1;NbD004641.1	probable calcium-binding protein CML49 (XP_016508614.1);probable calcium-binding protein CML49 (XP_019232782.1)	Others	269972504	5	28.25	28.0082	772
279080000	253640000	276649984	270289984	24.1	20.379	4	5	4	3	24.1	24.1	20.4	14.7	NbD042806.1;NbD015376.1	protein YLS3-like (XP_016457224.1);protein YLS3-like (XP_016457224.1)	Others	269914992	4	20.825	28.0079	773
267080000	255540000	286800000	267050000	64	9.9654	3	2	6	4	64	53.5	64	64	NbD028466.1	uncharacterized protein LOC109217257 (XP_019237032.1)	Others	269117500	3.75	61.375	28.0037	774
321060000	266870000	216830000	270790016	39.9	36.259	7	11	9	7	30.6	29.2	30.6	27.7	NbD020579.1;NbE03058258.1	heterogeneous nuclear ribonucleoprotein 1-like (XP_019257519.1);heterogeneous nuclear ribonucleoprotein 1-like (XP_019257519.1)	Others	268887504	8.5	29.525	28.0024	775
421030016	0	287420000	363329984	56.7	34.156	5	3	1	2	55.5	49.2	49.2	56.4	NbD017939.1	60S acidic ribosomal protein P0 (XP_019224266.1)	Others	267945000	2.75	52.575	27.9974	776
292630016	235040000	308070016	234050000	65.2	192.99	10	7	8	8	57.9	55.1	56.8	60.6	NbE44072994.1;NbE05067679.1	clathrin heavy chain 1-like isoform X1 (XP_009783811.1);clathrin heavy chain 1-like (XP_019252135.1)	Others	267447508	8.25	57.6	27.9947	777
247760000	272200000	265920000	281910016	51.9	76.046	15	16	13	14	30.3	29.9	26.2	35.7	NbD021663.1;NbE05067503.1	NADPH--cytochrome P450 reductase (XP_009786522.1)	CYPs	266947504	14.5	30.525	27.992	778
227330000	348390016	222070000	266360000	47	27.229	7	6	5	7	43.8	43.4	32.5	33.7	NbE05068590.1;NbD045815.1;NbD045125.1	proteasome subunit alpha type-3-like (XP_016463909.1);proteasome subunit alpha type-3-like (XP_016463909.1);proteasome subunit alpha type-3-like (XP_016463909.1)	Others	266037504	6.25	38.35	27.9871	779
260020000	319720000	255480000	228690000	51.2	44.475	6	10	9	8	50.9	50.9	50.9	51.2	NbD013330.1	60S ribosomal protein L3-2 (XP_009598742.1)	Others	265977500	8.25	50.975	27.9867	780
285489984	247390000	255540000	275070016	29	47.303	8	8	10	10	29	29	29	26.7	NbE03059710.1;NbE05068642.1;NbD034848.1	dolichyl-diphosphooligosaccharide--protein glycosyltransferase 48 kDa subunit-like (XP_019250183.1);dolichyl-diphosphooligosaccharide--protein glycosyltransferase 48 kDa subunit-like (XP_019250183.1);dolichyl-diphosphooligosaccharide--protein glycosyltra	Others	265872500	9	28.425	27.9862	781
275710016	267610000	244910000	274800000	44.7	57.948	6	8	5	10	21.7	25.6	18.5	17.3	NbD000964.1;NbD000959.1;NbE05068087.1;NbE03055005.1;NbD022764.1;NbD008309.1	cytochrome P450 98A2-like (XP_019261854.1)	CYPs	265757504	7.25	20.775	27.9855	782
254080000	304110016	251760000	246940000	52.8	47.769	8	8	10	8	34.8	34.6	36.2	36.7	NbD007227.1;NbD006392.1;NbD050710.1;NbD010379.1;NbE44072390.1;NbD034685.1;NbE05066590.1;NbD046059.1	26S protease regulatory subunit 7 homolog A-like (XP_019225347.1);26S protease regulatory subunit 7 homolog A-like (XP_019225347.1);26S protease regulatory subunit 7 homolog A-like (XP_019225347.1);26S protease regulatory subunit 7 homolog A-like (XP_0	Others	264222504	8.5	35.575	27.9772	783
224960000	255360000	309380000	266980000	28.3	22.713	5	5	6	5	27.8	27.8	28.3	22.4	NbE05065582.1;NbD017574.1;NbD002825.1;NbD017575.1;NbE05065187.1;NbD042480.1;NbD018901.1	3-hydroxyacyl-[acyl-carrier-protein] dehydratase FabZ-like (XP_016512868.1);3-hydroxyacyl-[acyl-carrier-protein] dehydratase FabZ-like (XP_016512868.1);3-hydroxyacyl-[acyl-carrier-protein] dehydratase FabZ-like (XP_016512868.1);Partial, 3-hydroxyacyl-[a	Others	264170000	5.25	26.575	27.9769	784
261980000	253040000	263470000	271900000	49.4	59.113	11	16	11	13	33.4	38	38.9	28.4	NbD003833.1;NbE05064380.1;NbE44074313.1;NbD042584.1	T-complex protein 1 subunit alpha (XP_019259082.1);T-complex protein 1 subunit alpha (XP_019259082.1);T-complex protein 1 subunit alpha (XP_019259082.1);T-complex protein 1 subunit alpha (XP_016446555.1)	Others	262597500	12.75	34.675	27.9683	785
282910016	289030016	236020000	239510000	68.8	22.181	6	4	8	5	58.3	43.2	63.3	49.7	NbD051549.1	heme-binding-like protein At3g10130, chloroplastic (XP_016450342.1)	Others	261867508	5.75	53.625	27.9643	786
268940000	236280000	278470016	251660000	22.6	57.515	10	11	7	11	20.1	20.1	20.1	17.6	NbE44074612.1;NbD033858.1;NbE05065192.1;NbE03061518.1	sugar transport protein 13 (XP_019229495.1);sugar transport protein 13 (XP_019229495.1);sugar transport protein 13 (XP_019229495.1);Partial, sugar transport protein 13 (XP_019229495.1)	Others	258837504	9.75	19.475	27.9475	787
230920000	300180000	263720000	238710000	47.7	14.348	4	2	5	1	47.7	22.7	47.7	22.7	NbD005961.1	calvin cycle protein CP12-1, chloroplastic-like (XP_019235066.1)	Others	258382500	3	35.2	27.9449	788
255310000	264840000	229430000	281209984	36	45.293	9	9	6	8	33.9	33.9	26.9	23.1	NbD036388.1	protease Do-like 1, chloroplastic (XP_019237479.1)	Others	257697496	8	29.45	27.9411	789
239380000	284249984	260920000	245990000	29.5	139.82	12	9	11	13	19.5	18.8	20.8	18.9	NbD039679.1;NbD021616.1;NbE44073007.1;NbD008761.1;NbE03059106.1	ABC transporter B family member 11-like (XP_019235177.1)	Others	257634996	11.25	19.5	27.9408	790
290569984	266800000	257910000	214540000	22.6	22.593	2	1	2	3	19	19.5	21.5	22.6	NbD021204.1	40S ribosomal protein S7 (XP_016460692.1)	Others	257454996	2	20.65	27.9397	791
242500000	247690000	257480000	276089984	17.3	82.445	11	15	14	14	12.9	15.8	15.8	13.9	NbD022993.1;NbE03057138.1;NbD039670.1	dolichyl-diphosphooligosaccharide--protein glycosyltransferase subunit STT3B (XP_019254124.1);dolichyl-diphosphooligosaccharide--protein glycosyltransferase subunit STT3B (XP_019254124.1)	Others	255939996	13.5	14.6	27.9312	792
254700000	211650000	270140000	286849984	31.8	154.01	14	11	10	13	19.8	16.3	16.9	21.9	NbD035469.1;NbE05064121.1;NbE03058268.1	clustered mitochondria protein isoform X1 (XP_018632651.1);clustered mitochondria protein isoform X1 (XP_009763155.1);LOW QUALITY PROTEIN: clustered mitochondria protein-like (XP_016473506.1)	Others	255834996	12	18.725	27.9306	793
264710000	232090000	245870000	280660000	36	68.908	12	13	16	11	27.5	24.3	23.6	21.8	NbE03053685.1;NbD021058.1	probable inactive receptor kinase RLK902 (XP_009797253.1);Partial, probable inactive receptor kinase RLK902 (XP_009797253.1)	Others	255832500	13	24.3	27.9306	794
208160000	222740000	268880000	323400000	56.6	28.501	7	5	7	8	56.6	56.6	49.8	56.6	NbD021674.1	chlorophyll a-b binding protein 13, chloroplastic (XP_016470988.1)	Others	255795000	6.75	54.9	27.9304	795
240490000	274249984	239870000	266670000	49.5	31.336	9	10	8	8	42.6	42.6	34.7	39.9	NbD004513.1	uncharacterized protein LOC104218509 (XP_009767327.1)	Others	255319996	8.75	39.95	27.9277	796
237970000	257820000	260180000	263890000	54.5	53.31	10	16	10	14	47.1	40.7	36.6	32.2	NbD041382.1	6-phosphogluconate dehydrogenase, decarboxylating 1 (XP_009773725.1)	Others	254965000	12.5	39.15	27.9257	797
223240000	228110000	279760000	288160000	50.7	69.012	10	12	11	16	33.7	33.1	32.2	42.2	NbD007892.1;NbE44071988.1;NbD042991.1;NbE44070420.1;NbD028513.1;NbD051728.1	probable methyltransferase PMT2 (XP_016437268.1)	Others	254817500	12.25	35.3	27.9249	798
288529984	244410000	214100000	268340000	26	55.593	9	10	5	6	22.5	22.3	17.9	17.9	NbD046957.1;NbD004464.1	uncharacterized protein At5g49945-like (XP_009785199.1);uncharacterized protein At5g49945-like (XP_009785199.1)	Others	253844996	7.5	20.15	27.9194	799
240480000	237600000	273129984	262460000	36.5	25.348	8	7	5	6	36.5	36.5	36.5	30.2	NbD046536.1	calcineurin B-like protein 3 isoform X1 (XP_019251822.1)	Others	253417496	6.5	34.925	27.9169	800
239410000	235710000	270990016	267180000	24.6	131.23	6	8	6	6	11.6	13.8	10.1	11.7	NbD021231.1;NbE44069489.1	probable manganese-transporting ATPase PDR2 (XP_016463581.1);probable manganese-transporting ATPase PDR2 (XP_016463581.1)	Others	253322504	6.5	11.8	27.9164	801
296120000	254360000	228350000	230620000	25.6	96.874	12	11	7	9	21.3	18.5	14.2	20.2	NbD007742.1	protein TIC 100 isoform X1 (XP_009616746.1)	Others	252362500	9.75	18.55	27.9109	802
229740000	262200000	280200000	234290000	47.6	15.836	5	3	5	5	42.7	42.7	47.6	47.6	NbD010517.1;NbD034966.1	60S ribosomal protein L28-1-like (XP_016489954.1)	Others	251607500	4.5	45.15	27.9066	803
280729984	257340000	227950000	240010000	44.4	81.607	15	17	10	18	23.8	31.3	16.2	29	NbD026441.1;NbD046313.1	probable acyl-activating enzyme 16, chloroplastic (XP_009794482.1);probable acyl-activating enzyme 16, chloroplastic isoform X1 (XP_019247458.1)	Others	251507496	15	25.075	27.906	804
235380000	260200000	296400000	213830000	56.4	51.141	10	13	8	11	49.3	37	35.4	35.4	NbD012404.1	eukaryotic translation initiation factor 3 subunit E (XP_016480123.1)	Others	251452500	10.5	39.275	27.9057	805
278900000	221100000	261110000	243630000	32.2	92.3	9	8	8	8	22.7	24.5	22.2	23.2	NbD023509.1	phospholipase D alpha 1-like isoform X1 (XP_019231781.1)	Others	251185000	8.25	23.15	27.9042	806
247470000	245220000	293240000	218750000	44.6	70.665	13	13	12	14	33.6	33.1	37.1	33	NbD026018.1	leucine-rich repeat receptor-like kinase (AHW85126.1)	Others	251170000	13	34.2	27.9041	807
249730000	228620000	249990000	275670016	22.8	55.165	1	1	1	2	18.7	17.1	21	21	NbD004179.1;NbD017996.1	isocitrate dehydrogenase [NADP]-like isoform X1 (XP_016489660.1);isocitrate dehydrogenase [NADP]-like isoform X1 (XP_016489660.1)	Others	251002504	1.25	19.45	27.9031	808
252420000	251730000	261600000	238260000	41.2	35.39	9	8	8	6	33.8	32.8	26	29.9	NbD005697.1;NbD032078.1;NbE03060711.1;NbD050432.1;NbE05068588.1;NbD045918.1	bifunctional epoxide hydrolase 2-like (XP_016491635.1)	Others	251002500	7.75	30.625	27.9031	809
234730000	252810000	247760000	265990000	43.4	55.764	12	13	15	13	34.1	32.3	38.4	28.9	NbD009482.1;NbD038858.1;NbE03059425.1;NbD024551.1;NbD030867.1	serine hydroxymethyltransferase 4-like (XP_016434857.1);serine hydroxymethyltransferase 4-like (XP_016434857.1)	Others	250322500	13.25	33.425	27.8992	810
219010000	284510016	249210000	248470000	50.6	47.139	9	11	14	9	33.8	36.9	45.9	25.8	NbD041529.1;NbD002109.1	26S proteasome non-ATPase regulatory subunit 11 homolog (XP_016485024.1);26S proteasome non-ATPase regulatory subunit 11 homolog (XP_016485024.1)	Others	250300004	10.75	35.6	27.8991	811
305169984	223200000	204480000	265830000	33.7	9.3965	3	4	4	3	33.7	33.7	33.7	33.7	NbD046986.1;NbD023092.1;NbD016441.1;NbD039947.1;NbE03061986.1;NbD010114.1;NbD039208.1;NbE05063360.1;NbD052051.1;NbE03053303.1;NbD042485.1;NbD017435.1;NbD014509.1;NbD025197.1	photosystem II protein V (plastid) (NP_054517.1);Partial, cytochrome b559 subunit alpha-like (XP_016477130.1);Partial, cytochrome b559 subunit alpha-like (XP_016477130.1);photosystem II protein V (plastid) (NP_054517.1);photosystem II protein V (plasti	Others	249669996	3.5	33.7	27.8954	812
270180000	268449984	238780000	221160000	25	18.991	5	2	2	2	25	25	12	12	NbD026646.1	cucumber peeling cupredoxin-like (XP_016492823.1)	Others	249642496	2.75	18.5	27.8953	813
245840000	233700000	277369984	241230000	35.1	67.827	8	10	9	13	32.4	27.7	29.2	32.7	NbD005288.1	phosphoinositide phosphatase SAC6-like (XP_016481383.1)	Others	249534996	10	30.5	27.8947	814
208590000	249840000	256440000	281940000	59.3	12.398	6	4	7	5	59.3	52.2	59.3	52.2	NbD019712.1;NbD006988.1;NbE44071455.1;NbD037552.1	60S ribosomal protein L30-like (XP_019226899.1);60S ribosomal protein L30-like (XP_019226899.1)	Others	249202500	5.5	55.75	27.8927	815
324329984	281030016	189370000	199390000	13.9	30.171	2	3	3	5	5.2	7.9	10.1	10.1	NbD039907.1;NbE44069092.1;NbD029096.1;NbD007670.1;NbD033864.1;NbD049142.1;NbD022213.1;NbE03053586.1;NbD036643.1;NbD022583.1;NbD016469.1;NbD012713.1	uncharacterized protein LOC109241468 (XP_019263752.1);uncharacterized protein LOC109241468 (XP_019263752.1);Partial, uncharacterized protein LOC104091428 (XP_009595053.1);Partial, cytochrome oxidase subunit 2 (mitochondrion) (YP_173412.1);uncharacteriz	Others	248530000	3.25	8.325	27.8888	816
240310000	220150000	271640000	258050000	61	57.811	15	12	12	14	53.7	43.1	48.5	48.1	NbE03056038.1;NbD042718.1	T-complex protein 1 subunit delta-like (XP_016487026.1);Partial, T-complex protein 1 subunit delta-like (XP_016487026.1)	Others	247537500	13.25	48.35	27.8831	817
254350000	208900000	245970000	280590016	48.4	10.763	9	8	6	8	48.4	48.4	48.4	48.4	NbE05066490.1;NbE44069843.1;NbE05068931.1;NbD021476.1;NbE03054959.1;NbD022372.1;NbD037915.1;NbE05068342.1;NbD012480.1;NbD007237.1;NbE05065477.1;NbD034508.1;NbE44069735.1;NbE03054747.1	ribosomal protein L23 (plastid) (NP_054576.1);ribosomal protein L23 (plastid) (NP_054576.1);ribosomal protein L23 (plastid) (NP_054576.1);ribosomal protein L23 (plastid) (NP_054576.1);ribosomal protein L23 (plastid) (NP_054576.1);Partial, ribosomal pr	Others	247452504	7.75	48.4	27.8826	818
286649984	226790000	249420000	225830000	66	32.024	11	10	11	15	63.5	63.2	63.2	60.7	NbD025155.1	NADH--cytochrome b5 reductase 1-like isoform X1 (XP_016474791.1)	Others	247172496	11.75	62.65	27.8809	819
255990000	279649984	227450000	223340000	74.1	21.492	3	3	3	3	74.1	74.1	60.2	60.2	NbD041556.1	ATP synthase subunit delta, mitochondrial (XP_016485792.1)	Others	246607496	3	67.15	27.8776	820
227920000	288390016	241170000	228200000	62.9	17.363	7	8	7	8	54.7	35.8	39.6	47.2	NbD027499.1;NbE05062791.1	eukaryotic translation initiation factor 5A-2 (XP_016504267.1)	Others	246420004	7.5	44.325	27.8765	821
259940000	216380000	277000000	231340000	28.1	243.07	21	19	18	18	18.1	18.7	16.8	14.7	NbD005164.1;NbE05064322.1;NbD027882.1	LOW QUALITY PROTEIN: DExH-box ATP-dependent RNA helicase DExH12-like (XP_009606072.1);DExH-box ATP-dependent RNA helicase DExH12-like (XP_019226652.1)	Others	246165000	19	17.075	27.8751	822
255550000	238920000	268500000	219330000	32.8	13.061	3	5	3	4	32	32.8	32	32.8	NbD040181.1;NbD046010.1	14 kDa proline-rich protein DC2.15-like (XP_016458079.1);14 kDa proline-rich protein DC2.15-like (XP_016458079.1)	Others	245575000	3.75	32.4	27.8716	823
252490000	246830000	218970000	263810000	50.9	80.201	5	5	5	5	45.9	42.2	45.9	42.9	NbD050231.1;NbE05065370.1;NbD013054.1	heat shock cognate protein 80 (XP_016494369.1);heat shock cognate protein 80 (XP_016494369.1);Partial, heat shock cognate protein 80 (XP_019249888.1)	Others	245525000	5	44.225	27.8713	824
217980000	245780000	277449984	240620000	35.7	99.797	15	16	13	9	26.6	30.5	25.1	27	NbD043268.1	probable linoleate 9S-lipoxygenase 5 isoform X1 (XP_016445061.1)	Others	245457496	13.25	27.3	27.8709	825
206070000	262310000	211030000	300569984	43	28.54	8	10	7	6	37.2	34.5	39.9	31.8	NbD003775.1;NbD050540.1	uncharacterized protein At3g49720-like (XP_009621378.1);uncharacterized protein At3g49720-like (XP_009621378.1)	Others	244994996	7.75	35.85	27.8682	826
232230000	224010000	276000000	246660000	27.3	55.663	10	7	8	9	21.5	16.9	18.8	16.9	NbD042608.1	aspartyl protease family protein At5g10770-like (XP_019243705.1)	Others	244725000	8.5	18.525	27.8666	827
233080000	225610000	273140000	245760000	45.6	58.966	11	11	10	10	30.3	30.3	27.7	30.3	NbD020449.1	T-complex protein 1 subunit zeta 1 (XP_019223578.1)	Others	244397500	10.5	29.65	27.8647	828
248120000	232070000	228520000	265320000	67.2	50.007	5	7	3	7	61.1	61.1	63.4	63.4	NbE03061757.1;NbD034140.1	phosphoglycerate kinase (chloroplast) (ADR71054.1);phosphoglycerate kinase (chloroplast) (ADR71054.1)	Others	243507500	5.5	62.25	27.8594	829
229470000	244080000	232790000	266240000	53.4	93.178	3	5	4	6	51.6	46.8	51.7	53.3	NbE03060801.1;NbD038080.1	endoplasmin homolog (XP_019239585.1);endoplasmin homolog (XP_019239585.1)	Others	243145000	4.5	50.85	27.8572	830
213900000	250690000	294750016	212670000	76.9	29.602	6	5	5	5	76.9	76.9	76.9	76.9	NbD027742.1;NbE03061178.1	gamma carbonic anhydrase 1, mitochondrial-like (XP_019241782.1);gamma carbonic anhydrase 1, mitochondrial-like (XP_019241782.1)	Others	243002504	5.25	76.9	27.8564	831
261640000	213190000	277260000	219360000	31.6	61.907	7	12	10	14	26.1	24.9	29.8	25.9	NbD028706.1	signal recognition particle 54 kDa protein, chloroplastic (XP_019250854.1)	Others	242862500	10.75	26.675	27.8556	832
125020000	422329984	122310000	297620000	30.5	10.851	3	3	2	4	26.3	26.3	30.5	30.5	NbD052250.1;NbD017714.1;NbD017510.1;NbD012902.1	60S ribosomal protein L37-like (XP_019267362.1);60S ribosomal protein L37-like (XP_019267362.1);60S ribosomal protein L37-like (XP_019267362.1);60S ribosomal protein L37-like (XP_019267362.1)	Others	241819996	3	28.4	27.8494	833
266130000	233460000	245240000	221380000	13.8	17.746	3	3	2	1	13.8	13.8	9.6	9.6	NbD010894.1;NbD006133.1	uncharacterized protein LOC104234463 (XP_009786328.1);uncharacterized protein LOC109224789 (XP_019244857.1)	Others	241552500	2.25	11.7	27.8478	834
243830000	222210000	245060000	254400000	26.1	65.434	9	9	8	9	19.3	20	19.3	20	NbD021785.1	multicopper oxidase LPR1-like (XP_016483987.1)	Others	241375000	8.75	19.65	27.8467	835
189430000	256930000	272910016	243560000	69.1	38.844	8	11	9	10	47.8	53.7	59.6	52.8	NbD003441.1;NbD023130.1	glutamine synthetase-like (XP_016453497.1)	Others	240707504	9.5	53.475	27.8427	836
228410000	305729984	220550000	207740000	49.2	39.418	5	6	6	7	39.4	42.1	37	41.8	NbD010155.1	mitochondrial phosphate carrier protein 3, mitochondrial-like (XP_019264046.1)	Others	240607496	6	40.075	27.8421	837
221530000	237640000	263370000	239520000	46.6	56.132	12	10	11	11	38.9	38.9	36.5	37.3	NbD028572.1	26S protease regulatory subunit 6A homolog (XP_016483196.1)	Others	240515000	11	37.9	27.8416	838
252430000	231210000	251720000	225300000	63.3	16.545	7	8	8	7	57.1	57.1	49.7	49.7	NbD028252.1;NbD018185.1;NbD000031.1	probable calcium-binding protein CML13 isoform X2 (XP_019245998.1);probable calcium-binding protein CML13 isoform X2 (XP_019245998.1);Partial, probable calcium-binding protein CML13 isoform X2 (XP_019245998.1)	Others	240165000	7.5	53.4	27.8395	839
217840000	238010000	262560000	241720000	42.3	50.683	9	11	11	12	34.6	35.1	31.2	33	NbD048242.1	26S proteasome non-ATPase regulatory subunit 12 homolog A-like (XP_016516015.1)	Others	240032500	10.75	33.475	27.8387	840
200950000	279180000	230680000	246190000	51.2	44.455	2	2	2	2	48.8	48.8	48.8	49.1	NbD049964.1	60S ribosomal protein L3-like (XP_019250227.1)	Others	239250000	2	48.875	27.8339	841
244510000	221960000	238950000	250220000	47.8	32.226	9	7	8	11	39.7	39.7	39.7	39.7	NbD024375.1	uncharacterized protein At2g34460, chloroplastic-like (XP_016500090.1)	Others	238910000	8.75	39.7	27.8319	842
254650000	224990000	259070000	214530000	31.2	14.336	5	5	5	6	31.2	31.2	31.2	25.8	NbD038883.1;NbD038873.1;NbE44071977.1	Partial, uncharacterized protein LOC104118078 (XP_009627555.2);Partial, uncharacterized protein LOC104118078 (XP_009627555.2);Partial, uncharacterized protein LOC104118078 (XP_009627555.2)	Others	238310000	5.25	29.85	27.8283	843
278249984	193990000	272110016	205270000	19	27.002	5	3	4	4	19	19	19	19	NbD001883.1;NbD029576.1;NbE03059186.1	ATP synthase CF0 A subunit (plastid) (NP_054484.1);ATP synthase CF0 A subunit (plastid) (NP_054484.1)	Others	237405000	4	19	27.8228	844
269430016	191230000	264680000	223160000	47.1	54.225	5	5	4	5	39.2	31	34.4	44.1	NbD012210.1	hexokinase-2-like (XP_016440775.1)	Others	237125004	4.75	37.175	27.8211	845
226800000	231980000	236210000	251050000	53.7	15.041	4	6	5	8	53.7	53.7	53.7	53.7	NbD002368.1	cytochrome b5-like (XP_016505311.1)	Others	236510000	5.75	53.7	27.8173	846
238340000	255010000	241210000	211080000	43.1	29.862	13	10	10	9	33.6	39.8	39.8	39.8	NbD035825.1	proteasome subunit alpha type-1-B-like (XP_009771200.1)	Others	236410000	10.5	38.25	27.8167	847
159240000	273060000	83355000	429200000	50.4	14.507	2	4	1	3	50.4	44.9	50.4	50.4	NbD026150.1	40S ribosomal protein S26-3-like (XP_019236487.1)	Others	236213750	2.5	49.025	27.8155	848
231250000	233560000	236170000	242180000	31.5	58.068	12	9	8	10	27.5	26	22.8	24.2	NbE03053604.1;NbD044570.1;NbD001336.1;NbE03060176.1	coatomer subunit delta-like (XP_019223449.1);coatomer subunit delta-like (XP_016498340.1);coatomer subunit delta-like (XP_009782297.1);coatomer subunit delta-like (XP_016498340.1)	Others	235790000	9.75	25.125	27.8129	849
254890000	240260000	242450000	205380000	32	13.225	2	2	1	2	32	24.8	13.6	32	NbD049234.1;NbD042672.1	NADH dehydrogenase [ubiquinone] 1 beta subcomplex subunit 8, mitochondrial (XP_019234658.1);NADH dehydrogenase [ubiquinone] 1 beta subcomplex subunit 8, mitochondrial (XP_019234658.1)	Others	235745000	1.75	25.6	27.8127	850
220430000	248920000	267400000	204110000	24.4	28.43	6	5	5	5	24.4	24.4	24.4	24.4	NbD010998.1;NbD052753.1;NbD052262.1;NbE03060354.1	reticulon-like protein B2 (XP_016510118.1);reticulon-like protein B2 (XP_019260314.1)	Others	235215000	5.25	24.4	27.8094	851
213530000	247890000	235360000	242340000	28.4	36.272	4	3	4	3	22.3	22.3	22.3	18.4	NbE05068424.1;NbD015392.1	TSC13 protein (AAY17262.1);TSC13 protein (AAY17262.1)	Others	234780000	3.5	21.325	27.8067	852
224430000	209030000	249410000	256160000	30.9	75.157	8	12	12	9	20.3	27.9	24.4	24.6	NbD011007.1;NbE05066686.1	dnaJ protein ERDJ2A-like (XP_019234489.1);dnaJ protein ERDJ2A-like (XP_019234489.1)	Others	234757500	10.25	24.3	27.8066	853
204650000	298849984	189250000	246000000	30.3	16.483	5	4	3	3	30.3	30.3	30.3	30.3	NbD039178.1	microsomal glutathione S-transferase 3-like (XP_016468433.1)	Others	234687496	3.75	30.3	27.8062	854
229930000	216660000	248140000	238350000	21.6	34.389	4	3	5	3	19.1	16.3	19.1	19.1	NbD033696.1	protein EXORDIUM-like (XP_019226031.1)	Others	233270000	3.75	18.4	27.7974	855
236730000	229520000	209880000	256510000	45.2	65.088	14	8	10	7	28.4	34	28.2	25.8	NbD050987.1	external alternative NAD(P)H-ubiquinone oxidoreductase B1, mitochondrial (XP_019267281.1)	Others	233160000	9.75	29.1	27.7967	856
235090000	251140000	224160000	221920000	39	8.3424	3	3	3	3	39	39	39	39	NbD044847.1	uncharacterized protein LOC109211439 (XP_019230515.1)	Others	233077500	3	39	27.7962	857
233350000	235290000	232560000	230920000	34.1	66.247	13	13	10	12	27.9	23.4	22	21.8	NbD033387.1;NbD034251.1;NbD013580.1	DEAD-box ATP-dependent RNA helicase 37-like (XP_019243106.1);DEAD-box ATP-dependent RNA helicase 37-like (XP_019243106.1)	Others	233030000	12	23.775	27.7959	858
201860000	245460000	245840000	238790000	16.8	37.49	3	3	4	3	11.5	8.8	11.5	16.8	NbD029194.1	signal peptide peptidase-like (XP_016456939.1)	Others	232987500	3.25	12.15	27.7957	859
220360000	233640000	249010000	224680000	67	32.694	10	10	11	14	60.9	45.9	48.6	59.2	NbD043867.1	probable prolyl 4-hydroxylase 4 (XP_019266446.1)	Others	231922500	11.25	53.65	27.7891	860
208860000	197720000	243860000	275580000	22.9	66.49	8	6	3	3	18.4	19.2	16.8	21.3	NbD015086.1	transmembrane 9 superfamily member 1-like (XP_019250058.1)	Others	231505000	5	18.925	27.7865	861
196830000	270889984	207100000	247750000	60.5	24.611	6	7	6	7	46.2	52	46.2	50.2	NbD051358.1;NbD045131.1	proteasome subunit beta type-1-like (XP_016491078.1);proteasome subunit beta type-1-like (XP_016491078.1)	Others	230642496	6.5	48.65	27.7811	862
222170000	221980000	231490000	243310000	56.4	42.948	7	6	9	12	37.5	29.7	43.1	37.8	NbD004760.1;NbD008451.1	protochlorophyllide reductase-like (XP_016502073.1);protochlorophyllide reductase, chloroplastic-like (XP_016464350.1)	Others	229737500	8.5	37.025	27.7754	863
260950000	260710000	231920000	162930000	42.7	18.642	2	2	2	1	42.1	42.1	42.1	42.1	NbD023450.1;NbD044621.1;NbE44071814.1	60S ribosomal protein L21-1 (XP_019243085.1);60S ribosomal protein L21-1 (XP_019243085.1);60S ribosomal protein L21-1 (XP_019243085.1)	Others	229127500	1.75	42.1	27.7716	864
221830000	232900000	216220000	243800000	28.7	52.208	3	6	6	9	20.2	28.7	25.5	25.5	NbD012177.1;NbD023304.1	fasciclin-like arabinogalactan protein 1 (XP_016512217.1);fasciclin-like arabinogalactan protein 1 (XP_016512217.1)	Others	228687500	6	24.975	27.7688	865
261130000	237630000	223490000	189120000	40.1	26.413	6	5	4	5	40.1	36.5	40.1	40.1	NbE03054565.1;NbD042702.1	20 kDa chaperonin, chloroplastic-like (XP_016514519.1);20 kDa chaperonin, chloroplastic-like (XP_016514519.1)	Others	227842500	5	39.2	27.7635	866
180300000	218300000	259470000	250970000	38.9	17.014	6	8	8	7	24.6	38.9	38.9	38.9	NbD004763.1	plastocyanin (XP_016470474.1)	Others	227260000	7.25	35.325	27.7598	867
232730000	230870000	230730000	214550000	43.5	58.466	11	8	9	11	32.5	30.2	27.4	29.7	NbD028560.1	aldehyde dehydrogenase family 2 member B4, mitochondrial-like isoform X1 (XP_019264496.1)	Others	227220000	9.75	29.95	27.7595	868
246520000	249160000	202040000	210760000	36.8	29.536	4	3	6	4	31.4	31.4	29.5	31.4	NbD025143.1;NbD013325.1;NbD044603.1;NbD004488.1;NbD039535.1;NbD005656.1;NbD021946.1;NbE03054251.1;NbE44071393.1;NbE05063236.1;NbD012068.1	14-3-3 protein 9 (XP_019250548.1);14-3-3 protein 9 (XP_019250548.1)	Others	227120000	4.25	30.925	27.7589	869
227450000	228300000	227300000	224640000	32.9	67.217	12	13	12	11	26.5	31.4	28	28	NbD017222.1;NbD027586.1;NbD016801.1;NbD003184.1	phosphoinositide phospholipase C 2-like (XP_019245300.1)	Others	226922500	12	28.475	27.7576	870
246990000	224790000	220050000	215550000	18.5	152	9	8	9	9	13	12.4	11.8	10.6	NbD028297.1;NbE44070942.1;NbD014331.1;NbE03055041.1	translocase of chloroplast 120, chloroplastic-like (XP_019232172.1);translocase of chloroplast 120, chloroplastic-like (XP_019232172.1);translocase of chloroplast 120, chloroplastic (XP_018629003.1);translocase of chloroplast 120, chloroplastic (XP_018	Others	226845000	8.75	11.95	27.7571	871
226560000	264320000	187250000	228340000	34.5	30.121	5	7	4	5	26.9	26.9	26.9	26.9	NbD010243.1;NbE05064396.1;NbD007578.1	GEM-like protein 1 (XP_016515955.1);GEM-like protein 1 (XP_016515955.1);Partial, GEM-like protein 1 (XP_016515955.1)	Others	226617500	5.25	26.9	27.7557	872
275209984	254460000	186260000	189660000	36.4	21.365	7	5	4	6	36.4	32.1	36.4	36.4	NbD011968.1;NbD007574.1	temperature-induced lipocalin-1-like (XP_019258784.1)	Others	226397496	5.5	35.325	27.7543	873
232170000	219150000	232030000	220830000	69.8	49.675	14	16	11	14	42.3	42.6	39.2	43.9	NbD038494.1	guanosine nucleotide diphosphate dissociation inhibitor 2-like (XP_016449493.1)	Others	226045000	13.75	42	27.752	874
202900000	264290000	219160000	216240000	37.7	12.536	2	4	4	5	37.7	37.7	37.7	37.7	NbD000427.1;NbD021215.1;NbD021712.1	NADH dehydrogenase [ubiquinone] 1 beta subcomplex subunit 10-A-like (XP_019257434.1);NADH dehydrogenase [ubiquinone] 1 beta subcomplex subunit 10-A-like (XP_019257434.1)	Others	225647500	3.75	37.7	27.7495	875
223270000	246850000	237600000	194650000	57	25.213	6	7	8	8	39.5	52.6	57	48.2	NbD003994.1	50S ribosomal protein L6, chloroplastic-like (XP_016483153.1)	Others	225592500	7.25	49.325	27.7491	876
221140000	217370000	231620000	230490000	44.2	54.818	9	14	10	11	34.6	40.9	39.9	36.2	NbE05068689.1;NbD005096.1	aspartyl protease family protein 2-like (XP_019229845.1);aspartyl protease family protein 2-like (XP_019229845.1)	Others	225155000	11	37.9	27.7463	877
0	258990000	372649984	267910000	30	11.13	1	2	1	1	13	30	30	30	NbE03054261.1;NbD053083.1	cytochrome c oxidase subunit 6a, mitochondrial-like isoform X2 (XP_019254801.1);Partial, cytochrome c oxidase subunit 6a, mitochondrial-like isoform X2 (XP_019254801.1)	Others	224887496	1.25	25.75	27.7446	878
222850000	214610000	189360000	272220000	40.3	51.251	9	8	6	8	22.2	22.2	22.2	25.6	NbD000821.1;NbE44072595.1;NbD043350.1	geranylgeranyl reductase (CAE47826.1)	Others	224760000	7.75	23.05	27.7438	879
247980000	230930000	215300000	202540000	80.1	22.999	5	5	5	4	69.4	76.7	63.6	69.4	NbD037514.1	ras-related protein RABG3f (XP_016471278.1)	Others	224187500	4.75	69.775	27.7401	880
221070000	216690000	208460000	241150000	26.6	116.62	10	11	7	12	20.8	17.8	10.8	16.9	NbD030908.1	calcium-transporting ATPase 10, plasma membrane-type (XP_009757251.1)	Others	221842500	10	16.575	27.725	881
161770000	168810000	251880000	302880000	30.6	66.526	8	6	7	14	18.4	13.9	20.2	25.9	NbD041489.1;NbD052695.1;NbD039805.1;NbD025108.1	polyphenol oxidase (AEO00529.1);polyphenol oxidase E, chloroplastic-like (XP_016484879.1)	Others	221335000	8.75	19.6	27.7217	882
217820000	218670000	227910000	217210000	39.4	66.284	11	13	10	11	28.6	28.4	26.6	30.9	NbD010675.1	inactive LRR receptor-like serine/threonine-protein kinase BIR2 (XP_019236530.1)	Others	220402500	11.25	28.625	27.7156	883
202600000	266190000	207000000	205420000	38.3	27.515	7	8	4	6	31	34.7	24.2	27.4	NbD008987.1	clathrin light chain 2-like (XP_019250106.1)	Others	220302500	6.25	29.325	27.7149	884
205770000	219570000	231230000	221690000	42.9	60.457	11	9	12	11	26	23.3	37.2	26.8	NbD013967.1	T-complex protein 1 subunit gamma (XP_016449741.1)	Others	219565000	10.75	28.325	27.7101	885
228310000	240020000	187750000	218790000	60.8	98.876	10	8	6	8	53.5	54.4	52.3	57.2	NbD044440.1	dynamin-2A-like (XP_016447760.1)	Others	218717500	8	54.35	27.7045	886
229300000	228840000	200830000	213970000	36.9	23.587	6	5	3	7	36.9	36.9	29.4	36.9	NbD034130.1;NbE44069987.1;NbD037566.1	peroxiredoxin Q, chloroplastic-like (XP_016452605.1)	Others	218235000	5.25	35.025	27.7013	887
223110000	244770000	228960000	175440000	66.3	29.877	10	12	8	9	57.2	59.8	59.8	63.6	NbE03058084.1;NbD029753.1	40S ribosomal protein S4-like (XP_019261033.1);40S ribosomal protein S4-like (XP_019261033.1)	Others	218070000	9.75	60.1	27.7002	888
231610000	199980000	228800000	210330000	40.3	91.633	10	10	10	7	25.3	19.7	23.6	23.2	NbD023440.1	uncharacterized protein LOC109232145 (XP_019253364.1)	Others	217680000	9.25	22.95	27.6976	889
231740000	253090000	188570000	197060000	27.1	104.92	10	9	6	7	12.9	16.2	13.9	16.4	NbE05066622.1;NbE03056722.1;NbD021916.1;NbD021914.1;NbD031563.1;NbD003057.1;NbD020212.1;NbE03061134.1;NbD012279.1;NbD025683.1;NbE03059262.1;NbD050434.1;NbD044609.1	probable leucine-rich repeat receptor-like protein kinase At5g49770 isoform X1 (XP_019266169.1);probable leucine-rich repeat receptor-like protein kinase At5g49770 isoform X2 (XP_019266170.1)	Others	217615000	8	14.85	27.6972	890
210390000	216040000	210790000	232940000	22.1	22.775	5	3	3	3	22.1	16	16	16	NbE44072884.1	GDT1-like protein 4 (XP_016488229.1)	Others	217540000	3.5	17.525	27.6967	891
239090000	274860000	195570000	158870000	71.4	15.015	4	5	4	3	64.3	64.3	57.1	64.3	NbD023786.1;NbD052965.1;NbE05064832.1	60S ribosomal protein L23-like (XP_019240590.1);60S ribosomal protein L23-like (XP_019240590.1);60S ribosomal protein L23-like isoform X1 (XP_009773905.1)	Others	217097500	4	62.5	27.6938	892
227030000	222200000	225520000	192480000	39.1	9.8972	3	2	2	1	39.1	39.1	39.1	39.1	NbD004378.1;NbD051016.1;NbD046083.1;NbD012569.1;NbD004997.1	Partial, uncharacterized protein LOC109221914 (XP_019241890.1);Partial, uncharacterized protein LOC109221914 (XP_019241890.1);Partial, uncharacterized protein LOC109221914 (XP_019241890.1);Partial, uncharacterized protein LOC109221914 (XP_019241890.1);	Others	216807500	2	39.1	27.6918	893
208960000	188480000	212320000	255330000	50.1	37.423	5	11	9	10	32.4	38.6	43.4	36	NbE03057675.1	altered inheritance of mitochondria protein 32-like (XP_016441783.1)	Others	216272500	8.75	37.6	27.6883	894
224360000	241970000	200290000	196650000	38.7	42.532	7	7	8	11	30.1	36.8	32.3	38.7	NbD013237.1	GDP-mannose 3,5-epimerase 1-like (XP_019229151.1)	Others	215817500	8.25	34.475	27.6852	895
215190000	225940000	213410000	207250000	74.6	46.83	3	5	2	3	61	67.8	69.5	62.2	NbD052593.1;NbD005493.1;NbE03059078.1;NbD044148.1;NbD025859.1	ATP-dependent RNA helicase eIF4a (ANG84008.1);ATP-dependent RNA helicase eIF4a (ANG84008.1)	Others	215447500	3.25	65.125	27.6828	896
224370000	235520000	205400000	194380000	34	68.234	10	12	9	13	27.2	27.2	26.1	30.7	NbD009309.1	probably inactive leucine-rich repeat receptor-like protein kinase At5g48380 (XP_019237946.1)	Others	214917500	11	27.8	27.6792	897
176490000	260210000	172190000	249270000	57.6	7.693	4	4	2	4	56.1	56.1	43.9	45.5	NbD046991.1;NbD023097.1;NbD026945.1;NbE03062570.1;NbD042849.1	ribosomal protein L33 (plastid) (NP_054522.1);ribosomal protein L33 (plastid) (NP_054522.1);Partial, ribosomal protein L33 (plastid) (NP_054522.1)	Others	214540000	3.5	50.4	27.6767	898
266910000	168510000	200120000	220420000	48.1	41.26	9	9	7	9	43.9	43.9	43.9	45.2	NbD032580.1	cysteine synthase, chloroplastic/chromoplastic-like (XP_016498851.1)	Others	213990000	8.5	44.225	27.673	899
196700000	224620000	252210000	181100000	31.9	30.134	9	9	11	6	27	27	27	19.5	NbD008196.1;NbE03062173.1	protein EXORDIUM-like 2 (XP_019260274.1);protein EXORDIUM-like 2 (XP_019260274.1)	Others	213657500	8.75	25.125	27.6707	900
177330000	173210000	263470000	240500000	23.4	74.692	10	8	15	12	21.1	17.3	21.1	21.1	NbD042259.1	transmembrane 9 superfamily member 12 (XP_016432367.1)	Others	213627500	11.25	20.15	27.6705	901
206200000	246970000	177370000	223720000	70.2	23.714	7	7	5	5	49.8	56.2	49.8	49.8	NbD005638.1;NbE05067575.1;NbE44069873.1;NbE44069874.1	skin secretory protein xP2-like (XP_016507746.1);nodulin-related protein 1-like isoform X1 (XP_009621118.1);nodulin-related protein 1-like isoform X1 (XP_009621118.1);nodulin-related protein 1-like isoform X2 (XP_018631997.1)	Others	213565000	6	51.4	27.6701	902
213710000	247300000	198770000	193360000	28.4	103.16	10	10	10	9	15.7	23.6	14.4	22.4	NbD015542.1;NbE05065315.1;NbD031701.1	coatomer subunit beta-2 isoform X1 (XP_019244112.1);coatomer subunit beta-2 isoform X1 (XP_019244112.1);coatomer subunit beta-2 isoform X1 (XP_019244112.1)	Others	213285000	9.75	19.025	27.6682	903
218290000	220520000	218000000	194870000	69.8	16.719	10	9	11	10	69.8	61.1	66.4	69.8	NbD011520.1;NbE44070061.1	40S ribosomal protein S17-like (XP_016461056.1);40S ribosomal protein S17-like (XP_009599100.1)	Others	212920000	10	66.775	27.6657	904
227180000	193250000	250950000	179400000	20.7	176.36	8	5	10	9	12.8	12.4	10	13.7	NbD014090.1;NbE05066214.1	uncharacterized protein LOC104219443 (XP_009768436.1);uncharacterized protein LOC104219443 (XP_009768436.1)	Others	212695000	8	12.225	27.6642	905
207120000	252330000	185960000	201380000	59.4	8.1312	8	8	4	5	56.5	49.3	56.5	46.4	NbD038758.1;NbD043095.1	cytochrome b-c1 complex subunit 6-like (XP_019249965.1)	Others	211697500	6.25	52.175	27.6574	906
266230000	197740000	199790000	179720000	30.2	59.089	5	9	7	7	23.8	26.3	23.8	24	NbE05065593.1;NbD037703.1;NbD000413.1	inorganic phosphate transporter 1-4-like (XP_009765236.1);inorganic phosphate transporter 1-4-like (XP_009765236.1)	Others	210870000	7	24.475	27.6518	907
196010000	225740000	209500000	211490000	48.1	30.785	3	6	6	5	38.9	37.8	45.6	37.5	NbD052924.1;NbE05065154.1;NbD042467.1;NbD019084.1;NbD039764.1	probable protein phosphatase 2C 10 (XP_019261731.1);probable protein phosphatase 2C 10 (XP_016502228.1);probable protein phosphatase 2C 10 (XP_016502228.1)	Others	210685000	5	39.95	27.6505	908
184160000	179750000	238640000	238630000	14	14.442	2	2	3	2	14	14	14	14	NbD046572.1;NbD036110.1	acyl carrier protein 2, mitochondrial-like (XP_016455764.1);acyl carrier protein 2, mitochondrial-like (XP_009598879.1)	Others	210295000	2.25	14	27.6478	909
214240000	223480000	198510000	203160000	54.9	36.651	8	6	5	10	52.5	52.5	52.5	52.5	NbD042406.1;NbD033988.1	glyceraldehyde-3-phosphate dehydrogenase, cytosolic (XP_019247364.1);glyceraldehyde-3-phosphate dehydrogenase, cytosolic (XP_019247364.1)	Others	209847500	7.25	52.5	27.6448	910
231220000	242440000	155540000	209670000	54.2	33.388	8	8	6	7	42.9	50.8	34.6	45.8	NbD031204.1	translocase of chloroplast 34-like (XP_016457516.1)	Others	209717500	7.25	43.525	27.6439	911
229830000	206820000	182700000	217960000	24.9	65.836	9	9	9	9	21.4	21.4	21.4	19	NbE44071499.1;NbD002439.1;NbD036854.1;NbD022063.1	mannosyl-oligosaccharide 1,2-alpha-mannosidase MNS1-like (XP_016497277.1);mannosyl-oligosaccharide 1,2-alpha-mannosidase MNS1-like (XP_016497277.1)	Others	209327500	9	20.8	27.6412	912
214750000	180240000	234420000	204580000	70.2	23.58	7	6	8	7	58.1	50.2	64.7	64.7	NbE05064378.1;NbD003835.1	uncharacterized protein LOC107802596, partial (XP_016481614.1);uncharacterized protein LOC109223837 (XP_019243830.1)	Others	208497500	7	59.425	27.6355	913
215970000	222490000	175900000	219100000	43.7	26.368	6	5	7	3	43.7	43.7	43.7	39.3	NbD018339.1	20 kDa chaperonin, chloroplastic-like (XP_016443747.1)	Others	208365000	5.25	42.6	27.6345	914
235020000	175700000	217870000	203820000	48.5	25.734	8	5	8	8	45.5	36.2	39.1	45.5	NbD027245.1	peroxisomal membrane protein 11C (XP_019243249.1)	Others	208102500	7.25	41.575	27.6327	915
200120000	231800000	218360000	181680000	36.4	59.043	5	7	5	8	30.5	32.5	30.5	27.7	NbE05065807.1;NbD048646.1;NbD021605.1	T-complex protein 1 subunit epsilon (XP_016437370.1);T-complex protein 1 subunit epsilon (XP_016437370.1);T-complex protein 1 subunit epsilon (XP_016437370.1)	Others	207990000	6.25	30.3	27.6319	916
210630000	195530000	221940000	203810000	69.1	17.496	4	4	5	4	42.6	64.2	42.6	42.6	NbD025509.1;NbD000112.1	peroxiredoxin 2B (AGN92481.1)	Others	207977500	4.25	48	27.6319	917
244120000	199280000	174610000	213090000	42.8	58.345	13	8	7	13	33.6	35.5	30.4	34.7	NbD007233.1;NbE05063492.1	alanine aminotransferase 2, mitochondrial-like (XP_009783410.1);alanine aminotransferase 2, mitochondrial-like (XP_009783410.1)	Others	207775000	10.25	33.55	27.6304	918
201260000	225430000	215150000	189180000	28.8	73.875	5	7	4	7	23.8	23.8	23	25.4	NbD011927.1	transmembrane 9 superfamily member 7-like (XP_016506518.1)	Others	207755000	5.75	24	27.6303	919
171360000	185330000	219590000	253620000	20.6	51.071	4	3	2	6	15.3	18.5	15.3	20.6	NbD027122.1	papain-like cysteine proteinase 6 (AQQ13385.1)	Others	207475000	3.75	17.425	27.6284	920
173710000	233880000	204510000	217790000	38.1	162.07	7	7	7	6	33.5	34.1	34.9	36.1	NbE05064907.1	PDR-type ACB transporter (BAR94044.1)	Others	207472500	6.75	34.65	27.6283	921
202970000	216310000	209370000	199680000	74.5	175.07	10	11	13	11	65	63.3	64.1	67.5	NbD035107.1	clathrin heavy chain 1-like (XP_009611972.1)	Others	207082500	11.25	64.975	27.6256	922
217190000	196650000	203560000	210860000	36.8	47.333	14	10	8	11	28.3	34.7	27.6	30.1	NbE03059359.1	probable L-ascorbate peroxidase 6, chloroplastic isoform X1 (XP_016469841.1)	Others	207065000	10.75	30.175	27.6255	923
204940000	245250000	188300000	185790000	56.9	35.214	11	6	5	12	49.5	24.3	24.3	49.5	NbE05067824.1;NbD005372.1;NbD005372.2;NbE03055060.1;NbD035890.1	short-chain dehydrogenase TIC 32, chloroplastic-like (XP_016505838.1);short-chain dehydrogenase TIC 32, chloroplastic-like isoform X1 (XP_019227937.1);short-chain dehydrogenase TIC 32, chloroplastic-like isoform X3 (XP_018623246.1)	Others	206070000	8.5	36.9	27.6186	924
184550000	200630000	207220000	231740000	27.4	115.3	9	8	12	13	20.4	18.8	19.9	21.2	NbD001276.1;NbE05066062.1;NbD035130.1	protein translocase subunit SECA1, chloroplastic (XP_019244306.1);protein translocase subunit SECA1, chloroplastic (XP_019244306.1);Partial, protein translocase subunit SECA1, chloroplastic (XP_019244306.1)	Others	206035000	10.5	20.075	27.6183	925
211650000	196330000	220480000	193060000	22.7	274.86	12	11	8	10	11.3	11.3	10.4	11.8	NbE44073072.1;NbD038374.1	pre-mRNA-processing-splicing factor 8-like (XP_009777381.1);Partial, pre-mRNA-processing-splicing factor 8A isoform X3 (XP_019255838.1)	Others	205380000	10.25	11.2	27.6137	926
191840000	259770000	177540000	189430000	14.1	51.177	6	4	4	4	11	11	11	11	NbD043412.1;NbD025061.1;NbE03055903.1;NbD043413.1;NbE03059105.1;NbD034384.1;NbD010246.1;NbD007581.1;NbD043415.1	lysine histidine transporter 1-like (XP_016467562.1);lysine histidine transporter 1-like (XP_016467562.1)	Others	204645000	4.5	11	27.6085	927
183930000	214220000	223930000	190570000	40.2	60.647	9	12	11	8	25.7	31.3	31.1	30.8	NbD045070.1;NbD017727.1	eukaryotic translation initiation factor 3 subunit L-like (XP_016448683.1);eukaryotic translation initiation factor 3 subunit L-like (XP_016448683.1)	Others	203162500	10	29.725	27.5981	928
203910000	205260000	195000000	207360000	41.7	50.105	7	8	7	11	29.7	25.7	28.2	34.4	NbE03061583.1;NbD013978.1	rubisco accumulation factor 1.1, chloroplastic-like (XP_019259101.1);rubisco accumulation factor 1.1, chloroplastic-like (XP_019259101.1)	Others	202882500	8.25	29.5	27.5961	929
92621000	248340000	117210000	352329984	47.5	13.628	2	2	2	2	47.5	47.5	47.5	47.5	NbD029200.1;NbD028565.1	40S ribosomal protein S20-2 (XP_019266810.1);40S ribosomal protein S20-2 (XP_019266810.1)	Others	202625246	2	47.5	27.5942	930
232910000	182340000	244620000	150180000	30.6	9.1691	1	1	2	2	22.4	22.4	30.6	22.4	NbD046955.1;NbE03053304.1;NbE03060127.1;NbD010883.1;NbE05067757.1;NbD052832.1;NbD027278.1;NbD052123.1;NbE03057018.1;NbD033357.1	Partial, uncharacterized protein LOC109207198 (XP_019225628.1);Partial, NADH dehydrogenase subunit 1 (mitochondrion) (YP_173351.1);Partial, NADH dehydrogenase subunit 1 (mitochondrion) (YP_173351.1);Partial, uncharacterized protein LOC109207198 (XP_019	Others	202512500	1.5	24.45	27.5934	931
176460000	230380000	203940000	198110000	31.7	38.718	8	10	5	7	27.6	31.4	20.6	27.6	NbD006039.1	probable dolichyl-diphosphooligosaccharide--protein glycosyltransferase subunit 3B (XP_016435700.1)	Others	202222500	7.5	26.8	27.5914	932
220390000	211780000	175470000	198720000	61.8	58.084	11	11	11	13	58.8	50.9	58.6	54.3	NbD002635.1;NbD038528.1;NbD002618.1;NbE05064480.1	trans-cinnamate 4-monooxygenase (XP_016509005.1)	Others	201590000	11.5	55.65	27.5868	933
214470000	182660000	215120000	193930000	28.6	58.866	9	8	7	8	23.9	17.5	18.8	25.2	NbD039425.1	sorting and assembly machinery component 50 homolog B-like (XP_019262795.1)	Others	201545000	8	21.35	27.5865	934
182540000	186240000	206550000	230300000	17.4	148.59	7	11	11	11	13.6	14.6	15.1	14	NbE03060263.1;NbD007175.1	eukaryotic translation initiation factor 5B-like (XP_016475260.1);eukaryotic translation initiation factor 5B-like (XP_016475260.1)	Others	201407500	10	14.325	27.5855	935
201740000	221550000	179880000	198960000	35.6	20	5	5	2	3	30.6	35.6	30.6	30.6	NbD006317.1;NbD010081.1	signal peptidase complex catalytic subunit SEC11A-like (XP_019246786.1);signal peptidase complex catalytic subunit SEC11A-like (XP_019246786.1)	Others	200532500	3.75	31.85	27.5793	936
182730000	161230000	239080000	218630000	52.6	45.779	7	7	5	5	50.1	46.4	50.1	46.6	NbD003290.1;NbE44073660.1;NbE03059653.1	calreticulin (XP_019242768.1);calreticulin-like isoform X1 (XP_016435457.1);calreticulin-like isoform X2 (XP_016435458.1)	Others	200417500	6	48.3	27.5784	937
205600000	183160000	209650000	203070000	41.8	76.435	14	8	12	16	35.1	28.2	33.7	32.8	NbE05065182.1	glyoxysomal fatty acid beta-oxidation multifunctional protein MFP-a (XP_019263551.1)	Others	200370000	12.5	32.45	27.5781	938
183620000	202510000	234040000	180100000	58.8	26.416	11	4	12	6	52.2	42.9	58.8	46.9	NbD038510.1	eukaryotic translation initiation factor 6-2 (XP_019231171.1)	Others	200067500	8.25	50.2	27.5759	939
201240000	205570000	207240000	182910000	26.6	119.82	10	8	11	11	16.4	14.2	18.8	15.2	NbE03055224.1;NbD007389.1;NbE03055560.1;NbD041430.1	protein argonaute 1-like (XP_019224845.1);protein argonaute 1-like (XP_019224845.1);protein argonaute 1-like (XP_009770259.1);protein argonaute 1-like (XP_019224845.1)	Others	199240000	10	16.15	27.5699	940
186430000	205400000	201240000	203100000	33.5	25.405	4	5	3	3	22.9	33.5	22.9	22.9	NbD049006.1;NbD012256.1;NbE03060150.1	rhodanese-like domain-containing protein 14, chloroplastic (XP_016439658.1);rhodanese-like domain-containing protein 14, chloroplastic (XP_016439658.1);rhodanese-like domain-containing protein 14, chloroplastic (XP_016439658.1)	Others	199042500	3.75	25.55	27.5685	941
216910000	206380000	174990000	196400000	61	10.754	6	7	7	7	61	61	61	61	NbD011891.1	uncharacterized protein LOC107777504 (XP_016453029.1)	Others	198670000	6.75	61	27.5658	942
161090000	202590000	208710000	217490000	73.5	41.702	2	4	4	5	56.5	66	58.6	58.6	NbD043824.1	actin (XP_019265019.1)	Others	197470000	3.75	59.925	27.5571	943
195380000	172260000	219920000	200420000	28.8	89.835	11	9	8	11	22.6	21.4	17.5	18.3	NbD051170.1;NbE44072100.1;NbD001647.1;NbD032970.1;NbE44074603.1	uncharacterized TPR repeat-containing protein At1g05150-like (XP_016466868.1);uncharacterized TPR repeat-containing protein At1g05150-like (XP_016466868.1);Partial, uncharacterized TPR repeat-containing protein At1g05150-like (XP_016466868.1)	Others	196995000	9.75	19.95	27.5536	944
138560000	203600000	197070000	246330000	27.5	50.18	7	7	8	4	23	23.7	25.7	18.6	NbD037162.1;NbD016938.1	aminoacylase-1-like (XP_016443409.1);aminoacylase-1-like (XP_018628730.1)	Others	196390000	6.5	22.75	27.5491	945
204270000	183450000	186640000	209420000	29.4	37.466	5	9	4	9	24.2	29.4	19.4	26.4	NbE05064297.1;NbD023707.1	dnaJ protein ERDJ3B-like (XP_016470635.1);dnaJ protein ERDJ3B-like (XP_016470635.1)	Others	195945000	6.75	24.85	27.5459	946
195890000	168650000	217770000	196180000	46.2	57.012	10	8	14	12	31.6	28.7	38.2	39.4	NbD029704.1;NbE03057853.1	T-complex protein 1 subunit beta (XP_019236458.1);T-complex protein 1 subunit beta-like (XP_009609260.1)	Others	194622500	11	34.475	27.5361	947
192340000	200020000	186540000	198970000	62.3	23.278	6	6	6	8	56.4	62.3	62.3	62.3	NbD047912.1;NbE05065015.1;NbE03054247.1	developmentally-regulated plasma membrane polypeptide (AJR22360.1);Partial, developmentally-regulated plasma membrane polypeptide (AJR22360.1);developmentally-regulated plasma membrane polypeptide (AJR22360.1)	Others	194467500	6.5	60.825	27.535	948
171620000	198650000	215060000	190900000	55.5	48.692	4	7	5	8	49.1	49.1	53.4	49.3	NbD038191.1	pyruvate dehydrogenase E1 component subunit alpha-3, chloroplastic-like (XP_016476335.1)	Others	194057500	6	50.225	27.5319	949
192760000	192920000	197340000	188050000	24.3	143.93	12	15	14	14	18.7	16.8	14.9	20.2	NbD030308.1;NbE05067208.1	kinesin-like protein KCA2 (XP_016474639.1);kinesin-like protein KCA2 (XP_016474639.1)	Others	192767500	13.75	17.65	27.5223	950
183100000	224720000	205900000	153440000	42.6	34.793	5	7	4	5	18.3	25.3	29.2	25.6	NbD039426.1;NbD050355.1	26S proteasome non-ATPase regulatory subunit 14 homolog (XP_019232453.1)	Others	191790000	5.25	24.6	27.515	951
185380000	216600000	175470000	189280000	36.7	64.72	7	6	6	5	22	24.9	31.9	26.3	NbD037223.1	protein BONZAI 1-like isoform X1 (XP_009587765.1)	Others	191682500	6	26.275	27.5141	952
218200000	194140000	189680000	163890000	54.2	32.295	7	8	4	7	51.5	43.5	43.5	51.5	NbD014174.1;NbD000725.1	uncharacterized protein At1g32220, chloroplastic isoform X1 (XP_019257506.1)	Others	191477500	6.5	47.5	27.5126	953
211900000	199280000	164590000	189370000	35.2	104.24	12	12	12	15	23.9	19.5	21.8	19.2	NbD048677.1	villin-3-like (XP_019252006.1)	Others	191285000	12.75	21.1	27.5111	954
180290000	184880000	200680000	197930000	22.1	107.18	5	8	4	7	18.4	17.3	16.5	15.6	NbD045555.1;NbE05068416.1	uncharacterized protein LOC109228545 (XP_019249213.1);uncharacterized protein LOC104240752 isoform X1 (XP_009793935.1)	Others	190945000	6	16.95	27.5086	955
189510000	212120000	176090000	182130000	24.7	58.542	9	7	9	5	24.7	21.1	24.7	22.8	NbD042319.1	uncharacterized protein LOC109223891 (XP_019243910.1)	Others	189962500	7.5	23.325	27.5011	956
199150000	220050000	160630000	178650000	37.2	21.297	7	5	5	8	37.2	21.5	32.5	37.2	NbD009771.1;NbD025218.1;NbE05068083.1	lipoxygenase homology domain-containing protein 1-like (XP_016472500.1)	Others	189620000	6.25	32.1	27.4985	957
147650000	147550000	263030000	199640000	35.9	67.048	6	10	7	10	27.9	29.4	24.1	29.3	NbD040473.1	D-3-phosphoglycerate dehydrogenase 2, chloroplastic-like (XP_019241211.1)	Others	189467500	8.25	27.675	27.4974	958
185910000	174990000	203690000	191010000	50.5	55.408	11	13	9	9	37.8	40.4	41.9	34.6	NbD034839.1;NbE44073131.1;NbE03060546.1;NbD002020.1	internal alternative NAD(P)H-ubiquinone oxidoreductase A1, mitochondrial isoform X1 (XP_016465061.1)	Others	188900000	10.5	38.675	27.493	959
208300000	209510000	180250000	157270000	25.1	30.093	7	8	5	8	25.1	25.1	25.1	25.1	NbD011066.1;NbD049922.1	uncharacterized protein LOC109234526 (XP_019256093.1);uncharacterized protein LOC104114149 (XP_009622823.1)	Others	188832500	7	25.1	27.4925	960
197790000	183110000	189310000	184420000	30.3	35.848	11	8	6	7	30.3	30.3	30.3	30.3	NbD002609.1	annexin D1-like (XP_019266422.1)	Others	188657500	8	30.3	27.4912	961
149080000	204200000	193480000	203180000	74.7	41.357	4	6	4	5	66.7	70	69.1	61.4	NbD051248.1	alpha-1,4-glucan-protein synthase [UDP-forming] 2 (XP_016491069.1)	Others	187485000	4.75	66.8	27.4822	962
196210000	206370000	183290000	161990000	22.5	66.486	7	5	5	6	19.1	19.1	15	17.7	NbD022740.1;NbE03054712.1;NbD044589.1;NbD033188.1	monocopper oxidase-like protein SKU5 (XP_019243701.1);monocopper oxidase-like protein SKU5 (XP_019243701.1);monocopper oxidase-like protein SKU5 (XP_019243701.1)	Others	186965000	5.75	17.725	27.4782	963
224760000	163380000	230610000	129110000	20.3	57.77	4	5	7	3	18.9	15.3	18.5	11.5	NbD027841.1	sugar carrier protein C-like (XP_016494599.1)	Others	186965000	4.75	16.05	27.4782	964
159830000	235980000	162940000	187040000	21.8	21.96	3	2	2	2	21.8	21.8	21.8	21.8	NbE44072748.1;NbD051258.1;NbD010432.1;NbD017518.1	50S ribosomal protein L17, chloroplastic (XP_019248241.1);50S ribosomal protein L17, chloroplastic-like (XP_019239361.1);50S ribosomal protein L17, chloroplastic-like (XP_019239361.1);50S ribosomal protein L17, chloroplastic (XP_019248241.1)	Others	186447500	2.25	21.8	27.4742	965
191360000	177100000	177230000	199590000	23.5	34.06	4	4	3	4	23.5	23.5	20.3	23.5	NbD037261.1;NbE03059318.1;NbE05066112.1	early nodulin-like protein 2 (XP_016449436.1);early nodulin-like protein 2 (XP_016449436.1);early nodulin-like protein 2 (XP_016449436.1)	Others	186320000	3.75	22.7	27.4732	966
246360000	207460000	152530000	138640000	48.2	35.779	12	11	4	12	44.8	42.4	39.4	41.8	NbD042478.1	peroxidase N1 isoform X1 (XP_009782939.1)	Others	186247500	9.75	42.1	27.4726	967
186520000	175890000	193090000	188700000	36.6	23.035	4	5	5	5	35.6	35.6	35.6	35.6	NbD022039.1	ER membrane protein complex subunit 8/9 homolog (XP_019255744.1)	Others	186050000	4.75	35.6	27.4711	968
171430000	175390000	175260000	220760000	34.2	29.134	5	6	7	8	28.4	28.4	28.4	28.4	NbD008727.1;NbE44070215.1	uncharacterized protein LOC109209395 (XP_019228202.1);uncharacterized protein LOC109209395 (XP_019228202.1)	Others	185710000	6.5	28.4	27.4685	969
187240000	174370000	174950000	205650000	46.7	14.004	1	7	3	5	23.8	46.7	41	32	NbD033391.1	uncharacterized protein LOC109223204 (XP_019242967.1)	Others	185552500	4	35.875	27.4673	970
171390000	202030000	211080000	156210000	73.2	35.992	2	2	2	2	69.5	67.4	68.3	73.2	NbE05064499.1	guanine nucleotide-binding protein subunit beta-like protein (XP_016474111.1)	Others	185177500	2	69.6	27.4643	971
169230000	206970000	151550000	212270000	41.6	25.018	4	2	3	3	35.3	37.6	25.8	32.1	NbD021567.1;NbD011194.1;NbD041935.1;NbD049566.1	GTP-binding nuclear protein Ran-A1 (XP_019223512.1);GTP-binding nuclear protein Ran-A1 (XP_019223512.1);GTP-binding nuclear protein Ran-B1 (XP_019246840.1)	Others	185005000	3	32.7	27.463	972
187330000	204550000	196180000	150630000	57.1	43.521	4	10	6	5	43.4	52	45.7	54.3	NbD034833.1;NbE44071419.1	ERBB-3 BINDING PROTEIN 1-like (XP_019229109.1);ERBB-3 BINDING PROTEIN 1-like (XP_016493972.1)	Others	184672500	6.25	48.85	27.4604	973
166060000	172560000	189970000	209400000	31	64.907	8	10	8	10	20.7	20.9	23.6	23.6	NbE03061737.1;NbD040414.1;NbD038248.1;NbE03059411.1	galacturonosyltransferase 8-like (XP_019241796.1);galacturonosyltransferase 8-like (XP_019241796.1);galacturonosyltransferase 8-like (XP_019241796.1);galacturonosyltransferase 8-like (XP_019241796.1)	Others	184497500	9	22.2	27.459	974
135430000	151390000	204910000	245800000	18.8	68.311	6	6	8	6	12.7	11.2	11.5	12.7	NbD020067.1	endoglucanase 25-like (XP_019266280.1)	Others	184382500	6.5	12.025	27.4581	975
214120000	290849984	24510000	207270000	35.4	13.402	2	3	1	4	35.4	16.2	34.6	35.4	NbE03062147.1	photosystem I reaction center subunit X PSI-K (AAW83128.1)	Others	184187496	2.5	30.4	27.4566	976
197260000	163960000	202550000	169920000	63.3	28.38	8	8	8	7	63.3	63.3	63.3	63.3	NbD012443.1;NbD012444.1	Partial, 60S ribosomal protein L7-2-like (XP_019232811.1);Partial, 60S ribosomal protein L7-2-like (XP_019232811.1)	Others	183422500	7.75	63.3	27.4506	977
210620000	154070000	184760000	182310000	39.9	34.451	5	4	5	4	37.5	39.9	37.5	39.9	NbD028938.1	60S ribosomal protein L5-like (XP_016439554.1)	Others	182940000	4.5	38.7	27.4468	978
174860000	160150000	203940000	192720000	12.7	38.303	3	2	2	4	10.5	5.9	5.9	10.5	NbD028537.1	lysM domain-containing GPI-anchored protein 2 (XP_019252682.1)	Others	182917500	2.75	8.2	27.4466	979
153050000	155880000	192810000	225560000	34.9	39.565	3	5	6	6	28.8	30.7	32.4	27.4	NbD011606.1	peroxidase 12-like (XP_016494631.1)	Others	181825000	5	29.825	27.438	980
191170000	184150000	183160000	168660000	28.7	92.096	11	11	8	8	19.3	21.7	18.2	19.9	NbD048278.1;NbE44072860.1	phospholipase D alpha 1 (XP_019229753.1);phospholipase D alpha 1 (XP_019229753.1)	Others	181785000	9.5	19.775	27.4377	981
181030000	0	276870016	268140000	24	26.216	4	2	3	1	21	17.9	16.6	14.8	NbE03060182.1	protein YLS9-like (XP_019265430.1)	Others	181510004	2.5	17.575	27.4355	982
164620000	195450000	185930000	179410000	63.1	66.013	4	5	5	4	57.9	52.9	54.1	55.8	NbD036133.1	L-galactono-1,4-lactone dehydrogenase, mitochondrial (XP_019254343.1)	Others	181352500	4.5	55.175	27.4342	983
203430000	170410000	182160000	169400000	50.1	42.319	9	9	6	8	47.1	47.6	47.6	47.6	NbD018500.1;NbD034139.1	phosphoglycerate kinase, cytosolic (XP_019255498.1);Partial, phosphoglycerate kinase, cytosolic (XP_019255498.1)	Others	181350000	8	47.475	27.4342	984
189400000	192330000	179320000	164290000	38.4	58.438	6	8	6	5	30.6	24.6	26.7	30.6	NbD037886.1;NbD027492.1	biotin carboxylase 1, chloroplastic (XP_016509191.1);biotin carboxylase 1, chloroplastic (XP_019261280.1)	Others	181335000	6.25	28.125	27.4341	985
216640000	175770000	175420000	155770000	29.7	27.075	5	6	5	5	29.7	26.9	29.7	29.7	NbD048170.1;NbE03060611.1;NbE05064811.1;NbD049562.1;NbE03058388.1	ALY protein (CAG26902.1);Partial, THO complex subunit 4A-like (XP_016474881.1);ALY protein (CAJ44457.1);ALY protein (CAJ44457.1);THO complex subunit 4A-like (XP_009761146.1)	Others	180900000	5.25	29	27.4306	986
314769984	0	206450000	201790000	32.1	9.0601	2	1	1	1	32.1	32.1	32.1	32.1	NbD031995.1;NbD026894.1	cytochrome c oxidase subunit 6b-3 (XP_019258363.1);cytochrome c oxidase subunit 6b-3 (XP_019258363.1)	Others	180752496	1.25	32.1	27.4294	987
182010000	222680000	150980000	166640000	54.3	12.315	5	4	4	5	42.9	42.9	41.9	54.3	NbD029727.1	Partial, NADH dehydrogenase [ubiquinone] 1 beta subcomplex subunit 7-like (XP_016509336.1)	Others	180577500	4.5	45.5	27.428	988
146550000	227060000	193770000	154290000	39.4	28.363	1	2	4	1	35.7	35.3	35.7	35.7	NbD010443.1	40S ribosomal protein S6-like (XP_019254214.1)	Others	180417500	2	35.6	27.4268	989
187480000	198710000	161070000	174100000	36.6	66.818	10	8	10	10	24.7	24.7	27.7	26	NbD047319.1	phosphoinositide phospholipase C 4-like (XP_016445754.1)	Others	180340000	9.5	25.775	27.4261	990
171540000	187010000	178530000	183900000	32.4	110.41	7	10	5	6	16.4	20.2	18	15.9	NbD015735.1;NbD034059.1	110 kDa U5 small nuclear ribonucleoprotein component CLO (XP_019242520.1);110 kDa U5 small nuclear ribonucleoprotein component CLO (XP_019242520.1)	Others	180245000	7	17.625	27.4254	991
174240000	160350000	209680000	176410000	37.8	123.76	14	16	12	11	22.1	19.7	20.2	22.6	NbD015837.1;NbD001611.1	importin-5-like (XP_009617273.1);importin-5-like (XP_016448815.1)	Others	180170000	13.25	21.15	27.4248	992
180450000	176970000	166520000	192280000	39.1	91.925	13	11	12	12	23.6	24.9	25.6	26.7	NbD024921.1	dynamin-related protein 3B-like (XP_019243165.1)	Others	179055000	12	25.2	27.4158	993
187500000	194660000	150170000	181170000	19.4	46.713	6	9	5	6	19.4	17.5	16.4	19.4	NbD008145.1;NbE05067859.1;NbE03055908.1;NbE03055144.1;NbD033586.1	UBP1-associated protein 2B-like (XP_016513979.1);UBP1-associated protein 2B-like (XP_016513979.1);UBP1-associated protein 2B-like (XP_016513979.1);UBP1-associated protein 2B-like (XP_016513979.1);UBP1-associated protein 2B-like (XP_016513979.1)	Others	178375000	6.5	18.175	27.4103	994
176320000	164940000	165570000	203810000	39.9	41.772	11	5	7	9	33.2	24.4	29.3	29.3	NbD028459.1;NbE03062017.1	chloroplast stem-loop binding protein of 41 kDa a, chloroplastic (XP_019225509.1);chloroplast stem-loop binding protein of 41 kDa a, chloroplastic (XP_019225509.1)	Others	177660000	8	29.05	27.4045	995
173970000	162120000	186110000	187220000	32	75.819	11	10	9	10	25.4	28.4	22.7	22.7	NbD037581.1;NbE44073563.1	ATP-dependent zinc metalloprotease FTSH 4, mitochondrial-like isoform X1 (XP_019252615.1);ATP-dependent zinc metalloprotease FTSH 4, mitochondrial-like isoform X1 (XP_016452156.1)	Others	177355000	10	24.8	27.4021	996
167570000	218830000	140520000	179890000	68.7	7.5968	3	3	4	3	68.7	38.8	68.7	38.8	NbD047815.1;NbD025533.1	uncharacterized protein LOC109220736 (XP_019240745.1);uncharacterized protein LOC109220736 (XP_019240745.1)	Others	176702500	3.25	53.75	27.3967	997
171680000	196360000	148850000	188430000	34.9	62.023	6	6	7	8	22	31.8	27	25.1	NbD003218.1;NbE05065012.1	protein TIC 62, chloroplastic isoform X3 (XP_009804193.1);protein TIC 62, chloroplastic isoform X2 (XP_009804192.1)	Others	176330000	6.75	26.475	27.3937	998
171120000	178730000	182570000	172340000	30.6	122.46	13	10	10	5	16.9	18.6	14.2	15.1	NbD002142.1	protein transport protein SEC31 homolog B isoform X1 (XP_019229903.1)	Others	176190000	9.5	16.2	27.3926	999
155780000	186290000	164640000	197880000	32.3	18.957	6	5	4	4	32.3	32.3	32.3	32.3	NbD010790.1	signal peptidase complex subunit 3B-like (XP_019228162.1)	Others	176147500	4.75	32.3	27.3922	1000
194560000	169860000	166890000	172600000	36.8	34.229	10	9	11	9	31.3	28.8	31.3	28.8	NbE44070342.1;NbE03057543.1;NbE44071756.1	3-oxoacyl-[acyl-carrier-protein] reductase 4-like (XP_019247362.1)	Others	175977500	9.75	30.05	27.3908	1001
175610000	197430000	152090000	177930000	74.6	32.055	2	2	2	3	64.2	74.6	63.9	63.9	NbE44072091.1	mitochondrial dicarboxylate/tricarboxylate transporter DTC-like (XP_019233444.1)	Others	175765000	2.25	66.65	27.3891	1002
204780000	176010000	162130000	158400000	32.8	68.41	6	6	7	6	18.5	15.7	13.6	17.7	NbD045884.1;NbD024509.1;NbE03059907.1;NbE05067578.1;NbD005905.1;NbD051975.1;NbD029279.1;NbD032824.1;NbD028000.1	wall-associated receptor kinase-like 20 (XP_019260694.1)	Others	175330000	6.25	16.375	27.3855	1003
163580000	208270000	135000000	194360000	51.1	105.31	2	2	2	2	48.3	49.3	48.3	50.2	NbD026998.1;NbD005222.1;NbE44073973.1;NbD046056.1;NbD048664.1	plasma membrane ATPase 4 (XP_016474816.1)	Others	175302500	2	49.025	27.3853	1004
174750000	201810000	156530000	166080000	31.5	71.023	11	10	10	7	19.7	19.7	21.8	18.5	NbD040528.1	vacuolar-sorting receptor 6-like (XP_009616647.1)	Others	174792500	9.5	19.925	27.3811	1005
161430000	194420000	151910000	190600000	61.4	35.902	4	7	3	5	61.4	61.4	61.4	52.8	NbD044652.1	Aminocyclopropanecarboxylate oxidase (BAR72291.1)	Others	174590000	4.75	59.25	27.3794	1006
191390000	188360000	146810000	170590000	44.1	37.189	10	8	7	5	44.1	37.5	35.8	35.8	NbD022316.1;NbE03057427.1	Ankyrin repeat domain containing protein (CDN40974.1);ankyrin repeat domain-containing protein 2B-like (XP_019232799.1)	Others	174287500	7.5	38.3	27.3769	1007
222510000	232260000	0	240320000	34.1	23.385	1	2	2	1	34.1	33.7	34.1	34.1	NbD004089.1	50S ribosomal protein L19, chloroplastic-like (XP_009781001.1)	Others	173772500	1.5	34	27.3726	1008
160960000	184090000	160800000	188330000	29.7	43.297	6	8	6	4	21.4	21.4	18.9	24.3	NbD023634.1;NbE03059420.1;NbD009114.1	1-acyl-sn-glycerol-3-phosphate acyltransferase 2-like (XP_016495830.1);1-acyl-sn-glycerol-3-phosphate acyltransferase 2-like (XP_016495830.1);1-acyl-sn-glycerol-3-phosphate acyltransferase 2-like (XP_016495830.1)	Others	173545000	6	21.5	27.3707	1009
177560000	171970000	163950000	180650000	57	19.668	3	4	1	2	50.5	52.7	46.2	50.5	NbE03054171.1;NbD014649.1	50S ribosomal protein L12, chloroplastic-like (XP_019253506.1);50S ribosomal protein L12, chloroplastic-like (XP_019253506.1)	Others	173532500	2.5	49.975	27.3706	1010
174030000	212940000	134530000	172310000	3.8	93.094	1	3	0	1	3.8	3.8	2.1	3.8	NbD009111.1;NbE03054244.1;NbD027089.1	uncharacterized protein LOC107785408 (XP_016462201.1);uncharacterized protein LOC107785408 (XP_016462201.1);uncharacterized protein LOC107785408 (XP_016462201.1)	Others	173452500	1.25	3.375	27.37	1011
182430000	182900000	162000000	165580000	19.6	172.72	5	8	6	8	10.1	10.8	11.4	10.4	NbD005475.1;NbE05065794.1;NbD018228.1	myosin XI-K (ABJ53199.1);myosin-17-like (XP_016439929.1);myosin XI-K (ABJ53199.1)	Others	173227500	6.75	10.675	27.3681	1012
174630000	150720000	188240000	178030000	70.1	192.68	4	6	6	6	63.8	64	62.5	67.3	NbE44072149.1	clathrin heavy chain 1-like (XP_019245324.1)	Others	172905000	5.5	64.4	27.3654	1013
196690000	176100000	153480000	163100000	10.2	177.02	5	4	4	6	7.2	6.4	5.2	6.6	NbD050773.1	Partial, hypothetical protein NisyCp102 (chloroplast) (YP_358745.1)	Others	172342500	4.75	6.35	27.3607	1014
198950000	157930000	163520000	167040000	60	48.068	12	10	9	9	42.5	34.7	34.5	40.6	NbD034239.1;NbD053263.1;NbE44069446.1	protein EARLY-RESPONSIVE TO DEHYDRATION 7, chloroplastic-like (XP_009618139.1);protein EARLY-RESPONSIVE TO DEHYDRATION 7, chloroplastic-like (XP_009618139.1);protein EARLY-RESPONSIVE TO DEHYDRATION 7, chloroplastic-like (XP_009618139.1)	Others	171860000	10	38.075	27.3567	1015
170020000	142930000	200420000	173990000	43.7	39.49	3	2	2	1	43.5	43.5	41.5	43.5	NbD003284.1	probable protein disulfide-isomerase A6 (XP_016486857.1)	Others	171840000	2	43	27.3565	1016
156620000	165630000	203960000	159760000	60.5	60.213	12	14	16	14	35.4	44	39.5	36.5	NbD035861.1;REV__NbD027480.1;REV__NbD048728.1;REV__NbE44071634.1	T-complex protein 1 subunit eta (XP_016479946.1)	Others	171492500	14	38.85	27.3536	1017
233080000	136420000	119330000	196520000	15.9	41.772	7	4	6	5	15.9	14	15.9	15.9	NbD015090.1	serine protease inhibitor 1-like (XP_019233492.1)	Others	171337500	5.5	15.425	27.3523	1018
156940000	151690000	168800000	207690000	26.3	55.91	7	8	9	11	22.4	23	22.4	24.4	NbD013339.1;NbD017112.1	glycerol-3-phosphate 2-O-acyltransferase 4-like (XP_009797234.1);glycerol-3-phosphate 2-O-acyltransferase 4-like (XP_009797234.1)	Others	171280000	8.75	23.05	27.3518	1019
218620000	178110000	155710000	132320000	44.7	15.053	6	5	7	4	44.7	29.1	44.7	40.4	NbD009904.1;NbD005403.1	photosystem I reaction center subunit IV A, chloroplastic (XP_009796778.1);photosystem I reaction center subunit IV A, chloroplastic (XP_009796778.1)	Others	171190000	5.5	39.725	27.351	1020
170770000	190880000	151400000	170930000	37	27.13	9	8	8	9	37	37	27.6	33.3	NbD022427.1;NbD005932.1	syntaxin-51-like isoform X1 (XP_016501505.1);syntaxin-51-like isoform X1 (XP_016501505.1)	Others	170995000	8.5	33.725	27.3494	1021
161890000	158430000	189830000	172970000	31.6	96.149	13	11	14	10	20.6	21.8	17.8	19.6	NbD001588.1;NbE05063633.1;NbE44071351.1;NbE05065713.1	AMP deaminase (XP_019263850.1);Partial, AMP deaminase (XP_019263850.1);AMP deaminase (XP_019263850.1);AMP deaminase (XP_019263850.1)	Others	170780000	12	19.95	27.3476	1022
156140000	173900000	163710000	187960000	25.4	31.181	2	4	2	2	19.2	19.2	19.2	15.5	NbD035676.1;NbE03059274.1;NbD000037.1	aquaporin PIP2-1-like (XP_016462359.1);aquaporin PIP2-1-like (XP_018633092.1);Partial, aquaporin PIP2-1-like (XP_016462358.1)	Others	170427500	2.5	18.275	27.3446	1023
176220000	128320000	173990000	202980000	48.7	28.717	5	2	1	4	48.3	43.8	48.3	43.8	NbD050241.1	chloroplast PsbP1 precursor (AFH58001.1)	Others	170377500	3	46.05	27.3442	1024
124810000	187100000	171860000	195980000	49.6	92.44	3	3	3	5	44.8	46.4	45.9	47.3	NbD009677.1	V-type proton ATPase subunit a2-like (XP_019244694.1)	Others	169937500	3.5	46.1	27.3404	1025
163270000	154750000	180510000	179520000	26.4	106.56	7	11	10	8	19.5	17.5	16.9	12.4	NbD039261.1	AP-4 complex subunit epsilon isoform X1 (XP_009612475.1)	Others	169512500	9	16.575	27.3368	1026
155530000	192300000	149300000	180800000	27.8	74.191	5	5	5	7	16	19.5	17.4	15.6	NbE03059340.1;NbD046309.1	phospholipid:diacylglycerol acyltransferase 1-like (XP_016489221.1);phospholipid:diacylglycerol acyltransferase 1-like (XP_016489221.1)	Others	169482500	5.5	17.125	27.3366	1027
169380000	163240000	167620000	177090000	30.7	113.81	13	14	13	14	21.6	21.5	19.7	17.9	NbD040453.1;NbE05066628.1	AP-2 complex subunit alpha-1-like (XP_009593880.1);AP-2 complex subunit alpha-1-like (XP_009593880.1)	Others	169332500	13.5	20.175	27.3353	1028
170650000	181060000	148600000	175670000	41.4	32.791	5	3	5	5	31.5	25.8	35.6	30.2	NbD049880.1	peroxisomal and mitochondrial division factor 2-like (XP_009597027.1)	Others	168995000	4.5	30.775	27.3324	1029
177050000	185530000	151830000	159140000	45.7	37.702	5	3	3	5	45.7	45.7	43.8	45.7	NbD022682.1	protein RETICULATA-RELATED 4, chloroplastic-like (XP_019231614.1)	Others	168387500	4	45.225	27.3272	1030
145450000	181920000	179360000	166530000	36.8	39.795	8	7	7	8	21.5	21.5	26.6	24.4	NbD002457.1;NbD035621.1;NbE05065152.1;NbD040571.1	mitochondrial alternative oxidase 1a (AGZ61934.1);ubiquinol oxidase 2, mitochondrial (XP_009804831.1)	Others	168315000	7.5	23.5	27.3266	1031
192500000	172060000	164300000	144330000	30.8	49.568	14	8	12	13	29.3	17.6	23	29.3	NbD040415.1;NbE44069407.1	putative G3BP-like protein isoform X1 (XP_016512482.1);putative G3BP-like protein isoform X1 (XP_016512482.1)	Others	168297500	11.75	24.8	27.3264	1032
169160000	159150000	199380000	144300000	50	8.978	3	2	3	2	50	50	50	31.7	NbD038568.1;NbD026322.1;NbE05068202.1	mitochondrial import inner membrane translocase subunit Tim13-like (XP_016496642.1);mitochondrial import inner membrane translocase subunit Tim13-like (XP_016496642.1)	Others	167997500	2.5	45.425	27.3239	1033
159300000	175130000	196880000	140340000	70.6	27.152	10	8	6	6	61.3	66.5	66.5	52.8	NbD031255.1	proteasome subunit alpha type-4 (XP_019229943.1)	Others	167912500	7.5	61.775	27.3231	1034
174030000	159620000	167370000	168940000	40.8	25.444	6	5	5	9	34.1	34.1	30	32.7	NbD042126.1;NbE03059920.1;NbD012247.1	vesicle-associated protein 4-1-like (XP_009765746.1);vesicle-associated protein 4-1-like (XP_019247061.1)	Others	167490000	6.25	32.725	27.3195	1035
185000000	144010000	188460000	152310000	13.4	33.325	4	4	4	5	9.5	9.5	9.5	9.5	NbE44069262.1;NbE05067656.1;NbE44070115.1;NbD020587.1;NbE03060932.1;NbE05068838.1;NbD004280.1;NbD033268.1;NbD052173.1;NbD024698.1;NbE44070285.1;NbE44069565.1;NbD034044.1	Partial, NADH dehydrogenase subunit 2 (mitochondrion) (YP_173350.1)	Others	167445000	4.25	9.5	27.3191	1036
164430000	185640000	162510000	155600000	35.8	48.718	8	7	7	4	28.2	28.2	28.2	25.6	NbD000762.1	UDP-glucuronic acid decarboxylase 1-like (XP_016435227.1)	Others	167045000	6.5	27.55	27.3157	1037
157990000	217000000	130560000	162510000	60.9	29.725	2	3	2	4	53.3	60.5	53.3	60.5	NbD009588.1;NbD009589.1;NbD010151.1	40S ribosomal protein S3a-like (XP_019264040.1);40S ribosomal protein S3a-like (XP_019264040.1);40S ribosomal protein S3a-like (XP_019264040.1)	Others	167015000	2.75	56.9	27.3154	1038
196190000	147120000	167110000	155840000	37.1	50.982	9	6	7	6	34.2	27.5	31.2	34.2	NbD019202.1;NbD011745.1	glutamate-1-semialdehyde 2,1-aminomutase, chloroplastic (XP_009789880.1)	Others	166565000	7	31.775	27.3115	1039
154980000	214970000	141980000	153930000	22.5	24.416	7	5	5	5	22.5	19.4	22.5	19.4	NbD044473.1;NbD013970.1;NbE05062738.1	uncharacterized protein LOC107805303 isoform X1 (XP_016484796.1);uncharacterized protein LOC107760716, partial (XP_016434301.1);uncharacterized protein LOC109225749 isoform X2 (XP_019246066.1)	Others	166465000	5.5	20.95	27.3106	1040
158210000	79314000	195090000	232500000	77.6	23.382	3	5	3	4	77.6	70	77.6	77.6	NbD049173.1	40S ribosomal protein S5-like (XP_019239300.1)	Others	166278500	3.75	75.7	27.309	1041
160720000	167470000	169440000	167370000	24.4	44.153	6	5	6	5	19.7	12.7	17.1	19.7	NbD018822.1	26S proteasome non-ATPase regulatory subunit 13 homolog B-like (XP_016504989.1)	Others	166250000	5.5	17.3	27.3088	1042
156280000	129980000	169080000	209200000	38	40.962	5	6	6	7	21	21	31.5	38	NbD010655.1;NbE44072570.1	aldose 1-epimerase-like isoform X5 (XP_009779456.1);Partial, aldose 1-epimerase-like isoform X1 (XP_009779451.1)	Others	166135000	6	27.875	27.3078	1043
170720000	187900000	166750000	139120000	57.1	24.378	2	3	4	5	44.7	54	31	46	NbD022240.1	elongation factor 1-beta-like (XP_019232881.1)	Others	166122500	3.5	43.925	27.3077	1044
183530000	156620000	154700000	167510000	21.1	33.827	5	5	4	4	17.1	21.1	17.1	17.1	NbD050467.1;NbD027643.1	ribosome-binding factor PSRP1, chloroplastic-like (XP_016459845.1);ribosome-binding factor PSRP1, chloroplastic-like (XP_016459845.1)	Others	165590000	4.5	18.1	27.303	1045
191580000	152570000	153650000	163340000	39.7	37.523	5	6	5	4	25.4	31.5	25.4	28.3	NbD017832.1	thylakoid lumenal 29 kDa protein, chloroplastic (XP_009804172.1)	Others	165285000	5	27.65	27.3004	1046
193960000	142140000	164810000	160210000	27.8	33.469	5	6	5	6	15.9	17.3	15.9	19.7	NbE03057196.1;NbD024654.1;NbD004954.1	thioredoxin-like protein CDSP32, chloroplastic (XP_016471713.1);thioredoxin-like protein CDSP32, chloroplastic (XP_016471713.1);thioredoxin-like protein CDSP32, chloroplastic (XP_016471713.1)	Others	165280000	5.5	17.2	27.3003	1047
170940000	142100000	177850000	167430000	17.2	62.284	7	8	7	7	17.2	14	12.9	14	NbD018789.1	carotene epsilon-monooxygenase, chloroplastic (XP_019259002.1)	Others	164580000	7.25	14.525	27.2942	1048
159250000	174070000	144370000	180390000	47.7	39.34	5	5	3	3	24.6	28.3	24.6	22	NbE03057096.1;NbD026199.1	transmembrane protein 33 homolog (XP_009774612.1);transmembrane protein 33 homolog (XP_016478310.1)	Others	164520000	4	24.875	27.2937	1049
174540000	163150000	158540000	161810000	33.4	43.477	8	4	5	8	33.4	29	22.3	33.4	NbD045780.1;NbE05067602.1	endoplasmic reticulum-Golgi intermediate compartment protein 3-like (XP_016507155.1);endoplasmic reticulum-Golgi intermediate compartment protein 3-like (XP_016507155.1)	Others	164510000	6.25	29.525	27.2936	1050
198260000	185960000	122050000	151650000	44.1	59.896	11	9	10	8	32.3	25.1	20.8	21	NbD011570.1;NbD036347.1	phospho-2-dehydro-3-deoxyheptonate aldolase 1, chloroplastic-like (XP_016465408.1)	Others	164480000	9.5	24.8	27.2933	1051
144020000	174670000	177780000	160500000	36.9	68.581	6	10	10	6	21.2	23.4	23.6	19.9	NbD023173.1	glycerol-3-phosphate dehydrogenase SDP6, mitochondrial-like (XP_016486623.1)	Others	164242500	8	22.025	27.2913	1052
150400000	140200000	191250000	174540000	31.1	66.419	6	6	5	6	17.2	18.7	17	19.1	NbD008974.1;NbE44073517.1;NbD020580.1	uncharacterized protein LOC107814321 (XP_016495205.1)	Others	164097500	5.75	18	27.29	1053
177060000	169720000	147320000	161520000	28.1	39.499	7	9	6	5	28.1	25.7	28.1	19.3	NbD030458.1;NbD003945.1;NbD030894.1;NbD029274.1	farnesyl diphosphate synthase (BAR94035.1);farnesyl pyrophosphate synthase 1-like (XP_019247056.1)	Others	163905000	6.75	25.3	27.2883	1054
175460000	167700000	144550000	166580000	29.3	39.788	5	4	3	6	17.4	27.1	22.4	29.3	NbD043427.1;NbD046921.1;NbE03054207.1	phosphoglycolate phosphatase 1B, chloroplastic-like (XP_019246244.1);phosphoglycolate phosphatase 1B, chloroplastic-like (XP_009764455.1);phosphoglycolate phosphatase 1B, chloroplastic-like (XP_009764455.1)	Others	163572500	4.5	24.05	27.2854	1055
174530000	158220000	169950000	150400000	42.9	29.333	4	8	5	4	29.5	39.1	29.5	29.5	NbD013178.1;NbD029684.1	signal recognition particle receptor subunit beta-like (XP_016448297.1);signal recognition particle receptor subunit beta-like (XP_016503248.1)	Others	163275000	5.25	31.9	27.2827	1056
179100000	170760000	132110000	170250000	40.7	26.417	6	7	7	7	32.5	32.5	32.5	32.5	NbE03055033.1	stem-specific protein TSJT1-like (XP_009621189.1)	Others	163055000	6.75	32.5	27.2808	1057
145670000	156560000	171880000	176530000	32.6	19.002	4	3	2	7	32.6	32.6	26.9	32.6	NbD035657.1	photosystem II repair protein PSB27-H1, chloroplastic-like (XP_016516160.1)	Others	162660000	4	31.175	27.2773	1058
151360000	150660000	166110000	182310000	30.8	50.736	6	6	7	6	28.7	21.8	28.7	19.6	NbD035602.1;NbD032143.1;NbD013219.1;NbD022562.1	eukaryotic translation initiation factor 2 subunit gamma-like (XP_016508174.1);eukaryotic translation initiation factor 2 subunit gamma-like (XP_016508174.1);eukaryotic translation initiation factor 2 subunit gamma-like (XP_016445923.1);eukaryotic trans	Others	162610000	6.25	24.7	27.2768	1059
177530000	140200000	161850000	167460000	65.5	43.452	4	3	4	5	58.7	63.5	58.2	63.5	NbD023775.1;NbE03060067.1	NADH dehydrogenase [ubiquinone] 1 alpha subcomplex subunit 9, mitochondrial (XP_019225724.1);Partial, NADH dehydrogenase [ubiquinone] 1 alpha subcomplex subunit 9, mitochondrial-like (XP_016436295.1)	Others	161760000	4	60.975	27.2693	1060
122660000	113580000	209320000	201330000	69.4	27.633	6	4	4	4	54.4	49.6	54.4	69.4	NbD003335.1	gamma carbonic anhydrase-like 2, mitochondrial (XP_009775425.1)	Others	161722500	4.5	56.95	27.2689	1061
152380000	148120000	177520000	166630000	69.2	29.661	3	5	3	4	68.5	56.9	68.5	68.5	NbD028839.1	mitochondrial outer membrane protein porin 4 (XP_019264634.1)	Others	161162500	3.75	65.6	27.2639	1062
176140000	148510000	163280000	154890000	26.3	57.765	6	5	8	6	19.1	19.8	18.1	13.8	NbD023061.1;NbD008402.1	calcium-dependent protein kinase 1-like (XP_019243591.1);calcium-dependent protein kinase 1-like (XP_019243591.1)	Others	160705000	6.25	17.7	27.2598	1063
137590000	163210000	190440000	150630000	50.6	49.279	2	2	3	3	39.6	41.4	46.1	38	NbD042613.1	elongation factor 1-alpha-like (XP_019260935.1)	Others	160467500	2.5	41.275	27.2577	1064
159360000	147510000	174870000	159610000	51.8	17.764	5	4	5	4	51.8	51.8	35.7	35.7	NbD030461.1	Partial, outer envelope pore protein 16-3, chloroplastic/mitochondrial-like (XP_016495157.1)	Others	160337500	4.5	43.75	27.2565	1065
165120000	170550000	165160000	140500000	18.7	39.066	3	4	5	7	15.9	13.1	15.9	15.9	NbD044412.1;NbD022934.1	uncharacterized protein LOC109242323 (XP_019264738.1);uncharacterized protein LOC109242323 (XP_019264738.1)	Others	160332500	4.75	15.2	27.2565	1066
164670000	190140000	150880000	133480000	18.7	20.508	3	4	2	3	15.2	13.1	15.2	13.1	NbD035094.1;NbD038684.1;NbE44071616.1	non-specific lipid transfer protein GPI-anchored 1 (XP_009782722.1);non-specific lipid transfer protein GPI-anchored 1 (XP_009782722.1)	Others	159792500	3	14.15	27.2516	1067
154970000	157560000	163730000	160880000	18.9	46.477	5	5	5	4	15.3	12.9	13.4	15.3	NbD035587.1;NbE44070103.1;NbE44069621.1;NbD013161.1;NbE05064593.1	traB domain-containing protein (XP_009768248.1);traB domain-containing protein-like isoform X2 (XP_009604366.1);traB domain-containing protein (XP_009768248.1);traB domain-containing protein (XP_009768248.1);traB domain-containing protein-like isoform	Others	159285000	4.75	14.225	27.247	1068
151010000	179170000	150600000	153140000	57.3	44.66	14	12	11	12	41.7	37.4	37.7	30.4	NbD041326.1;NbD030921.1	26S protease regulatory subunit S10B homolog B (XP_019232980.1);26S protease regulatory subunit S10B homolog B (XP_019232980.1)	Others	158480000	12.25	36.8	27.2397	1069
129760000	160000000	177770000	166240000	35.2	25.357	6	4	3	4	24.6	30.9	28	25.8	NbD002065.1;NbD013005.1	proteasome subunit beta type-6-like (XP_016482394.1);proteasome subunit beta type-6-like (XP_016482394.1)	Others	158442500	4.25	27.325	27.2394	1070
181350000	153920000	150750000	147590000	38.3	27.179	1	2	1	4	34.2	38.3	34.2	38.3	NbD036721.1	50S ribosomal protein L13, chloroplastic (XP_009786256.1)	Others	158402500	2	36.25	27.239	1071
166330000	158380000	141290000	165810000	20.2	66.803	5	8	8	8	17.7	18.7	20.2	12.3	NbD049721.1	transmembrane 9 superfamily member 1-like (XP_016453062.1)	Others	157952500	7.25	17.225	27.2349	1072
146790000	142300000	167160000	175220000	52.1	68.757	7	5	13	11	40.6	37.7	34.6	34.6	NbE03054168.1	probable methyltransferase PMT21 (XP_016483027.1)	Others	157867500	9	36.875	27.2341	1073
168580000	144820000	161390000	155850000	50.6	34.946	5	4	3	5	46.5	37.4	41.3	46.8	NbD027489.1;NbD005204.1	26S proteasome non-ATPase regulatory subunit 7 homolog A (XP_016497233.1);26S proteasome non-ATPase regulatory subunit 7 homolog A (XP_016497233.1)	Others	157660000	4.25	43	27.2322	1074
159680000	171240000	134130000	165110000	9.9	22.769	3	3	2	4	9.4	9.9	9.9	9.9	NbE05068331.1;NbE03061897.1	Partial, NADH dehydrogenase subunit 7 (mitochondrion) (YP_173488.1);Partial, NADH dehydrogenase subunit 7 (mitochondrion) (YP_173488.1)	Others	157540000	3	9.775	27.2311	1075
138600000	188670000	148870000	152900000	23.4	28.036	5	5	6	6	23.4	23.4	23.4	23.4	NbD039564.1;NbD020462.1	THO complex subunit 4D-like (XP_019247815.1);ALY protein (CAJ44458.1)	Others	157260000	5.5	23.4	27.2286	1076
170830000	154240000	148450000	155460000	28.8	45.712	5	10	12	6	26.7	24.3	26.7	22.1	NbD031377.1	divinyl chlorophyllide a 8-vinyl-reductase, chloroplastic-like (XP_016472492.1)	Others	157245000	8.25	24.95	27.2284	1077
157660000	163680000	151970000	155430000	31	43.885	7	7	6	11	18.1	23.7	21.4	23.7	NbD036415.1	uncharacterized protein ycf39-like isoform X1 (XP_016507639.1)	Others	157185000	7.75	21.725	27.2279	1078
137610000	172860000	185140000	130800000	54.3	43.263	4	4	5	5	49.5	47.2	42.1	47.4	NbD022422.1	pyruvate dehydrogenase E1 component subunit alpha, mitochondrial-like (XP_019226071.1)	Others	156602500	4.5	46.55	27.2225	1079
158260000	148920000	167280000	150620000	27.1	19.543	3	4	6	6	27.1	27.1	27.1	27.1	NbD048348.1	putative H/ACA ribonucleoprotein complex subunit 1-like protein 1 (XP_019266943.1)	Others	156270000	4.75	27.1	27.2195	1080
182500000	178280000	116740000	147410000	46.8	35.218	8	9	8	6	39.2	36.8	39.2	29.5	NbD039792.1;NbD022861.1	endochitinase A (XP_016432348.1);endochitinase A (XP_016432348.1)	Others	156232500	7.75	36.175	27.2191	1081
198840000	124500000	147890000	153090000	18.5	45.88	6	6	5	8	17	18.5	17	18.5	NbD022933.1	uncharacterized protein LOC107777101 isoform X1 (XP_016452573.1)	Others	156080000	6.25	17.75	27.2177	1082
154210000	154200000	162500000	153110000	52	60.472	7	6	6	4	47.1	39.2	38.2	42.3	NbD043904.1	dihydrolipoyllysine-residue acetyltransferase component 2 of pyruvate dehydrogenase complex, mitochondrial-like isoform X1 (XP_009795179.1)	Others	156005000	5.75	41.7	27.217	1083
141080000	139210000	156810000	186820000	44	33.628	9	11	9	9	41.3	37	33	28.7	NbE03059407.1;NbD048731.1;NbD012169.1	ER membrane protein complex subunit 2-like (XP_016465383.1);ER membrane protein complex subunit 2-like (XP_016465383.1);ER membrane protein complex subunit 2-like (XP_016465383.1)	Others	155980000	9.5	35	27.2168	1084
148470000	152330000	156610000	165660000	54.3	79.461	4	5	4	7	44.4	45.2	40.7	48.6	NbD036057.1	transketolase, chloroplastic-like (XP_019244962.1)	Others	155767500	5	44.725	27.2148	1085
184700000	166780000	135870000	133930000	33.7	66.106	10	7	11	12	31.3	24.8	32.1	27.9	NbD011841.1	chloroplast envelope protein 1 (ACV87735.1)	Others	155320000	10	29.025	27.2107	1086
171640000	149550000	154680000	145050000	58.7	48.86	13	9	14	12	54.8	46.7	55.5	50.4	NbD037891.1;NbE03059317.1	dihydroorotate dehydrogenase (quinone), mitochondrial (XP_019261272.1)	Others	155230000	12	51.85	27.2098	1087
162660000	142770000	159510000	155950000	20.4	70.684	6	6	5	5	12.4	12.8	10.7	9.6	NbD044705.1	lysM domain receptor-like kinase 4 (XP_016492540.1)	Others	155222500	5.5	11.375	27.2098	1088
134920000	128660000	173660000	183290000	41.9	51.878	8	10	8	10	36.4	32.8	37.2	39.3	NbD039416.1	receptor-like protein 12 isoform X2 (XP_016444458.1)	Others	155132500	9	36.425	27.2089	1089
177340000	142690000	135190000	164660000	50.8	29.051	3	3	3	5	50.8	46.5	50.8	50.8	NbD039463.1;NbE05068863.1	14-3-3-like protein 16R (XP_019225398.1);14-3-3-like protein 16R (XP_019225398.1)	Others	154970000	3.5	49.725	27.2074	1090
170180000	157170000	141000000	151410000	20.5	24.555	3	3	3	5	15	15	15	15	NbD034320.1;NbD026728.1;NbD026489.1	transmembrane emp24 domain-containing protein p24delta3-like (XP_016504094.1);transmembrane emp24 domain-containing protein p24delta3-like (XP_016504094.1);transmembrane emp24 domain-containing protein p24delta3-like (XP_016507891.1)	Others	154940000	3.5	15	27.2071	1091
157530000	165540000	147500000	146460000	56.2	51.606	7	10	9	11	34.9	32.8	37.1	39.5	NbD040200.1	protein TRIGALACTOSYLDIACYLGLYCEROL 4, chloroplastic (XP_019245132.1)	Others	154257500	9.25	36.075	27.2008	1092
150380000	134260000	151730000	179670000	66.6	50.188	8	6	8	6	45.3	45.5	50	41.9	NbD023815.1;NbD037896.1	tubulin beta-1 chain (XP_019239704.1);tubulin beta-1 chain (XP_019239704.1)	Others	154010000	7	45.675	27.1984	1093
148330000	146010000	160540000	160480000	42.3	32.5	9	6	6	9	41.6	36.9	39.6	39.6	NbD031437.1;NbD018817.1;NbD052158.1;NbE44071339.1;NbD014994.1	3-deoxy-manno-octulosonate cytidylyltransferase, mitochondrial-like (XP_016498762.1);Partial, 3-deoxy-manno-octulosonate cytidylyltransferase, mitochondrial-like (XP_016498762.1)	Others	153840000	7.5	39.425	27.1969	1094
161200000	146480000	126410000	177420000	41.4	25.605	7	5	5	5	41.4	32.6	37	37	NbD023936.1;NbD010777.1;NbD023937.1;NbE03056123.1	uncharacterized protein LOC104232799 (XP_009784386.1)	Others	152877500	5.5	37	27.1878	1095
162140000	133610000	153890000	161790000	32.7	32.087	8	5	6	9	29	32.7	32.7	32.7	NbD027183.1;NbD007854.1	UPF0603 protein At1g54780, chloroplastic (XP_019230003.1);UPF0603 protein At1g54780, chloroplastic (XP_019230003.1)	Others	152857500	7	31.775	27.1876	1096
141650000	139650000	198790000	130860000	51.3	66.058	4	3	4	4	51.3	51.1	51.1	51.3	NbD016397.1;NbE03058978.1;NbD026932.1;NbD002729.1	delta(24)-sterol reductase (XP_019231954.1);delta(24)-sterol reductase (XP_009624736.1)	Others	152737500	3.75	51.2	27.1865	1097
163700000	152610000	152730000	139810000	30.4	28.163	6	4	6	4	30.4	19.2	23.6	19.2	NbD025351.1	superoxide dismutase [Fe], chloroplastic isoform X1 (XP_009586624.1)	Others	152212500	5	23.1	27.1815	1098
150050000	157170000	164180000	137320000	57.3	30.857	13	9	12	6	51.3	47.9	46.8	43.4	NbD041888.1;NbD001468.1	26S proteasome non-ATPase regulatory subunit 8 homolog A-like (XP_009629167.1);26S proteasome non-ATPase regulatory subunit 8 homolog A-like (XP_009629167.1)	Others	152180000	10	47.35	27.1812	1099
180750000	133820000	180220000	109940000	43.5	7.7732	2	2	2	3	37.7	43.5	43.5	43.5	NbD039003.1;NbD052030.1;NbD033985.1;NbD022961.1;NbD016385.1	protein transport protein Sec61 subunit gamma-1 (XP_019260102.1);protein transport protein Sec61 subunit gamma-1 (XP_019260102.1);protein transport protein Sec61 subunit gamma-1 (XP_019260102.1);protein transport protein Sec61 subunit gamma-1 (XP_01926	Others	151182500	2.25	42.05	27.1717	1100
84808000	167530000	101410000	249620000	51.5	49.303	4	3	3	7	41.6	41.4	40	40	NbD053060.1;NbD048861.1	elongation factor 1-alpha-like isoform X4 (XP_016492903.1);elongation factor 1-alpha-like isoform X4 (XP_016492903.1)	Others	150842000	4.25	40.75	27.1685	1101
148020000	150810000	159300000	144370000	29.9	106.38	9	13	10	15	14.7	22.9	15.7	21.2	NbD016564.1;NbE03057630.1;NbD048303.1;NbE03058498.1;NbD044415.1;NbD022930.1	non-lysosomal glucosylceramidase-like isoform X3 (XP_016446475.1)	Others	150625000	11.75	18.625	27.1664	1102
148990000	120530000	198680000	133940000	56.9	23.048	1	2	3	1	51.3	51.3	51.3	51.3	NbD031467.1;NbD024794.1	40S ribosomal protein S9-2 (XP_019256189.1);40S ribosomal protein S9-2 (XP_019256189.1)	Others	150535000	1.75	51.3	27.1655	1103
123450000	155500000	159980000	163190000	74.2	27.686	4	6	4	4	73.8	73.8	69.4	69.8	NbD020517.1;NbE03057916.1	40S ribosomal protein S3-2-like (XP_009777049.1);40S ribosomal protein S3-2-like (XP_009777049.1)	Others	150530000	4.5	71.7	27.1655	1104
143110000	146480000	170430000	141790000	39.2	24.743	5	4	2	3	39.2	34.6	39.2	30.4	NbE05067665.1;NbD038381.1	peptidyl-prolyl cis-trans isomerase CYP21-3, mitochondrial-like (XP_016444725.1);peptidyl-prolyl cis-trans isomerase CYP21-3, mitochondrial-like (XP_009792364.1)	Others	150452500	3.5	35.85	27.1647	1105
158270000	127610000	151560000	164130000	74.1	11.428	5	6	6	5	74.1	74.1	74.1	74.1	NbD026715.1	60S acidic ribosomal protein P1-like (XP_016458705.1)	Others	150392500	5.5	74.1	27.1642	1106
134060000	148080000	161450000	157280000	27.1	40.928	4	5	7	5	20.6	20.6	25	20.6	NbD037977.1;NbD039163.1;NbD005863.1;NbD052388.1	26S proteasome non-ATPase regulatory subunit 4 homolog (XP_019229271.1);26S proteasome non-ATPase regulatory subunit 4 homolog (XP_019229271.1)	Others	150217500	5.25	21.7	27.1625	1107
166330000	166350000	120530000	147650000	8.9	58.966	3	4	3	2	8.9	7.6	4.9	3.6	NbD034502.1	D-xylose-proton symporter-like 3, chloroplastic isoform X1 (XP_016450646.1)	Others	150215000	3	6.25	27.1625	1108
159490000	141660000	152670000	146130000	38.9	24.934	6	5	3	5	32.1	21.3	26.7	33.5	NbE03057204.1;NbD051179.1;NbD039075.1	vesicle transport v-SNARE 13-like (XP_016449935.1);vesicle transport v-SNARE 13-like (XP_016449935.1);vesicle transport v-SNARE 13-like (XP_016449935.1)	Others	149987500	4.75	28.4	27.1603	1109
173290000	166470000	132100000	127770000	7.9	43.368	3	3	3	3	7.9	7.9	7.9	7.9	NbD029154.1;NbD004563.1	homogentisate solanesyltransferase, chloroplastic-like (XP_016499376.1);homogentisate solanesyltransferase, chloroplastic-like (XP_016499376.1)	Others	149907500	3	7.9	27.1595	1110
165480000	123490000	156090000	154390000	26.4	30.657	3	3	4	7	22.5	26.4	26.4	26.4	NbD039969.1;NbE03057091.1	uncharacterized protein LOC104101109 isoform X2 (XP_009606820.1);uncharacterized protein LOC104101109 isoform X2 (XP_009606820.1)	Others	149862500	4.25	25.425	27.1591	1111
167600000	155150000	148950000	127260000	52.5	61.29	6	8	10	6	41.7	47.3	43.5	43.7	NbD022859.1	chaperonin CPN60-2, mitochondrial-like (XP_019257550.1)	Others	149740000	7.5	44.05	27.1579	1112
0	128880000	214960000	254200000	62.7	14.543	1	3	5	4	25.4	62.7	46.3	62.7	NbE44074404.1;NbE03059650.1;NbD022644.1;NbD034227.1	NHP2-like protein 1 isoform X2 (XP_016503475.1);NHP2-like protein 1 (XP_019227514.1);NHP2-like protein 1 isoform X1 (XP_016503468.1);NHP2-like protein 1 isoform X2 (XP_016503475.1)	Others	149510000	3.25	49.275	27.1557	1113
150550000	123920000	162230000	160500000	54	5.9567	2	4	2	3	54	54	34	34	NbD030975.1;NbD029141.1	Partial, NADH dehydrogenase [ubiquinone] iron-sulfur protein 5-B-like (XP_016506083.1);NADH dehydrogenase [ubiquinone] iron-sulfur protein 5-B-like (XP_016483388.1)	Others	149300000	2.75	44	27.1536	1114
158520000	156900000	149200000	132360000	40.9	68.402	11	9	9	8	26.5	20.4	29.8	18.5	NbD009246.1;NbE05068277.1;NbD052869.1;NbD028703.1	ABC transporter B family member 25-like (XP_019245909.1)	Others	149245000	9.25	23.8	27.1531	1115
158440000	167620000	124760000	145240000	53.1	24.491	5	2	6	4	53.1	38.1	45.6	45.6	NbD041733.1	elongation factor 1-beta-like (XP_019232881.1)	Others	149015000	4.25	45.6	27.1509	1116
138630000	143560000	158940000	154040000	23.8	30.528	3	2	5	2	23.8	20.3	23.8	21	NbD042857.1;NbD008548.1	uncharacterized protein LOC104211185 (XP_009758495.1);uncharacterized protein LOC104211185 (XP_009758495.1)	Others	148792500	3	22.225	27.1487	1117
179470000	0	226910000	188410000	32.7	40.796	3	2	2	2	26.4	26.4	26.4	26.4	NbD005853.1	actin-104 (XP_018624482.1)	Others	148697500	2.25	26.4	27.1478	1118
172390000	124960000	157090000	140050000	34.2	22.373	5	7	6	1	34.2	34.2	34.2	24.8	NbD001542.1	ras-related protein RABD1-like (XP_016461491.1)	Others	148622500	4.75	31.85	27.1471	1119
156180000	143120000	135510000	158450000	48	107.76	3	6	4	3	35.5	41.7	34.9	40.6	NbE44072342.1	staphylococcal nuclease domain-containing protein 1 isoform X2 (XP_009775778.1)	Others	148315000	4	38.175	27.1441	1120
169460000	146530000	128350000	148690000	14.5	52.167	3	4	2	5	6.9	12.3	9.5	9.9	NbD017838.1;NbE03055286.1	lysophospholipid acyltransferase 1-like (XP_009764156.1);lysophospholipid acyltransferase 1-like (XP_016506051.1)	Others	148257500	3.5	9.65	27.1435	1121
188030000	108150000	164110000	132250000	23	59.622	4	2	4	6	12.8	8.7	12.8	21.4	NbD017925.1;NbD015248.1	plastidic glucose transporter 4-like isoform X1 (XP_016508275.1);plastidic glucose transporter 4 isoform X1 (XP_019262107.1)	Others	148135000	4	13.925	27.1423	1122
128990000	159440000	154960000	148880000	40.8	24.211	4	4	4	5	36.2	40.8	36.2	40.8	NbD004376.1;NbD045396.1	ras-related protein YPT3 (XP_016503553.1)	Others	148067500	4.25	38.5	27.1417	1123
134950000	165880000	147310000	143810000	25.3	53.495	6	6	4	7	19.7	21.9	19.7	19.3	NbD008716.1;NbE05064536.1	Partial, D-xylose-proton symporter-like 2 isoform X1 (XP_009777280.1);D-xylose-proton symporter-like 2 isoform X1 (XP_009777280.1)	Others	147987500	5.75	20.15	27.1409	1124
150540000	217590000	102360000	115680000	34.5	38.699	5	8	4	4	28.7	28.1	22.3	28.7	NbD053078.1	plasminogen activator inhibitor 1 RNA-binding protein-like isoform X1 (XP_016470957.1)	Others	146542500	5.25	26.95	27.1267	1125
143910000	151500000	131850000	158180000	15.2	85.728	6	8	4	2	9.5	9.5	9.5	8.5	NbD036907.1;NbE05063162.1	dolichyl-diphosphooligosaccharide--protein glycosyltransferase subunit STT3A (XP_009775565.1);dolichyl-diphosphooligosaccharide--protein glycosyltransferase subunit STT3A (XP_009775565.1)	Others	146360000	5	9.25	27.1249	1126
146800000	96609000	172210000	169510000	68.2	28.305	3	4	2	3	63.3	63.3	56.6	63.3	NbE03060989.1;NbD013027.1;NbD000183.1;NbD000180.1	chlorophyll a-b binding protein 7, chloroplastic-like (XP_009782905.1);chlorophyll a-b binding protein 7, chloroplastic-like (XP_009782905.1);Partial, chlorophyll a-b binding protein 7, chloroplastic-like (XP_009782905.1)	Others	146282250	3	61.625	27.1242	1127
158550000	129370000	151000000	141870000	15.4	116.32	6	6	9	9	12.5	9.3	11.6	13.5	NbD001606.1;NbD049514.1;NbE44072104.1;NbE05063238.1;NbD022878.1;NbD022876.1	receptor-like protein 12 isoform X2 (XP_019250364.1);receptor-like protein 12 (XP_009776301.1);receptor-like protein 12 (XP_009776301.1)	Others	145197500	7.5	11.725	27.1134	1128
148600000	150860000	164280000	115820000	56.5	21.421	4	4	5	5	56.5	56.5	56.5	56.5	NbD025350.1;NbD001800.1	ATP synthase subunit delta, mitochondrial-like (XP_016511271.1)	Others	144890000	4.5	56.5	27.1104	1129
144810000	127340000	150630000	156740000	67	111.68	9	10	10	9	51.5	55.3	56.4	59.8	NbE44070351.1	glycine dehydrogenase (decarboxylating), mitochondrial (XP_009620998.1)	Others	144880000	9.5	55.75	27.1103	1130
161470000	125240000	149860000	141760000	32.5	49.13	11	13	7	10	28.2	28.4	24.4	28.4	NbE03057844.1;NbD040584.1	cell division protein FtsZ homolog 2-2, chloroplastic-like (XP_016459062.1);cell division protein FtsZ homolog 2-2, chloroplastic-like (XP_016459062.1)	Others	144582500	10.25	27.35	27.1073	1131
146590000	154440000	113910000	161160000	20.8	34.436	7	6	5	4	20.8	20.8	17.3	17.3	NbE05063499.1;NbD037178.1;NbE03054865.1;NbD038118.1	protein FATTY ACID EXPORT 3, chloroplastic-like (XP_016488727.1);protein FATTY ACID EXPORT 3, chloroplastic-like (XP_016488727.1);protein FATTY ACID EXPORT 3, chloroplastic-like (XP_016488727.1);protein FATTY ACID EXPORT 3, chloroplastic-like (XP_01648	Others	144025000	5.5	19.05	27.1017	1132
138830000	148260000	138290000	150040000	71.7	55.149	6	5	4	5	70.9	70.9	70.9	71.5	NbD032702.1	protein disulfide-isomerase-like (XP_009801261.1)	Others	143855000	5	71.05	27.1	1133
310420000	184630000	79801000	0	20.8	28.07	2	1	0	1	13.9	13.9	17.1	12.7	NbD040634.1	derlin-2.2 (XP_016449814.1)	Others	143712750	1	14.4	27.0986	1134
145460000	146260000	146810000	136040000	18.4	77.622	6	7	8	9	13.9	12.8	15.6	15.6	NbD038535.1	uncharacterized protein LOC104216385 (XP_009764715.1)	Others	143642500	7.5	14.475	27.0979	1135
158350000	132450000	166300000	117080000	27.4	91.489	5	7	4	3	14.4	15.6	12.1	9.1	NbD052624.1	protein SIEVE ELEMENT OCCLUSION B-like isoform X1 (XP_016454110.1)	Others	143545000	4.75	12.8	27.0969	1136
139790000	155480000	136720000	141750000	30.6	59.589	7	8	6	5	21.9	22.1	17.5	23.9	NbD016376.1	CBS domain-containing protein CBSCBSPB5-like (XP_019243516.1)	Others	143435000	6.5	21.35	27.0958	1137
115310000	154830000	143840000	159400000	35.7	56.384	2	2	2	2	33.7	32.6	32.6	35.7	NbD025147.1;NbD006149.1;NbE05064292.1	catalase isozyme 3 (XP_016446003.1);catalase isozyme 3 (XP_016446003.1);catalase isozyme 3 (XP_016446003.1)	Others	143345000	2	33.65	27.0949	1138
136740000	163500000	136210000	136430000	43	25.024	6	6	5	6	22.2	38.9	33.5	38	NbD038455.1;NbD001175.1	uncharacterized protein LOC109218560 (XP_019238480.1);uncharacterized protein LOC109218560 (XP_019238480.1)	Others	143220000	5.75	33.15	27.0937	1139
137230000	156090000	151160000	128290000	18.7	64.474	10	2	5	6	16.1	9.9	14.4	12.5	NbE03054847.1;NbD024089.1	protein NRT1/ PTR FAMILY 8.3-like (XP_016482143.1);protein NRT1/ PTR FAMILY 8.3-like isoform X1 (XP_016463499.1)	Others	143192500	5.75	13.225	27.0934	1140
133870000	116750000	177070000	143760000	46.8	51.217	6	4	4	5	29.2	24.2	19.9	30.7	NbE05066241.1;NbD013403.1	apyrase 2-like (XP_009770744.1);apyrase 2-like (XP_009770744.1)	Others	142862500	4.75	26	27.0901	1141
135590000	146090000	134490000	154100000	36.9	77.099	9	10	6	9	21.8	18.7	17.4	18.7	NbD011462.1	long chain acyl-CoA synthetase 6, peroxisomal (XP_016478534.1)	Others	142567500	8.5	19.15	27.0871	1142
156650000	162480000	144740000	104630000	35.2	11.997	7	4	4	3	35.2	35.2	35.2	35.2	NbD051193.1;NbD048119.1	NADH dehydrogenase [ubiquinone] 1 alpha subcomplex subunit 8-B-like (XP_019231708.1);NADH dehydrogenase [ubiquinone] 1 alpha subcomplex subunit 8-B-like (XP_019231708.1)	Others	142125000	4.5	35.2	27.0826	1143
142640000	139680000	144790000	140140000	33.9	18.91	4	5	4	4	33.3	33.3	33.3	33.9	NbD004351.1;NbE03061286.1;NbD003607.1	translationally-controlled tumor protein homolog (XP_016510243.1);translationally-controlled tumor protein homolog (XP_016510243.1);Partial, translationally-controlled tumor protein homolog (XP_016510243.1)	Others	141812500	4.25	33.45	27.0794	1144
140170000	154050000	137410000	135500000	5.6	44.084	2	2	1	1	5.6	5.6	5.6	5.6	NbD040178.1;NbD014083.1;NbE03061591.1;NbD016424.1;NbE05065546.1;NbD025196.1	apocytochrome b (mitochondrion) (YP_173366.1);Partial, apocytochrome b (mitochondrion) (YP_173366.1);Partial, apocytochrome b (mitochondrion) (YP_173366.1);Partial, apocytochrome b (mitochondrion) (YP_173366.1);Partial, apocytochrome b (mitochondrion)	Others	141782500	1.5	5.6	27.0791	1145
117720000	196720000	124840000	127450000	58.8	48.99	4	4	5	4	52.4	46.6	51.1	51.1	NbD018950.1;NbE03054710.1	dihydrolipoyllysine-residue acetyltransferase component 4 of pyruvate dehydrogenase complex, chloroplastic-like (XP_016438830.1);dihydrolipoyllysine-residue acetyltransferase component 4 of pyruvate dehydrogenase complex, chloroplastic-like (XP_016438830	Others	141682500	4.25	50.3	27.0781	1146
120130000	165000000	130850000	149220000	53.5	28.201	2	2	2	2	45.8	53.1	45.8	45.8	NbD033219.1	60S ribosomal protein L8-like (XP_019250372.1)	Others	141300000	2	47.625	27.0742	1147
148670000	138780000	151420000	124920000	52.9	36.23	8	9	5	6	52.9	49.1	52.9	45.4	NbD003856.1	malate dehydrogenase, mitochondrial (XP_016468597.1)	Others	140947500	7	50.075	27.0706	1148
153780000	127500000	131820000	150690000	20.8	66.158	8	8	8	10	14.8	14.8	14.8	14.8	NbD045766.1;NbE05068507.1;NbD005268.1	uncharacterized protein LOC104121071 isoform X1 (XP_009631268.1);uncharacterized protein LOC109227055 isoform X2 (XP_019247599.1)	Others	140947500	8.5	14.8	27.0706	1149
123790000	148290000	141040000	149630000	13.1	18.667	4	4	4	5	13.1	13.1	13.1	13.1	NbD001203.1;NbE44069046.1;NbD023903.1;NbE03053791.1;NbD049561.1;NbE03058091.1;NbD015341.1	pathogenesis-related protein 1B (XP_016487756.1);pathogenesis-related protein 1B-like (XP_016487757.1);pathogenesis-related protein 1B (XP_016487756.1);pathogenesis-related protein 1B (XP_016487756.1);pathogenesis-related protein 1B (XP_016487756.1);p	Others	140687500	4.25	13.1	27.0679	1150
113330000	156330000	157200000	134610000	10.2	40.088	1	2	2	2	10.2	10.2	10.2	10.2	NbD037871.1;NbE03056951.1	alpha-1,4-glucan-protein synthase [UDP-forming]-like (XP_016452221.1);alpha-1,4-glucan-protein synthase [UDP-forming]-like (XP_016452221.1)	Others	140367500	1.75	10.2	27.0646	1151
146260000	138760000	141490000	134840000	22.5	135.29	8	9	8	5	15.2	15.9	13	9	NbD021963.1	putative phospholipid-transporting ATPase 9 (XP_019229770.1)	Others	140337500	7.5	13.275	27.0643	1152
116140000	148300000	132110000	161480000	33.2	24.1	2	3	2	2	29.5	33.2	29.5	29.5	NbD012563.1	ras-related protein RABA1f-like (XP_019239925.1)	Others	139507500	2.25	30.425	27.0558	1153
149390000	138380000	136910000	130880000	26.7	29.908	3	5	4	4	26.7	26.7	26.7	26.7	NbD004804.1;NbD000808.1	ribulose-phosphate 3-epimerase, chloroplastic-like (XP_016500546.1);ribulose-phosphate 3-epimerase, chloroplastic (XP_019243047.1)	Others	138890000	4	26.7	27.0494	1154
140860000	118240000	147710000	148440000	28.9	91.696	8	4	3	3	17.7	12.8	12.3	12.7	NbE44074027.1;NbE03060606.1	heat shock 70 kDa protein 15-like (XP_019237220.1);heat shock 70 kDa protein 14-like isoform X4 (XP_016479198.1)	Others	138812500	4.5	13.875	27.0486	1155
134650000	134670000	151100000	134460000	36.9	46.741	6	4	6	6	22.4	18.6	26.4	24.5	NbD041300.1	uncharacterized protein LOC109205576 (XP_019223834.1)	Others	138720000	5.5	22.975	27.0476	1156
132660000	138650000	146780000	136600000	26.5	31.077	3	5	5	4	13.1	22.3	17.3	21.6	NbD017819.1;NbE44069105.1	thylakoid membrane protein slr0575-like (XP_016501837.1)	Others	138672500	4.25	18.575	27.0471	1157
129310000	140360000	204090000	80492000	51.1	15.659	3	3	6	4	47.4	41.4	42.1	42.9	NbD006966.1	60S ribosomal protein L32-1-like (XP_019229628.1)	Others	138563000	4	43.45	27.046	1158
147690000	131530000	137360000	135530000	23.8	30.061	5	3	1	5	23.8	15.4	15.4	15.4	NbD037796.1;NbD010526.1;NbE05064089.1;NbD034903.1;NbE03056344.1;NbD038517.1;NbD050253.1	syntaxin-22-like (XP_019227544.1);syntaxin-22-like (XP_019227544.1);syntaxin-22-like (XP_019227544.1);syntaxin-22-like (XP_019226943.1);syntaxin-22-like (XP_019247867.1);syntaxin-22-like (XP_016506496.1)	Others	138027500	3.5	17.5	27.0404	1159
148380000	130080000	131650000	141340000	73.8	18.044	3	3	3	4	58.1	42.4	42.4	42.4	NbD014322.1	peptidyl-prolyl cis-trans isomerase-like (XP_016470413.1)	Others	137862500	3.25	46.325	27.0387	1160
21736000	229090000	115720000	184720000	9.9	23.54	1	1	2	1	9.9	9.9	9.9	9.9	NbD012670.1;NbD045905.1;NbE05062801.1	transmembrane protein 205-like (XP_016465193.1);transmembrane protein 205-like (XP_016465193.1);transmembrane protein 205-like (XP_019223400.1)	Others	137816500	1.25	9.9	27.0382	1161
123660000	123020000	145740000	157730000	25.9	67.304	8	6	6	9	18.5	18.9	19.5	20.4	NbD050176.1;NbD028848.1	probable methyltransferase PMT13 (XP_019259491.1);probable methyltransferase PMT13 (XP_019259491.1)	Others	137537500	7.25	19.325	27.0352	1162
143160000	114770000	131420000	158560000	29.7	30.365	8	3	5	3	29.7	29.7	29.7	29.7	NbD012148.1;NbD020527.1	probable ribose-5-phosphate isomerase 3, chloroplastic (XP_016458157.1);probable ribose-5-phosphate isomerase 3, chloroplastic (XP_016458157.1)	Others	136977500	4.75	29.7	27.0294	1163
121840000	127670000	150980000	146870000	24.8	56.604	7	6	7	5	19.8	19.8	17.5	19.8	NbE05066224.1;NbD010957.1	protein disulfide isomerase-like 1-6 (XP_019244095.1);protein disulfide isomerase-like 1-6 (XP_019244095.1)	Others	136840000	6.25	19.225	27.0279	1164
121090000	141180000	119880000	165060000	50.8	30.335	6	9	5	6	39.8	39.8	35	42.9	NbD052377.1	putative pectinesterase/pectinesterase inhibitor 26 (XP_019267665.1)	Others	136802500	6.5	39.375	27.0275	1165
71681000	244290000	77419000	153380000	38.5	45.058	4	6	3	3	35.7	28.3	21.1	31.1	NbE05068316.1;NbD051806.1	dihydrolipoyllysine-residue acetyltransferase component 5 of pyruvate dehydrogenase complex, chloroplastic (XP_009792010.1);Partial, dihydrolipoyllysine-residue acetyltransferase component 5 of pyruvate dehydrogenase complex, chloroplastic (XP_009792010.	Others	136692500	4	29.05	27.0264	1166
115010000	134370000	133470000	163420000	31	67.129	6	7	11	9	21.2	24.2	24.2	23.7	NbD034758.1	probable methylenetetrahydrofolate reductase (XP_016435015.1)	Others	136567500	8.25	23.325	27.025	1167
129510000	122960000	148630000	144860000	35.6	28.063	8	7	4	7	35.6	30.4	25.9	35.6	NbD021389.1;NbD014985.1	ER membrane protein complex subunit 3 (XP_009593985.1);ER membrane protein complex subunit 3 (XP_009593985.1)	Others	136490000	6.5	31.875	27.0242	1168
138050000	134890000	149530000	122800000	37.8	41.996	10	6	8	7	32.2	32.2	29	27.9	NbD009206.1;NbD049604.1;NbE03062348.1	haloalkane dehalogenase-like (XP_016454218.1);LOW QUALITY PROTEIN: uncharacterized protein LOC109236860 (XP_019258636.1)	Others	136317500	7.75	30.325	27.0224	1169
150450000	142500000	120290000	131830000	37.3	27.785	6	3	5	6	30.1	24.5	30.5	31.7	NbD052075.1	cysteine proteinase inhibitor 6-like isoform X1 (XP_016493980.1)	Others	136267500	5	29.2	27.0219	1170
133390000	165030000	127940000	116810000	69	23.72	5	6	6	5	51.2	54.5	51.2	47.4	NbD010907.1	outer envelope pore protein 24A, chloroplastic-like (XP_016468543.1)	Others	135792500	5.5	51.075	27.0168	1171
152920000	153610000	114440000	121960000	91.4	22.983	3	3	2	3	91.4	88	91.4	91.4	NbD049160.1	Partial, guanine nucleotide-binding protein subunit beta-like protein (XP_016447181.1)	Others	135732500	2.75	90.55	27.0162	1172
141380000	157690000	113200000	129850000	50	15.326	4	4	5	6	32.9	34.3	32.9	40.7	NbD041143.1;NbD002230.1	multiprotein-bridging factor 1b-like (XP_019249483.1);multiprotein-bridging factor 1b-like (XP_019249483.1)	Others	135530000	4.75	35.2	27.014	1173
137640000	132510000	135950000	135650000	46.9	27.64	10	9	7	12	38.6	44	44	46.9	NbD013650.1;NbE03060699.1;NbD042302.1	vesicle-associated membrane protein 714 isoform X1 (XP_019260186.1);vesicle-associated membrane protein 714 isoform X1 (XP_019260186.1);vesicle-associated membrane protein 714 isoform X1 (XP_019260186.1)	Others	135437500	9.5	43.375	27.0131	1174
142110000	121340000	131410000	146580000	21.8	86.032	8	8	5	9	16	17.5	17.5	18.8	NbD019226.1	eukaryotic translation initiation factor-like isoform X1 (XP_016452996.1)	Others	135360000	7.5	17.45	27.0122	1175
117140000	129790000	145320000	148880000	47.3	14.478	3	5	2	4	29	29	46.6	47.3	NbD034864.1	cytochrome b5-like (XP_016435152.1)	Others	135282500	3.5	37.975	27.0114	1176
132490000	120840000	141730000	145170000	35.6	57.603	7	6	6	5	28.3	26.3	19.8	24.8	NbD018033.1;NbD032025.1;NbD052410.1	DEAD-box ATP-dependent RNA helicase 8-like (XP_019252209.1);DEAD-box ATP-dependent RNA helicase 8-like (XP_019252209.1)	Others	135057500	6	24.8	27.009	1177
109900000	137190000	152220000	139840000	27.1	42.94	3	2	4	5	19.3	17.4	19.3	19.3	NbD028536.1;NbE44073566.1;NbD036411.1	glycerol-3-phosphate acyltransferase 3-like (XP_019252691.1);glycerol-3-phosphate acyltransferase 3-like (XP_019252691.1)	Others	134787500	3.5	18.825	27.0061	1178
116660000	156560000	134240000	131620000	24.4	43.7	3	6	6	7	22.4	22.7	22.7	19.9	NbD022738.1;NbD044588.1	probable transaldolase (XP_009788658.1)	Others	134770000	5.5	21.925	27.0059	1179
125930000	150320000	128510000	133720000	65.4	14.995	3	6	5	4	55.9	55.9	45.6	45.6	NbD023275.1	cytochrome b5-like (XP_016499323.1)	Others	134620000	4.5	50.75	27.0043	1180
130720000	118340000	160760000	128570000	24.1	72.844	7	5	5	6	15.6	14.7	12.8	17.4	NbD041485.1;NbD010232.1;NbE03055723.1;NbD031663.1;NbE03054893.1;NbD033873.1;NbD030610.1;NbD048150.1;NbE03055167.1;NbD027944.1;NbE05063427.1;NbE05066449.1;NbE44072154.1;NbE03055077.1;NbE03056624.1;NbE03053759.1;NbD017812.1;NbD040107.1;NbD019247.1;NbE03053949.1;NbE03056389.1;NbD041464.1;NbD018164.1;NbE05065242.1;NbD032688.1;NbE05068182.1;NbD011330.1;NbD034116.1;NbD004103.1;NbD047040.1;NbE03054237.1…	proline-rich receptor-like protein kinase PERK1 (XP_016473048.1)	Others	134597500	5.75	15.125	27.0041	1181
128360000	117550000	143250000	147120000	34.4	53.674	7	4	7	5	24.3	18.7	27	28.6	NbD041126.1;NbD026061.1;NbD017293.1;NbD035281.1	UDP-glucose 6-dehydrogenase 3-like (XP_016474815.1);UDP-glucose 6-dehydrogenase 3-like (XP_016474815.1);Partial, UDP-glucose 6-dehydrogenase 3-like isoform X1 (XP_009596912.1)	Others	134070000	5.75	24.65	26.9984	1182
128250000	94949000	158800000	153200000	25.4	120.47	9	7	12	12	10.5	10.7	9.3	14.5	NbD049095.1;NbE05066177.1;NbD006640.1	cellulose synthase A catalytic subunit 3 [UDP-forming]-like (XP_016445983.1);cellulose synthase A catalytic subunit 3 [UDP-forming]-like (XP_016445983.1);cellulose synthase A catalytic subunit 3 [UDP-forming]-like (XP_016445983.1)	Others	133799750	10	11.25	26.9955	1183
141530000	111180000	160140000	120990000	50.7	24.882	3	1	3	2	50.7	44.7	50.7	50.2	NbD029639.1	40S ribosomal protein S8-like (XP_016452340.1)	Others	133460000	2.25	49.075	26.9918	1184
159030000	147300000	99289000	128200000	15.2	149.33	8	1	2	4	8.3	7	5.6	7.4	NbD014815.1;NbD023839.1	ABC transporter D family member 1 (XP_019266484.1);ABC transporter D family member 1 (XP_019266484.1)	Others	133454750	3.75	7.075	26.9918	1185
136230000	243000000	66090000	88490000	44.8	26.866	4	6	3	5	25.8	25.8	18.5	25.8	NbD043610.1	osmotin (XP_016464912.1)	Others	133452500	4.5	23.975	26.9918	1186
139510000	122360000	136860000	134900000	57.4	34.654	9	11	9	9	46.8	41.3	44.7	44.7	NbD045081.1;NbD045082.1;REV__NbD012425.1;REV__NbD041350.1	putative quinone-oxidoreductase homolog, chloroplastic (XP_019223479.1)	Others	133407500	9.5	44.375	26.9913	1187
138870000	152880000	103050000	137790000	14.1	43.613	3	4	4	5	14.1	14.1	12.2	14.1	NbE44071192.1;NbD033140.1;NbD023341.1;NbD013427.1;NbD010405.1;NbE44070726.1;NbE44073036.1	UBP1-associated protein 2C-like (XP_016463636.1);UBP1-associated protein 2C-like (XP_016463636.1);UBP1-associated protein 2C-like (XP_019264285.1)	Others	133147500	4	13.625	26.9885	1188
133310000	127040000	145630000	126450000	24.9	73.489	7	11	8	6	20.2	22.2	15.9	20.2	NbD035817.1	long chain acyl-CoA synthetase 2 (XP_019262646.1)	Others	133107500	8	19.625	26.988	1189
127160000	147410000	124890000	132270000	64	32.47	8	6	7	6	59.9	59.9	60.6	56.1	NbD047169.1	alpha-soluble NSF attachment protein-like (XP_016455559.1)	Others	132932500	6.75	59.125	26.9861	1190
140770000	136500000	127960000	126420000	42.2	56.639	7	6	8	8	28.4	26.5	25.1	29.4	NbE03058888.1;NbD021544.1;NbD052610.1;NbE05066429.1;NbE05065098.1;NbD014683.1	pre-mRNA-processing factor 19 homolog 1-like (XP_019260799.1);pre-mRNA-processing factor 19 homolog 1-like (XP_019260799.1);pre-mRNA-processing factor 19 homolog 1-like (XP_019260799.1);pre-mRNA-processing factor 19-like, partial (XP_009598907.1)	Others	132912500	7.25	27.35	26.9859	1191
125460000	106930000	159830000	138470000	40.9	95.644	16	14	17	18	25.1	24.6	29.6	28.6	NbD007938.1;NbE05065809.1;NbD019897.1	alpha-glucan phosphorylase, H isozyme (XP_016501666.1);alpha-glucan phosphorylase, H isozyme (XP_016501666.1);alpha-1,4 glucan phosphorylase L-2 isozyme, chloroplastic/amyloplastic isoform X2 (XP_018626136.1)	Others	132672500	16.25	26.975	26.9833	1192
124060000	125720000	138040000	142360000	51.2	41.627	15	10	11	8	46.7	39.2	38.7	32.5	NbD052514.1;NbE03060001.1	uncharacterized protein LOC107822389 (XP_016504411.1);uncharacterized protein LOC107822389 (XP_016504411.1)	Others	132545000	11	39.275	26.9819	1193
124030000	135060000	151190000	118630000	32.7	27.66	6	6	6	6	32.7	32.7	32.7	25.3	NbD050556.1	proteasome subunit beta type-4-like (XP_016461797.1)	Others	132227500	6	30.85	26.9784	1194
124880000	117680000	153590000	132130000	18	90.814	7	5	5	5	13.1	12.2	10.8	12.1	NbD039738.1	potassium transporter 4-like (XP_019247174.1)	Others	132070000	5.5	12.05	26.9767	1195
111600000	136960000	142950000	135400000	48.2	110.33	4	3	5	6	28.8	31.7	30.4	33	NbD052482.1	phosphoenolpyruvate carboxylase (XP_016512961.1)	Others	131727500	4.5	30.975	26.973	1196
152210000	135020000	104940000	133920000	21.5	112.8	9	14	6	7	11.5	15.8	10.8	12.4	NbE44070265.1;NbE05064714.1;NbD032519.1	protein argonaute 2-like (XP_016474566.1);protein argonaute 2-like (XP_016485255.1);protein argonaute 2-like (XP_016485255.1)	Others	131522500	9	12.625	26.9707	1197
125190000	144270000	121440000	135160000	47.8	28.797	3	2	3	4	37.6	43.9	37.6	43.9	NbD045776.1;NbD015146.1	14-3-3-like protein B (XP_016511113.1);14-3-3-like protein B (XP_016511113.1)	Others	131515000	3	40.75	26.9707	1198
142080000	136750000	123380000	121940000	34.4	98.834	9	6	10	6	18.4	19	19.2	16.1	NbD049748.1;NbE03059924.1;NbD015350.1;NbE03057276.1;NbD026330.1;NbD004958.1	phospholipase D delta-like isoform X1 (XP_009788032.1);phospholipase D delta-like isoform X2 (XP_009788033.1)	Others	131037500	7.75	18.175	26.9654	1199
126640000	138340000	132510000	125890000	18	89.235	5	6	5	6	10.5	8.3	12	10.4	NbD052110.1	phosphate transporter PHO1 homolog 9-like (XP_009775848.1)	Others	130845000	5.5	10.3	26.9633	1200
150840000	128940000	126470000	116850000	25.6	33.275	3	4	5	3	23.2	25.6	23.2	23.2	NbE44071374.1;NbD030051.1	31 kDa ribonucleoprotein, chloroplastic (XP_016444405.1);31 kDa ribonucleoprotein, chloroplastic (XP_016444405.1)	Others	130775000	3.75	23.8	26.9625	1201
147090000	146600000	118550000	109130000	31.3	30.109	5	3	3	3	23.5	28.7	20.5	17.2	NbD013687.1	reticulon-like protein B5 (XP_016442312.1)	Others	130342500	3.5	22.475	26.9577	1202
122540000	134130000	135320000	128240000	48.8	8.7212	4	3	4	1	48.8	48.8	48.8	48.8	NbD045678.1;NbD019009.1;NbD007968.1;NbD041248.1	mitochondrial import receptor subunit TOM7-1-like (XP_016459629.1);mitochondrial import receptor subunit TOM7-1 (XP_019261090.1);mitochondrial import receptor subunit TOM7-1-like (XP_016459629.1);mitochondrial import receptor subunit TOM7-1 (XP_0192610	Others	130057500	3	48.8	26.9546	1203
150100000	123900000	116430000	127790000	14.2	68.009	4	3	4	2	12.4	10.5	10	9.8	NbE05065021.1;NbD041159.1	putative phagocytic receptor 1b isoform X1 (XP_009782687.1);putative phagocytic receptor 1b isoform X1 (XP_009782687.1)	Others	129555000	3.25	10.675	26.949	1204
119880000	159230000	126390000	112660000	42.9	12.118	1	3	3	2	28.6	29.5	34.8	42.9	NbE03058256.1;NbD016568.1;NbE03061396.1;NbE05063087.1;NbD052007.1;NbD048298.1	cytochrome c-like (XP_019266679.1);cytochrome c-like (XP_016502762.1);cytochrome c-like (XP_016450114.1)	Others	129540000	2.25	33.95	26.9488	1205
120060000	141410000	121280000	135300000	23.5	50.563	8	6	6	7	16.7	16.7	19.3	16.7	NbD043410.1;NbE03056173.1	molybdate transporter 2-like (XP_016452591.1);molybdate transporter 2-like (XP_016452591.1)	Others	129512500	6.75	17.35	26.9485	1206
105180000	158330000	125990000	128130000	13.6	22.072	2	2	2	2	13.6	13.6	9.4	13.6	NbE03055351.1;NbD002163.1;NbE44073954.1;NbD030645.1;NbD022968.1;NbD038805.1;NbD025069.1	protein RER1A-like (XP_019247344.1);protein RER1A-like (XP_019247344.1);protein RER1B-like (XP_019252460.1);protein RER1B-like (XP_019252460.1);protein RER1B-like (XP_019252460.1);protein RER1A-like (XP_019243208.1);protein RER1A-like (XP_019243208.	Others	129407500	2	12.55	26.9473	1207
124070000	125300000	156220000	111910000	33	48.124	3	2	4	3	18	16.4	23.1	19.6	NbD040666.1	lecithin-cholesterol acyltransferase-like 1 (XP_016499848.1)	Others	129375000	3	19.275	26.947	1208
140120000	127650000	131070000	117180000	27.8	62.477	6	5	4	5	18.5	17.4	14.8	17.8	NbD051135.1;NbD019563.1	putative clathrin assembly protein At2g01600 (XP_016481455.1);putative clathrin assembly protein At2g01600 (XP_019260584.1)	Others	129005000	5	17.125	26.9429	1209
127500000	145330000	149620000	92569000	42.2	11.25	4	3	3	2	42.2	42.2	42.2	42.2	NbD026696.1	mitochondrial import receptor subunit TOM9-2-like (XP_009801898.1)	Others	128754750	3	42.2	26.9401	1210
72909000	159720000	141010000	141370000	25.9	21.099	4	4	7	6	25.9	25.9	25.9	25.9	NbD023799.1	dirigent protein 22-like (XP_016515192.1)	Others	128752250	5.25	25.9	26.94	1211
122730000	133980000	120550000	137590000	30.3	19.389	5	4	4	3	30.3	23.6	23.6	30.3	NbD049803.1	ER membrane protein complex subunit 4-like (XP_016496988.1)	Others	128712500	4	26.95	26.9396	1212
151600000	115610000	126580000	120110000	24.1	89.053	7	6	4	2	14.6	16	12	11.1	NbD001597.1;NbE44071017.1;NbD001596.1;NbE03054861.1;NbD022871.1;NbE44071018.1;NbD001598.1;NbE03059556.1;NbD001599.1;NbD032989.1;NbD022870.1	wall-associated receptor kinase 2-like (XP_009588825.1);wall-associated receptor kinase 2-like (XP_009588825.1);wall-associated receptor kinase 2-like (XP_016434415.1);putative wall-associated receptor kinase-like 16 (XP_016476174.1);wall-associated re	Others	128475000	4.75	13.425	26.9369	1213
122510000	129270000	128180000	133850000	14.7	49.592	6	6	7	6	8.8	12.2	14.7	12.2	NbD008374.1	protein GPR107-like (XP_019254096.1)	Others	128452500	6.25	11.975	26.9367	1214
116480000	125230000	153430000	118630000	40.7	48.838	8	9	7	8	24.4	21.8	22.6	19.4	NbD045636.1	3-ketoacyl-CoA thiolase 2, peroxisomal (XP_019240792.1)	Others	128442500	8	22.05	26.9365	1215
133960000	140710000	109000000	129880000	25.3	47.06	6	7	4	5	22.6	22.6	22.6	22.6	NbD042499.1;NbD051704.1;NbE44072658.1	basic leucine zipper and W2 domain-containing protein 2-like (XP_019245687.1);Partial, basic leucine zipper and W2 domain-containing protein 2-like (XP_019245687.1);basic leucine zipper and W2 domain-containing protein 1-like (XP_016511681.1)	Others	128387500	5.5	22.6	26.9359	1216
110450000	120870000	164890000	117270000	76.7	58.511	3	5	3	4	76.6	76.7	76.6	76.7	NbD027714.1	ATP synthase subunit beta, mitochondrial (XP_019261587.1)	Others	128370000	3.75	76.65	26.9357	1217
128090000	118090000	123950000	141080000	19	19.562	2	2	2	2	19	19	19	19	NbD018972.1;NbD005227.1;NbE05063809.1;NbD044231.1;NbD021874.1	30S ribosomal protein 3-1, chloroplastic-like (XP_009761787.1);30S ribosomal protein 3-1, chloroplastic-like (XP_009761787.1);30S ribosomal protein 3, chloroplastic-like isoform X2 (XP_018632390.1);30S ribosomal protein 3, chloroplastic-like isoform X2	Others	127802500	2	19	26.9293	1218
117340000	120610000	139200000	132730000	46.1	29.82	9	4	7	4	34.5	34.5	29.2	34.5	NbE44071960.1;NbD030007.1	secoisolariciresinol dehydrogenase-like (XP_019245258.1);secoisolariciresinol dehydrogenase-like (XP_009776711.1)	Others	127470000	6	33.175	26.9256	1219
117370000	143030000	119180000	129620000	27.5	39.976	6	5	5	4	19	16.8	19	20.4	NbE03061251.1	24-methylenesterol C-methyltransferase 2-like (XP_016478733.1)	Others	127300000	5	18.8	26.9237	1220
136430000	127160000	126720000	118240000	32.2	30.414	9	6	7	10	32.2	32.2	32.2	32.2	NbD003323.1;NbE03061032.1;NbD016434.1	psbP-like protein 1, chloroplastic (XP_019252126.1);psbP-like protein 1, chloroplastic (XP_016463766.1);psbP-like protein 1, chloroplastic (XP_016463766.1)	Others	127137500	8	32.2	26.9218	1221
133050000	161280000	96867000	116860000	2.6	45.765	2	2	2	2	2.6	2.6	2.6	2.6	NbD012201.1;NbD012200.1	Partial, 11-oxo-beta-amyrin 30-oxidase-like (XP_019261687.1);11-oxo-beta-amyrin 30-oxidase-like (XP_019261687.1)	Others	127014250	2	2.6	26.9204	1222
122770000	127230000	132860000	125130000	27.6	42.419	8	3	5	3	23.1	27.6	17	19.4	NbD014308.1;NbE03059656.1;NbD021424.1;NbD051828.1	uncharacterized protein LOC107782667 isoform X1 (XP_016459056.1);uncharacterized protein LOC107782667 isoform X1 (XP_016459056.1)	Others	126997500	4.75	21.775	26.9202	1223
115470000	126330000	140620000	123820000	49.1	32.057	9	6	8	7	45.4	41.2	45.4	36.1	NbD023158.1	coatomer subunit epsilon-1-like (XP_016461833.1)	Others	126560000	7.5	42.025	26.9152	1224
124110000	118130000	125260000	138580000	32.1	49.412	8	14	9	9	29.6	32.1	29.2	27.2	NbD020138.1	peptidyl-prolyl cis-trans isomerase CYP38, chloroplastic (XP_019225382.1)	Others	126520000	10	29.525	26.9148	1225
133510000	125950000	117700000	128520000	11.8	48.8	4	3	2	3	8.4	8.4	8.4	8.4	NbD010693.1	vacuolar cation/proton exchanger 3-like (XP_016514872.1)	Others	126420000	3	8.4	26.9136	1226
132790000	109540000	128560000	134030000	29.6	37.484	5	2	5	3	19.6	17.5	20.8	23	NbD005193.1;NbD014659.1	probable leucine-rich repeat receptor-like protein kinase At1g35710 (XP_016475997.1);probable leucine-rich repeat receptor-like protein kinase At1g35710 (XP_016475997.1)	Others	126230000	3.75	20.225	26.9115	1227
125880000	134580000	133950000	109860000	57.3	20.849	1	2	1	1	44.3	57.3	44.3	57.3	NbE03062109.1;NbD000955.1	nascent polypeptide-associated complex subunit alpha-like protein 1 isoform X2 (XP_019251517.1);nascent polypeptide-associated complex subunit alpha-like protein 1 isoform X1 (XP_019251510.1)	Others	126067500	1.25	50.8	26.9096	1228
129950000	114750000	124420000	134140000	43.3	25.87	3	5	2	2	19.7	27	34.8	24.5	NbD025043.1	vesicle-associated protein 1-2-like (XP_009770191.1)	Others	125815000	3	26.5	26.9067	1229
123820000	136150000	126740000	115970000	33.7	63.638	10	7	5	6	24.5	27.1	18.8	24	NbE05067898.1;NbD052720.1	zinc-binding alcohol dehydrogenase domain-containing protein 2 isoform X2 (XP_009612756.1);probable quinone oxidoreductase isoform X1 (XP_009612755.1)	Others	125670000	7	23.6	26.9051	1230
129210000	126070000	122670000	124470000	23.1	32.779	5	5	5	6	23.1	23.1	23.1	23.1	NbE05065299.1;NbE03057443.1;NbD003131.1	probable mitochondrial import inner membrane translocase subunit TIM21 (XP_016451173.1);probable mitochondrial import inner membrane translocase subunit TIM21 (XP_019252274.1);probable mitochondrial import inner membrane translocase subunit TIM21 (XP_01	Others	125605000	5.25	23.1	26.9043	1231
128530000	115870000	114270000	143250000	30.3	22.57	3	4	0	3	23.7	23.7	19.7	23.7	NbD010766.1;NbD000261.1;NbE03062283.1	probable glutathione peroxidase 2 (XP_019228866.1)	Others	125480000	2.5	22.7	26.9029	1232
123340000	107490000	155330000	115590000	31.1	24.267	6	5	5	3	31.1	31.1	31.1	21.6	NbD025659.1	thylakoid lumenal 16.5 kDa protein, chloroplastic (XP_009758338.1)	Others	125437500	4.75	28.725	26.9024	1233
122140000	127880000	133990000	117390000	27.1	27.413	4	5	4	4	16.7	23.3	16.7	12.9	NbD027071.1;NbD039892.1;NbD039893.1	vesicle-associated membrane protein 727 (XP_016475100.1);vesicle-associated membrane protein 727 (XP_016475100.1);Partial, vesicle-associated membrane protein 727 (XP_016475100.1)	Others	125350000	4.25	17.4	26.9014	1234
130560000	122650000	111050000	135640000	57.5	28.639	8	7	7	8	54	40.9	49.6	50	NbD036935.1	14-3-3 protein 10 (XP_016499239.1)	Others	124975000	7.5	48.625	26.8971	1235
119550000	124410000	136420000	119080000	54.6	33.36	2	1	2	3	54.3	54.3	51.3	54.3	NbD050608.1	ATP synthase subunit gamma, mitochondrial-like (XP_019243730.1)	Others	124865000	2	53.55	26.8958	1236
153360000	127740000	111400000	106630000	62.1	22.517	9	8	10	8	62.1	62.1	62.1	62.1	NbD035446.1;NbD004085.1	GTP-binding protein YPTM2 (XP_019252429.1);GTP-binding protein YPTM2 (XP_019252429.1)	Others	124782500	8.75	62.1	26.8948	1237
148130000	125480000	111750000	113770000	30.8	59.364	7	6	3	6	23.7	23.7	16.1	14.1	NbD051312.1	protein TIC 56, chloroplastic (XP_019227467.1)	Others	124782500	5.5	19.4	26.8948	1238
94153000	136230000	123070000	144220000	25	68.85	6	7	6	9	17	20.2	19.7	20	NbD022800.1;NbE44071424.1;NbD050020.1;NbE44073338.1;NbD018879.1	nucleotide pyrophosphatase/phosphodiesterase-like (XP_009775290.1);nucleotide pyrophosphatase/phosphodiesterase-like (XP_009775290.1);nucleotide pyrophosphatase/phosphodiesterase-like (XP_009775290.1);Partial, nucleotide pyrophosphatase/phosphodiesteras	Others	124418250	7	19.225	26.8906	1239
117340000	142630000	118750000	118080000	51.5	29.356	4	4	3	3	43.5	44.2	36.2	39.6	NbD021873.1	14-3-3 protein 4 isoform X2 (XP_016512746.1)	Others	124200000	3.5	40.875	26.8881	1240
176300000	105880000	113200000	101150000	23.3	62.078	2	1	1	1	19.2	19.2	18.1	18.1	NbD008148.1	uncharacterized protein LOC107832845 (XP_016516226.1)	Others	124132500	1.25	18.65	26.8873	1241
113700000	219140000	55344000	108140000	65.5	62.143	4	5	3	7	63.3	61.1	55.9	57	NbD039308.1;NbE03058101.1;NbD014551.1;NbE44072146.1;NbD014639.1;NbD022276.1	ruBisCO large subunit-binding protein subunit alpha (XP_016509320.1)	Others	124081000	4.75	59.325	26.8867	1242
128850000	136340000	113230000	117390000	28.5	70.183	6	4	6	7	22.3	13	17.8	16.5	NbD016873.1	mannosyl-oligosaccharide 1,2-alpha-mannosidase MNS3 (XP_009804744.1)	Others	123952500	5.75	17.4	26.8852	1243
105200000	117530000	151150000	121840000	33.2	72.843	7	7	7	10	20.4	20	25.1	26.8	NbD028579.1;NbD013065.1	protein ECERIFERUM 1-like (XP_016462154.1);Partial, protein ECERIFERUM 1-like (XP_019227804.1)	Others	123930000	7.75	23.075	26.885	1244
131840000	114390000	122040000	126940000	25.7	80.215	6	8	8	6	18.5	18.6	17.1	17.6	NbE05066023.1;NbD020393.1	DEAD-box ATP-dependent RNA helicase 3, chloroplastic-like (XP_016503263.1);DEAD-box ATP-dependent RNA helicase 3, chloroplastic-like (XP_016503263.1)	Others	123802500	7	17.95	26.8835	1245
108580000	128230000	133370000	124900000	62.7	69.382	7	5	6	7	52.9	51.3	52.9	47.6	NbD049858.1	patellin-3-like (XP_009617344.1)	Others	123770000	6.25	51.175	26.8831	1246
148930000	119310000	112160000	114350000	21.8	66.781	7	6	4	4	17.1	17.8	15.2	14.7	NbD041660.1;NbD025747.1;NbD003671.1;NbD035048.1;NbD049792.1;NbD030933.1;NbE03059943.1;NbD014082.1	CDPK-related kinase 4-like isoform X1 (XP_019237156.1);CDPK-related kinase 4-like isoform X1 (XP_019237156.1)	Others	123687500	5.25	16.2	26.8821	1247
121990000	121120000	113850000	137510000	44.9	40.066	8	7	8	8	24.4	29.2	21.6	24.4	NbD014304.1;NbD051400.1	uncharacterized protein LOC104219831 (XP_009768875.1);uncharacterized protein LOC104219831 (XP_009768875.1)	Others	123617500	7.75	24.9	26.8813	1248
113150000	103370000	127920000	149650000	12	50.103	4	3	4	5	7.3	7.3	7.3	7.3	NbD048832.1	protein GPR107-like (XP_019253688.1)	Others	123522500	4	7.3	26.8802	1249
170550000	109710000	105750000	105570000	26.2	19.906	3	4	4	4	26.2	26.2	26.2	26.2	NbD038669.1;NbD044553.1	uncharacterized protein LOC104234857 (XP_009786795.1);uncharacterized protein LOC107798474 (XP_016476969.1)	Others	122895000	3.75	26.2	26.8729	1250
162460000	80386000	121490000	127150000	20.6	24.048	4	3	3	2	20.6	20.6	20.6	14.5	NbD030316.1;NbD006905.1;NbE44070756.1;NbE44071305.1	protein TIC 20-II, chloroplastic (XP_009791046.1);protein TIC 20-II, chloroplastic (XP_019225754.1);protein TIC 20-II, chloroplastic (XP_019225754.1);protein TIC 20-II, chloroplastic-like, partial (XP_016432937.1)	Others	122871500	3	19.075	26.8726	1251
151310000	130700000	86317000	122570000	85.7	10.401	7	4	3	4	85.7	83.8	83.8	83.8	NbD019402.1;NbE03053550.1;NbD010160.1;NbE03054242.1	60S acidic ribosomal protein P2A-like (XP_019249933.1);60S acidic ribosomal protein P2A-like (XP_019249933.1)	Others	122724250	4.5	84.275	26.8708	1252
137590000	114150000	124280000	113170000	34.7	64.647	6	8	6	7	21.3	24.6	21.3	24.4	NbD021934.1;NbE03053737.1;NbD052153.1	L-ascorbate oxidase (XP_019259966.1)	Others	122297500	6.75	22.9	26.8658	1253
141540000	136820000	93617000	117040000	28.3	52.979	6	6	7	9	24	20.8	17.6	19.1	NbD037503.1;NbD017556.1	3-ketoacyl-CoA synthase 3-like (XP_016508721.1);3-ketoacyl-CoA synthase 3-like (XP_016508721.1)	Others	122254250	7	20.375	26.8653	1254
125340000	112560000	133220000	117570000	40.1	61.191	4	5	8	10	15.4	23.8	27	29	NbD049215.1	2,3-bisphosphoglycerate-independent phosphoglycerate mutase (XP_019249235.1)	Others	122172500	6.75	23.8	26.8643	1255
125580000	107400000	133390000	120940000	36.5	16.299	6	3	3	6	30.4	21.6	20.3	30.4	NbE05064459.1;NbD032154.1;NbD018089.1;NbD017960.1	nucleoside diphosphate kinase 1-like (XP_016446591.1);nucleoside diphosphate kinase 1-like (XP_016446591.1);nucleoside diphosphate kinase 1-like (XP_016446591.1);nucleoside diphosphate kinase 1-like (XP_019245965.1)	Others	121827500	4.5	25.675	26.8603	1256
119370000	124920000	114970000	124560000	43.5	46.042	7	4	5	6	36.4	30.1	25.4	28.9	NbD026297.1;NbD025456.1;NbD012465.1	eukaryotic initiation factor 4A-3-like (XP_016455068.1);eukaryotic initiation factor 4A-3-like (XP_016455068.1);eukaryotic initiation factor 4A-3-like (XP_016455068.1)	Others	120955000	5.5	30.2	26.8499	1257
125910000	107080000	134310000	116080000	35.2	56.072	3	5	4	6	29.4	31.1	21.5	31.3	NbD008103.1;NbE05068018.1;NbD017957.1	citrate synthase, glyoxysomal-like (XP_009596417.1);citrate synthase, glyoxysomal-like (XP_009596417.1)	Others	120845000	4.5	28.325	26.8486	1258
102290000	112710000	134960000	133190000	40	55.135	8	6	8	5	25.5	23.1	32	20.4	NbD010296.1;NbD048621.1	pyruvate kinase, cytosolic isozyme-like (XP_016454721.1);pyruvate kinase, cytosolic isozyme (XP_019250394.1)	Others	120787500	6.75	25.25	26.8479	1259
123660000	102770000	142490000	113980000	22.7	40.906	6	7	5	7	20.2	20.5	20.2	20.5	NbD047360.1	uncharacterized protein LOC104230067 (XP_009781105.1)	Others	120725000	6.25	20.35	26.8471	1260
111990000	107090000	132330000	129400000	32.8	63.248	7	5	7	6	16.4	19.9	22.1	18.6	NbD027074.1;NbE44069880.1;NbD037474.1	5-epi-aristolochene synthase-like (XP_016460219.1);5-epi-aristolochene synthase-like (XP_016460219.1)	Others	120202500	6.25	19.25	26.8409	1261
111130000	125740000	121680000	121180000	25.2	23.128	4	3	3	5	25.2	11	11	25.2	NbD045568.1	PRA1 family protein B1-like (XP_016455316.1)	Others	119932500	3.75	18.1	26.8376	1262
109820000	119460000	132180000	117420000	38.6	46.579	7	7	3	7	32.7	28.2	28.2	32.7	NbE03061623.1;NbD015020.1;NbD003886.1	ATP-citrate synthase alpha chain protein 2-like (XP_016500998.1);ATP-citrate synthase alpha chain protein 2-like (XP_016500998.1);ATP-citrate synthase alpha chain protein 2-like (XP_016500998.1)	Others	119720000	6	30.45	26.8351	1263
112300000	108770000	125780000	130020000	52.1	27.583	6	6	5	6	50	50	50	52.1	NbD031771.1;NbE05066382.1;NbD041857.1	probable ATP synthase 24 kDa subunit, mitochondrial (XP_016487066.1);probable ATP synthase 24 kDa subunit, mitochondrial (XP_016487066.1);Partial, probable ATP synthase 24 kDa subunit, mitochondrial (XP_016487066.1)	Others	119217500	5.75	50.525	26.829	1264
115780000	114870000	115900000	129580000	24.7	19.729	4	2	4	2	19.8	11	19.8	11	NbE44071340.1;NbD014996.1;NbE05067080.1	uncharacterized protein LOC109228938 (XP_019249750.1);uncharacterized protein LOC109228938 (XP_019249750.1);uncharacterized protein LOC109228938 (XP_019249750.1)	Others	119032500	3	15.4	26.8268	1265
128870000	104950000	130070000	110270000	34.7	71.049	9	5	8	10	14.9	13.2	14	11.5	NbE05067215.1;NbD009879.1	putative clathrin assembly protein At2g25430 (XP_009759135.1);putative clathrin assembly protein At2g25430 (XP_009759135.1)	Others	118540000	8	13.4	26.8208	1266
116650000	100560000	145770000	109450000	72.8	41.719	7	7	5	10	64.1	66.2	66.2	66.2	NbD005018.1	Partial, mitochondrial-processing peptidase subunit alpha (XP_016472805.1)	Others	118107500	7.25	65.675	26.8155	1267
107480000	116030000	122480000	126320000	60.2	27.285	7	6	7	7	53.1	48.4	44.1	48.4	NbD040443.1;NbD024376.1;NbE05068543.1	uncharacterized protein At2g34460, chloroplastic-like (XP_018630721.1);uncharacterized protein At2g34460, chloroplastic-like (XP_016460206.1);uncharacterized protein At2g34460, chloroplastic-like (XP_018630721.1)	Others	118077500	6.75	48.5	26.8152	1268
127840000	106530000	108820000	127860000	36.7	50.452	3	4	4	2	30.9	25.6	28.6	31.6	NbD004374.1	Partial, ATP-dependent zinc metalloprotease FTSH 2, chloroplastic (XP_018624755.1)	Others	117762500	3.25	29.175	26.8113	1269
112790000	117450000	116800000	122880000	32.1	78.441	9	11	7	10	19.6	20.1	18.2	21	NbE05063946.1;NbD045366.1	NADPH--cytochrome P450 reductase-like (XP_019252798.1);NADPH--cytochrome P450 reductase (XP_009786522.1)	CYPs	117480000	9.25	19.725	26.8078	1270
114940000	152150000	91390000	111160000	28.9	45.164	5	6	5	5	18.8	14.8	21.7	14.8	NbD043966.1;NbE03055441.1;NbD024452.1	serine/threonine-protein kinase HT1-like (XP_016449660.1);serine/threonine-protein kinase HT1-like (XP_016449660.1);serine/threonine-protein kinase HT1-like (XP_016449660.1)	Others	117410000	5.25	17.525	26.807	1271
159930000	0	166680000	142170000	67.1	7.9379	3	3	3	4	67.1	57.1	50	67.1	NbD010286.1;NbD022059.1;NbD036850.1	ATP synthase subunit epsilon, mitochondrial (XP_019259477.1);ATP synthase subunit epsilon, mitochondrial-like (XP_019230133.1);Partial, ATP synthase subunit epsilon, mitochondrial-like (XP_016443521.1)	Others	117195000	3.25	60.325	26.8043	1272
125340000	130950000	105180000	107040000	28.4	28.76	4	6	2	3	12.8	28.4	12.8	28.4	NbE05067944.1;NbD001815.1;NbD041815.1;NbD007148.1	peptide methionine sulfoxide reductase A1-like (XP_016487045.1);peptide methionine sulfoxide reductase A1-like (XP_016485295.1);peptide methionine sulfoxide reductase A1-like (XP_019238959.1);peptide methionine sulfoxide reductase A1-like (XP_019238959	Others	117127500	3.75	20.6	26.8035	1273
114520000	159070000	106080000	87652000	16.3	40.099	4	5	6	3	13.8	16.3	13.8	13.8	NbD023151.1;NbD023162.1	serine/arginine-rich splicing factor RS31-like isoform X1 (XP_016445014.1);serine/arginine-rich splicing factor RS31-like isoform X1 (XP_019233170.1)	Others	116830500	4.5	14.425	26.7998	1274
120000000	106450000	134060000	106780000	33.9	52.704	6	3	6	4	19.8	15.2	19.8	14.8	NbD038141.1	uncharacterized transmembrane protein DDB_G0289901-like (XP_016499337.1)	Others	116822500	4.75	17.4	26.7997	1275
105860000	111400000	122690000	126420000	39.1	42.925	8	9	6	11	33.1	35.7	33.9	36.7	NbE44069999.1;NbD004652.1;NbE05066561.1	protein disulfide-isomerase 5-2-like (XP_016471981.1);protein disulfide-isomerase 5-2-like isoform X2 (XP_016514975.1);protein disulfide isomerase-like 5-2 isoform X1 (XP_016514974.1)	Others	116592500	8.5	34.85	26.7969	1276
109250000	113480000	119860000	123000000	34.3	39.58	8	6	5	5	34.3	22.9	34.3	34.3	NbE03057867.1;NbD048036.1;NbD007220.1	uncharacterized protein LOC104211372 (XP_009758716.1);uncharacterized protein LOC109218974 (XP_019238921.1);uncharacterized protein LOC104211372 (XP_009758716.1)	Others	116397500	6	31.45	26.7945	1277
107320000	118570000	105860000	133130000	67.8	40.564	5	5	5	3	57.8	59	52.1	53	NbD000719.1;NbE05064642.1	V-type proton ATPase subunit d2-like (XP_019232887.1);V-type proton ATPase subunit d2-like isoform X1 (XP_018634432.1)	Others	116220000	4.5	55.475	26.7923	1278
120610000	120170000	118260000	104790000	33.3	11.474	3	4	2	2	33.3	33.3	23.8	33.3	NbD053195.1;NbD016290.1	membrane magnesium transporter (XP_019250016.1);membrane magnesium transporter (XP_019250016.1)	Others	115957500	2.75	30.925	26.789	1279
111200000	124980000	124950000	102650000	52	19.956	5	6	4	6	29.7	42.3	42.3	29.7	NbD018592.1	calcineurin subunit B-like (XP_016515042.1)	Others	115945000	5.25	36	26.7889	1280
135070000	118250000	121790000	88265000	32.1	27.794	7	7	7	9	32.1	28.1	32.1	32.1	NbD022789.1;NbE44070401.1;NbE44069082.1	uncharacterized protein LOC107819523 (XP_016501125.1)	Others	115843750	7.5	31.1	26.7876	1281
109960000	77459000	122300000	152990000	4.2	47.097	1	1	2	3	4.2	4.2	4.2	4.2	NbE05063643.1;NbD043561.1;NbE44072008.1;NbD020216.1;NbE44073310.1;NbE44070147.1;NbE03054224.1;NbD012796.1;NbE05067263.1;NbD011152.1;NbD007847.1	eukaryotic translation initiation factor 5-like (XP_009771330.1);eukaryotic translation initiation factor 5-like (XP_009771330.1);eukaryotic translation initiation factor 5-like (XP_009771330.1);eukaryotic translation initiation factor 5-like (XP_00977	Others	115677250	1.75	4.2	26.7855	1282
121480000	122340000	106190000	112140000	20.8	18.782	2	2	1	1	20.8	20.8	20.8	20.8	NbD052623.1;NbD041039.1;NbE44074385.1;NbE03061566.1;NbD042181.1	translationally-controlled tumor protein homolog (XP_019254433.1);translationally-controlled tumor protein homolog (XP_016454109.1);translationally-controlled tumor protein homolog (XP_016454109.1);translationally-controlled tumor protein homolog (XP_0	Others	115537500	1.5	20.8	26.7838	1283
94432000	121240000	98153000	147860000	45.4	10.46	3	5	2	3	35.1	45.4	35.1	35.1	NbD028873.1;NbD012500.1	10 kDa chaperonin, mitochondrial-like (XP_019245653.1);10 kDa chaperonin-like (XP_016483824.1)	Others	115421250	3.25	37.675	26.7823	1284
103230000	131620000	131650000	94787000	72.2	70.344	5	4	4	4	62.5	54.5	59.5	61.5	NbD004702.1;NbD025788.1	probable methyltransferase PMT3 (XP_019259346.1)	Others	115321750	4.25	59.5	26.7811	1285
115940000	121570000	113770000	106300000	33.5	56.564	9	6	7	3	19.7	19.7	19.7	19.7	NbD009352.1	ATP-dependent 6-phosphofructokinase 6-like (XP_019252558.1)	Others	114395000	6.25	19.7	26.7694	1286
110910000	132340000	107450000	106800000	26.3	61.696	5	6	6	4	17.1	16.7	16.7	15.8	NbD039597.1	FRIGIDA-like protein 4a (XP_009766201.1)	Others	114375000	5.25	16.575	26.7692	1287
110700000	104000000	128930000	112680000	53.4	14.879	5	6	4	4	52.6	52.6	52.6	53.4	NbD033231.1	cytochrome b5-like (XP_016487651.1)	Others	114077500	4.75	52.8	26.7654	1288
121270000	99690000	108040000	127270000	24.4	91.866	9	2	6	5	14.4	11.1	12.8	11.4	NbD000885.1	probable cytosolic oligopeptidase A (XP_019228215.1)	Others	114067500	5.5	12.425	26.7653	1289
125360000	106830000	111230000	111780000	26.2	39.408	6	6	4	5	22.9	15.2	21.8	18.5	NbD039376.1;NbD005250.1	bifunctional L-3-cyanoalanine synthase/cysteine synthase 2, mitochondrial (XP_019265591.1);bifunctional L-3-cyanoalanine synthase/cysteine synthase 2, mitochondrial (XP_009797225.1)	Others	113800000	5.25	19.6	26.7619	1290
110700000	123370000	119960000	100960000	31.8	24.403	3	5	2	2	19.6	27.6	16.4	19.6	NbD034263.1;NbD001513.1;NbD000479.1	transmembrane emp24 domain-containing protein p24delta9 (XP_019234057.1)	Others	113747500	3	20.8	26.7613	1291
116580000	133530000	101670000	102680000	31.9	47.8	6	8	3	4	18.8	22.7	16.7	16.7	NbD045527.1	protein SSUH2 homolog isoform X1 (XP_019263385.1)	Others	113615000	5.25	18.725	26.7596	1292
124390000	97239000	115550000	117100000	31.5	78.684	4	10	6	10	21.5	23.8	16.9	24.2	NbD033689.1;NbD002841.1;NbE05065539.1;NbE03055256.1;NbD051318.1	ABC transporter B family member 28-like isoform X1 (XP_016445642.1);ABC transporter B family member 28 isoform X2 (XP_019228276.1);ABC transporter B family member 28 isoform X1 (XP_019228275.1)	Others	113569750	7.5	21.6	26.759	1293
107700000	152530000	93575000	100070000	23.6	74.283	5	5	2	2	13.4	15.1	10.8	10.7	NbD035774.1;NbD029400.1	peroxisomal acyl-coenzyme A oxidase 1-like (XP_016492544.1)	Others	113468750	3.5	12.5	26.7577	1294
120630000	109480000	112680000	110070000	39.1	32.31	5	8	5	5	36.1	32	19.7	22.8	NbD005751.1;NbE03060139.1;NbD025104.1	eukaryotic translation initiation factor 3 subunit G-like (XP_016512219.1);eukaryotic translation initiation factor 3 subunit G-like (XP_016512219.1);eukaryotic translation initiation factor 3 subunit G-like (XP_016512219.1)	Others	113215000	5.75	27.65	26.7545	1295
98393000	98578000	121630000	132710000	40.3	17.128	3	2	2	3	40.3	40.3	40.3	40.3	NbD031234.1;NbE05067153.1;NbD031183.1	putative phosphatidylglycerol/phosphatidylinositol transfer protein DDB_G0282179 (XP_016477330.1)	Others	112827750	2.5	40.3	26.7495	1296
108430000	111680000	123760000	107200000	17.7	167.98	7	16	8	13	8.8	13	10.9	11.2	NbD028582.1;NbD034813.1;NbE05063777.1;NbE44069889.1;NbD016945.1	ABC transporter C family member 3 (XP_019230852.1);Partial, ABC transporter C family member 3 isoform X2 (XP_016512495.1);ABC transporter C family member 3-like (XP_009785345.1);ABC transporter C family member 3-like (XP_009783154.1)	Others	112767500	11	10.975	26.7488	1297
106410000	122950000	124180000	95557000	46.9	29.395	4	4	5	5	22.7	33.7	24.9	33.7	NbD030751.1;NbD025510.1;NbD018710.1	proteasome subunit beta type-5-like (XP_016508647.1);proteasome subunit beta type-5-like (XP_019246195.1);proteasome subunit beta type-5-like (XP_016508647.1)	Others	112274250	4.5	28.75	26.7425	1298
128750000	110620000	106760000	101770000	43.4	29.155	4	4	4	6	35.8	43.4	30.9	30.9	NbD018131.1;NbD005335.1;NbD044356.1	basic endochitinase (XP_019230966.1);Partial, basic endochitinase (XP_019230966.1)	Others	111975000	4.5	35.25	26.7386	1299
109590000	104470000	115420000	118170000	44.7	53.336	7	11	9	10	23.3	31.9	25.3	27	NbD004650.1	long chain base biosynthesis protein 1-like (XP_019243095.1)	Others	111912500	9.25	26.875	26.7378	1300
114630000	96454000	115180000	120640000	21.6	129.46	9	4	6	8	10.1	6.9	10.7	13.7	NbE44071076.1;NbD000742.1	protein TPLATE (XP_009757904.1);protein TPLATE (XP_009757904.1)	Others	111726000	6.75	10.35	26.7354	1301
115120000	118450000	106080000	107190000	24.8	71.993	6	7	6	6	18.9	22.4	17.9	23.4	NbD027129.1;NbE03054944.1;NbD023014.1	polyadenylate-binding protein 2-like isoform X1 (XP_019262813.1);polyadenylate-binding protein 2-like isoform X1 (XP_019262813.1);polyadenylate-binding protein 2-like isoform X2 (XP_019262814.1)	Others	111710000	6.25	20.65	26.7352	1302
139320000	98263000	111980000	96253000	40.2	36.463	6	5	2	5	35.7	31.2	24.1	32.1	NbE44069423.1;NbD017641.1	ATP-dependent Clp protease proteolytic subunit 4, chloroplastic-like (XP_016462562.1);ATP-dependent Clp protease proteolytic subunit 4, chloroplastic-like (XP_016462562.1)	Others	111454000	4.5	30.775	26.7319	1303
112130000	123360000	104810000	104880000	37.6	26.599	3	3	3	3	18.6	19.4	18.6	22.7	NbD023648.1;NbE44072236.1;NbD030343.1	vesicle-associated protein 1-3 isoform X1 (XP_009793078.1);vesicle-associated protein 1-3 isoform X3 (XP_009597511.1);vesicle-associated protein 1-3-like isoform X1 (XP_016488608.1)	Others	111295000	3	19.825	26.7298	1304
96143000	91057000	126980000	129290000	37.7	50.32	7	6	10	8	28.9	30.5	32.9	30.5	NbD016061.1;NbE03056950.1;NbD048448.1;NbD018731.1;NbE03054941.1;NbD031984.1;NbD005442.1;NbD036816.1;NbD036060.1	UDP-glucuronate 4-epimerase 6-like (XP_016498006.1)	Others	110867500	7.75	30.7	26.7243	1305
125390000	101280000	119090000	97663000	34.1	72.362	11	9	10	6	27.9	20.1	24.1	16.7	NbD015755.1;NbE03061056.1;NbD004999.1;NbD006751.1	signal recognition particle subunit SRP72-like (XP_019233355.1);signal recognition particle subunit SRP72-like (XP_019233355.1);signal recognition particle subunit SRP72-like (XP_019233355.1)	Others	110855750	9	22.2	26.7241	1306
131840000	114460000	106120000	90677000	33.1	68.348	7	6	7	5	18.9	17.4	13.5	18.7	NbD029695.1	uncharacterized protein LOC104217264 isoform X2 (XP_009765761.1)	Others	110774250	6.25	17.125	26.723	1307
116640000	98035000	114270000	113660000	22.9	28.113	4	4	4	5	22.9	22.9	22.9	22.9	NbD014319.1;NbD002214.1	translocon-associated protein subunit alpha-like (XP_009758320.1)	Others	110651250	4.25	22.9	26.7214	1308
114630000	105190000	114490000	107930000	53.1	23.325	3	3	3	3	53.1	45.5	53.1	53.1	NbD037949.1	40S ribosomal protein S5 (XP_019243300.1)	Others	110560000	3	51.2	26.7203	1309
90431000	0	152320000	199260000	50.2	25.735	3	1	2	2	49.3	46.3	46.3	49.8	NbD024071.1	ferritin-1, chloroplastic-like (XP_016479918.1)	Others	110502750	2	47.925	26.7195	1310
114530000	115630000	100910000	109750000	47.8	20.558	4	6	4	4	42.4	47.8	47.8	42.4	NbD047160.1;NbE05063433.1;NbD000217.1	ADP-ribosylation factor-like protein 8A (XP_016490012.1);ADP-ribosylation factor-like protein 8A (XP_016490012.1);Partial, ADP-ribosylation factor-like protein 8a (XP_019262444.1)	Others	110205000	4.5	45.1	26.7156	1311
96478000	111790000	117490000	114650000	66.7	35.937	6	6	8	6	63.2	50.5	63.2	66.7	NbD049728.1	uncharacterized protein LOC107830885 isoform X1 (XP_016514049.1)	Others	110102000	6.5	60.9	26.7143	1312
100520000	117410000	109190000	112650000	62.1	29.172	1	2	2	1	58.6	49.4	47.9	54.8	NbD002277.1	V-type proton ATPase subunit D-like (XP_019267063.1)	Others	109942500	1.5	52.675	26.7122	1313
98809000	95794000	126620000	117660000	55.1	47.112	2	4	3	3	45.1	47.5	44.4	53.2	NbD053013.1;NbE03055182.1	protein disulfide isomerase-like 2-3 (XP_009804684.1)	Others	109720750	3	47.55	26.7093	1314
126480000	121490000	72129000	118400000	49.2	21.84	9	4	5	6	49.2	27.9	49.2	38.1	NbD026654.1;NbD040753.1	uncharacterized protein LOC109223487 (XP_019243361.1);uncharacterized protein LOC109223487 (XP_019243361.1)	Others	109624750	6	41.1	26.708	1315
97163000	91045000	156230000	93113000	41.7	42.24	2	4	3	1	36	31.5	27.8	31.5	NbD035191.1;NbD029233.1	mitochondrial import receptor subunit TOM40-1-like, partial (XP_009803299.1);mitochondrial import receptor subunit TOM40-1-like, partial (XP_009803299.1)	Others	109387750	2.5	31.7	26.7049	1316
121970000	96716000	124160000	94699000	29.7	35.607	4	7	6	6	21.5	29.7	25	29.7	NbD045040.1;NbD006434.1	prostaglandin E synthase 2 (XP_009589460.1);prostaglandin E synthase 2 (XP_009589460.1)	Others	109386250	5.75	26.475	26.7049	1317
113530000	117040000	102320000	104180000	19.4	115.05	8	8	6	5	12.6	10.9	11	10	NbD032650.1;NbE44070947.1;NbD007586.1	ATP-dependent zinc metalloprotease FTSH 12, chloroplastic (XP_019247707.1);ATP-dependent zinc metalloprotease FTSH 12, chloroplastic (XP_009593960.1)	Others	109267500	6.75	11.125	26.7033	1318
120560000	116730000	93903000	105820000	48	24.185	4	3	3	3	47.5	42.6	47.5	47.5	NbD015852.1	60S ribosomal protein L15-like (XP_016439656.1)	Others	109253250	3.25	46.275	26.7031	1319
109540000	115360000	113620000	97731000	16.8	40.929	5	2	4	6	11.7	11.7	11.7	16.8	NbD036045.1;NbD053193.1	uncharacterized protein LOC107804171 (XP_016483502.1);uncharacterized protein LOC107804171 (XP_016483502.1)	Others	109062750	4.25	12.975	26.7006	1320
141710000	112620000	94258000	87290000	11.1	25.035	2	1	2	2	11.1	11.1	11.1	11.1	NbE03059869.1;NbD052199.1;NbE05066738.1;NbD050276.1	Partial, transmembrane protein DDB_G0273707/DDB_G0273361-like (XP_009622844.1);Partial, transmembrane protein DDB_G0273707/DDB_G0273361-like (XP_009622844.1);transmembrane protein DDB_G0273707/DDB_G0273361-like (XP_009622844.1);transmembrane protein DDB	Others	108969500	1.75	11.1	26.6993	1321
110110000	111520000	101400000	111890000	26.6	19.578	4	2	3	3	26.6	14.1	26.6	26.6	NbD035404.1	CASP-like protein 4D1 (XP_016476696.1)	Others	108730000	3	23.475	26.6962	1322
112730000	113960000	99045000	108180000	38	69.136	6	8	4	6	27.8	30	20.4	29.1	NbD037179.1	vacuolar-sorting receptor 1-like (XP_019265724.1)	Others	108478750	6	26.825	26.6928	1323
124730000	111640000	96249000	100950000	18.8	89.381	8	7	8	5	12.9	12.9	10.9	12.9	NbD001649.1	protein ACCUMULATION AND REPLICATION OF CHLOROPLASTS 6, chloroplastic (XP_019265134.1)	Others	108392250	7	12.4	26.6917	1324
98920000	116680000	118970000	98971000	34.7	23.583	2	2	1	4	30.6	30.6	30.6	30.6	NbD016855.1;NbD002267.1	BRASSINOSTEROID INSENSITIVE 1-associated receptor kinase 1-like (XP_019230247.1);BRASSINOSTEROID INSENSITIVE 1-associated receptor kinase 1-like (XP_019230247.1)	Others	108385250	2.25	30.6	26.6916	1325
111830000	92978000	120510000	105070000	16.1	107.72	7	7	6	7	12.2	14.7	11.5	13.7	NbD017042.1	probable LRR receptor-like serine/threonine-protein kinase At4g36180 (XP_016467230.1)	Others	107597000	6.75	13.025	26.6811	1326
109080000	97257000	101850000	121890000	33.7	43.104	7	7	5	6	26.5	28.5	24.7	26.2	NbD039459.1	protein TRIGALACTOSYLDIACYLGLYCEROL 2, chloroplastic (XP_016491253.1)	Others	107519250	6.25	26.475	26.68	1327
105990000	127200000	87175000	108820000	59.7	31.918	4	5	2	3	59.3	59.3	59.3	59.3	NbD047322.1	prohibitin-1, mitochondrial-like (XP_019263325.1)	Others	107296250	3.5	59.3	26.677	1328
126250000	115020000	66067000	121570000	35.8	58.123	5	6	3	4	28.6	32.1	22.7	23.9	NbE05065515.1	cytochrome P450 98A2-like (XP_019241025.1)	CYPs	107226750	4.5	26.825	26.6761	1329
139870000	93200000	116290000	79177000	65.3	16.697	2	1	2	3	65.3	59.2	65.3	60.5	NbD042647.1;NbD024762.1	40S ribosomal protein S16 (XP_019245067.1);40S ribosomal protein S16 (XP_019245067.1)	Others	107134250	2	62.575	26.6748	1330
97408000	126160000	100560000	102610000	55.9	7.2332	3	3	3	2	55.9	55.9	55.9	55.9	NbE03056783.1;NbE05068091.1;NbD022207.1	uncharacterized protein LOC107777748 (XP_016453363.1);uncharacterized protein LOC109207381 (XP_019225834.1);Partial, uncharacterized protein LOC107777748 (XP_016453363.1)	Others	106684500	2.75	55.9	26.6688	1331
103300000	85310000	119440000	117380000	34.8	39.912	5	6	9	9	22.1	20.7	30.7	26.4	NbD014305.1;NbD051827.1	uncharacterized protein LOC107782665 isoform X1 (XP_016459051.1);uncharacterized protein LOC109227303 isoform X1 (XP_019247961.1)	Others	106357500	7.25	24.975	26.6643	1332
116790000	110200000	90754000	107440000	37.1	57.302	10	7	8	9	30.8	25.6	24.2	27.5	NbE03056791.1;NbD025305.1	glucose-1-phosphate adenylyltransferase large subunit 3, chloroplastic/amyloplastic-like (XP_016486137.1);glucose-1-phosphate adenylyltransferase large subunit 3, chloroplastic/amyloplastic-like (XP_016486137.1)	Others	106296000	8.5	27.025	26.6635	1333
108250000	91734000	126300000	98777000	29	38.711	5	5	4	8	18.9	26.9	26.9	21	NbD002691.1;NbD039345.1;NbE03055741.1;NbD036467.1;NbD048408.1;NbD033659.1	eukaryotic translation initiation factor 3 subunit H-like (XP_019266250.1);eukaryotic translation initiation factor 3 subunit H-like (XP_019266250.1);eukaryotic translation initiation factor 3 subunit H-like (XP_019266250.1);eukaryotic translation initi	Others	106265250	5.5	23.425	26.6631	1334
109820000	97755000	96714000	118650000	39.6	29.339	4	2	3	5	38.5	39.6	39.6	39.6	NbD010683.1	chlorophyll a-b binding protein 8, chloroplastic (XP_016494434.1)	Others	105734750	3.5	39.325	26.6559	1335
112610000	123020000	88969000	97850000	36	47.881	6	6	5	9	21.2	21.2	18.7	23.4	NbD040046.1;NbE44070977.1;NbE03057577.1;NbD040685.1;NbD040604.1	dnaJ homolog 1, mitochondrial-like (XP_009783909.1)	Others	105612250	6.5	21.125	26.6542	1336
121320000	90707000	127010000	83409000	10.2	17.405	2	2	2	2	10.2	10.2	10.2	10.2	NbD015767.1;NbD006300.1	uncharacterized protein LOC107763816 (XP_016437831.1);uncharacterized protein LOC107763816 (XP_016437831.1)	Others	105611500	2	10.2	26.6542	1337
112580000	90249000	112770000	106220000	21.3	46.743	6	4	4	5	18.1	21.3	18.1	18.1	NbD030614.1	glucan endo-1,3-beta-D-glucosidase-like isoform X2 (XP_019250112.1)	Others	105454750	4.75	18.9	26.652	1338
105130000	94914000	100260000	119010000	38.1	33.174	1	2	2	1	18.9	18.9	18.9	18.9	NbD021769.1;NbD021768.1	probable xyloglucan endotransglucosylase/hydrolase protein 7 (XP_019253375.1);probable xyloglucan endotransglucosylase/hydrolase protein 6 (XP_019225235.1)	Others	104828500	1.5	18.9	26.6435	1339
90064000	126190000	100270000	102270000	34.6	46.533	7	4	5	5	21.7	24.4	21.7	24.6	NbD034424.1	eukaryotic translation initiation factor 3 subunit M-like (XP_009798023.1)	Others	104698500	5.25	23.1	26.6417	1340
117200000	101720000	106350000	93333000	18.4	50.151	6	7	3	4	18.2	18.2	13.7	15.8	NbD046327.1	ras GTPase-activating protein-binding protein 2-like (XP_016477862.1)	Others	104650750	5	16.475	26.641	1341
120130000	97177000	93693000	107570000	16.4	109.66	4	5	4	4	9.2	5.9	6.3	7.5	NbD042826.1;NbE03061179.1;NbD044580.1	chaperone protein ClpB3, chloroplastic-like (XP_016452887.1);chaperone protein ClpB3, chloroplastic-like (XP_016452887.1);chaperone protein ClpB3, chloroplastic-like (XP_016452887.1)	Others	104642500	4.25	7.225	26.6409	1342
115990000	110830000	85062000	106320000	33.6	15.55	3	3	2	3	33.6	33.6	24.8	24.8	NbD015859.1	uncharacterized protein LOC109227322 (XP_019247983.1)	Others	104550500	2.75	29.2	26.6396	1343
100650000	103980000	103500000	109030000	21.8	63.254	7	6	5	6	12.6	15.7	9	14	NbD025141.1;NbD013327.1	ketol-acid reductoisomerase, chloroplastic (XP_019250546.1);ketol-acid reductoisomerase, chloroplastic-like (XP_016455731.1)	Others	104290000	6	12.825	26.636	1344
117270000	108850000	99686000	91020000	41.8	137.03	4	5	4	3	30.9	31.6	26.3	31.4	NbE44072991.1	coatomer subunit alpha-1-like (XP_019258380.1)	Others	104206500	4	30.05	26.6349	1345
116970000	124930000	77325000	96683000	48	24.185	2	2	2	3	47.5	42.6	47.5	47.5	NbD018483.1	60S ribosomal protein L15-like (XP_016439656.1)	Others	103977000	2.25	46.275	26.6317	1346
103140000	108370000	93682000	109670000	34.9	11.134	2	3	2	3	34.9	34.9	34.9	34.9	NbD034645.1	mitochondrial import receptor subunit TOM9-2 (XP_019263515.1)	Others	103715500	2.5	34.9	26.6281	1347
96275000	93056000	105320000	120210000	24.3	36.278	4	3	4	4	16.3	16	20	20.3	NbD006294.1;NbD018219.1	protein bem46 isoform X1 (XP_019234130.1);protein bem46 isoform X1 (XP_019234130.1)	Others	103715250	3.75	18.15	26.6281	1348
114030000	85640000	101270000	113700000	18.3	80.505	5	7	5	7	13.2	16.8	18.3	18.3	NbE03054159.1;NbD010882.1	monosaccharide-sensing protein 2-like isoform X1 (XP_019233337.1);monosaccharide-sensing protein 2-like isoform X1 (XP_019233337.1)	Others	103660000	6	16.65	26.6273	1349
86882000	105100000	108290000	114280000	53.7	15.043	2	2	2	2	35.8	35.8	53.7	53.7	NbD040798.1	cytochrome b5-like (XP_016505311.1)	Others	103638000	2	44.75	26.627	1350
101420000	104260000	86128000	122650000	22.6	82.849	9	8	6	7	16.2	16.8	15.8	13.3	NbD048785.1	uncharacterized abhydrolase domain-containing protein DDB_G0269086-like (XP_009803449.1)	Others	103614500	7.5	15.525	26.6267	1351
115210000	84432000	103400000	110780000	31.6	25.92	4	3	5	9	31.6	21.2	24.7	31.6	NbD049163.1;NbD043166.1	protein HHL1, chloroplastic (XP_019254439.1);protein HHL1, chloroplastic (XP_019254439.1)	Others	103455500	5.25	27.275	26.6244	1352
81005000	80998000	110080000	140320000	25.4	85.921	6	3	6	7	16	15.7	17.8	21.2	NbE03055246.1;NbD019899.1;NbE05064777.1	neutral ceramidase-like (XP_019245775.1);neutral ceramidase-like (XP_019245775.1);neutral ceramidase-like (XP_019245775.1)	Others	103100750	5.5	17.675	26.6195	1353
100650000	100330000	99751000	110230000	73.9	11.343	8	5	5	7	73.9	73.9	73.9	73.9	NbD034315.1	60S acidic ribosomal protein P1-like (XP_016458705.1)	Others	102740250	6.25	73.9	26.6144	1354
85087000	128350000	96280000	100890000	35.5	94.974	4	3	3	5	24.2	26.1	20.8	28	NbD044971.1;NbE05063132.1	26S proteasome non-ATPase regulatory subunit 2 homolog A-like (XP_019249413.1);26S proteasome non-ATPase regulatory subunit 2 homolog A-like (XP_019249413.1)	Others	102651750	3.75	24.775	26.6132	1355
92070000	110370000	107700000	99534000	74.7	18.425	3	2	1	1	70.3	45.6	55.7	65.8	NbD023675.1	probable NADH dehydrogenase [ubiquinone] 1 alpha subcomplex subunit 12 (XP_019223605.1)	Others	102418500	1.75	59.35	26.6099	1356
102500000	80151000	126570000	99656000	23.6	68.67	2	5	5	4	13.9	8.2	15	18.4	NbD051145.1;NbD024328.1;NbD036963.1	protein S-acyltransferase 24 (XP_019255989.1);protein S-acyltransferase 24 (XP_019255989.1)	Others	102219250	4	13.875	26.6071	1357
103450000	90718000	118270000	96250000	50.9	75.178	5	4	3	3	48.8	44.6	48.8	47.6	NbE05062895.1;NbD023414.1	dolichyl-diphosphooligosaccharide--protein glycosyltransferase subunit 2-like (XP_019227518.1)	Others	102172000	3.75	47.45	26.6064	1358
97661000	88685000	103730000	118610000	31.1	51.261	6	10	4	9	26.7	26.7	26.7	26.7	NbD051364.1	D-glycerate 3-kinase, chloroplastic-like (XP_016496072.1)	Others	102171500	7.25	26.7	26.6064	1359
103380000	93720000	105150000	106250000	15.2	24.091	4	4	3	2	15.2	15.2	15.2	15.2	NbD025983.1;NbD002070.1	transmembrane emp24 domain-containing protein p24delta3-like (XP_016501494.1);transmembrane emp24 domain-containing protein p24delta3-like (XP_016501494.1)	Others	102125000	3.25	15.2	26.6058	1360
92784000	90839000	134100000	90327000	22	132.39	5	4	3	8	9.2	12.7	9.4	12.2	NbE03055564.1;NbD011233.1	alpha-mannosidase 2 (XP_019223677.1);alpha-mannosidase 2 (XP_019223677.1)	Others	102012500	5	10.875	26.6042	1361
93168000	90402000	122030000	102370000	20.8	96.708	5	4	3	7	14	20.8	13.9	16.1	NbE05064351.1;NbD040156.1;NbD027854.1	receptor-like protein kinase FERONIA (XP_009791682.1);receptor-like protein kinase FERONIA (XP_009791682.1);receptor-like protein kinase FERONIA (XP_009791682.1)	Others	101992500	4.75	16.2	26.6039	1362
100230000	134000000	89005000	84617000	34	26.813	7	5	6	5	34	34	24.3	29.8	NbD044683.1	intracellular ribonuclease LX-like (XP_009793099.1)	Others	101963000	5.75	30.525	26.6035	1363
86598000	123290000	105240000	92314000	20.4	29.041	4	3	3	3	17.5	17.8	20.4	20.4	NbE05065736.1;NbD015059.1;NbD052433.1	small nuclear ribonucleoprotein-associated protein B-like (XP_019261449.1);small nuclear ribonucleoprotein-associated protein B-like (XP_009772619.1);small nuclear ribonucleoprotein-associated protein B-like (XP_016507478.1)	Others	101860500	3.25	19.025	26.602	1364
108020000	119110000	84250000	95606000	56.6	13.546	3	3	4	5	20.5	27.9	35.2	42.6	NbD013286.1	thioredoxin H-type 1-like (XP_016468113.1)	Others	101746500	3.75	31.55	26.6004	1365
87019000	130790000	96992000	91577000	27.7	44.803	5	6	6	4	17.5	22.9	18.2	22.9	NbD003085.1;NbE03056120.1	Partial, dihydrolipoyllysine-residue succinyltransferase component of 2-oxoglutarate dehydrogenase complex 2, mitochondrial-like (XP_009766827.1);dihydrolipoyllysine-residue succinyltransferase component of 2-oxoglutarate dehydrogenase complex 2, mitochon	Others	101594500	5.25	20.375	26.5982	1366
117610000	97727000	81955000	108750000	35.3	25.545	3	7	2	6	35.3	35.3	35.3	26.8	NbE03056905.1	rhodanese-like domain-containing protein 9, chloroplastic (XP_016498374.1)	Others	101510500	4.5	33.175	26.5971	1367
110740000	102940000	89768000	101950000	44.4	44.651	7	9	6	5	35.7	33.4	34.4	34.2	NbE44072555.1;NbD008759.1	PTI1-like tyrosine-protein kinase 3 isoform X1 (XP_009768835.1);PTI1-like tyrosine-protein kinase 3 isoform X1 (XP_009768835.1)	Others	101349500	6.75	34.425	26.5948	1368
100870000	111040000	92480000	100640000	18.1	96.212	7	5	8	5	9.3	9.3	15.9	11.8	NbD009475.1	protein DEFECTIVE IN EXINE FORMATION 1-like isoform X1 (XP_016487234.1)	Others	101257500	6.25	11.575	26.5935	1369
88498000	111530000	94475000	109860000	29.5	46.972	7	6	2	6	25.6	22.8	17.1	16	NbD008990.1	aspartyl protease AED3-like (XP_019253164.1)	Others	101090750	5.25	20.375	26.5911	1370
112520000	75959000	111920000	103660000	18.6	54.208	6	5	5	6	9	12.2	9.4	9.4	NbD010864.1;NbE05063780.1;NbD024150.1	sucrose transport protein-like (XP_016515070.1);sucrose transport protein-like (XP_016515070.1);sucrose transport protein-like (XP_016515070.1)	Others	101014750	5.5	10	26.59	1371
98743000	100320000	106480000	98187000	13.6	49.735	2	2	4	5	9.9	13.6	13.6	13.6	NbD021980.1	7-dehydrocholesterol reductase-like (XP_016480318.1)	Others	100932500	3.25	12.675	26.5888	1372
107900000	128960000	70266000	96458000	63.4	70.998	3	6	3	5	60	56.2	55.1	63.3	NbD048169.1	heat shock cognate 70 kDa protein 2-like (XP_016478491.1)	Others	100896000	4.25	58.65	26.5883	1373
100430000	83453000	108300000	110630000	29.3	68.731	6	5	5	10	22.6	20.8	19.3	26.5	NbD012506.1	cleft lip and palate transmembrane protein 1 homolog isoform X1 (XP_018624714.1)	Others	100703250	6.5	22.3	26.5855	1374
121160000	152010000	0	128040000	41.8	73.461	1	2	1	3	37.8	33.7	37.4	39.1	NbD027995.1;NbD031381.2	long chain acyl-CoA synthetase 4-like (XP_016501799.1)	Others	100302500	1.75	37	26.5798	1375
97331000	128550000	90199000	84494000	37.5	17.696	2	2	2	4	37.5	37.5	37.5	37.5	NbD046449.1;NbD024728.1;NbD024727.1;NbE03054329.1	pathogenesis-related protein STH-2-like (XP_019242555.1);pathogenesis-related protein STH-2-like (XP_016505158.1);pathogenesis-related protein STH-2-like (XP_009793804.1)	Others	100143500	2.5	37.5	26.5775	1376
82839000	146290000	116070000	54629000	22.2	84.959	6	2	4	5	10.5	6.2	9.2	10	NbE05067560.1;NbD037800.1;NbD011608.1	pyrophosphate-energized membrane proton pump 2 isoform X1 (XP_009763472.1);pyrophosphate-energized membrane proton pump 2 isoform X1 (XP_009763472.1);pyrophosphate-energized membrane proton pump 2 isoform X1 (XP_009763472.1)	Others	99957000	4.25	8.975	26.5748	1377
82547000	87657000	123840000	104590000	15.4	131.35	6	6	8	3	10.4	11.1	10.4	9.1	NbE05066380.1;NbD033023.1	carbamoyl-phosphate synthase large chain, chloroplastic-like (XP_016505383.1);carbamoyl-phosphate synthase large chain, chloroplastic-like (XP_009758475.1)	Others	99658500	5.75	10.25	26.5705	1378
99432000	97943000	100730000	100480000	39.2	41.809	9	10	5	9	38.7	32.9	38.7	37.1	NbD044320.1;NbD006552.1	uroporphyrinogen decarboxylase, chloroplastic-like (XP_019228983.1);uroporphyrinogen decarboxylase, chloroplastic-like isoform X1 (XP_016443353.1)	Others	99646250	8.25	36.85	26.5703	1379
88902000	86857000	96160000	126320000	40.6	48.423	8	4	11	14	32	29.7	34.7	40.6	NbD051925.1	IAA-amino acid hydrolase ILR1-like 4 (XP_019233578.1)	Others	99559750	9.25	34.25	26.5691	1380
100280000	111410000	96444000	89875000	59.7	23.725	7	6	8	4	52.9	50	53.4	55.8	NbD031589.1;NbD037388.1	60S ribosomal protein L13-1-like (XP_019223630.1);60S ribosomal protein L13-1-like (XP_019223630.1)	Others	99502250	6.25	53.025	26.5682	1381
97304000	106860000	91182000	102300000	45	37.507	5	3	5	3	31.5	20.3	23.2	23.2	NbD033374.1	adenosine kinase 2 (XP_016514644.1)	Others	99411500	4	24.55	26.5669	1382
91604000	145930000	90489000	69109000	19	34.981	3	3	1	3	12	19	19	19	NbE03059859.1;NbD046404.1	blue copper protein-like (XP_019234792.1);blue copper protein-like (XP_019234792.1)	Others	99283000	2.5	17.25	26.565	1383
92414000	92741000	119080000	91303000	37.8	65.443	5	7	7	2	26.7	27.4	29.2	19.3	NbD031076.1	eukaryotic translation initiation factor 3 subunit D-like (XP_019237962.1)	Others	98884500	5.25	25.65	26.5592	1384
127590000	193280000	74349000	0	24.9	17.023	3	2	2	1	24.9	24.9	24.9	10.7	NbD026331.1;NbD004959.1	plastocyanin A/A (XP_009776940.1);chloroplast plastocyanin precursor (ACV32157.1)	Others	98804750	2	21.35	26.5581	1385
88359000	93754000	101530000	111420000	22.8	77.103	4	5	6	5	20.1	15	15	18.1	NbE05065723.1;NbD028972.1	translation initiation factor eIF-2B subunit epsilon (XP_019231876.1);translation initiation factor eIF-2B subunit epsilon (XP_019231876.1)	Others	98765750	5	17.05	26.5575	1386
117470000	99253000	102150000	75093000	30.1	33.115	5	4	5	5	23.9	23.9	23.9	23.9	NbD005184.1;NbD013187.1	probable pyridoxal 5-phosphate synthase subunit PDX1 (XP_019262270.1);Partial, probable pyridoxal 5-phosphate synthase subunit PDX1 (XP_019262270.1)	Others	98491500	4.75	23.9	26.5535	1387
80863000	102460000	119040000	90003000	35	56.296	9	3	5	8	24.7	15.6	20.4	19	NbD020626.1;NbE03056328.1;NbE03056329.1;NbE03054293.1;NbD036334.1;NbD018559.1;NbD038993.1;NbD036333.1	serine carboxypeptidase-like (XP_019248753.1);serine carboxypeptidase-like (XP_019248753.1)	Others	98091500	6.25	19.925	26.5476	1388
100870000	92327000	100080000	98908000	13.4	108.27	7	6	4	5	12	9.9	9.6	12	NbD028301.1;NbE05065069.1;NbD028877.1	translation initiation factor IF-2, chloroplastic-like (XP_016514188.1);translation initiation factor IF-2, chloroplastic-like (XP_016514188.1);translation initiation factor IF-2, chloroplastic-like (XP_016514188.1)	Others	98046250	5.5	10.875	26.547	1389
106110000	89420000	108440000	87427000	59.3	40.515	3	4	4	4	59.3	59.3	56.1	59.3	NbD012011.1	peroxisomal (S)-2-hydroxy-acid oxidase (XP_019251654.1)	Others	97849250	3.75	58.5	26.5441	1390
104100000	89452000	128290000	69223000	23	40.284	6	4	5	6	17.5	17.5	23	23	NbD013278.1;NbD036037.1	cysteine proteinase 15A-like (XP_009776238.1);cysteine proteinase 15A-like (XP_009776238.1)	Others	97766250	5.25	20.25	26.5428	1391
110030000	109130000	69042000	102820000	35.8	57.9	5	7	5	4	25.7	27	14.5	18.6	NbD001279.1;NbE05066063.1;NbD035127.1;NbE05066966.1;NbE44072876.1	protoporphyrinogen oxidase, chloroplastic isoform X1 (XP_009763738.1);protoporphyrinogen oxidase, chloroplastic isoform X1 (XP_009763738.1);protoporphyrinogen oxidase, chloroplastic isoform X1 (XP_009763738.1);protoporphyrinogen oxidase, chloroplastic i	Others	97755500	5.25	21.45	26.5427	1392
100160000	56719000	113180000	118420000	21.4	121.79	4	5	5	5	9.9	7.4	8.7	9.4	NbD040723.1;NbD038952.1	cellulose synthase A catalytic subunit 1 [UDP-forming]-like (XP_016460309.1);cellulose synthase A catalytic subunit 1 [UDP-forming]-like (XP_016460309.1)	Others	97119750	4.75	8.85	26.5333	1393
106450000	94491000	84935000	102360000	34.8	64.047	7	7	5	6	29.8	33.3	33.3	33.3	NbE05064488.1;NbD050317.1	uncharacterized protein LOC109219694 (XP_019239714.1);uncharacterized protein LOC109219694 (XP_019239714.1)	Others	97059000	6.25	32.425	26.5324	1394
183450000	83308000	75951000	45440000	42.2	21.958	6	3	5	3	31.2	27.1	42.2	26.1	NbD015420.1	30S ribosomal protein S6 alpha, chloroplastic-like (XP_019243116.1)	Others	97037250	4.25	31.65	26.532	1395
106690000	93641000	93448000	92858000	12.7	53.034	5	6	2	6	12.5	12.5	7.1	7.3	NbD019450.1	sugar transporter ERD6-like 4 (XP_019234596.1)	Others	96659250	4.75	9.85	26.5264	1396
86241000	102860000	92741000	104630000	26.2	79.373	6	10	5	5	15	16.3	17.6	15.7	NbE44071777.1;NbD004628.1	protein CASP-like (XP_009616229.1);Partial, protein CASP-like (XP_009616229.1)	Others	96618000	6.5	16.15	26.5258	1397
72621000	93349000	102250000	117060000	18.8	38.13	3	2	3	4	18.8	18.8	18.8	18.8	NbE05065355.1;NbE44073370.1;NbD045400.1;NbE05064543.1;NbE03053515.1;NbE03062688.1;NbD001681.1	Partial, uncharacterized protein LOC109235942 (XP_019257731.1)	Others	96320000	3	18.8	26.5213	1398
90984000	94203000	101320000	98119000	27.1	93.152	6	7	3	7	12.4	20.2	19.6	15.4	NbD017508.1	beta-adaptin-like protein A (XP_009785704.1)	Others	96156500	5.75	16.9	26.5189	1399
98583000	92436000	99950000	93382000	27	80.503	8	7	8	9	17.3	17.6	14.2	19.9	NbD048023.1;NbE03056264.1	ABC transporter G family member 7-like isoform X1 (XP_016484986.1);ABC transporter G family member 7-like isoform X2 (XP_016484987.1)	Others	96087750	8	17.25	26.5178	1400
84969000	144110000	82326000	72925000	23.7	81.513	2	3	5	2	11.8	9.8	14.8	11.6	NbE03057305.1;NbD006418.1	pentatricopeptide repeat-containing protein At2g37230-like (XP_016445152.1);pentatricopeptide repeat-containing protein At2g37230-like (XP_016445152.1)	Others	96082500	3	12	26.5178	1401
83787000	96564000	105610000	97974000	35.9	24.645	6	5	7	9	35.9	21.2	35.9	35.9	NbD020929.1;NbD001888.1;NbD029936.1;NbD019451.1	6,7-dimethyl-8-ribityllumazine synthase, chloroplastic-like (XP_009764059.1)	Others	95983750	6.75	32.225	26.5163	1402
83553000	75465000	120260000	104590000	24.5	74.357	3	4	5	4	15.4	24.5	17.8	19.2	NbD012386.1	transmembrane 9 superfamily member 11 (XP_019266187.1)	Others	95967000	4	19.225	26.516	1403
105490000	101330000	76264000	100180000	23	34.762	4	7	4	5	18.4	23	23	18.4	NbD011319.1;NbE05065339.1;NbE44070305.1	secretory carrier-associated membrane protein 2-like (XP_019235646.1);secretory carrier-associated membrane protein 2-like (XP_016443399.1);secretory carrier-associated membrane protein 2-like (XP_016443399.1)	Others	95816000	5	20.7	26.5138	1404
98881000	92149000	89889000	102150000	38.8	18.913	4	5	4	5	34.1	34.1	38.8	34.1	NbD047125.1;NbD032629.1	probable glutathione peroxidase 5 (XP_016492472.1)	Others	95767250	4.5	35.275	26.513	1405
82457000	75981000	112980000	110530000	16.9	20.084	2	5	2	2	13.2	16.9	13.2	13.2	NbD029061.1;NbD016232.1	uncharacterized protein LOC107771029 (XP_016445843.1);uncharacterized protein LOC107771029 (XP_016445843.1)	Others	95487000	2.75	14.125	26.5088	1406
94988000	105480000	87722000	93067000	48.3	54.042	3	6	2	4	13.7	17.2	17.6	22.7	NbE44071593.1;NbD020002.1	long chain base biosynthesis protein 2a (XP_016488956.1);long chain base biosynthesis protein 2a (XP_016488956.1)	Others	95314250	3.75	17.8	26.5062	1407
105430000	92007000	100610000	82426000	23.1	88.204	5	6	4	6	15.8	17.4	15.7	15.7	NbD030619.1;NbE03059857.1;NbD044251.1	elongation factor G-2, chloroplastic (XP_019243766.1);elongation factor G-2, chloroplastic (XP_009793832.1);elongation factor G-2, chloroplastic (XP_009793832.1)	Others	95118250	5.25	16.15	26.5032	1408
88561000	104970000	72472000	114340000	37.3	22.105	5	3	4	4	37.3	21.8	37.3	28.5	NbE05065213.1;NbD033086.1;NbE03060805.1	phosphoprotein ECPP44-like (XP_019227404.1);phosphoprotein ECPP44-like (XP_019227404.1);phosphoprotein ECPP44-like (XP_019227404.1)	Others	95085750	4	31.225	26.5027	1409
82513000	69977000	125610000	101540000	41.5	17.501	2	3	4	4	41.5	41.5	41.5	41.5	NbD052015.1	universal stress protein PHOS34-like (XP_019238982.1)	Others	94910000	3.25	41.5	26.5001	1410
89796000	97680000	84050000	108080000	44.1	45.576	7	5	2	7	34.9	28	24.3	24.1	NbE03054211.1;NbD050770.1;NbE44072006.1;NbE44070064.1;NbD003363.1;NbE03056034.1;NbD017065.1	mannose-1-phosphate guanyltransferase alpha-B (XP_019252074.1);mannose-1-phosphate guanyltransferase alpha-B-like (XP_016448158.1);mannose-1-phosphate guanyltransferase alpha-B-like isoform X2 (XP_009777435.1)	Others	94901500	5.25	27.825	26.4999	1411
97346000	97096000	95636000	89514000	24	49.882	3	3	2	3	12.7	8.4	12.7	7.5	NbD047233.1;NbD044075.1	ruvB-like protein 1 (XP_016506574.1)	Others	94898000	2.75	10.325	26.4999	1412
88564000	96837000	94561000	99403000	33.6	32.916	4	6	3	3	20.3	17.3	14.9	14.9	NbD046389.1	gamma-soluble NSF attachment protein (XP_019259025.1)	Others	94841250	4	16.85	26.499	1413
89847000	97145000	97615000	94532000	57.1	10.904	5	4	3	6	54.1	54.1	55.1	57.1	NbD007165.1;NbD029696.1	cysteine proteinase inhibitor A-like (XP_019224001.1);cysteine proteinase inhibitor A-like (XP_016435174.1)	Others	94784750	4.5	55.1	26.4982	1414
95068000	74718000	102430000	105700000	60.5	13.82	4	2	2	4	60.5	26.6	46	46	NbD039705.1;NbD011842.1	uncharacterized protein At4g28440-like (XP_009784162.1);uncharacterized protein At4g28440-like (XP_009784162.1)	Others	94479000	3	44.775	26.4935	1415
93998000	88489000	108800000	86168000	30.8	67.34	2	6	4	7	12.6	17.5	23.3	21.6	NbD024401.1	formate--tetrahydrofolate ligase (XP_019227859.1)	Others	94363750	4.75	18.75	26.4917	1416
92451000	88473000	104350000	92043000	47.3	20.566	4	5	4	5	47.3	41.8	47.3	41.8	NbD011272.1;NbD014620.1;NbE05068004.1;NbE03058817.1	Partial, ADP-ribosylation factor 1 (XP_016482972.1);ADP-ribosylation factor 1 (XP_016482972.1)	Others	94329250	4.5	44.55	26.4912	1417
94853000	78027000	103030000	100600000	45	21.513	3	3	3	3	32.5	45	28.5	30	NbD005756.1;NbD052769.1	ras-related protein RABF1 (XP_016472024.1);ras-related protein RABF1 (XP_016472024.1)	Others	94127500	3	34	26.4881	1418
87221000	86907000	112390000	88956000	53.1	73.569	4	4	4	6	48.4	51.1	49.5	50.1	NbE03060328.1	luminal-binding protein 4 (XP_019228921.1)	Others	93868500	4.5	49.775	26.4841	1419
89377000	88980000	89145000	106770000	29.9	58.804	5	6	6	5	18.3	18.1	16	13.6	NbD008195.1	phospho-2-dehydro-3-deoxyheptonate aldolase 2, chloroplastic-like (XP_019260275.1)	Others	93568000	5.5	16.5	26.4795	1420
113830000	90185000	70593000	99528000	29.4	55.169	7	4	2	4	19	16	26.9	17.2	NbD037038.1	lipoamide acyltransferase component of branched-chain alpha-keto acid dehydrogenase complex, mitochondrial-like (XP_016459537.1)	Others	93534000	4.25	19.775	26.479	1421
87946000	91774000	98736000	94721000	35.9	55.419	9	7	6	8	27.1	26.1	20.5	32.6	NbD014053.1	sterol 14-demethylase-like (XP_016454824.1)	Others	93294250	7.5	26.575	26.4753	1422
94119000	70787000	118520000	89056000	15.6	217.66	5	3	6	3	7.1	6.7	7.5	5.7	NbD021035.1	callose synthase 10 (XP_019243499.1)	Others	93120500	4.25	6.75	26.4726	1423
97449000	101430000	83741000	89582000	22.5	57.239	4	6	5	7	17.9	18.5	14.2	17.9	NbD041088.1;NbD012685.1	glucose-1-phosphate adenylyltransferase small subunit, chloroplastic/amyloplastic (XP_016477519.1);glucose-1-phosphate adenylyltransferase small subunit, chloroplastic/amyloplastic-like (XP_016449685.1)	Others	93050500	5.5	17.125	26.4715	1424
120090000	90375000	83829000	76871000	34.2	29.575	7	4	5	3	30.2	27.3	23.4	27.3	NbE05064533.1	binding partner of ACD11 1-like (XP_016504333.1)	Others	92791250	4.75	27.05	26.4675	1425
97110000	83648000	96988000	93265000	37.4	17.633	3	2	4	3	26.5	21.9	26.5	20	NbD043316.1	15 kDa selenoprotein (XP_019233668.1)	Others	92752750	3	23.725	26.4669	1426
87727000	87360000	90085000	105660000	49.7	21.055	4	5	5	4	45.5	45.5	45.5	45.5	NbD022841.1;NbD011290.1	vacuolar protein sorting-associated protein 29-like (XP_019247893.1);vacuolar protein sorting-associated protein 29-like (XP_019247893.1)	Others	92708000	4.5	45.5	26.4662	1427
84770000	92467000	121590000	70900000	16.6	70.102	2	3	4	4	9.3	10	11.6	14.7	NbD024818.1;NbE05067442.1;NbE44073109.1;NbD044294.1	glycine--tRNA ligase 1, mitochondrial-like (XP_009780577.1);glycine--tRNA ligase 1, mitochondrial-like (XP_009780577.1);glycine--tRNA ligase 1, mitochondrial-like (XP_009780577.1)	Others	92431750	3.25	11.4	26.4619	1428
88337000	100900000	93585000	85966000	21.4	54.119	5	5	6	5	12.2	16.8	15.4	15.8	NbD023985.1;NbD030631.1;NbD050956.1;NbD043812.1;NbD028441.1;NbD015156.1;NbD023906.1	DUF21 domain-containing protein At4g14240-like (XP_016465661.1);DUF21 domain-containing protein At4g14240-like (XP_019253486.1)	Others	92197000	5.25	15.05	26.4582	1429
116120000	94532000	89939000	66359000	54.7	105.02	2	3	1	3	52.8	50.6	50.6	51.7	NbD005345.1;NbE05063837.1	plasma membrane ATPase 2 (XP_016457714.1);plasma membrane ATPase 2 (XP_016457714.1)	Others	91737500	2.25	51.425	26.451	1430
103410000	78544000	92238000	92416000	39.1	40.131	6	5	8	7	26.1	26.1	36.4	25.1	NbD033404.1;NbD049076.1	cell division protein FtsY homolog, chloroplastic (XP_018625091.1);cell division protein FtsY homolog, chloroplastic (XP_018625091.1)	Others	91652000	6.5	28.425	26.4497	1431
86822000	116090000	71891000	91213000	26	19.675	4	4	3	3	26	26	26	20.9	NbD032831.1	lipoxygenase homology domain-containing protein 1-like (XP_016506888.1)	Others	91504000	3.5	24.725	26.4473	1432
87118000	92210000	92712000	93408000	42	64.845	5	4	5	6	24.8	25.1	24.8	29.3	NbD050982.1	serine/threonine-protein phosphatase 2A 65 kDa regulatory subunit A beta isoform-like (XP_019248199.1)	Others	91362000	5	26	26.4451	1433
79443000	93856000	93463000	98679000	37.6	22.335	5	4	2	4	23.3	22.3	23.3	21.3	NbD023085.1;NbD007727.1	glycolipid transfer protein 1 (XP_019248289.1);glycolipid transfer protein 1 (XP_019248289.1)	Others	91360250	3.75	22.55	26.4451	1434
82535000	93009000	89025000	100050000	48.6	42.276	5	5	7	7	23.5	31.2	33	38.4	NbD050476.1	SEC12-like protein 2 (XP_019250090.1)	Others	91154750	6	31.525	26.4418	1435
87710000	102840000	97943000	75476000	19.9	57.559	5	5	5	5	18.3	16.8	16.8	16.8	NbD041770.1	cytochrome P450 84A1-like (XP_019239417.1)	CYPs	90992250	5	17.175	26.4392	1436
92729000	86520000	87598000	97010000	22.1	65.495	4	4	4	4	15.9	15.4	12.8	14.9	NbD041134.1	aldehyde dehydrogenase 22A1 (XP_009788585.1)	Others	90964250	4	14.75	26.4388	1437
81336000	90640000	109210000	81511000	30.2	68.015	4	6	5	7	15.3	20.8	19.4	20.2	NbE05066964.1;NbD035122.1;NbE44069935.1	protein ABC transporter 1, mitochondrial (XP_019224716.1);protein ABC transporter 1, mitochondrial (XP_019224716.1);protein ABC transporter 1, mitochondrial (XP_019224716.1)	Others	90674250	5.5	18.925	26.4342	1438
100860000	82187000	88170000	91179000	7	51.061	2	3	1	2	3.5	7	3.5	3.5	NbD031890.1;NbE03054127.1;NbD024896.1;NbE03056310.1;NbD002690.1;NbD002012.1;NbE03056714.1;NbD040887.1;NbE03058846.1;NbD000441.1;NbD035842.1;NbD029413.1;NbD033462.1;NbD043514.1;NbE44073232.1;NbE03061790.1;NbE05067111.1;NbD005646.1;NbD002406.1;NbD011812.1;NbD013590.1;NbD036823.1;NbE03053960.1;NbE03055216.1;NbE03059124.1	probable receptor-like protein kinase At5g47070 isoform X1 (XP_018627553.1);probable receptor-like protein kinase At5g47070 isoform X1 (XP_016476541.1)	Others	90599000	2	4.375	26.433	1439
91375000	80921000	97038000	92894000	32.4	24.245	3	3	3	4	32.4	24.4	19.6	19.6	NbD027068.1;NbD042443.1	peroxiredoxin-2E-2, chloroplastic-like (XP_019250553.1);peroxiredoxin-2E-2, chloroplastic-like (XP_009774055.1)	Others	90557000	3.25	24	26.4323	1440
79143000	79317000	110660000	92621000	22.6	99.184	6	5	3	7	15.7	14.1	15.5	20.8	NbD033381.1	endoplasmic reticulum metallopeptidase 1-like (XP_016448208.1)	Others	90435250	5.25	16.525	26.4304	1441
105770000	72795000	95266000	87296000	28.4	69.005	7	5	7	7	19.8	16	15.5	21	NbD016647.1;NbD028544.1;NbE05066832.1;NbD051143.1	SEC1 family transport protein SLY1-like (XP_016512515.1);SEC1 family transport protein SLY1-like (XP_016512515.1)	Others	90281750	6.5	18.075	26.4279	1442
66993000	98565000	95471000	99442000	20.4	76.588	6	6	3	5	12.7	12.5	10.9	11.7	NbD021269.1	dnaJ protein ERDJ2A-like (XP_019226470.1)	Others	90117750	5	11.95	26.4253	1443
101570000	117720000	72177000	67851000	58.5	25.301	1	1	1	2	57.6	58.5	58.5	58.5	NbE44071949.1	60S ribosomal protein L6-like (XP_019245444.1)	Others	89829500	1.25	58.275	26.4207	1444
162420000	0	106020000	90166000	23.8	8.4638	1	1	2	2	23.8	10.7	23.8	23.8	NbE03056976.1;NbD040351.1;NbD036717.1;NbD042654.1	protein transport protein Sec61 subunit beta-like (XP_016497151.1);protein transport protein Sec61 subunit beta-like (XP_016497151.1);protein transport protein Sec61 subunit beta-like (XP_016497151.1);protein transport protein Sec61 subunit beta-like (	Others	89651500	1.5	20.525	26.4178	1445
70217000	88506000	97479000	102240000	28.9	83.146	5	6	8	10	18.1	12.6	20.8	21.8	NbE03059530.1;NbD041614.1;NbD048224.1	subtilisin-like protease SBT5.6 (XP_019265394.1);subtilisin-like protease SBT5.6 (XP_019265394.1);subtilisin-like protease SBT5.6 (XP_016457964.1)	Others	89610500	7.25	18.325	26.4172	1446
75049000	73007000	91460000	118220000	23.9	15.412	1	2	3	3	23.9	23.9	23.9	23.9	NbE03058375.1;NbD042307.1;NbD013645.1	photosystem I subunit O-like (XP_019260195.1);photosystem I subunit O-like (XP_019260195.1);photosystem I subunit O-like (XP_019260195.1)	Others	89434000	2.25	23.9	26.4143	1447
82408000	74723000	106650000	93927000	40.2	38.935	7	2	4	6	26.8	20.2	26.8	24.8	NbD030941.1	glucan endo-1,3-beta-glucosidase, acidic isoform GL161 (XP_009801409.1)	Others	89427000	4.75	24.65	26.4142	1448
111930000	86633000	78020000	80719000	50.1	62.415	2	1	2	2	28.7	32.7	32	35.5	NbD035529.1	protein TIC 55, chloroplastic (XP_019261560.1)	Others	89325500	1.75	32.225	26.4126	1449
78585000	86852000	110180000	81672000	52.8	14.577	3	2	2	2	52.8	52.8	52.8	52.8	NbD006467.1	uncharacterized protein LOC109206144 (XP_019224479.1)	Others	89322250	2.25	52.8	26.4125	1450
80345000	94034000	94972000	87750000	26.6	33.603	3	4	1	2	14.1	19.7	14.1	19.7	NbD009995.1;NbD013966.1	ER membrane protein complex subunit 10 (XP_009784088.1);ER membrane protein complex subunit 10 (XP_009784088.1)	Others	89275250	2.5	16.9	26.4118	1451
78863000	81193000	82001000	114690000	25.6	39.207	5	4	3	4	15.6	15.6	21.1	21.1	NbD011552.2;NbD011552.1	cysteine proteinase aleuran type (AAZ32410.1);cysteine proteinase aleuran type (AAZ32410.1)	Others	89186750	4	18.35	26.4103	1452
88261000	86559000	94775000	86961000	41.6	45.814	7	5	5	8	24.5	24.5	24.5	22	NbD043366.1;NbD002149.1;NbD000356.1;NbE03059323.1;NbE03060706.1;NbD007557.1	ethanolamine-phosphate cytidylyltransferase (XP_019254847.1);ethanolamine-phosphate cytidylyltransferase (XP_019254847.1)	Others	89139000	6.25	23.875	26.4096	1453
86059000	91994000	90504000	87871000	29.3	34.199	5	4	5	4	23.5	26.4	23.2	23.2	NbE44072831.1;NbD021294.1;NbD009331.1;NbD017791.1;NbE03054315.1;NbE05063794.1	fructose-1,6-bisphosphatase, cytosolic-like isoform X2 (XP_009762611.1);fructose-1,6-bisphosphatase, cytosolic (XP_009771610.1);fructose-1,6-bisphosphatase, cytosolic (XP_009622282.1);fructose-1,6-bisphosphatase, cytosolic-like (XP_016514567.1)	Others	89107000	4.5	24.075	26.409	1454
87576000	75519000	86013000	106430000	45.3	47.176	5	5	6	8	26.5	20.8	34.7	33.7	NbE03057819.1;NbD045814.1	magnesium-protoporphyrin IX monomethyl ester [oxidative] cyclase, chloroplastic-like (XP_016463816.1);magnesium-protoporphyrin IX monomethyl ester [oxidative] cyclase, chloroplastic-like (XP_016463816.1)	Others	88884500	6	28.925	26.4054	1455
83670000	83976000	102780000	82679000	21.7	67.344	7	5	5	6	19.6	17.5	15.7	20.1	NbE03058877.1;NbD030360.1	FRIGIDA-like protein 3 (XP_019236488.1);FRIGIDA-like protein 3 (XP_019236488.1)	Others	88276250	5.75	18.225	26.3955	1456
74432000	94850000	83803000	99361000	23.2	82.895	6	6	3	6	8.1	15.5	7.4	17.8	NbE05066637.1;NbD006253.1;NbD006252.1;NbD023183.1;NbD022681.1	subtilisin-like protease (XP_009797476.1);subtilisin-like protease (XP_009797476.1)	Others	88111500	5.25	12.2	26.3928	1457
80135000	104360000	81577000	86307000	11.5	20.269	3	2	2	3	11.5	11.5	11.5	11.5	NbD044144.1;NbD025863.1	PRA1 family protein F2-like (XP_019244059.1);PRA1 family protein F2-like (XP_016469996.1)	Others	88094750	2.5	11.5	26.3926	1458
97321000	101910000	62973000	89284000	6.5	176.29	5	6	2	4	5.5	5.9	4.2	5.9	NbD003892.1;NbD039490.1;NbD025833.1;NbD017660.1;NbD009886.1;NbD001174.1;NbD023882.1;NbD001595.1;NbD045255.1	Partial, uncharacterized protein LOC108946792 (XP_018629556.1);Partial, uncharacterized protein LOC108946792 (XP_018629556.1);Partial, uncharacterized protein LOC108946792 (XP_018629556.1);Partial, uncharacterized protein LOC108946792 (XP_018629556.1);	Others	87872000	4.25	5.375	26.3889	1459
82668000	86899000	90096000	90289000	14.6	112.88	5	7	6	5	11	11	9.1	11	NbE05065782.1;NbD004284.1;NbD037981.1;NbD037980.1	protein transport protein Sec24-like At4g32640 (XP_009767049.1);protein transport protein Sec24-like At4g32640 (XP_009767049.1);protein transport protein Sec24-like CEF, partial (XP_016509753.1)	Others	87488000	5.75	10.525	26.3826	1460
102630000	65041000	91617000	90629000	16.9	154.05	7	5	3	8	9.9	11.4	8.3	10.7	NbD007059.1;NbD038069.1	putative disease resistance RPP13-like protein 1 (XP_016478649.1);Partial, LOW QUALITY PROTEIN: putative disease resistance RPP13-like protein 1 (XP_016475684.1)	Others	87479250	5.75	10.075	26.3824	1461
91296000	82586000	81718000	94295000	53.6	23.338	4	6	7	5	40.3	53.6	53.6	53.6	NbE03058311.1;NbD001803.1;NbE03056601.1;NbD031199.1	putative pterin-4-alpha-carbinolamine dehydratase (XP_016501179.1);putative pterin-4-alpha-carbinolamine dehydratase (XP_016501179.1);putative pterin-4-alpha-carbinolamine dehydratase (XP_016501179.1);putative pterin-4-alpha-carbinolamine dehydratase (	Others	87473750	5.5	50.275	26.3823	1462
91664000	97092000	86757000	74051000	17.8	46.167	4	2	2	5	15.9	13.7	15.9	15.9	NbD006144.1;NbE44073106.1	probable serine/threonine-protein kinase NAK isoform X1 (XP_019244876.1);probable serine/threonine-protein kinase NAK isoform X1 (XP_019244876.1)	Others	87391000	3.25	15.35	26.381	1463
104030000	78649000	88319000	78513000	15.3	114.2	3	5	5	5	10.2	9.4	9.8	10.4	NbE44069704.1;NbD001919.1	phototropin-1-like (XP_016436377.1);phototropin-1-like (XP_016436377.1)	Others	87377750	4.5	9.95	26.3808	1464
77013000	113480000	70721000	88267000	11.9	24.343	2	3	2	2	11.9	11.9	11.9	4.6	NbE03058894.1;NbD035965.1;NbD024917.1	transmembrane emp24 domain-containing protein p24beta3-like (XP_016479057.1);transmembrane emp24 domain-containing protein p24beta3-like (XP_016479057.1);transmembrane emp24 domain-containing protein p24beta3-like (XP_016479057.1)	Others	87370250	2.25	10.075	26.3806	1465
89313000	81580000	88407000	90003000	39.4	186.48	3	5	4	2	32.5	32.1	33.3	32.6	NbD024448.1;NbE05063971.1	UDP-glucose:glycoprotein glucosyltransferase isoform X1 (XP_009780014.1);UDP-glucose:glycoprotein glucosyltransferase isoform X1 (XP_019245976.1)	Others	87325750	3.5	32.625	26.3799	1466
64820000	94698000	86796000	102230000	30.6	71.65	4	6	6	6	22.6	21.5	16.2	21.5	NbD002121.1;NbD028455.1	mitochondrial Rho GTPase 1-like (XP_016492376.1);mitochondrial Rho GTPase 1-like (XP_016492376.1)	Others	87136000	5.5	20.45	26.3768	1467
91646000	68252000	101570000	86502000	38.3	52.953	4	10	8	5	30.2	27.4	28.2	34	NbD010010.1	long chain base biosynthesis protein 1-like isoform X1 (XP_016504951.1)	Others	86992500	6.75	29.95	26.3744	1468
84815000	60774000	113650000	88642000	36.4	67.529	4	5	6	7	17.2	14.9	20.8	19.3	NbD014613.1;NbE44073349.1;NbE03055159.1;NbD049697.1	adenylate kinase 5, chloroplastic-like (XP_016454589.1);adenylate kinase 5, chloroplastic-like (XP_016454589.1)	Others	86970250	5.5	18.05	26.374	1469
79612000	67442000	101290000	99265000	9.3	156.26	3	2	4	5	6.2	4.8	7.5	6.4	NbE05065367.1	cell division cycle and apoptosis regulator protein 1 (XP_009598503.1)	Others	86902250	3.5	6.225	26.3729	1470
98847000	80502000	74768000	93014000	27.1	25.258	3	2	2	3	14.2	17	22	17.4	NbD020260.1;NbD040542.1;NbE03054292.1	25.3 kDa vesicle transport protein-like (XP_019256020.1);25.3 kDa vesicle transport protein-like (XP_019256020.1)	Others	86782750	2.5	17.65	26.3709	1471
97197000	68592000	98528000	82665000	44.4	26.672	5	4	5	3	43.9	37.7	37.7	34.3	NbD048841.1	succinate dehydrogenase subunit 5, mitochondrial-like (XP_016448102.1)	Others	86745500	4.25	38.4	26.3703	1472
70639000	85148000	104120000	86952000	35.7	105.83	3	6	3	7	23.2	22.7	22.6	23.2	NbD007734.1;NbE05065486.1	coatomer subunit beta-1-like (XP_019263646.1);coatomer subunit beta-1-like (XP_019263646.1)	Others	86714750	4.75	22.925	26.3698	1473
100610000	78059000	82788000	84791000	30.7	94.906	9	9	5	11	18.3	14.2	14.6	13.7	NbE44069004.1;NbD025668.1	uncharacterized protein LOC104235495 (XP_009787585.1);uncharacterized protein LOC104235495 (XP_009787585.1)	Others	86562000	8.5	15.2	26.3672	1474
83714000	92998000	81665000	87259000	31.1	52.425	8	9	5	8	21.5	31.1	21.5	28.5	NbD047944.1;NbD005053.1	citrate synthase, mitochondrial (XP_009793713.1);citrate synthase, mitochondrial (XP_009793713.1)	Others	86409000	7.5	25.65	26.3647	1475
79271000	83128000	88772000	94232000	12.1	17.352	2	2	2	2	12.1	12.1	12.1	12.1	NbD024902.1	uncharacterized protein LOC107773755 (XP_016448667.1)	Others	86350750	2	12.1	26.3637	1476
87146000	78467000	99039000	80195000	19.6	99.656	8	8	5	10	12.8	18.3	10	15.5	NbD013368.1;NbE03053808.1;NbD013784.1	transportin-1-like (XP_016472639.1)	Others	86211750	7.75	14.15	26.3614	1477
91463000	83561000	81847000	87688000	35.7	21.244	2	3	2	2	17.2	23.3	17.2	17.2	NbE44069748.1;NbD028672.1;NbD019851.1;NbE03060915.1;NbE05068508.1;NbD028293.1	glycine-rich protein 2-like (XP_009798837.1);glycine-rich protein 2-like (XP_009615249.1);glycine-rich protein 2-like (XP_009615249.1);glycine-rich protein 2-like (XP_016515598.1)	Others	86139750	2.25	18.725	26.3602	1478
74959000	68429000	104410000	96699000	30.1	41.363	6	4	6	5	22.4	26.2	24.3	22.4	NbE03057391.1	hydroxyproline O-arabinosyltransferase 1 (XP_019254931.1)	Others	86124250	5.25	23.825	26.3599	1479
83754000	84253000	92753000	83708000	73.6	11.226	7	4	4	8	50.9	50.9	73.6	73.6	NbD018404.1	60S acidic ribosomal protein P1-like (XP_009773055.1)	Others	86117000	5.75	62.25	26.3598	1480
98266000	76036000	82938000	86483000	21.7	76.965	6	5	5	6	12.5	15.8	13.8	14.9	NbD036879.1	peroxisomal fatty acid beta-oxidation multifunctional protein AIM1-like isoform X1 (XP_018627215.1)	Others	85930750	5.5	14.25	26.3567	1481
89321000	81534000	81465000	91024000	21.3	42.658	3	5	3	5	16.2	16.2	16.2	16.2	NbD004585.1;NbE05064851.1	uncharacterized protein LOC104235294 (XP_009787323.1);Partial, protein RETICULATA-RELATED 4, chloroplastic-like (XP_016450262.1)	Others	85836000	4	16.2	26.3551	1482
101150000	76464000	88583000	75806000	56.4	32.133	3	4	3	5	39.9	36.4	29.2	39.9	NbD001018.1;NbD001019.1	probable prolyl 4-hydroxylase 10 (XP_009801759.1);Partial, probable prolyl 4-hydroxylase 10 (XP_016444638.1)	Others	85500750	3.75	36.35	26.3494	1483
81500000	82219000	94244000	82416000	25.4	43.735	5	7	3	8	13.7	14.5	13.7	22.4	NbD014791.1;NbD036112.1;NbE03054900.1	ATPase ASNA1 homolog (XP_019246191.1);ATPase ASNA1 homolog (XP_019246191.1);ATPase ASNA1 homolog (XP_019246191.1)	Others	85094750	5.75	16.075	26.3426	1484
68944000	75727000	103310000	91863000	28.3	34.805	1	2	2	2	17.6	17.6	17.6	14	NbD052788.1	uncharacterized protein LOC109217894 isoform X1 (XP_019237731.1)	Others	84961000	1.75	16.7	26.3403	1485
90203000	70914000	97967000	80722000	16.8	134.55	4	6	2	3	7	10.4	6.4	7.6	NbD052404.1;NbE03057896.1;NbD004260.1	splicing factor 3B subunit 3-like (XP_019263790.1);splicing factor 3B subunit 3-like (XP_019263790.1);splicing factor 3B subunit 3-like (XP_019263790.1)	Others	84951500	3.75	7.85	26.3401	1486
81923000	77152000	97016000	80981000	32.6	50.546	4	4	2	3	26.1	13.9	18	21.7	NbD035180.1	SUN domain-containing protein 3-like (XP_009801788.1)	Others	84268000	3.25	19.925	26.3285	1487
89179000	81722000	85692000	79974000	36.9	42.482	3	3	4	4	36.9	36.9	34.4	36.9	NbD026241.1	phosphoglycerate kinase, cytosolic-like (XP_019247706.1)	Others	84141750	3.5	36.275	26.3263	1488
88660000	82757000	82224000	82515000	24	34.514	3	5	3	3	21.5	21.5	18	11.7	NbD045406.1;NbD003660.1	peroxisomal adenine nucleotide carrier 1-like (XP_019245450.1);Partial, peroxisomal adenine nucleotide carrier 1-like (XP_019245450.1)	Others	84039000	3.5	18.175	26.3246	1489
89236000	80433000	94756000	71598000	35.8	28.697	2	1	2	1	27.7	27.7	32.7	26.5	NbD027427.1;NbE03054846.1	uncharacterized protein At3g49720-like isoform X2 (XP_009788190.1);uncharacterized protein At3g49720-like isoform X2 (XP_009788190.1)	Others	84005750	1.5	28.65	26.324	1490
69996000	95098000	80442000	89008000	16.3	62.886	3	3	2	3	14.3	11.1	12	10.9	NbD030618.1;NbE05064384.1;NbD044252.1;NbD023859.1	hsp70-Hsp90 organizing protein 2-like (XP_009595716.1);hsp70-Hsp90 organizing protein 2-like (XP_009595716.1);hsp70-Hsp90 organizing protein 2-like (XP_009595716.1)	Others	83636000	2.75	12.075	26.3176	1491
0	112680000	99043000	122780000	54.7	30.165	2	3	1	5	51.1	31.5	51.1	31.5	NbD018988.1	probable plastid-lipid-associated protein 6, chloroplastic (XP_009802070.1)	Others	83625750	2.75	41.3	26.3174	1492
84260000	66578000	99620000	83697000	11.2	28.168	3	3	3	2	11.2	11.2	11.2	11.2	NbD008481.1;NbE05066760.1	fasciclin-like arabinogalactan protein 7 (XP_019243528.1);fasciclin-like arabinogalactan protein 7 (XP_019243528.1)	Others	83538750	2.75	11.2	26.3159	1493
81378000	70414000	90390000	91408000	27.2	40.001	2	6	4	7	22.8	27.2	24.5	24.5	NbE03057238.1;NbD011189.1;NbE05067443.1;NbD012326.1	uncharacterized protein LOC107794167 (XP_016472117.1);uncharacterized protein LOC107794167 (XP_016472117.1);uncharacterized protein LOC107794167 (XP_016472117.1);uncharacterized protein LOC107794167 (XP_016472117.1)	Others	83397500	4.75	24.75	26.3135	1494
80894000	72092000	94990000	84921000	30.8	55.66	6	6	5	10	22.4	17.1	17.1	22.8	NbD050769.1	betaine aldehyde dehydrogenase, chloroplastic-like (XP_016448154.1)	Others	83224250	6.75	19.85	26.3105	1495
78521000	81194000	80980000	92004000	29.6	56.475	9	8	5	11	17	21.1	15.2	19.8	NbD007620.1;NbD010330.1;NbD045449.1;NbD027162.1	cytochrome P450 CYP736A12-like (XP_009615258.1)	CYPs	83174750	8.25	18.275	26.3096	1496
80231000	62885000	94350000	95129000	32.8	61.309	5	2	4	3	21	20.2	24.9	19.5	NbD015491.1	synaptotagmin-1-like (XP_019243797.1)	Others	83148750	3.5	21.4	26.3092	1497
91609000	88238000	77491000	75094000	31.9	29.374	7	5	3	4	31.9	31.9	17.9	23.7	NbD009884.1;NbD040335.1	acid phosphatase 1-like (XP_016460231.1);acid phosphatase 1-like (XP_016460231.1)	Others	83108000	4.75	26.35	26.3085	1498
81061000	86580000	85618000	78597000	13.9	41.209	3	4	3	4	8.3	13.9	10.6	13.9	NbD003257.1;NbD030951.1;NbE03059470.1	uncharacterized protein LOC107767895 (XP_016442486.1);uncharacterized protein LOC107782517 (XP_016458887.1);uncharacterized protein LOC107767895 (XP_016442486.1)	Others	82964000	3.5	11.675	26.306	1499
85138000	84630000	68605000	92461000	25.2	30.882	3	5	4	2	18.2	25.2	18.2	18.2	NbD050321.1;NbE44072723.1	28 kDa ribonucleoprotein, chloroplastic (XP_016458999.1);28 kDa ribonucleoprotein, chloroplastic (XP_016458999.1)	Others	82708500	3.5	19.95	26.3015	1500
75686000	95042000	74267000	85455000	28.7	46.658	2	1	2	2	23	23	23	26.8	NbE03056881.1;NbD026055.1;NbD007898.1;NbE05066820.1	MIP1.4b (AGY48887.1);MIP1.4b (AGY48887.1);dnaJ protein homolog (XP_016485961.1);MIP1.4a (AGY48886.1)	Others	82612500	1.75	23.95	26.2999	1501
65429000	75582000	95531000	93776000	26.4	54.624	4	7	4	8	24.3	20.2	15.1	20.2	NbD015845.1;NbE44073531.1;NbD031212.1	xyloglucan galactosyltransferase XLT2-like (XP_016458829.1);xyloglucan galactosyltransferase XLT2-like (XP_016458829.1)	Others	82579500	5.75	19.95	26.2993	1502
89849000	86283000	75901000	77784000	23.9	23.829	2	3	2	1	17.4	23.9	23.9	19.2	NbE44069892.1;NbD014581.1	protein LURP-one-related 10-like (XP_009789207.1);Partial, protein LURP-one-related 10-like (XP_016470019.1)	Others	82454250	2	21.1	26.2971	1503
87261000	89086000	84523000	68835000	28.7	46.323	3	6	5	8	21.4	24.7	18.5	20.9	NbD043691.1;NbD051733.1;NbE05066315.1;NbE05065307.1;NbE03060757.1;NbE03060726.1	sorting nexin 1 (XP_009764236.1);sorting nexin 1 (XP_009764236.1);Partial, sorting nexin 1 (XP_009626843.1)	Others	82426250	5.5	21.375	26.2966	1504
83641000	68711000	70520000	106390000	48.5	73.02	4	3	5	3	35.7	30.8	36.7	32.7	NbD015337.1;NbD015335.1;NbD000027.1	heat shock 70 kDa protein, mitochondrial (XP_009609345.1);Partial, heat shock 70 kDa protein, mitochondrial (XP_009779259.1)	Others	82315500	3.75	33.975	26.2947	1505
90564000	88431000	75195000	74806000	16.9	28.607	3	2	4	2	16.9	11.8	13.4	11.8	NbD020124.1;NbD012335.1;NbE44071746.1	heme-binding protein 2-like (XP_016458361.1);heme-binding protein 2-like (XP_016458361.1);heme-binding protein 2-like (XP_016458361.1)	Others	82249000	2.75	13.475	26.2935	1506
84864000	77791000	53261000	112790000	32.6	23.664	6	4	5	4	32.6	32.6	32.6	27.4	NbE05067247.1;NbE03059294.1	selT-like protein (XP_016457594.1);selT-like protein isoform X3 (XP_018629702.1)	Others	82176500	4.75	31.3	26.2922	1507
76301000	67735000	101190000	83367000	27.2	12.608	4	4	4	3	27.2	27.2	27.2	27.2	NbD028449.1;NbD013883.1	small nuclear ribonucleoprotein Sm D1-like (XP_016502317.1);small nuclear ribonucleoprotein Sm D1-like (XP_016502317.1)	Others	82148250	3.75	27.2	26.2917	1508
87262000	77224000	85420000	78179000	42.3	25.765	3	3	3	4	32.5	39.3	42.3	42.3	NbD026774.1	peroxisomal membrane protein 11D (XP_016458169.1)	Others	82021250	3.25	39.1	26.2895	1509
77131000	91960000	64496000	92839000	9	49.977	3	4	2	4	9	6.6	6.6	9	NbD040446.1;NbD024372.1	3-oxoacyl-[acyl-carrier-protein] synthase I, chloroplastic (XP_019226972.1);3-oxoacyl-[acyl-carrier-protein] synthase I, chloroplastic (XP_019226972.1)	Others	81606500	3.25	7.8	26.2822	1510
79496000	96728000	64023000	86138000	26.2	42.085	6	3	3	2	21.4	14	18	13.8	NbE05064534.1;NbD008707.1;NbD023596.1	TOM1-like protein 2 (XP_016499137.1);TOM1-like protein 2 (XP_016499137.1);TOM1-like protein 2 (XP_016499137.1)	Others	81596250	3.5	16.8	26.282	1511
76902000	104750000	64456000	79893000	30.3	14.057	2	3	2	2	30.3	30.3	30.3	30.3	NbD005033.1	uncharacterized protein LOC107785981 (XP_016462902.1)	Others	81500250	2.25	30.3	26.2803	1512
86137000	83160000	72768000	83755000	39.9	98.435	3	1	3	4	32.8	31.3	35.1	33.3	NbD008052.1;NbE05068303.1	coatomer subunit gamma (XP_019259339.1);coatomer subunit gamma (XP_019259339.1)	Others	81455000	2.75	33.125	26.2795	1513
86868000	73421000	76519000	88547000	34.5	43.691	3	4	4	3	25.3	23.2	20.6	16	NbD009399.1	3-oxo-Delta(4,5)-steroid 5-beta-reductase-like (XP_016497237.1)	Others	81338750	3.5	21.275	26.2774	1514
74036000	75118000	87483000	88552000	24.7	93.833	6	3	7	3	15.8	11.9	18.3	12	NbD008816.1;NbD037000.1;NbE44071970.1	synaptotagmin-4 (XP_009627896.1);synaptotagmin-4 isoform X1 (XP_009767037.1);synaptotagmin-4 (XP_009627896.1)	Others	81297250	4.75	14.5	26.2767	1515
83550000	74127000	80796000	86399000	22.8	45.61	5	2	2	2	20.4	9.6	18	14.4	NbD002701.1;NbD011036.1	metacaspase-4-like (XP_016506600.1);metacaspase-4-like (XP_016506600.1)	Others	81218000	2.75	15.6	26.2753	1516
81758000	92053000	72275000	77919000	40	116.2	5	5	4	6	29.2	30.8	28.2	30.3	NbD036075.1	calcium-transporting ATPase 4, endoplasmic reticulum-type-like (XP_019224158.1)	Others	81001250	5	29.625	26.2714	1517
93373000	71342000	82951000	75527000	22	68.113	5	6	6	7	11.7	15.4	12.8	18.6	NbE03056474.1;NbE05066128.1;NbD038448.1	Bti9 (AEO18237.1);lysM domain receptor-like kinase 3 isoform X2 (XP_019255540.1);Bti9 (AEO18237.1)	Others	80798250	6	14.625	26.2678	1518
76997000	91430000	82426000	72054000	39.1	47.474	2	2	2	2	38.1	34.3	35.5	32.9	NbE03062031.1;NbD012263.1	elongation factor 1-gamma 2-like isoform X2 (XP_019256886.1);elongation factor 1-gamma 2-like isoform X2 (XP_019256886.1)	Others	80726750	2	35.2	26.2665	1519
76929000	87609000	81597000	76357000	24.2	55.146	4	5	4	6	20.6	24.2	17.7	17.7	NbE03054887.1;NbD011243.1	probable serine/threonine-protein kinase At5g41260 (XP_019234748.1);probable serine/threonine-protein kinase At5g41260 (XP_019234748.1)	Others	80623000	4.75	20.05	26.2647	1520
73554000	71120000	92158000	85291000	17	146.85	4	5	5	4	11.8	13	11.5	9.6	NbE03057547.1;NbE05067515.1;NbD019631.1	uncharacterized protein LOC104245396 (XP_009799300.1);uncharacterized protein LOC104245396 (XP_009799300.1);uncharacterized protein LOC104245396 (XP_009799300.1)	Others	80530750	4.5	11.475	26.263	1521
86196000	89845000	60322000	85521000	26.5	25.746	5	4	2	4	26.5	26.5	16.2	26.5	NbD051070.1;NbD018994.1	probable phospholipid hydroperoxide glutathione peroxidase (XP_016473192.1);probable phospholipid hydroperoxide glutathione peroxidase (XP_016473192.1)	Others	80471000	3.75	23.925	26.262	1522
83696000	78506000	83166000	76339000	23.9	46.433	6	5	4	4	21.5	19.4	18.3	15.9	NbD010539.1;NbE44074279.1	magnesium-chelatase subunit ChlI, chloroplastic-like (XP_016460404.1);magnesium-chelatase subunit ChlI, chloroplastic-like (XP_016460404.1)	Others	80426750	4.75	18.775	26.2612	1523
80995000	78088000	79285000	82496000	21.2	85.231	5	6	6	8	13	15.8	12.3	18.2	NbD009641.1	protein transport protein SEC23-like (XP_019261839.1)	Others	80216000	6.25	14.825	26.2574	1524
102840000	117010000	0	100950000	57.8	11.903	2	2	1	3	57.8	57.8	42.2	57.8	NbD042373.1	uncharacterized protein LOC107827535 (XP_016510174.1)	Others	80200000	2	53.9	26.2571	1525
82496000	78528000	88577000	71101000	20.6	24.055	4	4	5	4	20.6	20.6	20.6	20.6	NbD039768.1;NbD032109.1	PRA1 family protein A1-like (XP_016465006.1);PRA1 family protein A1-like (XP_016465006.1)	Others	80175500	4.25	20.6	26.2567	1526
79338000	74436000	94357000	72393000	25.6	28.544	4	5	5	3	25.6	25.6	25.6	21.8	NbD028601.1;NbD020035.1;NbE03059367.1;NbE44073185.1;NbE03057972.1;NbD047143.1	ER membrane protein complex subunit 7 homolog (XP_016472277.1);ER membrane protein complex subunit 7 homolog (XP_016472277.1);ER membrane protein complex subunit 7 homolog (XP_009772847.1)	Others	80131000	4.25	24.65	26.2559	1527
77616000	72649000	78704000	89686000	20.1	18.523	4	3	3	3	20.1	20.1	20.1	20.1	NbD044479.1;NbD023118.1	desiccation protectant protein Lea14 homolog (XP_019251002.1);desiccation protectant protein Lea14 homolog (XP_016505809.1)	Others	79663750	3.25	20.1	26.2474	1528
81914000	84819000	78906000	72981000	25.6	27.933	3	3	3	4	25.2	25.2	25.6	25.2	NbD014314.1;NbD001486.1;NbE03061005.1	5-methylthioadenosine/S-adenosylhomocysteine nucleosidase 2 (XP_009799362.1);5-methylthioadenosine/S-adenosylhomocysteine nucleosidase 2 (XP_009799362.1);5-methylthioadenosine/S-adenosylhomocysteine nucleosidase 2 (XP_009799362.1)	Others	79655000	3.25	25.3	26.2473	1529
98087000	72034000	63702000	84648000	16	108.15	2	3	3	2	9.3	11.9	10.4	9.5	NbD040020.1	ribonuclease TUDOR 1-like (XP_019263136.1)	Others	79617750	2.5	10.275	26.2466	1530
90950000	92185000	73551000	59978000	11.8	25.136	2	4	0	2	11.8	11.8	11.8	11.8	NbE03057102.1;NbD038161.1;NbD035159.1	probable 3-beta-hydroxysteroid-Delta(8),Delta(7)-isomerase (XP_019237955.1);probable 3-beta-hydroxysteroid-Delta(8),Delta(7)-isomerase (XP_019237955.1);probable 3-beta-hydroxysteroid-Delta(8),Delta(7)-isomerase (XP_019237955.1)	Others	79166000	2	11.8	26.2384	1531
86672000	61903000	82295000	85513000	30	31.834	5	1	4	3	30	30	30	30	NbE03054714.1;NbD050966.1;NbD014316.1;NbD028667.1;NbD014369.1	triosephosphate isomerase, chloroplastic-like (XP_019265119.1);triosephosphate isomerase, chloroplastic-like (XP_009788094.1);triosephosphate isomerase, chloroplastic-like (XP_009788094.1)	Others	79095750	3.25	30	26.2371	1532
83628000	79477000	81769000	70944000	58.8	9.547	4	3	4	4	58.8	58.8	48.2	58.8	NbD016271.1	uncharacterized protein LOC104097745 (XP_009602656.1)	Others	78954500	3.75	56.15	26.2345	1533
85310000	68270000	88727000	73139000	29.5	32.466	5	6	5	6	25.2	25.2	25.2	25.2	NbD015406.1	uncharacterized protein At1g32220, chloroplastic-like (XP_019227572.1)	Others	78861500	5.5	25.2	26.2328	1534
86124000	77446000	92387000	59263000	37.7	19.177	3	2	3	4	37.7	29.7	37.7	33.7	NbD050423.1	remorin-like (XP_016482414.1)	Others	78805000	3	34.7	26.2318	1535
82796000	76829000	81678000	73583000	23.5	41.02	5	3	6	5	13.8	9.9	15.2	11.3	NbD008731.1;NbE03057348.1	transmembrane protein 120 homolog isoform X1 (XP_009626506.1);transmembrane protein 120 homolog (XP_019226060.1)	Others	78721500	4.75	12.55	26.2303	1536
75668000	64652000	102080000	72000000	51.5	26.509	3	3	4	3	42.4	48.5	42.4	48.5	NbD037350.1;NbE03057518.1	V-type proton ATPase subunit E-like (XP_019257270.1);V-type proton ATPase subunit E-like (XP_016433523.1)	Others	78600000	3.25	45.45	26.228	1537
81044000	66284000	82642000	84378000	48.5	105.24	3	4	2	7	40.8	42.7	42.1	43.9	NbE05064841.1	plasma membrane ATPase 1 (XP_016475836.1)	Others	78587000	4	42.375	26.2278	1538
80679000	79696000	80965000	71785000	26.4	34.511	3	2	1	3	26.4	21.5	14.7	21.5	NbD003891.1;NbD031807.1;NbE44074422.1	secretory carrier-associated membrane protein 2-like (XP_009776222.1);secretory carrier-associated membrane protein 2-like (XP_009776222.1);secretory carrier-associated membrane protein 2-like (XP_009776222.1)	Others	78281250	2.25	21.025	26.2222	1539
82342000	83677000	77297000	69797000	56.4	20.428	7	6	7	6	49.7	44.8	49.7	38.7	NbD019002.1	uncharacterized protein LOC104245473 (XP_009799383.1)	Others	78278250	6.5	45.725	26.2221	1540
81559000	75283000	80499000	75584000	25.5	20.959	2	2	2	3	12.8	12.8	12.8	20.2	NbD036774.1;NbD034257.1	transmembrane and coiled-coil domain-containing protein 1-like (XP_016501630.1);transmembrane and coiled-coil domain-containing protein 1-like (XP_016501630.1)	Others	78231250	2.25	14.65	26.2212	1541
57921000	72858000	84794000	97200000	63.3	50.499	2	4	2	4	44	46.7	40.2	46.9	NbD010600.1;NbD035995.1;NbE44072225.1	tubulin beta-1 chain (XP_019266847.1);tubulin beta-1 chain (XP_019266847.1);tubulin beta-8 chain-like (XP_016463870.1)	Others	78193250	3	44.45	26.2205	1542
85765000	75108000	69331000	82274000	35	31.454	3	1	3	2	29.4	18.9	26.6	26.6	NbD017055.1	hypersensitive-induced response protein 2 (XP_019240502.1)	Others	78119500	2.25	25.375	26.2192	1543
91928000	67918000	82690000	69881000	56	39.89	5	5	5	8	37	37	27.9	39.7	NbD037457.1	fructose-bisphosphate aldolase, cytoplasmic isozyme 1 isoform X1 (XP_016454392.1)	Others	78104250	5.75	35.4	26.2189	1544
76618000	62562000	101280000	71952000	15.5	93.109	8	2	5	6	11.5	9.8	8.9	12.7	NbD008590.1;NbE03054637.1;NbD008591.1;NbD031128.1;NbE44073920.1;NbD008593.1;NbE03054638.1;NbD008592.1	putative potassium transporter 12 (XP_009792580.1);putative potassium transporter 12 isoform X3 (XP_016494273.1)	Others	78103000	5.25	10.725	26.2189	1545
83176000	71522000	79217000	77913000	39.5	28.228	4	2	1	2	32	33.2	29.2	33.2	NbE44073657.1	ribosomal protein L25 (ABP88855.1)	Others	77957000	2.25	31.9	26.2162	1546
81953000	59017000	82400000	88193000	23.5	72.52	6	6	5	4	14.8	12.7	11.5	15.7	NbE03056821.1;NbD043156.1	probable inactive receptor kinase At1g48480 (XP_019243992.1);Partial, probable inactive receptor kinase At1g48480 (XP_016478223.1)	Others	77890750	5.25	13.675	26.2149	1547
81661000	96373000	63944000	69275000	25.7	25.207	6	2	3	4	15.8	11.7	15.8	15.3	NbE05064982.1;NbD020080.1;NbE03060965.1;NbD051821.1;NbD048210.1;NbD018927.1;NbD016334.1	B-cell receptor-associated protein 31-like (XP_016432706.1);B-cell receptor-associated protein 31-like, partial (XP_009779153.1);B-cell receptor-associated protein 31-like, partial (XP_009779153.1);B-cell receptor-associated protein 31-like (XP_0164327	Others	77813250	3.75	14.65	26.2135	1548
75139000	65890000	87948000	82189000	37.7	28.574	3	4	5	3	28.6	23	32.9	26.6	NbD039711.1;NbE44072319.1;NbD031052.1	phosphomannomutase (XP_016472140.1)	Others	77791500	3.75	27.775	26.2131	1549
89128000	79369000	81993000	60635000	42.9	6.6339	4	3	3	2	42.9	42.9	42.9	42.9	NbE44070825.1;NbD047606.1	uncharacterized protein LOC107771985 (XP_016446943.1);uncharacterized protein LOC107771985 (XP_016446943.1)	Others	77781250	3	42.9	26.2129	1550
74178000	78286000	81389000	77209000	21.5	67.232	6	7	6	5	19.8	17.1	19.8	19.8	NbE03054039.1;NbD034643.1;NbD019904.1;NbE05064778.1;NbE05062950.1	phosphoglucomutase, cytoplasmic-like isoform X1 (XP_019249948.1);Partial, phosphoglucomutase, cytoplasmic-like (XP_009623306.1);phosphoglucomutase, cytoplasmic-like isoform X1 (XP_019249948.1);phosphoglucomutase, cytoplasmic-like (XP_009623306.1);phosp	Others	77765500	6	19.125	26.2126	1551
66597000	85760000	73021000	85619000	26.3	93.366	4	6	6	5	15.1	17.8	15.2	15.4	NbE05062851.1;NbE03053525.1;NbD032904.1;NbD033930.1;NbE44071492.1;NbE05063446.1	mannosyl-oligosaccharide glucosidase GCS1-like isoform X2 (XP_016475147.1);mannosyl-oligosaccharide glucosidase GCS1-like (XP_019267487.1);mannosyl-oligosaccharide glucosidase GCS1-like isoform X2 (XP_016475147.1);mannosyl-oligosaccharide glucosidase GC	Others	77749250	5.25	15.875	26.2123	1552
68752000	69087000	92377000	80108000	34.3	46.499	6	5	5	4	30.5	27.9	32.6	27.9	NbD028497.1;NbD013583.1;NbD022087.1;NbD002418.1	ATP-citrate synthase alpha chain protein 2 (XP_016478048.1);ATP-citrate synthase alpha chain protein 2 (XP_016478048.1);ATP-citrate synthase alpha chain protein 2 (XP_019232133.1);ATP-citrate synthase alpha chain protein 2 (XP_019232133.1)	Others	77581000	5	29.725	26.2092	1553
81632000	72563000	86037000	69937000	31.2	53.872	8	7	5	5	24.6	25.1	22.9	20.8	NbD012370.1	9-divinyl ether synthase-like (XP_009789760.1)	Others	77542250	6.25	23.35	26.2085	1554
86997000	84189000	78130000	60309000	26	58.6	4	2	4	4	8.9	5.8	5.4	9.1	NbD026723.1;NbD034326.1;NbD052668.1;NbD032760.1	uncharacterized protein LOC104213436 (XP_009761238.1)	Others	77406250	3.5	7.3	26.2059	1555
[truncated: 1,107 more rows]
