# Supplementary material for: Discovery of active mouse, plant and fungal cytochrome P450s in endogenous proteomes and upon expression in planta
Source: Sci Rep. 2024 May 2;14:10091. doi: 10.1038/s41598-024-60333-x (PMC11066006; doi:10.1038/s41598-024-60333-x)
Supplement: Supplementary file 6 — Supplementary Information 6. [file 41598_2024_60333_MOESM6_ESM.xlsx]

## Sheet: Legend
	Sample
1	click control
2	click control
3	DB080
4	DB080
5	DB086
6	DB086
7	DB096
8	DB096

## Sheet: OBD
Intensity 100619_01	Intensity 100619_02	Intensity 100619_03	Intensity 100619_04	Intensity 100619_05	Intensity 100619_06	Intensity 100619_07	Intensity 100619_08	LFQ intensity 100619_01	LFQ intensity 100619_02	LFQ intensity 100619_03	LFQ intensity 100619_04	LFQ intensity 100619_05	LFQ intensity 100619_06	LFQ intensity 100619_07	LFQ intensity 100619_08	MS/MS count 100619_01	MS/MS count 100619_02	MS/MS count 100619_03	MS/MS count 100619_04	MS/MS count 100619_05	MS/MS count 100619_06	MS/MS count 100619_07	MS/MS count 100619_08	N: Peptides	N: Razor + unique peptides	N: Unique peptides	N: Sequence coverage [%]	N: Unique + razor sequence coverage [%]	N: Unique sequence coverage [%]	N: Mol. weight [kDa]	N: Q-value	N: Score	N: Intensity	N: MS/MS count	T: Protein IDs	T: Majority protein IDs	T: Fasta headers
26.7889	26.8595	27.6084	27.0893	28.8904	28.2317	26.6287	26.4342	26.8902	26.8546	27.2873	27.3191	27.6669	27.4708	26.806	26.8657	6	6	9	9	10	10	7	8	11	11	11	36.7	36.7	36.7	40.767	0	71.242	1592400000	65	sp|Q1KTF2|HOG1_ZYMTI	sp|Q1KTF2|HOG1_ZYMTI	sp|Q1KTF2|HOG1_ZYMTI Mitogen-activated protein kinase Hog1 OS=Zymoseptoria tritici (strain CBS 115943 / IPO323) OX=336722 GN=Hog1 PE=3 SV=2
23.8574	22.4238	23.0072	22.3635	23.4785	23.7237	23.4232	22.7791	NaN	NaN	NaN	NaN	NaN	NaN	NaN	22.8706	1	1	0	0	0	1	0	0	1	1	1	1.2	1.2	1.2	73.447	0.00047778	3.8156	78637000	3	tr|A9Y5H1|A9Y5H1_ZYMTI	tr|A9Y5H1|A9Y5H1_ZYMTI	tr|A9Y5H1|A9Y5H1_ZYMTI Cytochrome c oxidase subunit 1 OS=Zymoseptoria tritici (strain CBS 115943 / IPO323) OX=336722 GN=cox1 PE=3 SV=1
25.0504	24.3226	24.2218	23.9829	25.2227	25.3483	24.3905	24.4551	25.1888	25.0619	24.2859	24.096	23.5545	24.2066	24.5372	24.3042	2	2	2	1	1	1	2	1	2	2	2	2.7	2.7	2.7	101.55	0	11.906	218740000	12	tr|A9Y5H2|A9Y5H2_ZYMTI	tr|A9Y5H2|A9Y5H2_ZYMTI	tr|A9Y5H2|A9Y5H2_ZYMTI NADH-ubiquinone oxidoreductase chain 5 OS=Zymoseptoria tritici (strain CBS 115943 / IPO323) OX=336722 GN=nad5 PE=3 SV=1
24.1716	20.9953	22.7753	NaN	22.8402	23.1665	21.6781	22.4641	NaN	NaN	NaN	NaN	NaN	NaN	NaN	22.5557	1	0	0	0	0	0	0	0	1	1	1	6.7	6.7	6.7	13.521	0.0094259	2.5296	54230000	1	tr|A9Y5H7|A9Y5H7_ZYMTI	tr|A9Y5H7|A9Y5H7_ZYMTI	tr|A9Y5H7|A9Y5H7_ZYMTI NADH-ubiquinone oxidoreductase chain 3 OS=Zymoseptoria tritici (strain CBS 115943 / IPO323) OX=336722 GN=nad3 PE=3 SV=1
26.3289	26.4818	25.8827	24.861	27.8037	27.5511	25.7051	26.2287	25.6793	26.951	25.9827	25.3362	26.1984	26.2428	26.5653	26.6392	2	2	4	2	4	5	4	3	6	6	6	14.1	14.1	14.1	64.839	0	125.77	834620000	26	tr|A9Y5H8|A9Y5H8_ZYMTI	tr|A9Y5H8|A9Y5H8_ZYMTI	tr|A9Y5H8|A9Y5H8_ZYMTI NADH dehydrogenase subunit 2 OS=Zymoseptoria tritici (strain CBS 115943 / IPO323) OX=336722 GN=nad2 PE=3 SV=1
24.8444	23.7429	24.1192	23.5544	24.6683	25.1863	24.3598	24.3985	25.3063	24.3142	23.9764	NaN	NaN	24.0906	24.2491	24.1264	2	1	1	1	1	1	1	1	3	3	3	10	10	10	28.571	0	8.2136	183190000	9	tr|A9Y5I3|A9Y5I3_ZYMTI	tr|A9Y5I3|A9Y5I3_ZYMTI	tr|A9Y5I3|A9Y5I3_ZYMTI Cytochrome c oxidase subunit 2 OS=Zymoseptoria tritici (strain CBS 115943 / IPO323) OX=336722 GN=cox2 PE=3 SV=1
24.5122	23.5961	23.749	23.3395	22.762	22.876	23.392	23.5106	24.4198	24.1496	23.7449	23.4882	NaN	22.4665	23.4278	23.6394	3	1	1	3	1	1	3	1	3	3	3	11.4	11.4	11.4	38.57	0	25.705	99090000	14	tr|A9Y5I5|A9Y5I5_ZYMTI	tr|A9Y5I5|A9Y5I5_ZYMTI	tr|A9Y5I5|A9Y5I5_ZYMTI Uncharacterized protein OS=Zymoseptoria tritici (strain CBS 115943 / IPO323) OX=336722 PE=4 SV=1
26.6716	25.8334	26.4445	26.5695	29.2905	28.413	26.4846	26.2609	26.9533	26.8201	26.8259	27.0423	27.1232	27.0311	26.7574	26.7102	9	9	8	10	17	16	9	11	22	22	22	59.4	59.4	59.4	59.215	0	159.65	1546000000	89	tr|F9WW35|F9WW35_ZYMTI	tr|F9WW35|F9WW35_ZYMTI	tr|F9WW35|F9WW35_ZYMTI Isocitrate lyase OS=Zymoseptoria tritici (strain CBS 115943 / IPO323) OX=336722 GN=MYCGRDRAFT_102083 PE=3 SV=1
18.9836	20.7808	NaN	19.9376	21.8929	21.4992	21.3984	20.109	NaN	NaN	NaN	NaN	NaN	NaN	21.4241	NaN	0	0	0	0	1	0	0	0	2	2	2	3.6	3.6	3.6	125.55	0	4.7906	14078000	1	tr|F9WW39|F9WW39_ZYMTI	tr|F9WW39|F9WW39_ZYMTI	tr|F9WW39|F9WW39_ZYMTI Uncharacterized protein OS=Zymoseptoria tritici (strain CBS 115943 / IPO323) OX=336722 GN=MYCGRDRAFT_32217 PE=3 SV=1
20.594	20.9444	21.4184	20.3081	21.2527	20.7131	20.7833	19.9755	NaN	NaN	NaN	20.4566	NaN	NaN	NaN	NaN	0	0	1	0	0	0	1	0	2	2	2	11.3	11.3	11.3	32.412	0	4.5722	14755000	2	tr|F9WW40|F9WW40_ZYMTI	tr|F9WW40|F9WW40_ZYMTI	tr|F9WW40|F9WW40_ZYMTI Uncharacterized protein OS=Zymoseptoria tritici (strain CBS 115943 / IPO323) OX=336722 GN=MYCGRDRAFT_32651 PE=4 SV=1
22.5301	19.9913	22.9045	22.3933	25.0416	25.2284	22.3726	21.832	NaN	NaN	22.927	23.1972	23.1014	23.511	22.9864	23.2325	0	0	1	1	3	2	0	1	7	7	7	11.2	11.2	11.2	87.948	0	21.817	103470000	8	tr|F9WW42|F9WW42_ZYMTI	tr|F9WW42|F9WW42_ZYMTI	tr|F9WW42|F9WW42_ZYMTI Uncharacterized protein OS=Zymoseptoria tritici (strain CBS 115943 / IPO323) OX=336722 GN=MYCGRDRAFT_65163 PE=4 SV=1
26.4482	25.8014	26.8657	26.47	28.3858	28.0658	26.6803	26.5989	26.6818	26.5198	26.7913	26.8023	26.8174	27.0309	26.6534	26.6075	4	7	12	15	14	15	13	13	25	25	25	37.3	37.3	37.3	76.109	0	204.31	1206200000	93	tr|F9WW44|F9WW44_ZYMTI	tr|F9WW44|F9WW44_ZYMTI	tr|F9WW44|F9WW44_ZYMTI Uncharacterized protein OS=Zymoseptoria tritici (strain CBS 115943 / IPO323) OX=336722 GN=MYCGRDRAFT_106853 PE=3 SV=1
24.1958	25.7582	25.1588	24.8368	26.8848	26.4213	25.1043	24.6796	25.0437	24.9929	25.2185	25.2228	25.8465	25.5532	25.3501	25.1202	2	1	2	2	6	6	4	1	9	9	9	24.1	24.1	24.1	54.832	0	82.745	420120000	24	tr|F9WW45|F9WW45_ZYMTI	tr|F9WW45|F9WW45_ZYMTI	tr|F9WW45|F9WW45_ZYMTI Uncharacterized protein OS=Zymoseptoria tritici (strain CBS 115943 / IPO323) OX=336722 GN=MYCGRDRAFT_52118 PE=4 SV=1
25.3772	24.7522	25.3403	25.5232	26.9787	26.4567	26.6865	25.879	25.7891	25.6904	25.7116	25.712	25.3748	25.5589	25.9781	25.6994	6	7	6	6	8	10	11	10	13	13	13	19.1	19.1	19.1	98.619	0	207.42	556600000	64	tr|F9WW56|F9WW56_ZYMTI	tr|F9WW56|F9WW56_ZYMTI	tr|F9WW56|F9WW56_ZYMTI Uncharacterized protein OS=Zymoseptoria tritici (strain CBS 115943 / IPO323) OX=336722 GN=MYCGRDRAFT_98224 PE=4 SV=1
22.3762	21.8977	22.3995	22.4349	23.0506	22.589	22.3367	22.4728	22.3574	NaN	22.3591	22.5037	22.0336	21.4717	22.4182	22.4715	1	0	1	1	1	1	1	1	2	2	2	4.6	4.6	4.6	66.223	0	6.0418	46669000	7	tr|F9WW58|F9WW58_ZYMTI	tr|F9WW58|F9WW58_ZYMTI	tr|F9WW58|F9WW58_ZYMTI Uncharacterized protein OS=Zymoseptoria tritici (strain CBS 115943 / IPO323) OX=336722 GN=MYCGRDRAFT_98225 PE=4 SV=1
23.8503	23.671	24.7067	23.8083	25.9837	25.7191	23.4875	24.2053	24.3005	24.2902	24.2712	24.1093	24.6551	24.4422	24.1329	24.0976	2	1	2	1	1	1	1	1	3	3	3	29.8	29.8	29.8	18.863	0	72.396	223250000	10	tr|F9WW60|F9WW60_ZYMTI	tr|F9WW60|F9WW60_ZYMTI	tr|F9WW60|F9WW60_ZYMTI Uncharacterized protein (Fragment) OS=Zymoseptoria tritici (strain CBS 115943 / IPO323) OX=336722 GN=MYCGRDRAFT_34048 PE=4 SV=1
23.5486	22.7608	23.6786	23.2621	25.2967	24.6176	23.7025	23.5427	23.572	23.3876	23.4777	23.5784	24.284	23.3632	23.5815	23.5048	0	0	0	0	3	1	0	0	4	4	4	11.3	11.3	11.3	57.022	0	11.954	135700000	4	tr|F9WW67|F9WW67_ZYMTI	tr|F9WW67|F9WW67_ZYMTI	tr|F9WW67|F9WW67_ZYMTI Uncharacterized protein OS=Zymoseptoria tritici (strain CBS 115943 / IPO323) OX=336722 GN=MYCGRDRAFT_106864 PE=4 SV=1
24.459	24.2009	24.8915	24.6258	26.346	26.1811	24.4517	24.1822	24.8177	24.617	24.7526	24.6674	24.9093	25.0789	24.6526	24.4962	0	4	3	4	7	5	4	2	14	14	14	14.4	14.4	14.4	142.54	0	49.19	302720000	29	tr|F9WW69|F9WW69_ZYMTI	tr|F9WW69|F9WW69_ZYMTI	tr|F9WW69|F9WW69_ZYMTI Uncharacterized protein OS=Zymoseptoria tritici (strain CBS 115943 / IPO323) OX=336722 GN=MYCGRDRAFT_35302 PE=4 SV=1
22.1199	21.5013	21.8495	21.743	24.184	24.088	21.9423	22.0968	NaN	NaN	NaN	NaN	NaN	23.1412	NaN	NaN	0	0	0	0	0	1	1	0	3	3	3	7.7	7.7	7.7	52.145	0	9.1747	60223000	2	tr|F9WW71|F9WW71_ZYMTI	tr|F9WW71|F9WW71_ZYMTI	tr|F9WW71|F9WW71_ZYMTI Uncharacterized protein OS=Zymoseptoria tritici (strain CBS 115943 / IPO323) OX=336722 GN=MYCGRDRAFT_65205 PE=3 SV=1
22.5751	22.2919	22.2126	22.5145	28.3669	27.1584	23.3652	21.7435	23.1777	21.9421	22.1748	21.2268	27.0566	26.0998	23.1019	22.6441	0	0	0	0	10	10	1	1	16	16	16	28.5	28.5	28.5	93.357	0	72.682	532520000	22	tr|F9WW72|F9WW72_ZYMTI	tr|F9WW72|F9WW72_ZYMTI	tr|F9WW72|F9WW72_ZYMTI Putative ABC transporter OS=Zymoseptoria tritici (strain CBS 115943 / IPO323) OX=336722 GN=MYCGRDRAFT_106868 PE=4 SV=1
23.7108	22.5906	24.3182	24.5314	26.0884	25.5719	23.5315	23.8812	24.0105	23.7302	24.2942	24.437	24.4111	24.5536	23.8269	23.9751	1	2	4	4	4	6	2	4	10	10	10	35.1	35.1	35.1	47.522	0	44.515	214010000	27	tr|F9WW74|F9WW74_ZYMTI	tr|F9WW74|F9WW74_ZYMTI	tr|F9WW74|F9WW74_ZYMTI Uncharacterized protein OS=Zymoseptoria tritici (strain CBS 115943 / IPO323) OX=336722 GN=MYCGRDRAFT_98231 PE=4 SV=1
26.2529	25.3188	23.9013	24.1171	25.0003	24.4978	25.7032	24.2728	25.7032	25.4929	24.7515	25.3718	24.137	24.0939	25.1825	25.019	3	2	1	1	3	3	2	1	5	5	5	22.5	22.5	22.5	30.796	0	32.978	287840000	16	tr|F9WW77|F9WW77_ZYMTI	tr|F9WW77|F9WW77_ZYMTI	tr|F9WW77|F9WW77_ZYMTI Uncharacterized protein OS=Zymoseptoria tritici (strain CBS 115943 / IPO323) OX=336722 GN=MYCGRDRAFT_106870 PE=3 SV=1
23.4917	22.0305	23.2449	23.521	24.4146	23.9624	23.1274	22.7158	NaN	NaN	23.6346	23.4098	NaN	22.835	NaN	NaN	0	0	1	1	2	2	0	0	4	4	4	17.9	17.9	17.9	42.584	0	15.251	92816000	6	tr|F9WW78|F9WW78_ZYMTI	tr|F9WW78|F9WW78_ZYMTI	tr|F9WW78|F9WW78_ZYMTI Actin-related protein, ARP1 class OS=Zymoseptoria tritici (strain CBS 115943 / IPO323) OX=336722 GN=ARP2409 PE=3 SV=1
20.1325	21.8317	21.4229	22.7254	25.1592	22.2378	22.6964	21.8555	NaN	NaN	NaN	NaN	23.7436	21.2901	NaN	NaN	0	0	0	0	1	1	0	0	1	1	1	3.8	3.8	3.8	53.769	0	7.7525	67634000	2	tr|F9WW84|F9WW84_ZYMTI	tr|F9WW84|F9WW84_ZYMTI	tr|F9WW84|F9WW84_ZYMTI Uncharacterized protein OS=Zymoseptoria tritici (strain CBS 115943 / IPO323) OX=336722 GN=MYCGRDRAFT_98304 PE=4 SV=1
24.768	23.8989	23.7599	24.0988	26.6221	25.2466	24.5494	24.4416	24.4299	24.5414	24.6301	24.6984	24.9201	24.1572	24.3042	24.5043	3	2	3	3	3	6	2	3	6	6	6	37.5	37.5	37.5	29.266	0	23.283	266820000	25	tr|F9WW86|F9WW86_ZYMTI	tr|F9WW86|F9WW86_ZYMTI	tr|F9WW86|F9WW86_ZYMTI Uncharacterized protein OS=Zymoseptoria tritici (strain CBS 115943 / IPO323) OX=336722 GN=MYCGRDRAFT_65477 PE=3 SV=1
22.6213	21.6049	22.0338	20.4185	25.1595	23.5291	22.6775	22.9601	23.2453	22.6912	22.633	NaN	22.6027	23.0567	22.7941	22.4812	2	1	2	0	3	1	2	1	5	5	5	12.5	12.5	12.5	57.525	0	28.921	79788000	12	tr|F9WW88|F9WW88_ZYMTI	tr|F9WW88|F9WW88_ZYMTI	tr|F9WW88|F9WW88_ZYMTI Uncharacterized protein OS=Zymoseptoria tritici (strain CBS 115943 / IPO323) OX=336722 GN=MYCGRDRAFT_65482 PE=3 SV=1
20.6347	20.608	21.5756	21.0156	22.2917	22.6788	21.2213	21.5333	NaN	NaN	NaN	NaN	NaN	NaN	NaN	21.6249	0	0	1	0	0	0	0	0	1	1	1	7	7	7	25.881	0.0082933	2.7039	25800000	1	tr|F9WW90|F9WW90_ZYMTI	tr|F9WW90|F9WW90_ZYMTI	tr|F9WW90|F9WW90_ZYMTI MAD2-like protein OS=Zymoseptoria tritici (strain CBS 115943 / IPO323) OX=336722 GN=MAD2 PE=4 SV=1
22.9442	21.3307	23.5353	23.4687	25.5004	24.6125	23.6094	23.4646	23.4164	22.9628	23.6738	23.5031	23.9479	23.8717	23.121	22.9617	1	0	1	1	4	2	0	0	6	6	6	13.5	13.5	13.5	68.075	0	26.066	131960000	9	tr|F9WW96|F9WW96_ZYMTI	tr|F9WW96|F9WW96_ZYMTI	tr|F9WW96|F9WW96_ZYMTI Paf1p complex subunit OS=Zymoseptoria tritici (strain CBS 115943 / IPO323) OX=336722 GN=PAFD2401 PE=4 SV=1
22.0236	21.0544	21.2492	21.7078	23.0057	22.4924	21.8896	21.5127	NaN	NaN	NaN	NaN	NaN	NaN	NaN	21.6043	0	0	0	1	0	0	0	0	1	1	1	3.9	3.9	3.9	50.063	0	4.0084	33559000	1	tr|F9WW98|F9WW98_ZYMTI	tr|F9WW98|F9WW98_ZYMTI	tr|F9WW98|F9WW98_ZYMTI cAMP-dependent protein kinase regulatory subunit OS=Zymoseptoria tritici (strain CBS 115943 / IPO323) OX=336722 GN=MgBcy1 PE=3 SV=1
25.5282	24.9969	25.1979	25.0826	25.6295	25.5637	25.0535	25.1179	26.0079	25.4691	25.1528	25.1544	24.2096	24.2168	24.8642	25.2033	2	3	2	4	1	0	1	3	6	6	6	42	42	42	35.376	0	42.271	328630000	16	tr|F9WWA3|F9WWA3_ZYMTI	tr|F9WWA3|F9WWA3_ZYMTI	tr|F9WWA3|F9WWA3_ZYMTI Uncharacterized protein OS=Zymoseptoria tritici (strain CBS 115943 / IPO323) OX=336722 GN=MYCGRDRAFT_89043 PE=4 SV=1
30.1218	29.2352	29.7117	29.7274	31.469	31.2284	29.7515	29.6039	30.1382	29.5968	29.7345	29.7612	30.3134	30.1872	29.8588	29.6704	13	15	11	12	15	15	12	14	10	10	10	36.8	36.8	36.8	32.767	0	227.94	10776000000	107	tr|F9WWA4|F9WWA4_ZYMTI	tr|F9WWA4|F9WWA4_ZYMTI	tr|F9WWA4|F9WWA4_ZYMTI 40S ribosomal protein S0 OS=Zymoseptoria tritici (strain CBS 115943 / IPO323) OX=336722 GN=RPS0 PE=3 SV=1
20.4051	21.0514	22.6119	21.5636	25.1481	22.6801	22.0984	21.3037	21.4537	22.2213	21.964	22.4613	23.2079	22.301	21.9336	NaN	1	0	3	1	2	1	2	0	5	5	5	4.8	4.8	4.8	173.77	0	12.879	64051000	10	tr|F9WWA5|F9WWA5_ZYMTI	tr|F9WWA5|F9WWA5_ZYMTI	tr|F9WWA5|F9WWA5_ZYMTI Pentafunctional AROM polypeptide OS=Zymoseptoria tritici (strain CBS 115943 / IPO323) OX=336722 GN=ARO1 PE=3 SV=1
24.6494	23.6317	23.6329	23.6117	24.463	23.9623	23.7032	23.3738	24.2676	24.1037	23.5182	24.0383	23.2574	23.0637	24.0964	23.4885	3	3	2	2	0	2	2	1	6	6	6	20.6	20.6	20.6	35.376	0	19.57	129140000	15	tr|F9WWA8|F9WWA8_ZYMTI	tr|F9WWA8|F9WWA8_ZYMTI	tr|F9WWA8|F9WWA8_ZYMTI Uncharacterized protein OS=Zymoseptoria tritici (strain CBS 115943 / IPO323) OX=336722 GN=MYCGRDRAFT_52468 PE=4 SV=1
24.9848	24.5197	25.5194	25.2475	26.5112	26.3858	25.2883	24.9922	24.2861	24.8278	25.6483	25.377	25.4538	25.804	25.3762	24.6285	3	4	4	4	5	5	3	3	7	7	7	15.9	15.9	15.9	58.201	0	44.713	402860000	31	tr|F9WWB1|F9WWB1_ZYMTI	tr|F9WWB1|F9WWB1_ZYMTI	tr|F9WWB1|F9WWB1_ZYMTI Serine/threonine-protein phosphatase OS=Zymoseptoria tritici (strain CBS 115943 / IPO323) OX=336722 GN=MgPPZ1 PE=3 SV=1
24.0032	23.483	23.0404	23.8933	26.282	25.748	24.9024	24.8099	23.9786	24.7777	24.2568	24.1812	25.0532	24.3067	24.1655	24.5723	1	2	2	2	4	3	2	3	7	7	7	28.4	28.4	28.4	44.623	0	21.86	251470000	19	tr|F9WWB3|F9WWB3_ZYMTI	tr|F9WWB3|F9WWB3_ZYMTI	tr|F9WWB3|F9WWB3_ZYMTI Uncharacterized protein OS=Zymoseptoria tritici (strain CBS 115943 / IPO323) OX=336722 GN=MYCGRDRAFT_34965 PE=4 SV=1
18.2649	NaN	20.6364	20.4139	22.0043	21.7946	20.6124	20.7326	NaN	NaN	20.6874	20.5556	NaN	NaN	NaN	20.7687	0	0	0	2	1	1	0	0	2	2	2	13.4	13.4	13.4	36.853	0.0022841	3.1639	14532000	4	tr|F9WWD0|F9WWD0_ZYMTI	tr|F9WWD0|F9WWD0_ZYMTI	tr|F9WWD0|F9WWD0_ZYMTI Uncharacterized protein OS=Zymoseptoria tritici (strain CBS 115943 / IPO323) OX=336722 GN=MYCGRDRAFT_65551 PE=4 SV=1
26.4536	25.9569	26.6118	26.3294	29.0991	28.5802	25.8634	26.0943	26.445	26.5187	26.3104	26.3083	27.6364	27.5755	26.4487	26.4995	2	3	5	4	7	7	4	4	8	8	8	58	58	58	23.507	0	150.97	1453000000	36	tr|F9WWD2|F9WWD2_ZYMTI	tr|F9WWD2|F9WWD2_ZYMTI	tr|F9WWD2|F9WWD2_ZYMTI Uncharacterized protein OS=Zymoseptoria tritici (strain CBS 115943 / IPO323) OX=336722 GN=MYCGRDRAFT_107003 PE=4 SV=1
27.8999	27.2155	27.4167	27.7464	29.0955	28.3537	27.7987	27.7682	27.8808	27.9981	27.6203	27.7829	27.6239	27.3605	27.7579	27.7749	14	17	15	14	17	13	16	16	22	22	22	39.7	39.7	39.7	74.673	0	164.64	2189300000	122	tr|F9WWE1|F9WWE1_ZYMTI	tr|F9WWE1|F9WWE1_ZYMTI	tr|F9WWE1|F9WWE1_ZYMTI Transketolase OS=Zymoseptoria tritici (strain CBS 115943 / IPO323) OX=336722 GN=TKL1 PE=3 SV=1
23.1492	21.6103	23.5342	21.8077	23.813	23.2595	22.192	22.6042	23.1635	22.171	23.1794	22.1207	22.5224	22.6178	22.1106	22.8445	0	2	1	1	1	0	2	1	2	2	2	4.8	4.8	4.8	41.797	0	7.1882	64270000	8	tr|F9WWE6|F9WWE6_ZYMTI	tr|F9WWE6|F9WWE6_ZYMTI	tr|F9WWE6|F9WWE6_ZYMTI Eukaryotic translation initiation factor 3 subunit H OS=Zymoseptoria tritici (strain CBS 115943 / IPO323) OX=336722 GN=MYCGRDRAFT_65878 PE=3 SV=1
NaN	NaN	21.0625	20.0655	25.521	24.0002	NaN	NaN	NaN	NaN	NaN	NaN	23.5876	23.7538	NaN	NaN	0	0	0	0	3	3	0	0	3	3	3	14.2	14.2	14.2	31.199	0	15.192	68216000	6	tr|F9WWE7|F9WWE7_ZYMTI	tr|F9WWE7|F9WWE7_ZYMTI	tr|F9WWE7|F9WWE7_ZYMTI Uncharacterized protein OS=Zymoseptoria tritici (strain CBS 115943 / IPO323) OX=336722 GN=MYCGRDRAFT_33235 PE=4 SV=1
21.5222	22.2723	22.8191	23.0368	25.0728	25.26	23.6468	23.2494	NaN	23.3935	22.8108	23.3324	23.7525	24.0833	23.3653	23.3968	0	1	0	2	1	3	1	2	4	4	4	11.2	11.2	11.2	56.159	0	13.503	122660000	10	tr|F9WWF0|F9WWF0_ZYMTI	tr|F9WWF0|F9WWF0_ZYMTI	tr|F9WWF0|F9WWF0_ZYMTI Putative P450 monooxygenase OS=Zymoseptoria tritici (strain CBS 115943 / IPO323) OX=336722 GN=CYP-64 PE=3 SV=1
22.4096	22.1082	23.2807	22.9731	24.3899	24.1325	22.937	21.9944	NaN	NaN	22.9051	NaN	23.0687	23.136	23.2761	NaN	0	0	0	0	2	1	1	0	3	3	3	5.6	5.6	5.6	85.86	0	12.931	81098000	4	tr|F9WWF7|F9WWF7_ZYMTI	tr|F9WWF7|F9WWF7_ZYMTI	tr|F9WWF7|F9WWF7_ZYMTI Uncharacterized protein OS=Zymoseptoria tritici (strain CBS 115943 / IPO323) OX=336722 GN=MYCGRDRAFT_65888 PE=4 SV=1
25.6316	24.8746	25.6921	25.5001	28.2404	27.0511	25.4592	25.4889	25.7632	25.5295	25.8028	25.6842	26.4357	26.3244	25.5007	25.6707	5	3	5	3	6	4	3	4	9	9	9	30.6	30.6	30.6	43.038	0	29.895	733800000	33	tr|F9WWF9|F9WWF9_ZYMTI	tr|F9WWF9|F9WWF9_ZYMTI	tr|F9WWF9|F9WWF9_ZYMTI Uncharacterized protein (Fragment) OS=Zymoseptoria tritici (strain CBS 115943 / IPO323) OX=336722 GN=MYCGRDRAFT_52842 PE=4 SV=1
NaN	19.0916	19.6091	19.2987	NaN	NaN	20.1272	20.6863	NaN	NaN	NaN	NaN	NaN	NaN	NaN	20.7778	0	0	1	0	0	0	0	0	1	1	1	5.6	5.6	5.6	32.111	0.0094868	2.5894	4835700	1	tr|F9WWG9|F9WWG9_ZYMTI	tr|F9WWG9|F9WWG9_ZYMTI	tr|F9WWG9|F9WWG9_ZYMTI Uncharacterized protein OS=Zymoseptoria tritici (strain CBS 115943 / IPO323) OX=336722 GN=MYCGRDRAFT_65910 PE=4 SV=1
30.0855	29.2172	29.7058	29.3294	29.4225	28.8659	29.6899	29.4515	30.1567	29.7549	29.4389	29.3352	28.4835	28.5356	29.5215	29.4302	15	14	11	12	10	10	12	14	13	13	13	30.9	30.9	30.9	48.24	0	172.31	6122600000	98	tr|F9WWH2|F9WWH2_ZYMTI	tr|F9WWH2|F9WWH2_ZYMTI	tr|F9WWH2|F9WWH2_ZYMTI 1,3-beta-glucanosyltransferase OS=Zymoseptoria tritici (strain CBS 115943 / IPO323) OX=336722 GN=GEL1 PE=3 SV=1
26.1321	25.5804	26.9803	26.6302	29.069	28.7352	26.6509	26.5147	26.2055	26.424	27.1103	27.1123	27.3473	27.5296	26.8146	26.6995	6	6	8	9	18	15	7	6	24	24	24	63.3	63.3	63.3	56.89	0	229.95	1571200000	75	tr|F9WWH6|F9WWH6_ZYMTI	tr|F9WWH6|F9WWH6_ZYMTI	tr|F9WWH6|F9WWH6_ZYMTI Uncharacterized protein OS=Zymoseptoria tritici (strain CBS 115943 / IPO323) OX=336722 GN=MYCGRDRAFT_65923 PE=4 SV=1
22.6491	22.1006	22.463	21.9907	22.8041	21.943	22.5708	22.6073	22.2169	22.7146	22.6669	22.1148	21.779	21.8985	22.4512	22.4172	1	3	2	0	1	1	1	1	4	4	4	11.6	11.6	11.6	71.202	0	12.122	44999000	10	tr|F9WWH7|F9WWH7_ZYMTI	tr|F9WWH7|F9WWH7_ZYMTI	tr|F9WWH7|F9WWH7_ZYMTI Uncharacterized protein (Fragment) OS=Zymoseptoria tritici (strain CBS 115943 / IPO323) OX=336722 GN=MYCGRDRAFT_102352 PE=4 SV=1
25.4789	24.07	24.6947	24.7067	26.7401	26.0997	25.1834	24.6957	25.3173	24.7952	24.819	24.8129	25.5594	25.0741	25.037	24.7598	3	3	2	3	3	4	2	4	6	6	6	26.3	26.3	26.3	40.634	0	37.434	368190000	24	tr|F9WWH9|F9WWH9_ZYMTI;tr|F9XLR6|F9XLR6_ZYMTI	tr|F9WWH9|F9WWH9_ZYMTI	tr|F9WWH9|F9WWH9_ZYMTI G-protein alpha subunit OS=Zymoseptoria tritici (strain CBS 115943 / IPO323) OX=336722 GN=MgGpa1 PE=4 SV=1
29.3839	28.8037	29.3589	29.5712	31.2309	30.2445	29.2043	29.3162	29.4079	29.323	29.2958	29.6357	29.9249	29.2078	29.3115	29.4791	8	9	11	11	18	11	6	12	11	11	11	39.3	39.3	39.3	34.337	0	230.2	7734600000	86	tr|F9WWI5|F9WWI5_ZYMTI	tr|F9WWI5|F9WWI5_ZYMTI	tr|F9WWI5|F9WWI5_ZYMTI Uncharacterized protein OS=Zymoseptoria tritici (strain CBS 115943 / IPO323) OX=336722 GN=MYCGRDRAFT_102365 PE=3 SV=1
19.0362	NaN	21.027	21.3257	24.5648	21.33	20.4434	18.2027	NaN	NaN	21.304	21.175	22.7833	21.4301	21.0326	NaN	1	0	0	0	3	1	0	0	4	4	4	6.1	6.1	6.1	118.77	0	13.559	34483000	5	tr|F9WWI6|F9WWI6_ZYMTI	tr|F9WWI6|F9WWI6_ZYMTI	tr|F9WWI6|F9WWI6_ZYMTI Uncharacterized protein OS=Zymoseptoria tritici (strain CBS 115943 / IPO323) OX=336722 GN=MYCGRDRAFT_65937 PE=4 SV=1
31.0985	30.1427	30.7215	30.645	31.8285	31.0483	30.651	30.6443	31.0551	30.7911	30.7271	30.7975	30.1288	30.1702	30.6306	30.9249	42	40	43	42	43	39	43	42	38	38	38	56.8	56.8	56.8	71.816	0	323.31	16333000000	334	tr|F9WWJ1|F9WWJ1_ZYMTI	tr|F9WWJ1|F9WWJ1_ZYMTI	tr|F9WWJ1|F9WWJ1_ZYMTI Immunoglobulin heavy chain-binding protein, KAR2 OS=Zymoseptoria tritici (strain CBS 115943 / IPO323) OX=336722 GN=MgKAR2 PE=3 SV=1
22.554	22.7303	23.4661	23.8375	26.2157	25.7508	23.4102	24.0671	23.0345	23.6334	NaN	24.4116	24.7625	24.798	23.2349	23.3384	0	0	1	2	2	3	1	0	6	6	6	28	28	28	34.441	0	27.348	202810000	9	tr|F9WWJ5|F9WWJ5_ZYMTI	tr|F9WWJ5|F9WWJ5_ZYMTI	tr|F9WWJ5|F9WWJ5_ZYMTI Uncharacterized protein OS=Zymoseptoria tritici (strain CBS 115943 / IPO323) OX=336722 GN=MYCGRDRAFT_66294 PE=4 SV=1
22.5232	21.765	21.9689	21.5668	NaN	22.4373	21.8556	22.5171	NaN	NaN	NaN	NaN	NaN	NaN	NaN	22.6087	1	1	1	0	0	0	1	0	1	1	1	3.3	3.3	3.3	52.415	0	5.045	32280000	4	tr|F9WWK2|F9WWK2_ZYMTI	tr|F9WWK2|F9WWK2_ZYMTI	tr|F9WWK2|F9WWK2_ZYMTI Uncharacterized protein OS=Zymoseptoria tritici (strain CBS 115943 / IPO323) OX=336722 GN=MYCGRDRAFT_98550 PE=4 SV=1
NaN	NaN	NaN	19.1026	20.9396	21.2728	19.4764	NaN	NaN	NaN	NaN	NaN	NaN	NaN	19.5022	NaN	0	0	0	1	1	0	0	0	1	1	1	1.6	1.6	1.6	76.467	0	3.9495	5837200	2	tr|F9WWL3|F9WWL3_ZYMTI	tr|F9WWL3|F9WWL3_ZYMTI	tr|F9WWL3|F9WWL3_ZYMTI Ca2+/calmodulin-dependent protein kinase OS=Zymoseptoria tritici (strain CBS 115943 / IPO323) OX=336722 GN=MYCGRDRAFT_89513 PE=4 SV=1
25.0293	24.4095	26.0755	25.9316	26.6068	26.5141	25.7256	25.7534	25.7854	25.8434	25.8677	25.5964	25.0876	25.5395	25.4806	25.6548	2	2	4	3	4	2	3	3	6	6	6	27.5	27.5	27.5	34.616	0	27.513	501330000	23	tr|F9WWM2|F9WWM2_ZYMTI	tr|F9WWM2|F9WWM2_ZYMTI	tr|F9WWM2|F9WWM2_ZYMTI Uncharacterized protein (Fragment) OS=Zymoseptoria tritici (strain CBS 115943 / IPO323) OX=336722 GN=MYCGRDRAFT_102524 PE=4 SV=1
NaN	NaN	NaN	20.4901	22.5948	22.6495	20.6787	21.7969	NaN	NaN	NaN	NaN	NaN	21.7028	NaN	NaN	0	0	0	0	1	1	0	0	2	2	2	3.2	3.2	3.2	85.273	0	5.7753	19709000	2	tr|F9WWM4|F9WWM4_ZYMTI	tr|F9WWM4|F9WWM4_ZYMTI	tr|F9WWM4|F9WWM4_ZYMTI Uncharacterized protein OS=Zymoseptoria tritici (strain CBS 115943 / IPO323) OX=336722 GN=MYCGRDRAFT_107296 PE=3 SV=1
24.7438	24.0976	24.9991	24.8904	26.6305	25.8746	24.395	24.257	25.0551	24.6118	24.9109	24.8373	25.1993	24.8328	24.5152	24.4884	4	1	2	1	4	5	1	1	8	8	8	52	52	52	26.069	0	110.55	318200000	19	tr|F9WWN3|F9WWN3_ZYMTI	tr|F9WWN3|F9WWN3_ZYMTI	tr|F9WWN3|F9WWN3_ZYMTI Uncharacterized protein OS=Zymoseptoria tritici (strain CBS 115943 / IPO323) OX=336722 GN=MYCGRDRAFT_66333 PE=4 SV=1
NaN	NaN	NaN	NaN	21.0088	20.583	NaN	NaN	NaN	NaN	NaN	NaN	NaN	19.6362	NaN	NaN	0	0	0	0	1	0	0	0	1	1	1	4.4	4.4	4.4	28.794	0.0079365	2.7835	3680700	1	tr|F9WWN5|F9WWN5_ZYMTI	tr|F9WWN5|F9WWN5_ZYMTI	tr|F9WWN5|F9WWN5_ZYMTI Uncharacterized protein OS=Zymoseptoria tritici (strain CBS 115943 / IPO323) OX=336722 GN=MYCGRDRAFT_102530 PE=4 SV=1
26.3715	25.6947	25.9941	25.4355	27.0739	26.6476	25.9046	25.7748	26.597	26.2955	25.7512	25.8528	25.5105	25.6529	25.7313	25.8218	6	7	6	6	5	8	7	8	14	14	14	39.3	39.3	39.3	55.637	0	130.55	619970000	53	tr|F9WWN9|F9WWN9_ZYMTI	tr|F9WWN9|F9WWN9_ZYMTI	tr|F9WWN9|F9WWN9_ZYMTI Uncharacterized protein OS=Zymoseptoria tritici (strain CBS 115943 / IPO323) OX=336722 GN=MYCGRDRAFT_107306 PE=4 SV=1
21.0967	20.7678	22.1377	20.9195	22.6911	NaN	20.8443	21.2921	NaN	NaN	NaN	NaN	NaN	NaN	NaN	21.3836	0	0	0	1	1	0	0	0	1	1	1	2.9	2.9	2.9	53.08	0.0040742	3.0302	21848000	2	tr|F9WWP0|F9WWP0_ZYMTI	tr|F9WWP0|F9WWP0_ZYMTI	tr|F9WWP0|F9WWP0_ZYMTI Uncharacterized protein (Fragment) OS=Zymoseptoria tritici (strain CBS 115943 / IPO323) OX=336722 GN=MYCGRDRAFT_22995 PE=4 SV=1
25.8147	25.1963	26.6218	25.9001	28.6321	28.1339	25.6905	25.4947	26.0325	26.0619	26.7089	26.0776	27.2256	26.7827	25.4822	25.9606	5	5	6	5	11	10	6	4	10	10	10	55.5	55.5	55.5	16.063	0	171.03	1075400000	52	tr|F9WWP1|F9WWP1_ZYMTI	tr|F9WWP1|F9WWP1_ZYMTI	tr|F9WWP1|F9WWP1_ZYMTI Uncharacterized protein OS=Zymoseptoria tritici (strain CBS 115943 / IPO323) OX=336722 GN=MYCGRDRAFT_53300 PE=4 SV=1
20.9877	NaN	20.7578	19.9866	22.4758	21.6461	20.9967	21.0652	NaN	NaN	NaN	NaN	NaN	NaN	NaN	21.1568	0	0	0	0	1	1	1	0	1	1	1	5.4	5.4	5.4	22.013	0	6.0654	18293000	3	tr|F9WWP2|F9WWP2_ZYMTI	tr|F9WWP2|F9WWP2_ZYMTI	tr|F9WWP2|F9WWP2_ZYMTI Uncharacterized protein OS=Zymoseptoria tritici (strain CBS 115943 / IPO323) OX=336722 GN=MYCGRDRAFT_102540 PE=4 SV=1
25.421	25.1455	25.1311	24.9059	26.3062	26.4873	25.2088	25.4936	25.5548	25.5247	25.1353	25.1194	25.5112	25.524	25.1005	25.2489	1	1	3	2	4	3	3	3	7	7	7	51.1	51.1	51.1	19.583	0	56.784	413290000	20	tr|F9WWP3|F9WWP3_ZYMTI	tr|F9WWP3|F9WWP3_ZYMTI	tr|F9WWP3|F9WWP3_ZYMTI ATP synthase subunit d, mitochondrial OS=Zymoseptoria tritici (strain CBS 115943 / IPO323) OX=336722 GN=MYCGRDRAFT_102541 PE=3 SV=1
23.0508	22.6685	23.1125	22.4658	24.3646	23.3351	22.4545	22.1663	23.1509	22.8302	23.1377	22.8312	22.7304	22.8332	NaN	NaN	0	0	1	0	1	2	1	0	3	3	3	7.6	7.6	7.6	78.462	0	6.7924	72855000	5	tr|F9WWP5|F9WWP5_ZYMTI	tr|F9WWP5|F9WWP5_ZYMTI	tr|F9WWP5|F9WWP5_ZYMTI Dipeptidyl peptidase 3 OS=Zymoseptoria tritici (strain CBS 115943 / IPO323) OX=336722 GN=MYCGRDRAFT_66700 PE=3 SV=1
24.4518	23.6219	23.4201	23.5792	24.2495	24.1678	24.1862	23.9909	24.4218	24.131	23.6069	23.8637	22.9287	23.2376	24.1279	24.0278	3	3	2	2	1	2	5	3	6	6	6	23.2	23.2	23.2	34.483	0	22.998	134160000	21	tr|F9WWP7|F9WWP7_ZYMTI;tr|F9XLZ5|F9XLZ5_ZYMTI	tr|F9WWP7|F9WWP7_ZYMTI	tr|F9WWP7|F9WWP7_ZYMTI Uncharacterized protein (Fragment) OS=Zymoseptoria tritici (strain CBS 115943 / IPO323) OX=336722 GN=MYCGRDRAFT_35040 PE=4 SV=1
22.1262	21.023	22.6048	21.703	25.8586	23.4803	22.1316	21.8554	22.5906	22.7256	22.8139	22.8189	23.2468	22.7804	22.5891	NaN	0	1	0	1	4	1	0	1	5	5	5	31.5	31.5	31.5	35.689	0	17.838	97437000	8	tr|F9WWQ0|F9WWQ0_ZYMTI	tr|F9WWQ0|F9WWQ0_ZYMTI	tr|F9WWQ0|F9WWQ0_ZYMTI ATP-dependent (S)-NAD(P)H-hydrate dehydratase OS=Zymoseptoria tritici (strain CBS 115943 / IPO323) OX=336722 GN=MYCGRDRAFT_98664 PE=3 SV=1
NaN	NaN	19.0943	19.4804	NaN	21.0162	19.284	NaN	NaN	NaN	NaN	NaN	NaN	NaN	19.3098	NaN	0	0	1	0	0	1	0	0	1	1	1	0.9	0.9	0.9	182.53	0	3.9542	4050400	2	tr|F9WWQ5|F9WWQ5_ZYMTI	tr|F9WWQ5|F9WWQ5_ZYMTI	tr|F9WWQ5|F9WWQ5_ZYMTI Uncharacterized protein OS=Zymoseptoria tritici (strain CBS 115943 / IPO323) OX=336722 GN=MYCGRDRAFT_33699 PE=3 SV=1
30.0856	29.6348	29.9181	29.4885	30.8752	30.6321	30.1202	29.7606	30.2052	30.147	29.8262	29.5676	29.6154	29.6592	30.0119	29.6911	34	29	25	30	32	27	33	32	32	32	29	60	60	55.7	70.485	0	323.31	9450900000	242	tr|F9WWR1|F9WWR1_ZYMTI	tr|F9WWR1|F9WWR1_ZYMTI	tr|F9WWR1|F9WWR1_ZYMTI Succinate dehydrogenase [ubiquinone] flavoprotein subunit, mitochondrial OS=Zymoseptoria tritici (strain CBS 115943 / IPO323) OX=336722 GN=SDH1 PE=3 SV=1
21.1138	21.557	22.6275	21.7431	23.6487	23.7956	22.1552	21.9636	NaN	NaN	NaN	NaN	NaN	NaN	NaN	22.0552	0	0	0	0	0	1	0	0	1	1	1	1.4	1.4	1.4	80.017	0.000481	3.9345	51818000	1	tr|F9WWR9|F9WWR9_ZYMTI	tr|F9WWR9|F9WWR9_ZYMTI	tr|F9WWR9|F9WWR9_ZYMTI Uncharacterized protein OS=Zymoseptoria tritici (strain CBS 115943 / IPO323) OX=336722 GN=MYCGRDRAFT_53663 PE=4 SV=1
22.9586	22.7205	22.8835	21.8022	24.377	24.1752	23.2376	22.9202	23.2073	23.0593	22.6327	23.2169	22.7268	22.7258	23.1296	23.1408	1	1	1	2	1	3	1	2	4	4	4	21.2	21.2	21.2	25.65	0	11.58	85018000	12	tr|F9WWS5|F9WWS5_ZYMTI	tr|F9WWS5|F9WWS5_ZYMTI	tr|F9WWS5|F9WWS5_ZYMTI Uncharacterized protein OS=Zymoseptoria tritici (strain CBS 115943 / IPO323) OX=336722 GN=MYCGRDRAFT_66728 PE=3 SV=1
27.819	27.6442	28.8234	28.8221	30.3103	29.9542	28.5809	28.2663	28.2203	28.3994	28.7367	28.7101	28.8624	29.0332	28.6177	28.2468	20	23	28	28	32	28	25	19	35	35	35	48.2	48.2	48.2	101.44	0	249.06	4492200000	203	tr|F9WWS7|F9WWS7_ZYMTI	tr|F9WWS7|F9WWS7_ZYMTI	tr|F9WWS7|F9WWS7_ZYMTI Uncharacterized protein OS=Zymoseptoria tritici (strain CBS 115943 / IPO323) OX=336722 GN=MYCGRDRAFT_53676 PE=3 SV=1
NaN	21.912	NaN	22.865	24.4175	23.5664	19.885	22.9231	NaN	NaN	NaN	NaN	23.0017	NaN	NaN	NaN	0	0	0	0	1	3	0	0	4	4	4	5.1	5.1	5.1	94.721	0	9.7067	55337000	4	tr|F9WWS8|F9WWS8_ZYMTI	tr|F9WWS8|F9WWS8_ZYMTI	tr|F9WWS8|F9WWS8_ZYMTI Zinc finger protein, C2H2-type (Fragment) OS=Zymoseptoria tritici (strain CBS 115943 / IPO323) OX=336722 GN=MYCGRDRAFT_33864 PE=4 SV=1
21.8706	21.4181	21.1877	20.9253	21.6654	22.9761	22.3409	21.2397	NaN	21.8548	21.5211	NaN	NaN	21.9629	22.3806	NaN	0	1	1	0	0	1	2	1	2	2	2	27	27	27	20.789	0	11.743	30382000	6	tr|F9WWS9|F9WWS9_ZYMTI	tr|F9WWS9|F9WWS9_ZYMTI	tr|F9WWS9|F9WWS9_ZYMTI Uncharacterized protein OS=Zymoseptoria tritici (strain CBS 115943 / IPO323) OX=336722 GN=MYCGRDRAFT_89752 PE=4 SV=1
22.8515	21.9935	22.4889	22.4208	24.214	23.4859	22.5653	22.329	NaN	NaN	NaN	NaN	NaN	NaN	NaN	22.4206	1	1	0	1	1	1	0	1	1	1	1	14.4	14.4	14.4	10.14	0	10.741	65927000	6	tr|F9WWT5|F9WWT5_ZYMTI	tr|F9WWT5|F9WWT5_ZYMTI	tr|F9WWT5|F9WWT5_ZYMTI Uncharacterized protein OS=Zymoseptoria tritici (strain CBS 115943 / IPO323) OX=336722 GN=MYCGRDRAFT_66746 PE=4 SV=1
NaN	NaN	20.7376	20.1696	NaN	20.6799	20.5175	NaN	NaN	NaN	NaN	NaN	NaN	NaN	20.5432	NaN	0	0	0	0	0	1	0	0	1	1	1	3.4	3.4	3.4	46.906	0.0049416	2.9614	6108700	1	tr|F9WWT7|F9WWT7_ZYMTI	tr|F9WWT7|F9WWT7_ZYMTI	tr|F9WWT7|F9WWT7_ZYMTI Uncharacterized protein OS=Zymoseptoria tritici (strain CBS 115943 / IPO323) OX=336722 GN=MYCGRDRAFT_66750 PE=4 SV=1
24.4735	22.9733	24.0914	23.6834	25.5429	25.3906	24.0309	23.3712	24.3231	23.9623	23.9901	23.8252	23.951	24.3315	23.9619	23.9462	1	2	2	2	3	2	2	3	5	5	5	23.8	23.8	23.8	36.336	0	16.055	183740000	17	tr|F9WWT8|F9WWT8_ZYMTI	tr|F9WWT8|F9WWT8_ZYMTI	tr|F9WWT8|F9WWT8_ZYMTI Uncharacterized protein OS=Zymoseptoria tritici (strain CBS 115943 / IPO323) OX=336722 GN=MYCGRDRAFT_66753 PE=4 SV=1
20.3874	21.1756	23.2653	21.5602	NaN	22.4991	19.3462	19.2845	NaN	NaN	NaN	21.7089	NaN	NaN	NaN	NaN	1	0	1	1	0	0	0	0	2	2	2	14.5	14.5	14.5	25.468	0	4.8376	24147000	3	tr|F9WWU6|F9WWU6_ZYMTI	tr|F9WWU6|F9WWU6_ZYMTI	tr|F9WWU6|F9WWU6_ZYMTI Uncharacterized protein OS=Zymoseptoria tritici (strain CBS 115943 / IPO323) OX=336722 GN=MYCGRDRAFT_34084 PE=4 SV=1
22.7875	22.7081	22.6656	23.1656	25.4463	24.8907	22.9605	22.218	22.8481	23.1973	23.1001	22.8777	23.8354	24.1162	22.8746	22.7042	0	0	0	0	4	3	1	1	5	5	5	9	9	9	75.259	0	19.806	120020000	9	tr|F9WWU8|F9WWU8_ZYMTI	tr|F9WWU8|F9WWU8_ZYMTI	tr|F9WWU8|F9WWU8_ZYMTI Uncharacterized protein OS=Zymoseptoria tritici (strain CBS 115943 / IPO323) OX=336722 GN=MYCGRDRAFT_84010 PE=3 SV=1
24.1096	23.3973	23.5601	23.4966	23.7824	24.2307	22.7611	22.4142	NaN	NaN	NaN	NaN	NaN	23.2839	NaN	NaN	1	1	0	0	0	0	0	2	2	2	2	9.7	9.7	9.7	40.883	0	4.8929	100170000	4	tr|F9WWV1|F9WWV1_ZYMTI	tr|F9WWV1|F9WWV1_ZYMTI	tr|F9WWV1|F9WWV1_ZYMTI Uncharacterized protein OS=Zymoseptoria tritici (strain CBS 115943 / IPO323) OX=336722 GN=MYCGRDRAFT_34335 PE=4 SV=1
26.7821	25.8717	27.6903	27.5985	29.8904	29.3247	26.5875	26.4361	26.9529	26.5766	27.6213	27.6495	28.3196	28.3683	26.8503	26.7623	6	6	12	12	13	17	7	8	14	14	14	41	41	41	44.96	0	93.872	2455800000	81	tr|F9WWV4|F9WWV4_ZYMTI	tr|F9WWV4|F9WWV4_ZYMTI	tr|F9WWV4|F9WWV4_ZYMTI Uncharacterized protein OS=Zymoseptoria tritici (strain CBS 115943 / IPO323) OX=336722 GN=MYCGRDRAFT_84117 PE=3 SV=1
25.6528	25.8053	26.4776	26.1346	27.7593	27.2561	26.4892	26.4782	26.0498	26.2911	26.3332	26.1465	26.2286	26.3809	26.5479	26.6604	5	2	4	5	5	5	4	4	7	7	7	22.3	22.3	22.3	34.068	0	47.961	853660000	34	tr|F9WWV7|F9WWV7_ZYMTI	tr|F9WWV7|F9WWV7_ZYMTI	tr|F9WWV7|F9WWV7_ZYMTI Uncharacterized protein OS=Zymoseptoria tritici (strain CBS 115943 / IPO323) OX=336722 GN=MYCGRDRAFT_98769 PE=4 SV=1
27.5086	27.1877	28.032	27.7718	29.0554	28.9599	29.2594	28.993	27.7922	27.8107	27.9636	27.9403	27.7984	28.0042	29.1374	29.0223	12	12	22	20	15	19	31	26	33	33	33	42	42	42	125.23	0	201.85	3104300000	157	tr|F9WWV8|F9WWV8_ZYMTI	tr|F9WWV8|F9WWV8_ZYMTI	tr|F9WWV8|F9WWV8_ZYMTI Uncharacterized protein OS=Zymoseptoria tritici (strain CBS 115943 / IPO323) OX=336722 GN=MYCGRDRAFT_67035 PE=4 SV=1
22.3234	20.6334	22.5437	22.3319	NaN	22.77	21.7391	21.2877	22.0453	NaN	22.6939	NaN	NaN	NaN	21.8356	NaN	1	0	1	0	0	0	1	0	2	2	2	7.5	7.5	7.5	39.492	0.00047281	3.6486	31481000	3	tr|F9WWV9|F9WWV9_ZYMTI	tr|F9WWV9|F9WWV9_ZYMTI	tr|F9WWV9|F9WWV9_ZYMTI Uncharacterized protein OS=Zymoseptoria tritici (strain CBS 115943 / IPO323) OX=336722 GN=MYCGRDRAFT_67037 PE=4 SV=1
22.0445	21.3772	21.7027	21.6624	NaN	21.7443	21.6145	21.9357	NaN	NaN	NaN	NaN	NaN	NaN	NaN	22.0273	0	0	1	0	1	0	1	2	3	3	3	1.3	1.3	1.3	221.86	0	4.4054	24518000	5	tr|F9WWW2|F9WWW2_ZYMTI	tr|F9WWW2|F9WWW2_ZYMTI	tr|F9WWW2|F9WWW2_ZYMTI Uncharacterized protein OS=Zymoseptoria tritici (strain CBS 115943 / IPO323) OX=336722 GN=MYCGRDRAFT_67041 PE=3 SV=1
27.5126	27.1872	27.3348	27.358	28.8328	27.9003	27.2746	27.3578	27.6174	27.726	27.3338	27.4163	27.4134	27.251	27.2397	27.3289	15	8	13	11	16	14	14	13	18	18	18	48.2	48.2	48.2	61.937	0	184.71	1748600000	104	tr|F9WWW3|F9WWW3_ZYMTI	tr|F9WWW3|F9WWW3_ZYMTI	tr|F9WWW3|F9WWW3_ZYMTI Uncharacterized protein OS=Zymoseptoria tritici (strain CBS 115943 / IPO323) OX=336722 GN=MYCGRDRAFT_34547 PE=3 SV=1
NaN	NaN	NaN	NaN	21.031	NaN	NaN	NaN	NaN	NaN	NaN	NaN	19.6152	NaN	NaN	NaN	0	0	0	0	1	0	0	0	1	1	1	23.6	23.6	23.6	12.15	0.00047847	3.8467	2142700	1	tr|F9WWW4|F9WWW4_ZYMTI	tr|F9WWW4|F9WWW4_ZYMTI	tr|F9WWW4|F9WWW4_ZYMTI Uncharacterized protein OS=Zymoseptoria tritici (strain CBS 115943 / IPO323) OX=336722 GN=MYCGRDRAFT_53981 PE=4 SV=1
28.5509	28.0278	28.6093	28.2556	29.027	28.5187	28.2302	28.5947	28.3182	28.5893	28.6167	28.4381	27.7141	27.4699	28.1124	28.9507	4	5	6	6	6	5	5	8	9	9	9	80.5	80.5	80.5	10.434	0	123.77	3048700000	45	tr|F9WWW5|F9WWW5_ZYMTI	tr|F9WWW5|F9WWW5_ZYMTI	tr|F9WWW5|F9WWW5_ZYMTI Cytochrome c oxidase subunit OS=Zymoseptoria tritici (strain CBS 115943 / IPO323) OX=336722 GN=MYCGRDRAFT_53984 PE=3 SV=1
26.3437	25.2985	26.1323	26.1163	27.4859	27.3278	26.0072	26.0257	26.3794	26.1566	25.9035	26.2911	26.1048	26.2674	26.0671	26.0795	4	4	3	5	8	7	4	6	13	13	13	18	18	18	127.01	0	70.391	764910000	41	tr|F9WWX1|F9WWX1_ZYMTI	tr|F9WWX1|F9WWX1_ZYMTI	tr|F9WWX1|F9WWX1_ZYMTI Uncharacterized protein OS=Zymoseptoria tritici (strain CBS 115943 / IPO323) OX=336722 GN=MYCGRDRAFT_107571 PE=4 SV=1
24.7248	24.1926	24.661	24.792	26.5175	24.8214	24.6452	24.6558	24.8451	24.8142	24.5443	24.6307	25.166	23.8615	24.885	24.7333	4	2	3	3	3	4	2	4	7	7	7	32.9	32.9	32.9	35.087	0	40.821	280860000	25	tr|F9WWX6|F9WWX6_ZYMTI	tr|F9WWX6|F9WWX6_ZYMTI	tr|F9WWX6|F9WWX6_ZYMTI Uncharacterized protein (Fragment) OS=Zymoseptoria tritici (strain CBS 115943 / IPO323) OX=336722 GN=MYCGRDRAFT_25855 PE=4 SV=1
24.7966	22.5682	23.8521	21.6896	25.2311	24.1218	23.3803	23.2711	22.9032	23.7756	24.2581	23.3488	23.6616	23.6568	23.2888	23.7229	1	2	3	1	3	2	3	2	4	4	4	36.8	36.8	36.8	21.063	0	13.214	132570000	17	tr|F9WWX7|F9WWX7_ZYMTI	tr|F9WWX7|F9WWX7_ZYMTI	tr|F9WWX7|F9WWX7_ZYMTI Translation machinery-associated protein 20 OS=Zymoseptoria tritici (strain CBS 115943 / IPO323) OX=336722 GN=MYCGRDRAFT_98775 PE=3 SV=1
NaN	NaN	20.0102	19.7539	22.2818	NaN	19.1783	19.795	NaN	NaN	NaN	NaN	NaN	NaN	NaN	19.8866	0	0	0	0	0	1	0	0	2	2	2	3.2	3.2	3.2	94.775	0	6.4779	8542000	1	tr|F9WWX9|F9WWX9_ZYMTI	tr|F9WWX9|F9WWX9_ZYMTI	tr|F9WWX9|F9WWX9_ZYMTI Uncharacterized protein (Fragment) OS=Zymoseptoria tritici (strain CBS 115943 / IPO323) OX=336722 GN=MYCGRDRAFT_10422 PE=4 SV=1
27.4547	26.3574	26.987	26.9088	27.7374	26.9303	26.7832	27.0361	27.458	27.1614	26.8032	26.8843	26.4294	26.1952	26.7728	27.1033	10	8	7	7	8	7	6	8	10	10	10	35.5	35.5	35.5	52.367	0	110.97	1133700000	61	tr|F9WWY3|F9WWY3_ZYMTI	tr|F9WWY3|F9WWY3_ZYMTI	tr|F9WWY3|F9WWY3_ZYMTI Uncharacterized protein OS=Zymoseptoria tritici (strain CBS 115943 / IPO323) OX=336722 GN=MYCGRDRAFT_67076 PE=4 SV=1
NaN	NaN	20.3101	21.4345	23.1714	22.6455	NaN	20.7609	NaN	NaN	NaN	NaN	NaN	NaN	NaN	20.8525	0	0	1	1	1	1	0	0	1	1	1	1.7	1.7	1.7	64.355	0.0013953	3.4965	21919000	4	tr|F9WWY4|F9WWY4_ZYMTI	tr|F9WWY4|F9WWY4_ZYMTI	tr|F9WWY4|F9WWY4_ZYMTI Uncharacterized protein OS=Zymoseptoria tritici (strain CBS 115943 / IPO323) OX=336722 GN=MYCGRDRAFT_89934 PE=4 SV=1
26.0345	25.6048	25.9947	25.7294	27.0395	26.7891	26.3247	26.0027	26.3462	26.3213	26.0922	25.8541	25.3891	25.7027	26.2747	25.9041	5	3	4	7	7	5	6	6	15	15	15	36.9	36.9	36.9	45.163	0	69.567	647440000	43	tr|F9WWY8|F9WWY8_ZYMTI	tr|F9WWY8|F9WWY8_ZYMTI	tr|F9WWY8|F9WWY8_ZYMTI Uncharacterized protein OS=Zymoseptoria tritici (strain CBS 115943 / IPO323) OX=336722 GN=MYCGRDRAFT_67089 PE=4 SV=1
21.755	19.8093	20.5711	21.2285	24.3641	23.0792	20.9711	20.0791	NaN	NaN	NaN	NaN	22.9483	NaN	NaN	NaN	0	0	0	0	1	1	1	0	3	3	3	6.8	6.8	6.8	61.862	0	7.3626	42092000	3	tr|F9WWZ7|F9WWZ7_ZYMTI	tr|F9WWZ7|F9WWZ7_ZYMTI	tr|F9WWZ7|F9WWZ7_ZYMTI Uncharacterized protein (Fragment) OS=Zymoseptoria tritici (strain CBS 115943 / IPO323) OX=336722 GN=MYCGRDRAFT_33646 PE=4 SV=1
25.4516	24.3901	25.6186	25.474	26.4314	26.1139	26.0312	25.5282	25.7183	25.3159	25.6609	25.368	25.2508	24.9754	25.8749	25.4987	6	1	4	7	3	3	7	4	10	10	10	31.6	31.6	31.6	48.311	0	28.362	446090000	35	tr|F9WX01|F9WX01_ZYMTI	tr|F9WX01|F9WX01_ZYMTI	tr|F9WX01|F9WX01_ZYMTI Uncharacterized protein OS=Zymoseptoria tritici (strain CBS 115943 / IPO323) OX=336722 GN=MYCGRDRAFT_67102 PE=4 SV=1
21.3325	20.5586	21.6012	21.401	23.0919	22.7152	21.6513	20.8995	NaN	NaN	NaN	NaN	NaN	NaN	NaN	20.991	0	0	1	0	1	1	1	0	1	1	1	3.9	3.9	3.9	44.977	0.0079051	2.7372	31212000	4	tr|F9WX08|F9WX08_ZYMTI	tr|F9WX08|F9WX08_ZYMTI	tr|F9WX08|F9WX08_ZYMTI Uncharacterized protein OS=Zymoseptoria tritici (strain CBS 115943 / IPO323) OX=336722 GN=MYCGRDRAFT_98822 PE=3 SV=1
22.0045	20.4015	21.0348	20.9664	22.5288	22.0023	22.0956	20.9874	NaN	NaN	NaN	NaN	NaN	NaN	22.1213	NaN	1	0	0	0	0	0	0	0	2	2	2	4.7	4.7	4.7	54.235	0	4.098	26602000	1	tr|F9WX19|F9WX19_ZYMTI	tr|F9WX19|F9WX19_ZYMTI	tr|F9WX19|F9WX19_ZYMTI Uncharacterized protein OS=Zymoseptoria tritici (strain CBS 115943 / IPO323) OX=336722 GN=MYCGRDRAFT_90057 PE=4 SV=1
26.6429	26.1803	26.7381	26.4712	28.2791	27.6822	26.8204	26.1627	26.9598	26.8071	26.6276	26.6345	26.8288	26.5372	26.7372	26.3498	6	5	10	10	12	15	6	7	16	16	16	40.7	40.7	40.7	64.131	0	91.201	1120500000	71	tr|F9WX29|F9WX29_ZYMTI	tr|F9WX29|F9WX29_ZYMTI	tr|F9WX29|F9WX29_ZYMTI Eukaryotic translation initiation factor 3 subunit D OS=Zymoseptoria tritici (strain CBS 115943 / IPO323) OX=336722 GN=MYCGRDRAFT_98830 PE=3 SV=1
28.391	27.8676	28.3071	28.1194	29.853	29.1332	28.4746	28.4077	28.4515	28.549	28.0631	28.348	28.3763	28.2111	28.6103	28.3528	9	11	12	11	13	16	14	16	14	14	14	51.6	51.6	51.6	33.431	0	201.02	3508200000	102	tr|F9WX30|F9WX30_ZYMTI	tr|F9WX30|F9WX30_ZYMTI	tr|F9WX30|F9WX30_ZYMTI Uncharacterized protein OS=Zymoseptoria tritici (strain CBS 115943 / IPO323) OX=336722 GN=MYCGRDRAFT_34756 PE=3 SV=1
NaN	20.7371	21.0015	20.5674	22.897	22.5546	NaN	20.3909	NaN	NaN	NaN	NaN	NaN	NaN	NaN	20.4825	0	0	0	0	1	1	0	0	1	1	1	6.8	6.8	6.8	24.909	0.0014032	3.5424	20747000	2	tr|F9WX43|F9WX43_ZYMTI	tr|F9WX43|F9WX43_ZYMTI	tr|F9WX43|F9WX43_ZYMTI Glutathione S-transferase kappa OS=Zymoseptoria tritici (strain CBS 115943 / IPO323) OX=336722 GN=MYCGRDRAFT_33631 PE=3 SV=1
21.8981	22.0649	22.1599	22.1285	24.3916	24.3242	23.0365	21.9458	22.1473	22.6945	22.2908	22.4331	23.1807	22.8787	23.0216	22.1346	0	1	0	1	2	2	1	1	2	2	2	12.8	12.8	12.8	41.185	0	11.054	73223000	8	tr|F9WX45|F9WX45_ZYMTI	tr|F9WX45|F9WX45_ZYMTI	tr|F9WX45|F9WX45_ZYMTI CSN4 COP9 signalosome complex subunit 4 OS=Zymoseptoria tritici (strain CBS 115943 / IPO323) OX=336722 GN=MYCGRDRAFT_84214 PE=4 SV=1
23.7169	22.9978	NaN	19.7647	24.3656	24.1567	20.1432	NaN	23.8214	NaN	NaN	NaN	22.7524	NaN	NaN	NaN	1	0	0	0	1	0	0	0	2	2	2	5.4	5.4	5.4	65.597	0	6.318	64530000	2	tr|F9WX49|F9WX49_ZYMTI	tr|F9WX49|F9WX49_ZYMTI	tr|F9WX49|F9WX49_ZYMTI Uncharacterized protein OS=Zymoseptoria tritici (strain CBS 115943 / IPO323) OX=336722 GN=MYCGRDRAFT_107669 PE=4 SV=1
25.064	24.139	24.5334	23.8496	25.1329	24.448	24.2333	23.564	25.0441	24.5497	24.2836	24.1279	23.8446	23.7912	24.3083	23.8269	1	4	3	2	0	2	2	2	3	3	3	14.6	14.6	14.6	43.776	0	9.1563	184750000	16	tr|F9WX59|F9WX59_ZYMTI	tr|F9WX59|F9WX59_ZYMTI	tr|F9WX59|F9WX59_ZYMTI Uncharacterized protein OS=Zymoseptoria tritici (strain CBS 115943 / IPO323) OX=336722 GN=MYCGRDRAFT_107763 PE=4 SV=1
NaN	NaN	NaN	NaN	24.4658	24.0419	19.308	NaN	NaN	NaN	NaN	NaN	23.0634	23.0821	NaN	NaN	0	0	0	0	1	3	0	0	4	4	4	23	23	23	25.832	0	13.647	41092000	4	tr|F9WX64|F9WX64_ZYMTI	tr|F9WX64|F9WX64_ZYMTI	tr|F9WX64|F9WX64_ZYMTI Uncharacterized protein OS=Zymoseptoria tritici (strain CBS 115943 / IPO323) OX=336722 GN=MYCGRDRAFT_67546 PE=4 SV=1
23.7122	22.2083	24.2909	24.0545	26.6495	25.8473	23.5893	21.8935	24.0416	NaN	23.91	23.7819	24.8609	24.6588	24.1595	24.099	0	0	1	2	3	4	3	1	5	5	5	16.1	16.1	16.1	48.996	0	32.433	238700000	14	tr|F9WX65|F9WX65_ZYMTI	tr|F9WX65|F9WX65_ZYMTI	tr|F9WX65|F9WX65_ZYMTI Uncharacterized protein OS=Zymoseptoria tritici (strain CBS 115943 / IPO323) OX=336722 GN=MYCGRDRAFT_67551 PE=4 SV=1
25.5059	24.9822	26.6531	26.7123	28.9137	28.3693	26.2954	26.0998	26.0408	25.8497	26.6251	26.8663	27.3044	27.2897	26.379	26.2923	5	4	12	12	19	17	4	5	18	18	18	53.4	53.4	53.4	55.706	0	136.19	1303000000	78	tr|F9WX66|F9WX66_ZYMTI	tr|F9WX66|F9WX66_ZYMTI	tr|F9WX66|F9WX66_ZYMTI Uncharacterized protein OS=Zymoseptoria tritici (strain CBS 115943 / IPO323) OX=336722 GN=MYCGRDRAFT_67552 PE=3 SV=1
26.0708	25.4128	26.0864	25.8708	29.0106	27.9915	25.9759	25.8822	26.4366	26.6098	26.5233	26.286	26.2133	26.743	26.4489	26.5533	11	8	9	7	10	10	8	6	16	16	16	45.2	45.2	45.2	53.936	0	217.02	1183300000	69	tr|F9WX67|F9WX67_ZYMTI	tr|F9WX67|F9WX67_ZYMTI	tr|F9WX67|F9WX67_ZYMTI V-type proton ATPase subunit H OS=Zymoseptoria tritici (strain CBS 115943 / IPO323) OX=336722 GN=MYCGRDRAFT_98901 PE=3 SV=1
26.8034	25.8744	26.1154	26.4175	28.1402	27.3087	27.1405	26.4067	26.7166	26.7893	26.2191	26.5585	26.483	26.6158	26.9505	26.5128	6	6	5	7	10	8	9	4	8	8	8	36	36	36	30.81	0	55.791	1039900000	55	tr|F9WX71|F9WX71_ZYMTI	tr|F9WX71|F9WX71_ZYMTI	tr|F9WX71|F9WX71_ZYMTI Uncharacterized protein OS=Zymoseptoria tritici (strain CBS 115943 / IPO323) OX=336722 GN=MYCGRDRAFT_67558 PE=4 SV=1
23.6604	23.8008	23.2523	23.85	26.6082	25.4143	24.615	23.7425	24.3469	24.6602	23.9491	24.1418	24.7012	23.9149	24.2264	24.2317	0	2	2	3	5	4	2	4	7	7	7	24.1	24.1	24.1	49.387	0	28.492	239730000	22	tr|F9WX73|F9WX73_ZYMTI	tr|F9WX73|F9WX73_ZYMTI	tr|F9WX73|F9WX73_ZYMTI Uncharacterized protein OS=Zymoseptoria tritici (strain CBS 115943 / IPO323) OX=336722 GN=MYCGRDRAFT_98903 PE=4 SV=1
26.0786	25.3311	26.5083	26.517	28.4684	27.9737	26.4923	26.2622	26.081	26.1075	26.4608	26.6197	27.0483	27.0047	26.3568	26.4864	3	4	9	7	6	12	6	7	16	16	16	29.9	29.9	29.9	68.415	0	82.069	1114400000	54	tr|F9WX81|F9WX81_ZYMTI	tr|F9WX81|F9WX81_ZYMTI	tr|F9WX81|F9WX81_ZYMTI ABC transporter domain-containing protein OS=Zymoseptoria tritici (strain CBS 115943 / IPO323) OX=336722 GN=MYCGRDRAFT_219383 PE=4 SV=1
22.7894	21.8276	23.0932	22.748	24.7277	23.8455	22.1032	22.4311	NaN	NaN	22.9091	22.6983	23.1272	23.3217	NaN	22.6506	1	1	0	0	1	2	0	0	4	4	4	3	3	3	178.26	0	22.184	79979000	5	tr|F9WX82|F9WX82_ZYMTI	tr|F9WX82|F9WX82_ZYMTI	tr|F9WX82|F9WX82_ZYMTI SNF2 family DNA-dependent chromodomain-containing ATPase OS=Zymoseptoria tritici (strain CBS 115943 / IPO323) OX=336722 GN=MYCGRDRAFT_67576 PE=4 SV=1
NaN	NaN	NaN	NaN	23.5997	NaN	NaN	NaN	NaN	NaN	NaN	NaN	22.1839	NaN	NaN	NaN	0	0	0	0	1	0	0	0	1	1	1	1	1	1	181.4	0	80.36	12712000	1	tr|F9WX87|F9WX87_ZYMTI	tr|F9WX87|F9WX87_ZYMTI	tr|F9WX87|F9WX87_ZYMTI Uncharacterized protein OS=Zymoseptoria tritici (strain CBS 115943 / IPO323) OX=336722 GN=MYCGRDRAFT_67581 PE=4 SV=1
25.4669	23.9731	24.4413	24.2037	25.5223	26.0275	25.2936	24.5949	25.5792	24.5386	24.2836	24.0961	24.2759	24.939	25.4294	24.7121	3	2	2	2	2	3	3	3	4	4	4	15.7	15.7	15.7	34.052	0	25.542	288010000	20	tr|F9WX89|F9WX89_ZYMTI	tr|F9WX89|F9WX89_ZYMTI	tr|F9WX89|F9WX89_ZYMTI Uncharacterized protein OS=Zymoseptoria tritici (strain CBS 115943 / IPO323) OX=336722 GN=MYCGRDRAFT_67588 PE=4 SV=1
NaN	21.1002	21.3455	21.4726	24.7756	24.3047	21.5595	23.9524	NaN	NaN	NaN	NaN	23.2714	23.4788	NaN	24.0189	0	0	0	0	3	4	0	0	5	5	5	11.6	11.6	11.6	66.872	0	12.337	76591000	7	tr|F9WX99|F9WX99_ZYMTI	tr|F9WX99|F9WX99_ZYMTI	tr|F9WX99|F9WX99_ZYMTI Uncharacterized protein OS=Zymoseptoria tritici (strain CBS 115943 / IPO323) OX=336722 GN=MYCGRDRAFT_107781 PE=4 SV=1
22.247	21.0708	22.3081	22.2172	24.4454	23.8005	NaN	20.7171	22.1304	NaN	22.3496	22.4076	22.8072	23.0721	NaN	NaN	0	0	1	1	1	2	1	0	2	2	2	18.2	18.2	18.2	24.318	0	21.298	56428000	6	tr|F9WXB5|F9WXB5_ZYMTI	tr|F9WXB5|F9WXB5_ZYMTI	tr|F9WXB5|F9WXB5_ZYMTI Uncharacterized protein OS=Zymoseptoria tritici (strain CBS 115943 / IPO323) OX=336722 GN=MYCGRDRAFT_51803 PE=4 SV=1
24.6093	23.6865	24.3636	24.0641	25.5132	24.7936	24.2611	23.6561	24.4782	24.3625	24.3446	23.8334	23.8825	24.1253	24.4539	23.9976	1	1	2	1	2	2	2	1	6	6	6	15.4	15.4	15.4	56.797	0	18.644	188520000	12	tr|F9WXB7|F9WXB7_ZYMTI	tr|F9WXB7|F9WXB7_ZYMTI	tr|F9WXB7|F9WXB7_ZYMTI Histone deacetylase (Fragment) OS=Zymoseptoria tritici (strain CBS 115943 / IPO323) OX=336722 GN=HDA2402 PE=4 SV=1
23.3676	21.9937	23.3782	23.0765	24.8978	24.605	23.1782	22.9193	23.6016	22.9093	23.1541	23.2743	23.613	23.474	23.0145	22.9033	1	1	1	2	3	2	1	2	5	5	5	21.8	21.8	21.8	38.391	0	14.668	108950000	13	tr|F9WXB8|F9WXB8_ZYMTI	tr|F9WXB8|F9WXB8_ZYMTI	tr|F9WXB8|F9WXB8_ZYMTI 26S proteasome regulatory complex OS=Zymoseptoria tritici (strain CBS 115943 / IPO323) OX=336722 GN=CSN5 PE=4 SV=1
23.5306	20.5051	21.7094	21.4982	22.4018	22.0681	21.7762	21.5715	22.5198	NaN	22.1192	22.1079	21.7306	21.4266	22.0267	22.0905	1	1	0	1	1	2	1	1	3	3	3	9.5	9.5	9.5	36.313	0	6.9144	36644000	8	tr|F9WXD0|F9WXD0_ZYMTI	tr|F9WXD0|F9WXD0_ZYMTI	tr|F9WXD0|F9WXD0_ZYMTI Uncharacterized protein (Fragment) OS=Zymoseptoria tritici (strain CBS 115943 / IPO323) OX=336722 GN=MYCGRDRAFT_26212 PE=4 SV=1
24.1116	23.0248	23.4691	23.0427	NaN	23.288	23.0682	23.0008	NaN	NaN	NaN	NaN	NaN	NaN	NaN	23.0923	1	1	1	1	0	1	1	1	1	1	1	3.4	3.4	3.4	24.674	0.001387	3.3845	74343000	7	tr|F9WXD2|F9WXD2_ZYMTI	tr|F9WXD2|F9WXD2_ZYMTI	tr|F9WXD2|F9WXD2_ZYMTI Uncharacterized protein OS=Zymoseptoria tritici (strain CBS 115943 / IPO323) OX=336722 GN=MYCGRDRAFT_64873 PE=3 SV=1
21.697	21.515	21.4576	21.7515	21.7788	22.3783	21.2985	21.659	NaN	NaN	NaN	NaN	NaN	NaN	NaN	21.7505	1	0	0	0	0	1	0	1	2	2	2	12.9	12.9	12.9	22.914	0	6.323	27747000	3	tr|F9WXD6|F9WXD6_ZYMTI	tr|F9WXD6|F9WXD6_ZYMTI	tr|F9WXD6|F9WXD6_ZYMTI Peptide methionine sulfoxide reductase OS=Zymoseptoria tritici (strain CBS 115943 / IPO323) OX=336722 GN=MYCGRDRAFT_64875 PE=3 SV=1
26.2116	25.7806	25.8254	25.8551	27.4967	27.2129	26.4712	26.3031	26.4665	26.3415	25.9123	26.1237	25.8574	26.2441	26.3825	26.342	4	6	5	8	6	8	7	8	15	15	15	20.1	20.1	20.1	122.74	0	98.428	776280000	52	tr|F9WXE5|F9WXE5_ZYMTI	tr|F9WXE5|F9WXE5_ZYMTI	tr|F9WXE5|F9WXE5_ZYMTI 3-hydroxy-3-methylglutaryl coenzyme A reductase OS=Zymoseptoria tritici (strain CBS 115943 / IPO323) OX=336722 GN=HMG1 PE=3 SV=1
22.7967	22.0475	21.9045	22.2588	24.839	24.1154	21.7798	21.7741	22.5345	22.0469	21.9207	22.3303	23.5663	23.3116	21.7633	22.392	0	0	1	1	3	3	0	1	3	3	3	8.7	8.7	8.7	49.709	0	12.126	75938000	9	tr|F9WXF6|F9WXF6_ZYMTI	tr|F9WXF6|F9WXF6_ZYMTI	tr|F9WXF6|F9WXF6_ZYMTI Uncharacterized protein OS=Zymoseptoria tritici (strain CBS 115943 / IPO323) OX=336722 GN=MYCGRDRAFT_98156 PE=3 SV=1
23.2617	22.0635	22.3964	22.5629	23.5917	22.7816	22.5113	22.2447	NaN	NaN	NaN	NaN	NaN	NaN	22.537	NaN	1	0	1	0	0	0	0	1	3	3	3	6.2	6.2	6.2	61.318	0	7.9284	56956000	3	tr|F9WXF7|F9WXF7_ZYMTI	tr|F9WXF7|F9WXF7_ZYMTI	tr|F9WXF7|F9WXF7_ZYMTI Uncharacterized protein OS=Zymoseptoria tritici (strain CBS 115943 / IPO323) OX=336722 GN=MYCGRDRAFT_106762 PE=3 SV=1
22.2682	22.2107	21.9101	22.7082	24.6807	23.766	23.0944	21.7365	NaN	NaN	NaN	22.5897	23.6025	22.5649	22.7508	22.4183	0	0	1	0	2	2	1	0	3	3	3	9.1	9.1	9.1	37.557	0	14.522	74306000	6	tr|F9WXF9|F9WXF9_ZYMTI	tr|F9WXF9|F9WXF9_ZYMTI	tr|F9WXF9|F9WXF9_ZYMTI Uncharacterized protein (Fragment) OS=Zymoseptoria tritici (strain CBS 115943 / IPO323) OX=336722 GN=MYCGRDRAFT_64949 PE=4 SV=1
25.885	25.9145	25.8366	26.0269	27.7424	26.6897	25.8535	26.1239	26.498	26.3665	26.0148	25.9968	25.496	25.8483	25.9126	26.3755	4	6	3	4	5	5	3	3	8	8	8	48.7	48.7	48.7	23.944	0	30.115	720050000	33	tr|F9WXG0|F9WXG0_ZYMTI	tr|F9WXG0|F9WXG0_ZYMTI	tr|F9WXG0|F9WXG0_ZYMTI Peptidyl-prolyl cis-trans isomerase OS=Zymoseptoria tritici (strain CBS 115943 / IPO323) OX=336722 GN=MYCGRDRAFT_64952 PE=3 SV=1
28.2728	27.3793	28.6201	28.4741	30.3066	30.1027	28.3337	28.0378	28.3235	28.0227	28.3343	28.4753	29.067	29.1006	28.1684	28.442	6	3	4	5	10	7	4	4	8	8	8	39.6	39.6	39.6	14.725	0	38.303	4379200000	43	tr|F9WXG1|F9WXG1_ZYMTI	tr|F9WXG1|F9WXG1_ZYMTI	tr|F9WXG1|F9WXG1_ZYMTI Uncharacterized protein OS=Zymoseptoria tritici (strain CBS 115943 / IPO323) OX=336722 GN=MYCGRDRAFT_102005 PE=3 SV=1
27.4411	26.9947	27.6634	27.3898	28.7346	28.1086	27.4192	27.2945	27.4291	27.6291	27.6156	27.518	27.2409	27.0237	27.501	27.5494	18	24	22	25	19	17	25	24	41	41	41	40.1	40.1	40.1	157.5	0	323.31	1784500000	174	tr|F9WXG3|F9WXG3_ZYMTI	tr|F9WXG3|F9WXG3_ZYMTI	tr|F9WXG3|F9WXG3_ZYMTI Uncharacterized protein OS=Zymoseptoria tritici (strain CBS 115943 / IPO323) OX=336722 GN=MYCGRDRAFT_64956 PE=4 SV=1
25.6698	25.3244	25.6874	25.7547	27.8831	27.2169	26.1418	25.8535	26.1275	26.018	25.8692	25.8948	26.2824	26.0502	25.9795	25.9269	3	2	6	5	10	7	8	5	12	12	12	33.9	33.9	33.9	57.849	0	65.117	744250000	46	tr|F9WXG7|F9WXG7_ZYMTI	tr|F9WXG7|F9WXG7_ZYMTI	tr|F9WXG7|F9WXG7_ZYMTI UTP--glucose-1-phosphate uridylyltransferase OS=Zymoseptoria tritici (strain CBS 115943 / IPO323) OX=336722 GN=MYCGRDRAFT_64960 PE=3 SV=1
29.6648	29.1891	29.5627	29.5192	29.6216	29.2969	29.1102	28.6425	29.826	29.8616	29.5311	29.5767	27.794	28.394	29.0105	28.6545	12	15	12	11	10	9	10	9	8	8	8	51.8	51.8	51.8	21.501	0	75.666	5509700000	88	tr|F9WXG9|F9WXG9_ZYMTI	tr|F9WXG9|F9WXG9_ZYMTI	tr|F9WXG9|F9WXG9_ZYMTI Uncharacterized protein OS=Zymoseptoria tritici (strain CBS 115943 / IPO323) OX=336722 GN=MYCGRDRAFT_102012 PE=4 SV=1
25.502	24.2334	25.4833	25.4072	27.2944	27.0331	25.2936	25.2749	25.5149	25.2385	25.4721	25.4036	25.8132	25.9737	25.342	25.4458	7	3	3	5	7	7	4	3	12	12	12	29.3	29.3	29.3	74.667	0	93.531	542300000	39	tr|F9WXI0|F9WXI0_ZYMTI	tr|F9WXI0|F9WXI0_ZYMTI	tr|F9WXI0|F9WXI0_ZYMTI Ca2+/calmodulin-dependent protein kinase OS=Zymoseptoria tritici (strain CBS 115943 / IPO323) OX=336722 GN=MYCGRDRAFT_64979 PE=4 SV=1
27.3448	26.9257	27.684	27.1238	28.1123	27.3201	26.9918	26.8982	27.3589	27.4518	27.4307	27.4751	26.6576	26.3828	27.0491	27.1492	12	13	13	11	9	8	8	10	12	12	12	46.5	46.5	46.5	39.337	0	158.45	1376100000	84	tr|F9WXI2|F9WXI2_ZYMTI	tr|F9WXI2|F9WXI2_ZYMTI	tr|F9WXI2|F9WXI2_ZYMTI Lipolytic enzyme/sugar transporter OS=Zymoseptoria tritici (strain CBS 115943 / IPO323) OX=336722 GN=LEN2 PE=4 SV=1
20.081	NaN	23.2724	22.1809	24.008	22.8952	21.4063	21.3887	NaN	NaN	22.4066	22.5099	23.0603	22.3582	NaN	NaN	0	0	2	1	2	1	1	1	3	3	3	7.2	7.2	7.2	60.394	0	9.2179	46192000	8	tr|F9WXI7|F9WXI7_ZYMTI	tr|F9WXI7|F9WXI7_ZYMTI	tr|F9WXI7|F9WXI7_ZYMTI Uncharacterized protein OS=Zymoseptoria tritici (strain CBS 115943 / IPO323) OX=336722 GN=MYCGRDRAFT_106782 PE=4 SV=1
25.9178	25.0144	26.1449	25.774	27.4824	26.8561	26.3699	26.3858	26.1301	26.0583	26.0383	26.1826	25.8484	25.6037	26.4857	26.1333	3	4	9	5	8	6	9	6	15	15	15	45.2	45.2	45.2	59.111	0	75.303	712260000	50	tr|F9WXJ0|F9WXJ0_ZYMTI	tr|F9WXJ0|F9WXJ0_ZYMTI	tr|F9WXJ0|F9WXJ0_ZYMTI Inosine-5-monophosphate dehydrogenase OS=Zymoseptoria tritici (strain CBS 115943 / IPO323) OX=336722 GN=MYCGRDRAFT_106783 PE=3 SV=1
23.8515	22.7123	23.3195	22.4289	24.2308	23.6815	22.9858	22.7753	23.7664	23.3679	23.3204	22.9882	22.5463	22.6456	22.8772	23.0146	2	2	2	1	0	1	1	2	3	3	3	12.4	12.4	12.4	37.9	0	27.546	86749000	11	tr|F9WXJ4|F9WXJ4_ZYMTI	tr|F9WXJ4|F9WXJ4_ZYMTI	tr|F9WXJ4|F9WXJ4_ZYMTI Uncharacterized protein OS=Zymoseptoria tritici (strain CBS 115943 / IPO323) OX=336722 GN=MYCGRDRAFT_102019 PE=3 SV=1
26.3498	25.6802	25.9736	26.09	26.6647	26.4564	26.4438	26.1966	26.5278	26.3703	26.0464	26.0139	25.3842	25.5988	26.2424	26.2592	9	9	6	8	6	8	9	9	12	12	12	26.8	26.8	26.8	63.27	0	131.51	643260000	64	tr|F9WXJ9|F9WXJ9_ZYMTI	tr|F9WXJ9|F9WXJ9_ZYMTI	tr|F9WXJ9|F9WXJ9_ZYMTI Uncharacterized protein OS=Zymoseptoria tritici (strain CBS 115943 / IPO323) OX=336722 GN=MYCGRDRAFT_34594 PE=4 SV=1
22.004	21.3568	23.1608	21.5434	22.6461	22.4151	23.0912	21.961	NaN	21.8962	23.2431	21.7693	NaN	21.78	22.7562	22.2642	1	1	2	0	1	1	1	1	2	2	2	16	16	16	19.8	0	8.5366	44501000	8	tr|F9WXK6|F9WXK6_ZYMTI	tr|F9WXK6|F9WXK6_ZYMTI	tr|F9WXK6|F9WXK6_ZYMTI Uncharacterized protein (Fragment) OS=Zymoseptoria tritici (strain CBS 115943 / IPO323) OX=336722 GN=MYCGRDRAFT_102025 PE=4 SV=1
24.0637	23.512	24.0766	23.7207	24.7071	24.5068	23.6576	23.9108	24.0201	24.0308	24.0581	24.0008	23.3966	23.6299	23.9603	23.6172	1	3	1	1	2	2	2	1	7	7	7	4	4	4	273.44	0	19.426	141250000	13	tr|F9WXK7|F9WXK7_ZYMTI	tr|F9WXK7|F9WXK7_ZYMTI	tr|F9WXK7|F9WXK7_ZYMTI Uncharacterized protein OS=Zymoseptoria tritici (strain CBS 115943 / IPO323) OX=336722 GN=MYCGRDRAFT_98177 PE=4 SV=1
26.4316	25.487	25.9616	25.6951	26.7761	26.6838	24.2968	25.7878	26.0006	26.2725	25.9699	25.9029	NaN	25.918	NaN	25.956	2	3	2	3	2	1	1	2	3	3	3	25	25	25	13.278	0	15.06	558480000	16	tr|F9WXK8|F9WXK8_ZYMTI	tr|F9WXK8|F9WXK8_ZYMTI	tr|F9WXK8|F9WXK8_ZYMTI Uncharacterized protein OS=Zymoseptoria tritici (strain CBS 115943 / IPO323) OX=336722 GN=MYCGRDRAFT_102027 PE=4 SV=1
22.265	20.7047	22.5896	22.7049	24.7846	24.4644	22.2104	23.2009	22.2792	NaN	22.6065	22.7512	23.6531	23.6812	22.5598	22.4046	0	0	0	1	2	2	0	1	3	3	3	5.2	5.2	5.2	58.778	0	10.906	86442000	6	tr|F9WXK9|F9WXK9_ZYMTI	tr|F9WXK9|F9WXK9_ZYMTI	tr|F9WXK9|F9WXK9_ZYMTI Putative P450 monooxygenase (Fragment) OS=Zymoseptoria tritici (strain CBS 115943 / IPO323) OX=336722 GN=CYP-9 PE=3 SV=1
26.7864	26.3371	27.0695	26.8257	28.3541	27.7685	27.2636	26.9394	27.0488	26.9639	27.0135	26.8241	26.9476	26.872	27.2271	26.9752	7	10	10	7	6	8	10	9	20	20	20	41.8	41.8	41.8	66.517	0	100.57	1321900000	67	tr|F9WXL3|F9WXL3_ZYMTI	tr|F9WXL3|F9WXL3_ZYMTI	tr|F9WXL3|F9WXL3_ZYMTI Uncharacterized protein OS=Zymoseptoria tritici (strain CBS 115943 / IPO323) OX=336722 GN=MYCGRDRAFT_65235 PE=4 SV=1
22.3383	21.5818	22.5513	23.1522	24.9368	24.6348	22.3465	22.4398	NaN	NaN	22.8853	23.3584	23.4664	23.5007	NaN	NaN	0	1	1	1	2	1	1	1	2	2	2	5.7	5.7	5.7	53.459	0	17.313	93099000	8	tr|F9WXL4|F9WXL4_ZYMTI	tr|F9WXL4|F9WXL4_ZYMTI	tr|F9WXL4|F9WXL4_ZYMTI Uncharacterized protein OS=Zymoseptoria tritici (strain CBS 115943 / IPO323) OX=336722 GN=MYCGRDRAFT_32587 PE=4 SV=1
NaN	NaN	NaN	NaN	NaN	23.1427	NaN	NaN	NaN	NaN	NaN	NaN	NaN	22.1959	NaN	NaN	0	0	0	0	0	1	0	0	1	1	1	4.1	4.1	4.1	104.91	0	7.5872	9260800	1	tr|F9WXL6|F9WXL6_ZYMTI	tr|F9WXL6|F9WXL6_ZYMTI	tr|F9WXL6|F9WXL6_ZYMTI Uncharacterized protein OS=Zymoseptoria tritici (strain CBS 115943 / IPO323) OX=336722 GN=MYCGRDRAFT_106880 PE=4 SV=1
25.1457	25.699	25.4381	25.7029	27.3609	26.5455	26.6172	25.9681	25.3351	25.9269	25.7498	25.8087	25.7029	25.7612	26.3787	26.5211	4	5	4	4	5	3	4	6	9	9	9	22	22	22	61.953	0	87.792	630570000	35	tr|F9WXN2|F9WXN2_ZYMTI	tr|F9WXN2|F9WXN2_ZYMTI	tr|F9WXN2|F9WXN2_ZYMTI Uncharacterized protein OS=Zymoseptoria tritici (strain CBS 115943 / IPO323) OX=336722 GN=MYCGRDRAFT_106893 PE=4 SV=1
27.3961	26.8827	27.4006	27.4583	30.1266	29.4186	27.3593	27.7381	27.3065	27.5233	27.4141	27.506	28.449	28.6364	27.5576	27.7685	9	10	13	14	18	17	11	12	16	16	16	37.7	37.7	37.7	54.363	0	323.31	2947800000	104	tr|F9WXQ1|F9WXQ1_ZYMTI	tr|F9WXQ1|F9WXQ1_ZYMTI	tr|F9WXQ1|F9WXQ1_ZYMTI Aldehyde dehydrogenase OS=Zymoseptoria tritici (strain CBS 115943 / IPO323) OX=336722 GN=MYCGRDRAFT_98253 PE=3 SV=1
21.6143	21.9518	23.5136	23.4461	26.2302	24.6344	22.8734	23.1227	NaN	23.1745	23.2771	23.3442	24.2525	23.7189	23.8409	23.5405	0	0	1	2	4	1	1	1	4	4	4	16.2	16.2	16.2	47.564	0	19.251	152250000	10	tr|F9WXQ2|F9WXQ2_ZYMTI	tr|F9WXQ2|F9WXQ2_ZYMTI	tr|F9WXQ2|F9WXQ2_ZYMTI Mitogen-activated protein kinase OS=Zymoseptoria tritici (strain CBS 115943 / IPO323) OX=336722 GN=MgSlt2 PE=3 SV=1
28.0919	27.3881	29.2362	29.2355	32.3103	31.3978	29.1288	29.097	28.7262	28.6936	29.3706	29.3697	30.531	30.3844	29.3189	29.2611	17	18	25	29	35	37	21	27	25	25	25	60.5	60.5	60.5	44.912	0	323.31	11042000000	209	tr|F9WXQ5|F9WXQ5_ZYMTI	tr|F9WXQ5|F9WXQ5_ZYMTI	tr|F9WXQ5|F9WXQ5_ZYMTI Ketol-acid reductoisomerase, mitochondrial OS=Zymoseptoria tritici (strain CBS 115943 / IPO323) OX=336722 GN=MYCGRDRAFT_102127 PE=3 SV=1
NaN	NaN	20.3049	19.24	21.1137	20.0877	20.4875	19.3263	NaN	NaN	NaN	NaN	NaN	NaN	NaN	19.4179	0	0	1	0	0	0	1	0	1	1	1	1.5	1.5	1.5	96.719	0.0022925	3.2069	7425400	2	tr|F9WXQ6|F9WXQ6_ZYMTI	tr|F9WXQ6|F9WXQ6_ZYMTI	tr|F9WXQ6|F9WXQ6_ZYMTI Uncharacterized protein OS=Zymoseptoria tritici (strain CBS 115943 / IPO323) OX=336722 GN=MYCGRDRAFT_88924 PE=4 SV=1
24.9384	23.8874	24.2625	24.4781	26.0449	26.1236	24.2068	24.493	24.8971	24.5692	24.4254	24.6384	24.5021	24.9272	24.5849	24.5698	2	4	3	3	2	5	4	4	6	6	6	30.8	30.8	30.8	24.06	0	15.049	276480000	27	tr|F9WXQ7|F9WXQ7_ZYMTI	tr|F9WXQ7|F9WXQ7_ZYMTI	tr|F9WXQ7|F9WXQ7_ZYMTI Uncharacterized protein OS=Zymoseptoria tritici (strain CBS 115943 / IPO323) OX=336722 GN=MYCGRDRAFT_98257 PE=3 SV=1
NaN	18.5294	22.7763	19.8796	24.9619	24.2162	23.7786	23.2331	NaN	NaN	22.7838	NaN	23.2792	23.3236	24.0313	23.19	0	0	0	0	2	4	3	1	7	7	7	27.3	27.3	27.3	46.933	0	24.835	84945000	10	tr|F9WXR2|F9WXR2_ZYMTI	tr|F9WXR2|F9WXR2_ZYMTI	tr|F9WXR2|F9WXR2_ZYMTI Uncharacterized protein OS=Zymoseptoria tritici (strain CBS 115943 / IPO323) OX=336722 GN=MYCGRDRAFT_65302 PE=3 SV=1
21.895	18.5834	NaN	19.2355	22.1939	19.6927	NaN	19.2151	21.895	NaN	NaN	NaN	NaN	NaN	NaN	NaN	1	0	0	0	1	0	0	0	2	2	2	5.7	5.7	5.7	75.381	0	5.4041	11163000	2	tr|F9WXR3|F9WXR3_ZYMTI	tr|F9WXR3|F9WXR3_ZYMTI	tr|F9WXR3|F9WXR3_ZYMTI Uncharacterized protein OS=Zymoseptoria tritici (strain CBS 115943 / IPO323) OX=336722 GN=MYCGRDRAFT_89071 PE=4 SV=1
22.2649	21.7161	22.429	22.3619	NaN	23.4366	22.3369	23.3472	NaN	NaN	NaN	NaN	NaN	NaN	NaN	23.4387	0	1	1	1	0	1	1	2	2	2	2	6.9	6.9	6.9	53.2	0	10.272	46844000	7	tr|F9WXR9|F9WXR9_ZYMTI	tr|F9WXR9|F9WXR9_ZYMTI	tr|F9WXR9|F9WXR9_ZYMTI Uncharacterized protein OS=Zymoseptoria tritici (strain CBS 115943 / IPO323) OX=336722 GN=MYCGRDRAFT_65568 PE=4 SV=1
18.7257	NaN	19.6632	21.4315	24.8549	23.7649	NaN	NaN	NaN	NaN	NaN	NaN	NaN	22.8181	NaN	NaN	0	0	0	0	1	1	0	0	1	1	1	9.3	9.3	9.3	25.426	0	5.3037	48689000	2	tr|F9WXS1|F9WXS1_ZYMTI	tr|F9WXS1|F9WXS1_ZYMTI	tr|F9WXS1|F9WXS1_ZYMTI Uncharacterized protein OS=Zymoseptoria tritici (strain CBS 115943 / IPO323) OX=336722 GN=MYCGRDRAFT_52515 PE=4 SV=1
23.8471	23.4593	24.2798	24.6079	25.5882	24.1655	24.2083	24.5261	23.4967	NaN	24.5014	24.5991	23.8838	23.5433	24.3915	24.6864	2	1	2	3	1	1	2	2	6	6	6	20.5	20.5	20.5	61.102	0	27.276	185360000	14	tr|F9WXS2|F9WXS2_ZYMTI	tr|F9WXS2|F9WXS2_ZYMTI	tr|F9WXS2|F9WXS2_ZYMTI Uncharacterized protein OS=Zymoseptoria tritici (strain CBS 115943 / IPO323) OX=336722 GN=MYCGRDRAFT_65574 PE=4 SV=1
NaN	NaN	NaN	19.1118	21.1241	20.9588	19.5515	18.8514	NaN	NaN	NaN	NaN	NaN	NaN	NaN	18.943	0	0	0	0	0	1	0	0	2	2	2	3.2	3.2	3.2	62.62	0	4.9994	6131500	1	tr|F9WXS4|F9WXS4_ZYMTI	tr|F9WXS4|F9WXS4_ZYMTI	tr|F9WXS4|F9WXS4_ZYMTI Uncharacterized protein OS=Zymoseptoria tritici (strain CBS 115943 / IPO323) OX=336722 GN=MYCGRDRAFT_65576 PE=4 SV=1
NaN	NaN	NaN	NaN	21.1695	20.5576	NaN	NaN	NaN	NaN	NaN	NaN	NaN	19.6108	NaN	NaN	0	0	0	0	1	1	0	0	1	1	1	8.3	8.3	8.3	45.921	0.009438	2.5561	3902000	2	tr|F9WXT2|F9WXT2_ZYMTI	tr|F9WXT2|F9WXT2_ZYMTI	tr|F9WXT2|F9WXT2_ZYMTI Uncharacterized protein (Fragment) OS=Zymoseptoria tritici (strain CBS 115943 / IPO323) OX=336722 GN=MYCGRDRAFT_32778 PE=4 SV=1
23.4335	23.2061	23.5681	23.2364	25.1273	22.9802	24.3204	23.2981	23.9318	23.6313	23.7109	23.5242	23.6317	22.6927	23.9106	23.1702	2	2	2	2	1	1	1	2	4	4	4	11.6	11.6	11.6	57.062	0	19.019	119510000	13	tr|F9WXT5|F9WXT5_ZYMTI	tr|F9WXT5|F9WXT5_ZYMTI	tr|F9WXT5|F9WXT5_ZYMTI SWI/SNF complex protein OS=Zymoseptoria tritici (strain CBS 115943 / IPO323) OX=336722 GN=MYCGRDRAFT_65583 PE=4 SV=1
NaN	NaN	NaN	17.8356	19.9931	18.7987	NaN	NaN	NaN	NaN	NaN	NaN	NaN	17.8519	NaN	NaN	0	0	0	0	1	0	0	0	1	1	1	1	1	1	126.04	0.0014038	3.5611	1733500	1	tr|F9WXU3|F9WXU3_ZYMTI	tr|F9WXU3|F9WXU3_ZYMTI	tr|F9WXU3|F9WXU3_ZYMTI Histidine kinase OS=Zymoseptoria tritici (strain CBS 115943 / IPO323) OX=336722 GN=MYCGRDRAFT_31901 PE=4 SV=1
26.0723	25.4245	26.5269	26.5551	28.1731	27.4747	26.1526	26.143	26.0972	25.698	26.2345	26.3632	27.1016	26.8371	26.015	26.3653	3	1	4	5	10	7	4	3	11	11	11	51.2	51.2	51.2	23.976	0	65.922	948740000	37	tr|F9WXU5|F9WXU5_ZYMTI	tr|F9WXU5|F9WXU5_ZYMTI	tr|F9WXU5|F9WXU5_ZYMTI GTP-binding nuclear protein OS=Zymoseptoria tritici (strain CBS 115943 / IPO323) OX=336722 GN=MYCGRDRAFT_98343 PE=3 SV=1
21.4527	19.9589	20.9692	21.3643	26.532	25.227	21.7915	21.0196	NaN	NaN	NaN	NaN	24.8197	24.6935	NaN	NaN	0	0	0	0	2	1	0	0	2	2	2	22.7	22.7	22.7	10.767	0	7.1457	150710000	3	tr|F9WXV5|F9WXV5_ZYMTI	tr|F9WXV5|F9WXV5_ZYMTI	tr|F9WXV5|F9WXV5_ZYMTI Uncharacterized protein OS=Zymoseptoria tritici (strain CBS 115943 / IPO323) OX=336722 GN=MYCGRDRAFT_34200 PE=4 SV=1
21.527	21.3833	22.9934	22.4311	24.2386	24.0807	22.5803	22.0813	NaN	NaN	NaN	NaN	NaN	NaN	NaN	22.1729	1	0	0	0	0	1	0	0	2	2	2	10.4	10.4	10.4	34.834	0	8.6243	68008000	2	tr|F9WXV6|F9WXV6_ZYMTI	tr|F9WXV6|F9WXV6_ZYMTI	tr|F9WXV6|F9WXV6_ZYMTI Uncharacterized protein OS=Zymoseptoria tritici (strain CBS 115943 / IPO323) OX=336722 GN=MYCGRDRAFT_65614 PE=4 SV=1
20.689	20.2948	20.5165	20.1915	21.5074	21.6808	20.0343	20.296	NaN	NaN	NaN	NaN	NaN	NaN	NaN	20.3876	1	0	0	1	0	0	0	1	1	1	1	1	1	1	76.093	0.0082789	2.6696	14378000	3	tr|F9WXW8|F9WXW8_ZYMTI	tr|F9WXW8|F9WXW8_ZYMTI	tr|F9WXW8|F9WXW8_ZYMTI Apses transcription factor OS=Zymoseptoria tritici (strain CBS 115943 / IPO323) OX=336722 GN=MgSwi4 PE=4 SV=1
22.6681	23.6249	23.7458	23.6654	26.3433	25.4715	24.4876	23.5264	23.7345	23.7789	24.1568	24.1013	24.4143	24.1738	24.5514	24.0291	2	2	5	3	4	2	2	3	8	8	8	18	18	18	82.416	0	43.358	214240000	23	tr|F9WXW9|F9WXW9_ZYMTI	tr|F9WXW9|F9WXW9_ZYMTI	tr|F9WXW9|F9WXW9_ZYMTI Multifunctional tryptophan biosynthesis protein OS=Zymoseptoria tritici (strain CBS 115943 / IPO323) OX=336722 GN=MYCGRDRAFT_65952 PE=3 SV=1
22.9866	NaN	23.0139	21.6729	21.5852	22.2606	20.8722	22.5536	NaN	NaN	NaN	NaN	NaN	NaN	NaN	22.6452	1	0	1	1	0	0	0	0	3	3	3	3.7	3.7	3.7	87.535	0	6.3461	36371000	3	tr|F9WXX5|F9WXX5_ZYMTI	tr|F9WXX5|F9WXX5_ZYMTI	tr|F9WXX5|F9WXX5_ZYMTI Uncharacterized protein (Fragment) OS=Zymoseptoria tritici (strain CBS 115943 / IPO323) OX=336722 GN=MYCGRDRAFT_52902 PE=4 SV=1
24.1576	24.0532	24.324	24.7089	25.8701	25.1362	25.0774	24.8707	24.684	24.5842	24.5979	24.7815	24.3166	23.9044	25.0067	24.8761	1	4	3	3	3	3	4	4	3	3	3	11.9	11.9	11.9	36.586	0	16.29	248830000	25	tr|F9WXY4|F9WXY4_ZYMTI	tr|F9WXY4|F9WXY4_ZYMTI	tr|F9WXY4|F9WXY4_ZYMTI Uncharacterized protein OS=Zymoseptoria tritici (strain CBS 115943 / IPO323) OX=336722 GN=MYCGRDRAFT_102381 PE=4 SV=1
22.6936	22.1278	22.5801	22.0739	22.5337	22.9085	22.4455	22.4927	NaN	NaN	NaN	NaN	NaN	NaN	NaN	22.5843	1	1	1	1	0	1	1	1	1	1	1	6.8	6.8	6.8	43.21	0	10.307	47609000	7	tr|F9WXY5|F9WXY5_ZYMTI	tr|F9WXY5|F9WXY5_ZYMTI	tr|F9WXY5|F9WXY5_ZYMTI Uncharacterized protein OS=Zymoseptoria tritici (strain CBS 115943 / IPO323) OX=336722 GN=MYCGRDRAFT_65963 PE=4 SV=1
26.2039	25.3455	26.094	25.5557	27.3135	26.8455	25.8935	25.8448	26.1895	25.9231	26.0397	26.0541	25.6099	25.8027	26.1115	25.8361	5	3	4	2	5	6	4	3	8	8	8	43.1	43.1	43.1	27.421	0	97.203	650870000	32	tr|F9WXY6|F9WXY6_ZYMTI	tr|F9WXY6|F9WXY6_ZYMTI	tr|F9WXY6|F9WXY6_ZYMTI Uncharacterized protein OS=Zymoseptoria tritici (strain CBS 115943 / IPO323) OX=336722 GN=MYCGRDRAFT_65966 PE=4 SV=1
20.4855	19.5133	21.0644	21.104	23.9054	23.7192	21.7874	20.4117	NaN	NaN	NaN	NaN	NaN	NaN	21.8132	NaN	0	0	0	0	1	1	0	0	2	2	2	3.4	3.4	3.4	74.81	0	9.0403	41199000	2	tr|F9WXY9|F9WXY9_ZYMTI	tr|F9WXY9|F9WXY9_ZYMTI	tr|F9WXY9|F9WXY9_ZYMTI Uncharacterized protein OS=Zymoseptoria tritici (strain CBS 115943 / IPO323) OX=336722 GN=MYCGRDRAFT_98456 PE=4 SV=1
24.1728	24.1154	24.9197	24.991	26.183	25.8546	24.4313	24.2255	24.8655	24.5829	24.8246	24.9655	24.6553	24.8528	24.4471	24.3471	2	1	3	3	5	6	4	2	8	8	8	24.4	24.4	24.4	38.199	0	35.141	281270000	26	tr|F9WXZ0|F9WXZ0_ZYMTI	tr|F9WXZ0|F9WXZ0_ZYMTI	tr|F9WXZ0|F9WXZ0_ZYMTI Uncharacterized protein OS=Zymoseptoria tritici (strain CBS 115943 / IPO323) OX=336722 GN=MYCGRDRAFT_65978 PE=4 SV=1
28.766	27.9725	28.5651	28.3674	29.236	28.3996	28.2775	28.321	28.9967	28.6883	28.4915	28.4469	27.5317	27.2557	28.135	28.5235	18	15	16	19	17	13	16	17	23	19	19	43.3	42.7	42.7	51.652	0	107.68	3110400000	131	tr|F9WXZ6|F9WXZ6_ZYMTI	tr|F9WXZ6|F9WXZ6_ZYMTI	tr|F9WXZ6|F9WXZ6_ZYMTI Citrate synthase OS=Zymoseptoria tritici (strain CBS 115943 / IPO323) OX=336722 GN=CIT3 PE=3 SV=1
24.4191	23.9923	24.3059	23.7542	25.3239	23.4334	23.286	23.5324	24.1834	24.1155	23.7645	24.1852	24.083	23.4039	23.7096	23.9363	5	2	4	1	3	1	1	2	8	8	8	20.7	20.7	20.7	61.938	0	36.872	149700000	19	tr|F9WXZ7|F9WXZ7_ZYMTI	tr|F9WXZ7|F9WXZ7_ZYMTI	tr|F9WXZ7|F9WXZ7_ZYMTI Isocitrate lyase OS=Zymoseptoria tritici (strain CBS 115943 / IPO323) OX=336722 GN=MYCGRDRAFT_83726 PE=3 SV=1
33.8823	33.6547	33.8899	33.7342	35.3511	34.6933	34.1367	34.0978	33.5164	33.956	33.8145	33.9438	34.1542	33.6929	33.9361	34.0022	84	85	78	82	105	87	84	89	41	41	41	66.2	66.2	66.2	34.085	0	323.31	168440000000	694	tr|F9WY06|F9WY06_ZYMTI	tr|F9WY06|F9WY06_ZYMTI	tr|F9WY06|F9WY06_ZYMTI Uncharacterized protein OS=Zymoseptoria tritici (strain CBS 115943 / IPO323) OX=336722 GN=MYCGRDRAFT_65997 PE=3 SV=1
22.5638	20.7299	21.2938	21.0645	24.221	22.3833	23.1551	22.4839	NaN	NaN	NaN	NaN	NaN	NaN	23.1808	NaN	2	2	0	1	1	0	1	1	2	2	2	5.2	5.2	5.2	45.706	0	6.0503	52934000	8	tr|F9WY11|F9WY11_ZYMTI	tr|F9WY11|F9WY11_ZYMTI	tr|F9WY11|F9WY11_ZYMTI Uncharacterized protein OS=Zymoseptoria tritici (strain CBS 115943 / IPO323) OX=336722 GN=MYCGRDRAFT_66006 PE=4 SV=1
32.7256	31.6399	31.168	31.1236	31.1635	30.7348	31.0779	30.5621	31.3372	30.9721	30.9704	30.9644	32.1706	32.0867	31.226	30.9792	2	6	5	6	11	8	4	5	11	11	11	58.4	58.4	58.4	22.588	0	44.845	23245000000	47	tr|F9WY18|F9WY18_ZYMTI	tr|F9WY18|F9WY18_ZYMTI	tr|F9WY18|F9WY18_ZYMTI Uncharacterized protein OS=Zymoseptoria tritici (strain CBS 115943 / IPO323) OX=336722 GN=MYCGRDRAFT_35012 PE=4 SV=1
27.6425	27.1715	27.5667	27.4862	28.9174	28.3891	27.1157	27.3664	27.4873	27.737	27.4633	27.6482	27.4398	27.5919	27.3448	27.4953	10	10	9	13	11	9	10	12	13	13	13	44.1	44.1	44.1	43.795	0	137.12	1924500000	84	tr|F9WY19|F9WY19_ZYMTI	tr|F9WY19|F9WY19_ZYMTI	tr|F9WY19|F9WY19_ZYMTI Actin-related protein, ARP2 class OS=Zymoseptoria tritici (strain CBS 115943 / IPO323) OX=336722 GN=ARP2401 PE=3 SV=1
22.8152	21.8578	22.6642	22.3232	23.2122	22.9785	22.6219	22.3514	22.8935	22.639	22.5944	22.4275	22.0679	22.0016	22.366	22.3923	2	2	1	0	1	0	0	0	3	3	3	3.2	3.2	3.2	113.53	0	6.8541	52863000	6	tr|F9WY22|F9WY22_ZYMTI	tr|F9WY22|F9WY22_ZYMTI	tr|F9WY22|F9WY22_ZYMTI Uncharacterized protein OS=Zymoseptoria tritici (strain CBS 115943 / IPO323) OX=336722 GN=MYCGRDRAFT_66364 PE=4 SV=1
NaN	19.8397	20.6529	20.6417	22.4805	21.6511	20.3237	20.6718	NaN	NaN	NaN	NaN	NaN	NaN	NaN	20.7634	0	1	1	1	0	1	0	1	1	1	1	2.8	2.8	2.8	68.968	0	10.222	16351000	5	tr|F9WY37|F9WY37_ZYMTI	tr|F9WY37|F9WY37_ZYMTI	tr|F9WY37|F9WY37_ZYMTI Uncharacterized protein OS=Zymoseptoria tritici (strain CBS 115943 / IPO323) OX=336722 GN=MYCGRDRAFT_66386 PE=4 SV=1
23.2231	22.3017	23.5716	23.4669	25.5273	24.5943	23.3669	23.1865	NaN	NaN	NaN	NaN	NaN	NaN	NaN	23.2781	1	0	1	1	1	1	1	1	2	2	2	4.8	4.8	4.8	68.948	0	23.629	133080000	7	tr|F9WY41|F9WY41_ZYMTI	tr|F9WY41|F9WY41_ZYMTI	tr|F9WY41|F9WY41_ZYMTI Uncharacterized protein OS=Zymoseptoria tritici (strain CBS 115943 / IPO323) OX=336722 GN=MYCGRDRAFT_107320 PE=4 SV=1
23.0651	22.7232	22.85	22.634	23.1056	22.9927	23.1339	22.9035	NaN	22.7531	NaN	NaN	NaN	22.4624	22.9595	NaN	0	1	1	0	0	1	1	0	2	2	2	6.3	6.3	6.3	63.869	0	5.5399	64192000	4	tr|F9WY42|F9WY42_ZYMTI	tr|F9WY42|F9WY42_ZYMTI	tr|F9WY42|F9WY42_ZYMTI Uncharacterized protein OS=Zymoseptoria tritici (strain CBS 115943 / IPO323) OX=336722 GN=MYCGRDRAFT_66394 PE=4 SV=1
21.6756	22.4715	21.9204	21.6302	22.3763	24.0439	21.0791	21.103	NaN	22.3327	21.2605	22.2906	21.4434	22.6871	22.1894	22.1957	0	1	2	1	2	2	1	1	4	4	4	4	4	4	136.24	0	16.984	43587000	10	tr|F9WY44|F9WY44_ZYMTI	tr|F9WY44|F9WY44_ZYMTI	tr|F9WY44|F9WY44_ZYMTI Uncharacterized protein OS=Zymoseptoria tritici (strain CBS 115943 / IPO323) OX=336722 GN=MYCGRDRAFT_98572 PE=4 SV=1
NaN	NaN	NaN	20.626	22.6851	21.3045	20.7591	20.7938	NaN	NaN	NaN	NaN	NaN	NaN	NaN	20.8853	0	0	0	1	0	0	0	0	1	1	1	4.9	4.9	4.9	24.73	0.0082969	2.7093	14544000	1	tr|F9WY47|F9WY47_ZYMTI	tr|F9WY47|F9WY47_ZYMTI	tr|F9WY47|F9WY47_ZYMTI Uncharacterized protein OS=Zymoseptoria tritici (strain CBS 115943 / IPO323) OX=336722 GN=MYCGRDRAFT_89562 PE=4 SV=1
NaN	NaN	NaN	NaN	22.9488	NaN	NaN	19.348	NaN	NaN	NaN	NaN	NaN	NaN	NaN	19.4396	0	0	0	0	1	0	0	0	1	1	1	2.7	2.7	2.7	76.835	0	5.9609	8763200	1	tr|F9WY48|F9WY48_ZYMTI	tr|F9WY48|F9WY48_ZYMTI	tr|F9WY48|F9WY48_ZYMTI Fungal transcriptional regulatory protein (Fragment) OS=Zymoseptoria tritici (strain CBS 115943 / IPO323) OX=336722 GN=MYCGRDRAFT_29802 PE=4 SV=1
23.2909	22.9307	23.9528	23.7232	25.1968	24.5731	23.6135	23.73	23.3878	23.2901	23.6764	23.8214	24.1805	23.9921	23.3807	23.6437	1	1	1	2	3	1	0	2	4	4	4	14.7	14.7	14.7	40.549	0	13.982	138510000	11	tr|F9WY53|F9WY53_ZYMTI	tr|F9WY53|F9WY53_ZYMTI	tr|F9WY53|F9WY53_ZYMTI Uncharacterized protein OS=Zymoseptoria tritici (strain CBS 115943 / IPO323) OX=336722 GN=MYCGRDRAFT_53366 PE=4 SV=1
NaN	NaN	NaN	NaN	20.2163	20.8781	NaN	18.6134	NaN	NaN	NaN	NaN	NaN	NaN	NaN	18.705	0	0	0	0	1	0	0	0	1	1	1	2.7	2.7	2.7	43.853	0.0053286	2.8637	3546500	1	tr|F9WY55|F9WY55_ZYMTI	tr|F9WY55|F9WY55_ZYMTI	tr|F9WY55|F9WY55_ZYMTI Uncharacterized protein OS=Zymoseptoria tritici (strain CBS 115943 / IPO323) OX=336722 GN=MYCGRDRAFT_31477 PE=4 SV=1
22.8264	21.3673	23.2526	23.4909	26.2655	24.7364	22.6229	22.291	23.268	NaN	22.725	23.0751	24.6849	24.1711	22.638	23.0865	1	1	0	1	5	2	1	1	5	5	5	22.8	22.8	22.8	35.261	0	20.713	152140000	12	tr|F9WY56|F9WY56_ZYMTI	tr|F9WY56|F9WY56_ZYMTI	tr|F9WY56|F9WY56_ZYMTI Uncharacterized protein OS=Zymoseptoria tritici (strain CBS 115943 / IPO323) OX=336722 GN=MYCGRDRAFT_66422 PE=4 SV=1
NaN	NaN	NaN	NaN	22.0811	NaN	NaN	NaN	NaN	NaN	NaN	NaN	20.6653	NaN	NaN	NaN	0	0	0	0	0	0	0	0	1	1	1	2.7	2.7	2.7	56.704	0.0022894	3.1865	4436800	0	tr|F9WY57|F9WY57_ZYMTI	tr|F9WY57|F9WY57_ZYMTI	tr|F9WY57|F9WY57_ZYMTI Uncharacterized protein OS=Zymoseptoria tritici (strain CBS 115943 / IPO323) OX=336722 GN=MYCGRDRAFT_66426 PE=4 SV=1
24.7602	24.2343	24.3433	24.6486	26.2854	25.6917	25.5463	24.8323	24.8715	24.7304	24.6204	24.9063	24.9789	25.0495	25.1343	24.7892	3	2	2	5	2	2	5	4	11	11	11	28.1	28.1	28.1	60.608	0	45.661	310590000	25	tr|F9WY58|F9WY58_ZYMTI	tr|F9WY58|F9WY58_ZYMTI	tr|F9WY58|F9WY58_ZYMTI Uncharacterized protein (Fragment) OS=Zymoseptoria tritici (strain CBS 115943 / IPO323) OX=336722 GN=MYCGRDRAFT_12135 PE=4 SV=1
NaN	NaN	21.398	21.4562	22.3104	22.0776	21.5909	21.1466	NaN	NaN	NaN	NaN	NaN	NaN	NaN	21.2381	0	0	0	0	0	2	0	0	2	2	2	2	2	2	115.29	0	4.7201	20748000	2	tr|F9WY64|F9WY64_ZYMTI	tr|F9WY64|F9WY64_ZYMTI	tr|F9WY64|F9WY64_ZYMTI Uncharacterized protein OS=Zymoseptoria tritici (strain CBS 115943 / IPO323) OX=336722 GN=MYCGRDRAFT_34254 PE=4 SV=1
23.3299	20.7718	23.4154	21.7312	26.0182	24.2438	22.9747	21.9302	22.9929	NaN	22.901	NaN	25.0521	22.8697	22.7677	NaN	0	0	0	0	2	0	0	0	3	3	3	16	16	16	29.846	0	7.3859	127070000	2	tr|F9WY65|F9WY65_ZYMTI	tr|F9WY65|F9WY65_ZYMTI	tr|F9WY65|F9WY65_ZYMTI Uncharacterized protein OS=Zymoseptoria tritici (strain CBS 115943 / IPO323) OX=336722 GN=MYCGRDRAFT_53381 PE=4 SV=1
25.8862	24.9595	24.4801	24.8199	26.567	25.5562	25.1576	25.1702	25.1247	25.5831	25.053	25.2589	24.9575	24.9817	24.9292	25.5689	3	3	2	4	4	1	3	2	6	6	6	23.6	23.6	23.6	27.405	0	33.758	371600000	22	tr|F9WY66|F9WY66_ZYMTI	tr|F9WY66|F9WY66_ZYMTI	tr|F9WY66|F9WY66_ZYMTI GrpE protein homolog OS=Zymoseptoria tritici (strain CBS 115943 / IPO323) OX=336722 GN=MYCGRDRAFT_102569 PE=3 SV=1
22.8912	22.891	23.6105	23.6164	25.3798	24.6815	23.8006	24.0413	23.4241	23.6328	23.7206	23.343	23.7631	23.9118	23.7547	24.0467	0	0	2	3	2	3	2	1	7	7	7	9.3	9.3	9.3	130.24	0	22.315	143670000	13	tr|F9WY68|F9WY68_ZYMTI	tr|F9WY68|F9WY68_ZYMTI	tr|F9WY68|F9WY68_ZYMTI Uncharacterized protein OS=Zymoseptoria tritici (strain CBS 115943 / IPO323) OX=336722 GN=MYCGRDRAFT_98585 PE=3 SV=1
25.3856	25.1969	26.6611	26.734	29.428	28.6407	26.9167	26.2056	26.3256	26.2489	26.8535	26.7834	27.5091	27.6685	26.7759	26.7246	5	5	8	10	22	14	10	7	18	18	18	43.9	43.9	43.9	84.68	0	190.45	1644900000	81	tr|F9WY76|F9WY76_ZYMTI	tr|F9WY76|F9WY76_ZYMTI	tr|F9WY76|F9WY76_ZYMTI Uncharacterized protein OS=Zymoseptoria tritici (strain CBS 115943 / IPO323) OX=336722 GN=MYCGRDRAFT_66768 PE=4 SV=1
NaN	18.9304	NaN	22.15	25.3897	23.6943	21.505	22.4304	NaN	NaN	NaN	NaN	NaN	NaN	NaN	22.522	0	0	0	1	1	0	1	1	3	3	3	6.8	6.8	6.8	60.384	0	4.5302	71315000	4	tr|F9WY81|F9WY81_ZYMTI	tr|F9WY81|F9WY81_ZYMTI	tr|F9WY81|F9WY81_ZYMTI Uncharacterized protein OS=Zymoseptoria tritici (strain CBS 115943 / IPO323) OX=336722 GN=MYCGRDRAFT_107462 PE=3 SV=1
NaN	NaN	NaN	NaN	20.4392	20.1297	NaN	NaN	NaN	NaN	NaN	NaN	NaN	19.1829	NaN	NaN	0	0	0	0	0	1	0	0	1	1	1	5.7	5.7	5.7	39.786	0.006643	2.8396	2568900	1	tr|F9WY85|F9WY85_ZYMTI	tr|F9WY85|F9WY85_ZYMTI	tr|F9WY85|F9WY85_ZYMTI Uncharacterized protein OS=Zymoseptoria tritici (strain CBS 115943 / IPO323) OX=336722 GN=MYCGRDRAFT_53722 PE=4 SV=1
NaN	NaN	NaN	NaN	23.0437	22.5941	NaN	NaN	NaN	NaN	NaN	NaN	NaN	21.6474	NaN	NaN	0	0	0	0	1	1	0	0	1	1	1	8	8	8	26.815	0	4.4938	14978000	2	tr|F9WY94|F9WY94_ZYMTI	tr|F9WY94|F9WY94_ZYMTI	tr|F9WY94|F9WY94_ZYMTI Uncharacterized protein OS=Zymoseptoria tritici (strain CBS 115943 / IPO323) OX=336722 GN=MYCGRDRAFT_66795 PE=4 SV=1
25.6584	25.5824	26.7532	26.3278	28.4614	27.8956	26.537	26.2266	26.4622	26.3775	26.5378	26.4586	26.9621	26.7154	26.502	26.2692	3	5	13	11	14	13	9	11	25	25	25	31.9	31.9	31.9	136.52	0	127.21	1095700000	79	tr|F9WY96|F9WY96_ZYMTI	tr|F9WY96|F9WY96_ZYMTI	tr|F9WY96|F9WY96_ZYMTI Uncharacterized protein OS=Zymoseptoria tritici (strain CBS 115943 / IPO323) OX=336722 GN=MYCGRDRAFT_66801 PE=4 SV=1
23.2691	22.7796	24.0592	23.504	25.7454	25.532	23.9245	23.3135	NaN	23.5689	NaN	NaN	24.035	NaN	24.1573	NaN	0	1	0	0	1	0	1	0	3	3	3	5.6	5.6	5.6	97.437	0	21.762	177800000	3	tr|F9WY97|F9WY97_ZYMTI	tr|F9WY97|F9WY97_ZYMTI	tr|F9WY97|F9WY97_ZYMTI Uncharacterized protein OS=Zymoseptoria tritici (strain CBS 115943 / IPO323) OX=336722 GN=MYCGRDRAFT_66803 PE=4 SV=1
26.9272	26.1874	26.2576	26.4274	27.2807	26.6356	26.3128	26.3396	26.8464	26.7021	26.2426	26.5481	25.7319	26.0328	26.3486	26.5401	10	8	9	8	6	4	8	8	12	12	12	56.9	56.9	56.9	27.164	0	53.752	810080000	61	tr|F9WY98|F9WY98_ZYMTI	tr|F9WY98|F9WY98_ZYMTI	tr|F9WY98|F9WY98_ZYMTI Uncharacterized protein OS=Zymoseptoria tritici (strain CBS 115943 / IPO323) OX=336722 GN=MYCGRDRAFT_107473 PE=4 SV=1
26.9366	26.021	26.7204	26.6422	28.1878	27.619	26.7098	26.7879	26.9626	26.7117	26.732	26.8238	26.6375	26.6783	26.6498	26.921	6	8	9	10	6	13	8	8	14	14	14	41.4	41.4	41.4	49.133	0	76.743	1149400000	68	tr|F9WYA5|F9WYA5_ZYMTI	tr|F9WYA5|F9WYA5_ZYMTI	tr|F9WYA5|F9WYA5_ZYMTI Uncharacterized protein (Fragment) OS=Zymoseptoria tritici (strain CBS 115943 / IPO323) OX=336722 GN=MYCGRDRAFT_102722 PE=4 SV=1
22.754	22.0783	22.6516	20.4741	24.0422	23.3688	20.9865	21.3076	NaN	22.6598	22.6846	NaN	22.4829	22.5577	NaN	NaN	1	1	2	0	2	1	1	1	2	2	2	8.5	8.5	8.5	46.999	0	11.426	52327000	9	tr|F9WYC0|F9WYC0_ZYMTI	tr|F9WYC0|F9WYC0_ZYMTI	tr|F9WYC0|F9WYC0_ZYMTI Casein kinase II subunit beta OS=Zymoseptoria tritici (strain CBS 115943 / IPO323) OX=336722 GN=MYCGRDRAFT_32585 PE=3 SV=1
24.3038	24.47	25.3567	24.6916	29.6671	29.0241	26.2689	25.1194	25.2294	26.1166	26.2404	25.7396	27.5134	28.0711	26.0765	25.863	3	6	8	7	15	11	8	8	9	9	9	74.8	74.8	74.8	16.494	0	180.15	1629700000	66	tr|F9WYC1|F9WYC1_ZYMTI	tr|F9WYC1|F9WYC1_ZYMTI	tr|F9WYC1|F9WYC1_ZYMTI Uncharacterized protein (Fragment) OS=Zymoseptoria tritici (strain CBS 115943 / IPO323) OX=336722 GN=MYCGRDRAFT_31968 PE=3 SV=1
25.8782	25.199	24.8913	25.0283	26.7571	25.807	25.149	25.2037	25.9311	25.8961	24.8577	25.201	25.2234	24.8412	25.1214	25.2669	4	4	3	2	3	3	3	2	4	4	4	63.1	63.1	63.1	11.043	0	42.155	413510000	24	tr|F9WYC2|F9WYC2_ZYMTI	tr|F9WYC2|F9WYC2_ZYMTI	tr|F9WYC2|F9WYC2_ZYMTI Uncharacterized protein OS=Zymoseptoria tritici (strain CBS 115943 / IPO323) OX=336722 GN=MYCGRDRAFT_102737 PE=3 SV=1
27.8373	27.2202	27.4685	27.9243	29.5898	29.1026	27.864	27.5973	27.7336	27.7339	27.9395	28.0038	28.0801	28.1566	27.8374	27.6925	16	14	14	17	21	22	18	12	27	27	27	36.8	36.8	36.8	106.68	0	294.77	2668400000	134	tr|F9WYD0|F9WYD0_ZYMTI	tr|F9WYD0|F9WYD0_ZYMTI	tr|F9WYD0|F9WYD0_ZYMTI Coatomer subunit beta OS=Zymoseptoria tritici (strain CBS 115943 / IPO323) OX=336722 GN=MYCGRDRAFT_67108 PE=4 SV=1
27.3298	26.4835	27.4896	27.3168	29.5388	28.6763	27.4955	27.4207	27.4096	27.133	27.5029	27.6103	27.9005	27.6686	27.5667	27.5753	4	5	6	7	9	8	7	9	11	11	11	51.8	51.8	51.8	22.569	0	125.48	2195900000	55	tr|F9WYD5|F9WYD5_ZYMTI	tr|F9WYD5|F9WYD5_ZYMTI	tr|F9WYD5|F9WYD5_ZYMTI 40S ribosomal protein S8 OS=Zymoseptoria tritici (strain CBS 115943 / IPO323) OX=336722 GN=MYCGRDRAFT_67117 PE=3 SV=1
27.0594	27.4946	27.2628	26.9206	28.6518	28.0396	27.5079	27.2486	27.7722	27.3931	27.3634	27.4498	27.0209	27.165	27.4085	27.3345	10	6	10	8	12	9	10	11	18	18	18	64.4	64.4	64.4	42.694	0	131.73	1665000000	76	tr|F9WYE0|F9WYE0_ZYMTI	tr|F9WYE0|F9WYE0_ZYMTI	tr|F9WYE0|F9WYE0_ZYMTI Uncharacterized protein OS=Zymoseptoria tritici (strain CBS 115943 / IPO323) OX=336722 GN=MYCGRDRAFT_67122 PE=4 SV=1
21.2327	20.5655	22.0732	22.0448	23.1328	23.246	21.8146	NaN	NaN	NaN	NaN	NaN	NaN	NaN	21.8403	NaN	0	0	1	1	1	1	0	0	1	1	1	3.2	3.2	3.2	58.494	0.007947	2.804	35590000	4	tr|F9WYE6|F9WYE6_ZYMTI	tr|F9WYE6|F9WYE6_ZYMTI	tr|F9WYE6|F9WYE6_ZYMTI Uncharacterized protein OS=Zymoseptoria tritici (strain CBS 115943 / IPO323) OX=336722 GN=MYCGRDRAFT_31615 PE=4 SV=1
21.4413	21.3753	22.1132	22.0032	24.8233	24.7503	21.8	22.2857	22.1957	22.4839	22.3054	22.564	22.9337	23.096	22.0958	22.855	0	0	1	0	3	1	1	1	3	3	3	20.6	20.6	20.6	19.248	0	16.537	80982000	7	tr|F9WYF2|F9WYF2_ZYMTI	tr|F9WYF2|F9WYF2_ZYMTI	tr|F9WYF2|F9WYF2_ZYMTI Uncharacterized protein (Fragment) OS=Zymoseptoria tritici (strain CBS 115943 / IPO323) OX=336722 GN=MYCGRDRAFT_32483 PE=3 SV=1
28.084	27.6339	27.8958	27.6324	29.1726	28.684	28.116	28.2695	28.2638	28.3197	27.9791	28.1323	27.8012	27.5552	28.0987	27.8294	12	9	9	11	13	10	9	14	15	15	15	55.4	55.4	55.4	44.223	0	193.55	2601400000	87	tr|F9WYF4|F9WYF4_ZYMTI	tr|F9WYF4|F9WYF4_ZYMTI	tr|F9WYF4|F9WYF4_ZYMTI V-type proton ATPase subunit C OS=Zymoseptoria tritici (strain CBS 115943 / IPO323) OX=336722 GN=MYCGRDRAFT_67138 PE=3 SV=1
23.697	23.6017	23.515	23.7989	26.1469	24.2036	23.7636	24.2951	24.1193	24.6588	23.8318	23.9358	24.1434	23.3317	23.7448	23.9878	3	3	2	2	3	2	3	2	3	3	3	16.9	16.9	16.9	42.129	0	25.892	181360000	20	tr|F9WYF5|F9WYF5_ZYMTI	tr|F9WYF5|F9WYF5_ZYMTI	tr|F9WYF5|F9WYF5_ZYMTI Aminomethyltransferase OS=Zymoseptoria tritici (strain CBS 115943 / IPO323) OX=336722 GN=MYCGRDRAFT_84158 PE=3 SV=1
NaN	19.0988	20.285	19.9998	21.0186	NaN	20.1468	20.2956	NaN	NaN	NaN	NaN	NaN	NaN	NaN	20.3871	0	0	2	1	0	0	1	1	2	2	2	9.4	9.4	9.4	25.23	0	4.8101	7459700	5	tr|F9WYG0|F9WYG0_ZYMTI	tr|F9WYG0|F9WYG0_ZYMTI	tr|F9WYG0|F9WYG0_ZYMTI Uncharacterized protein OS=Zymoseptoria tritici (strain CBS 115943 / IPO323) OX=336722 GN=MYCGRDRAFT_67149 PE=4 SV=1
33.0287	32.475	32.8981	32.4778	33.4779	32.9516	32.8112	32.9633	33.0313	33.1361	32.7859	32.7231	32.0349	32.1045	32.8425	32.8968	55	60	59	62	61	63	64	73	49	49	49	67.8	67.8	67.8	59.68	0	323.31	64898000000	497	tr|F9WYG2|F9WYG2_ZYMTI	tr|F9WYG2|F9WYG2_ZYMTI	tr|F9WYG2|F9WYG2_ZYMTI ATP synthase subunit alpha OS=Zymoseptoria tritici (strain CBS 115943 / IPO323) OX=336722 GN=MYCGRDRAFT_102837 PE=3 SV=1
19.812	19.7328	21.4807	22.2096	23.9697	21.2129	NaN	21.1612	NaN	NaN	NaN	22.3594	22.5527	NaN	NaN	NaN	0	1	1	1	2	0	1	1	2	2	2	10.1	10.1	10.1	32.515	0	11.935	30772000	7	tr|F9WYG8|F9WYG8_ZYMTI	tr|F9WYG8|F9WYG8_ZYMTI	tr|F9WYG8|F9WYG8_ZYMTI Uncharacterized protein (Fragment) OS=Zymoseptoria tritici (strain CBS 115943 / IPO323) OX=336722 GN=MYCGRDRAFT_30158 PE=4 SV=1
26.6164	26.5005	26.9515	26.6092	28.5815	28.1745	27.287	26.9184	26.8006	27.0323	26.9328	26.6417	27.1086	27.1907	27.4353	26.9933	3	3	6	6	6	6	7	4	7	7	7	11.9	11.9	11.9	88.774	0	112.71	1425200000	41	tr|F9WYG9|F9WYG9_ZYMTI	tr|F9WYG9|F9WYG9_ZYMTI	tr|F9WYG9|F9WYG9_ZYMTI Uncharacterized protein OS=Zymoseptoria tritici (strain CBS 115943 / IPO323) OX=336722 GN=MYCGRDRAFT_98798 PE=4 SV=1
25.8832	25.0378	25.405	25.0398	27.0012	26.3138	25.4251	25.6495	25.8076	25.5657	25.4477	25.6028	25.4761	25.2859	25.474	25.6642	4	4	3	4	8	7	6	4	13	13	13	22.9	22.9	22.9	80.574	0	62.127	490690000	40	tr|F9WYH0|F9WYH0_ZYMTI	tr|F9WYH0|F9WYH0_ZYMTI	tr|F9WYH0|F9WYH0_ZYMTI Acetyl-coenzyme A synthetase OS=Zymoseptoria tritici (strain CBS 115943 / IPO323) OX=336722 GN=ACS PE=3 SV=1
24.3081	23.9088	24.5621	24.747	26.6906	25.5905	24.7227	24.6298	24.937	24.58	24.6388	24.7831	24.9064	24.5902	24.7884	24.5997	3	2	2	2	4	2	2	2	4	4	4	13.1	13.1	13.1	31.419	0	11.387	301930000	19	tr|F9WYH5|F9WYH5_ZYMTI	tr|F9WYH5|F9WYH5_ZYMTI	tr|F9WYH5|F9WYH5_ZYMTI Uncharacterized protein (Fragment) OS=Zymoseptoria tritici (strain CBS 115943 / IPO323) OX=336722 GN=MYCGRDRAFT_102842 PE=3 SV=1
23.1998	21.9781	22.8139	22.6381	24.3342	24.1331	22.9338	22.5183	NaN	NaN	NaN	NaN	NaN	NaN	NaN	22.6098	0	0	0	0	0	0	1	0	1	1	1	5.7	5.7	5.7	29.891	0	4.0476	81236000	1	tr|F9WYH7|F9WYH7_ZYMTI	tr|F9WYH7|F9WYH7_ZYMTI	tr|F9WYH7|F9WYH7_ZYMTI Uncharacterized protein (Fragment) OS=Zymoseptoria tritici (strain CBS 115943 / IPO323) OX=336722 GN=MYCGRDRAFT_54115 PE=4 SV=1
31.1935	30.5024	31.3795	31.289	33.1746	32.6074	31.322	31.2885	31.2359	31.0715	31.3694	31.3939	31.7568	31.7031	31.3534	31.2837	36	39	38	41	48	43	44	40	36	36	36	69.4	69.4	69.4	44.171	0	323.31	30940000000	329	tr|F9WYI1|F9WYI1_ZYMTI;REV__tr|F9XD71|F9XD71_ZYMTI	tr|F9WYI1|F9WYI1_ZYMTI	tr|F9WYI1|F9WYI1_ZYMTI Uncharacterized protein OS=Zymoseptoria tritici (strain CBS 115943 / IPO323) OX=336722 GN=MYCGRDRAFT_102848 PE=3 SV=1
23.8539	23.4008	24.183	24.4305	26.0856	25.3429	24.2848	24.1049	24.3028	24.1251	24.4319	24.5011	24.0992	24.4817	24.3522	23.9905	3	4	5	5	8	6	6	5	7	7	7	24.5	24.5	24.5	36.881	0	20.141	220150000	42	tr|F9WYI4|F9WYI4_ZYMTI	tr|F9WYI4|F9WYI4_ZYMTI	tr|F9WYI4|F9WYI4_ZYMTI Uncharacterized protein (Fragment) OS=Zymoseptoria tritici (strain CBS 115943 / IPO323) OX=336722 GN=MYCGRDRAFT_54237 PE=4 SV=1
NaN	NaN	21.6543	21.2191	23.2816	22.7571	20.8455	20.17	NaN	NaN	NaN	NaN	NaN	21.8104	NaN	NaN	0	0	0	0	1	0	0	0	3	3	3	16.6	16.6	16.6	23.56	0	6.8304	26092000	1	tr|F9WYI6|F9WYI6_ZYMTI	tr|F9WYI6|F9WYI6_ZYMTI	tr|F9WYI6|F9WYI6_ZYMTI Uncharacterized protein OS=Zymoseptoria tritici (strain CBS 115943 / IPO323) OX=336722 GN=MYCGRDRAFT_107673 PE=4 SV=1
26.1342	25.9231	25.493	25.4786	26.8033	26.9223	26.4045	26.1063	26.4641	26.1964	25.6489	25.7123	25.6635	25.8875	26.2948	26.1113	3	4	3	3	2	6	5	4	9	9	9	47	47	47	30.26	0	43.934	636620000	30	tr|F9WYI7|F9WYI7_ZYMTI	tr|F9WYI7|F9WYI7_ZYMTI	tr|F9WYI7|F9WYI7_ZYMTI Uncharacterized protein OS=Zymoseptoria tritici (strain CBS 115943 / IPO323) OX=336722 GN=MYCGRDRAFT_35060 PE=4 SV=1
30.4162	29.4745	30.5522	30.2686	33.0345	33.1447	30.465	30.4584	30.4832	30.1714	30.4435	30.3446	31.6919	32.0086	30.5406	30.4589	22	22	21	23	35	30	22	20	22	22	22	88.6	88.6	88.6	21.891	0	323.31	26298000000	195	tr|F9WYI8|F9WYI8_ZYMTI	tr|F9WYI8|F9WYI8_ZYMTI	tr|F9WYI8|F9WYI8_ZYMTI Uncharacterized protein OS=Zymoseptoria tritici (strain CBS 115943 / IPO323) OX=336722 GN=MYCGRDRAFT_102881 PE=4 SV=1
25.4886	24.6496	24.9471	24.3754	25.7048	25.1969	24.7864	24.8207	25.2754	25.2636	24.6928	24.6075	24.4705	24.3559	24.9498	25.0344	3	2	4	4	4	4	3	4	6	6	6	16.9	16.9	16.9	52.868	0	38.799	279230000	28	tr|F9WYJ1|F9WYJ1_ZYMTI	tr|F9WYJ1|F9WYJ1_ZYMTI	tr|F9WYJ1|F9WYJ1_ZYMTI Dihydrolipoamide acetyltransferase component of pyruvate dehydrogenase complex OS=Zymoseptoria tritici (strain CBS 115943 / IPO323) OX=336722 GN=MYCGRDRAFT_31803 PE=3 SV=1
25.6069	25.5477	26.2108	26.1626	28.3763	28.2152	26.2302	26.149	25.9624	26.0901	26.2547	26.4346	26.9904	27.0168	26.1952	26.3335	2	3	5	5	13	13	2	4	18	18	18	39.3	39.3	39.3	63.43	0	133.6	1066100000	47	tr|F9WYJ2|F9WYJ2_ZYMTI	tr|F9WYJ2|F9WYJ2_ZYMTI	tr|F9WYJ2|F9WYJ2_ZYMTI Uncharacterized protein OS=Zymoseptoria tritici (strain CBS 115943 / IPO323) OX=336722 GN=MYCGRDRAFT_67317 PE=3 SV=1
25.4326	24.5627	25.4591	25.5698	28.2409	27.8212	26.3182	25.7546	25.8062	25.6309	26.1393	25.8594	26.2953	26.5374	26.1526	26.0971	2	4	3	4	8	12	7	7	19	19	19	43.6	43.6	43.6	62.409	0	65.176	860650000	47	tr|F9WYJ8|F9WYJ8_ZYMTI	tr|F9WYJ8|F9WYJ8_ZYMTI	tr|F9WYJ8|F9WYJ8_ZYMTI Putative P450 monooxygenase OS=Zymoseptoria tritici (strain CBS 115943 / IPO323) OX=336722 GN=CYP-14 PE=4 SV=1
21.3847	21.3897	23.0911	23.3236	24.7604	24.0316	21.4815	21.4153	NaN	NaN	22.9792	22.6081	23.8765	23.247	NaN	NaN	0	0	3	3	2	2	0	1	4	4	4	3.8	3.8	3.8	153.95	0	13.017	76212000	11	tr|F9WYL1|F9WYL1_ZYMTI	tr|F9WYL1|F9WYL1_ZYMTI	tr|F9WYL1|F9WYL1_ZYMTI SSK2 MAP kinase OS=Zymoseptoria tritici (strain CBS 115943 / IPO323) OX=336722 GN=MgSsk2 PE=4 SV=1
21.0179	19.8596	21.9106	22.4151	22.0265	21.8054	22.3913	22.2404	NaN	NaN	NaN	NaN	NaN	NaN	NaN	22.332	0	0	0	1	0	0	1	0	2	2	2	5.8	5.8	5.8	39.352	0.009434	2.5467	31003000	2	tr|F9WYL2|F9WYL2_ZYMTI	tr|F9WYL2|F9WYL2_ZYMTI	tr|F9WYL2|F9WYL2_ZYMTI Uncharacterized protein OS=Zymoseptoria tritici (strain CBS 115943 / IPO323) OX=336722 GN=MYCGRDRAFT_107688 PE=4 SV=1
24.4133	23.8786	20.4628	23.2291	24.8201	24.0336	23.8231	24.2153	24.2334	24.2397	NaN	23.7544	23.6219	23.6157	23.9438	24.0362	1	1	0	1	1	1	2	1	3	3	3	21.4	21.4	21.4	24.016	0	13.615	130150000	8	tr|F9WYL6|F9WYL6_ZYMTI	tr|F9WYL6|F9WYL6_ZYMTI	tr|F9WYL6|F9WYL6_ZYMTI Protein transport protein SFT2 OS=Zymoseptoria tritici (strain CBS 115943 / IPO323) OX=336722 GN=MYCGRDRAFT_54282 PE=3 SV=1
25.21	24.5097	24.8153	24.6574	25.7841	25.7159	24.6662	25.0941	25.3476	24.9161	24.8512	24.8783	24.4584	24.7343	24.8158	24.9997	4	3	4	3	3	2	4	4	6	6	6	18	18	18	40.805	0	22.99	294020000	27	tr|F9WYM3|F9WYM3_ZYMTI	tr|F9WYM3|F9WYM3_ZYMTI	tr|F9WYM3|F9WYM3_ZYMTI G-protein alpha subunit OS=Zymoseptoria tritici (strain CBS 115943 / IPO323) OX=336722 GN=MgGpa2 PE=4 SV=1
NaN	NaN	NaN	21.439	23.176	22.6158	20.8802	NaN	NaN	NaN	NaN	NaN	NaN	21.669	NaN	NaN	0	0	0	0	0	1	0	0	2	2	2	8.3	8.3	8.3	36.971	0.00048123	3.9474	20677000	1	tr|F9WYM4|F9WYM4_ZYMTI	tr|F9WYM4|F9WYM4_ZYMTI	tr|F9WYM4|F9WYM4_ZYMTI Uncharacterized protein OS=Zymoseptoria tritici (strain CBS 115943 / IPO323) OX=336722 GN=MYCGRDRAFT_102893 PE=4 SV=1
24.316	24.1793	25.249	25.2657	28.1658	26.7576	24.8643	24.5411	23.9623	24.639	24.6758	25.1383	27.2099	25.7942	24.2583	24.4746	2	2	2	2	4	3	3	2	4	4	4	36.1	36.1	36.1	24.876	0	67.52	589640000	20	tr|F9WYM5|F9WYM5_ZYMTI	tr|F9WYM5|F9WYM5_ZYMTI	tr|F9WYM5|F9WYM5_ZYMTI Uncharacterized protein (Fragment) OS=Zymoseptoria tritici (strain CBS 115943 / IPO323) OX=336722 GN=MYCGRDRAFT_27159 PE=4 SV=1
25.1991	24.1981	24.8106	24.2745	25.5805	24.7947	24.304	24.1528	25.1813	24.8387	24.681	24.4899	24.0022	24.0295	24.5121	24.1124	3	3	3	3	2	2	1	2	3	3	3	14.4	14.4	14.4	15.541	0	9.5667	226130000	19	tr|F9WYM7|F9WYM7_ZYMTI	tr|F9WYM7|F9WYM7_ZYMTI	tr|F9WYM7|F9WYM7_ZYMTI Uncharacterized protein OS=Zymoseptoria tritici (strain CBS 115943 / IPO323) OX=336722 GN=MYCGRDRAFT_102897 PE=3 SV=1
20.6184	20.9611	22.4857	22.4387	24.2772	24.3812	22.6883	22.11	NaN	NaN	NaN	22.9364	22.4798	23.4403	NaN	NaN	0	0	0	1	1	1	0	0	3	3	3	3.8	3.8	3.8	150.88	0	9.7428	68676000	3	tr|F9WYN5|F9WYN5_ZYMTI	tr|F9WYN5|F9WYN5_ZYMTI	tr|F9WYN5|F9WYN5_ZYMTI Calcium-transporting ATPase OS=Zymoseptoria tritici (strain CBS 115943 / IPO323) OX=336722 GN=MYCGRDRAFT_35226 PE=3 SV=1
25.75	24.8423	25.5238	25.6108	29.9875	29.4605	26.1031	25.5417	26.019	25.8753	25.8449	26.132	28.3839	28.4097	26.2931	25.8932	3	3	3	3	11	8	6	4	7	7	7	47.3	47.3	47.3	16.649	0	54.133	2110200000	41	tr|F9WYP0|F9WYP0_ZYMTI	tr|F9WYP0|F9WYP0_ZYMTI	tr|F9WYP0|F9WYP0_ZYMTI Uncharacterized protein OS=Zymoseptoria tritici (strain CBS 115943 / IPO323) OX=336722 GN=MYCGRDRAFT_98180 PE=4 SV=1
25.3189	25.0139	25.5353	25.4071	27.7659	27.1854	25.8342	25.8308	25.6817	25.6564	25.5642	25.6773	26.067	25.9573	25.9075	25.8671	6	6	6	8	7	8	6	10	14	14	14	40.9	40.9	40.9	54.916	0	82.392	669210000	57	tr|F9WYP4|F9WYP4_ZYMTI	tr|F9WYP4|F9WYP4_ZYMTI	tr|F9WYP4|F9WYP4_ZYMTI Uncharacterized protein OS=Zymoseptoria tritici (strain CBS 115943 / IPO323) OX=336722 GN=MYCGRDRAFT_32367 PE=4 SV=1
23.1079	23.2458	23.6849	23.4381	25.9155	24.7793	23.4625	23.7359	23.119	23.8541	23.8059	23.4774	24.2201	23.7476	23.8629	23.9358	2	3	2	2	2	3	3	3	5	5	5	23.4	23.4	23.4	39.978	0	30.604	161450000	20	tr|F9WYP8|F9WYP8_ZYMTI	tr|F9WYP8|F9WYP8_ZYMTI	tr|F9WYP8|F9WYP8_ZYMTI Uncharacterized protein OS=Zymoseptoria tritici (strain CBS 115943 / IPO323) OX=336722 GN=MYCGRDRAFT_65036 PE=4 SV=1
21.3988	20.8336	22.9113	23.6037	26.4924	26.4058	22.9062	22.8905	NaN	NaN	23.1133	23.8687	24.9486	25.2414	23.5278	23.4157	1	2	2	2	7	7	1	1	7	7	7	23.2	23.2	23.2	57.705	0	66.939	224220000	23	tr|F9WYQ3|F9WYQ3_ZYMTI	tr|F9WYQ3|F9WYQ3_ZYMTI	tr|F9WYQ3|F9WYQ3_ZYMTI Putative P450 monooxygenase (Fragment) OS=Zymoseptoria tritici (strain CBS 115943 / IPO323) OX=336722 GN=CYP-61 PE=3 SV=1
NaN	22.0003	22.5707	22.7315	23.8595	20.6604	22.352	22.7219	NaN	NaN	NaN	NaN	22.2973	NaN	22.5	22.8269	0	1	0	0	1	2	1	1	3	3	3	8.7	8.7	8.7	65.415	0	14.344	46537000	6	tr|F9WYQ5|F9WYQ5_ZYMTI	tr|F9WYQ5|F9WYQ5_ZYMTI	tr|F9WYQ5|F9WYQ5_ZYMTI Uncharacterized protein OS=Zymoseptoria tritici (strain CBS 115943 / IPO323) OX=336722 GN=MYCGRDRAFT_65045 PE=4 SV=1
24.8685	23.9842	24.7795	24.5877	25.6176	25.0596	24.4531	24.7142	24.9862	24.8685	24.7482	24.6667	24.1016	24.1013	24.7262	24.27	0	3	3	4	2	2	1	2	5	5	5	7.9	7.9	7.9	113.38	0	20.769	238180000	17	tr|F9WYR8|F9WYR8_ZYMTI	tr|F9WYR8|F9WYR8_ZYMTI	tr|F9WYR8|F9WYR8_ZYMTI Putative ABC transporter OS=Zymoseptoria tritici (strain CBS 115943 / IPO323) OX=336722 GN=MYCGRDRAFT_65067 PE=4 SV=1
27.128	27.3974	27.9845	27.9006	29.5432	28.7069	26.8791	27.9641	27.6586	27.6212	27.8377	27.9416	27.9706	27.6435	27.5909	27.8075	5	8	6	3	7	9	6	6	6	6	6	69.8	69.8	69.8	9.5486	0	100.83	2445300000	50	tr|F9WYR9|F9WYR9_ZYMTI	tr|F9WYR9|F9WYR9_ZYMTI	tr|F9WYR9|F9WYR9_ZYMTI 40S ribosomal protein S21 OS=Zymoseptoria tritici (strain CBS 115943 / IPO323) OX=336722 GN=MYCGRDRAFT_78124 PE=3 SV=1
22.4283	23.2694	23.8202	23.9745	24.5997	24.4074	23.5253	23.2871	NaN	24.0339	23.6939	23.8619	23.3158	23.531	23.5598	23.4901	0	2	1	1	1	1	1	1	2	2	2	4.3	4.3	4.3	46.187	0	8.3593	117030000	8	tr|F9WYS0|F9WYS0_ZYMTI	tr|F9WYS0|F9WYS0_ZYMTI	tr|F9WYS0|F9WYS0_ZYMTI Uncharacterized protein OS=Zymoseptoria tritici (strain CBS 115943 / IPO323) OX=336722 GN=MYCGRDRAFT_102047 PE=4 SV=1
23.3855	22.1719	23.1619	21.8283	24.2741	23.6176	22.6374	23.0167	23.1744	22.9086	23.0248	22.5138	22.5718	NaN	22.8881	NaN	1	1	1	1	2	2	1	1	4	4	4	17.5	17.5	17.5	25.345	0	9.1928	76959000	10	tr|F9WYS9|F9WYS9_ZYMTI	tr|F9WYS9|F9WYS9_ZYMTI	tr|F9WYS9|F9WYS9_ZYMTI Uncharacterized protein OS=Zymoseptoria tritici (strain CBS 115943 / IPO323) OX=336722 GN=MYCGRDRAFT_88767 PE=4 SV=1
NaN	20.1494	22.2739	22.7517	25.3665	24.6301	20.9827	20.7191	NaN	NaN	22.9461	22.6641	23.589	23.5455	NaN	22.1875	0	0	1	1	5	3	0	0	5	5	5	7.6	7.6	7.6	117.6	0	40.707	86319000	10	tr|F9WYT0|F9WYT0_ZYMTI	tr|F9WYT0|F9WYT0_ZYMTI	tr|F9WYT0|F9WYT0_ZYMTI Uncharacterized protein OS=Zymoseptoria tritici (strain CBS 115943 / IPO323) OX=336722 GN=MYCGRDRAFT_98194 PE=4 SV=1
NaN	NaN	NaN	21.165	22.9321	NaN	20.8405	21.3854	NaN	NaN	NaN	NaN	NaN	NaN	NaN	21.4769	0	0	0	1	0	0	1	0	1	1	1	1.3	1.3	1.3	77	0.0079017	2.7361	14971000	2	tr|F9WYT7|F9WYT7_ZYMTI	tr|F9WYT7|F9WYT7_ZYMTI	tr|F9WYT7|F9WYT7_ZYMTI Uncharacterized protein (Fragment) OS=Zymoseptoria tritici (strain CBS 115943 / IPO323) OX=336722 GN=MYCGRDRAFT_11191 PE=4 SV=1
26.0779	25.5574	26.0641	25.851	27.2243	26.1335	25.7359	26.2674	26.2932	26.4681	25.795	26.0909	25.5651	25.2277	25.6409	26.1884	5	3	8	6	6	5	4	9	12	12	12	34	34	34	60.943	0	103.94	617970000	46	tr|F9WYT8|F9WYT8_ZYMTI	tr|F9WYT8|F9WYT8_ZYMTI	tr|F9WYT8|F9WYT8_ZYMTI Uncharacterized protein (Fragment) OS=Zymoseptoria tritici (strain CBS 115943 / IPO323) OX=336722 GN=MYCGRDRAFT_52041 PE=4 SV=1
24.0099	23.6959	24.0693	23.7823	25.5392	24.8991	23.8765	23.7512	24.2122	23.8847	24.2288	24.2755	23.5672	23.7922	24.1437	23.9308	1	1	2	3	3	4	2	2	10	10	10	7.9	7.9	7.9	174.76	0	35.705	172080000	18	tr|F9WYU1|F9WYU1_ZYMTI	tr|F9WYU1|F9WYU1_ZYMTI	tr|F9WYU1|F9WYU1_ZYMTI ABC transporter OS=Zymoseptoria tritici (strain CBS 115943 / IPO323) OX=336722 GN=MgAtr1 PE=3 SV=1
23.8413	23.7656	25.2168	23.4022	28.4227	27.2549	25.4451	25.3215	25.0748	25.3193	25.2357	25.1911	25.5397	26.0564	25.758	25.988	4	3	3	4	5	4	4	4	4	4	4	39.4	39.4	39.4	14.511	0	52.495	686960000	31	tr|F9WYU4|F9WYU4_ZYMTI	tr|F9WYU4|F9WYU4_ZYMTI	tr|F9WYU4|F9WYU4_ZYMTI Uncharacterized protein OS=Zymoseptoria tritici (strain CBS 115943 / IPO323) OX=336722 GN=MYCGRDRAFT_102133 PE=4 SV=1
23.0773	21.6508	22.6137	22.1346	23.8708	22.0902	22.1555	22.8522	23.3083	22.2833	22.4519	22.252	22.2922	21.7251	22.238	22.6253	2	1	0	1	0	0	1	1	2	2	2	12.6	12.6	12.6	23.03	0	6.649	55214000	6	tr|F9WYU7|F9WYU7_ZYMTI	tr|F9WYU7|F9WYU7_ZYMTI	tr|F9WYU7|F9WYU7_ZYMTI Uncharacterized protein (Fragment) OS=Zymoseptoria tritici (strain CBS 115943 / IPO323) OX=336722 GN=MYCGRDRAFT_15671 PE=4 SV=1
27.6058	26.8906	26.936	26.8796	27.1865	27.2037	26.9969	26.8727	27.3626	27.4749	27.034	27.0832	25.9428	26.2968	27.0412	27.0355	7	11	8	10	6	8	9	11	11	11	11	38	38	38	41.41	0	73.615	1144700000	70	tr|F9WYV2|F9WYV2_ZYMTI	tr|F9WYV2|F9WYV2_ZYMTI	tr|F9WYV2|F9WYV2_ZYMTI V-type proton ATPase subunit OS=Zymoseptoria tritici (strain CBS 115943 / IPO323) OX=336722 GN=MYCGRDRAFT_65322 PE=3 SV=1
19.6755	20.5185	20.3486	21.649	22.2377	22.0276	20.6656	20.181	NaN	NaN	NaN	NaN	NaN	NaN	NaN	20.2725	0	0	0	0	2	1	0	0	2	2	2	4.9	4.9	4.9	71.419	0	7.9357	19036000	3	tr|F9WYW5|F9WYW5_ZYMTI	tr|F9WYW5|F9WYW5_ZYMTI	tr|F9WYW5|F9WYW5_ZYMTI RNA helicase OS=Zymoseptoria tritici (strain CBS 115943 / IPO323) OX=336722 GN=MYCGRDRAFT_65342 PE=3 SV=1
25.7746	25.4076	26.4496	26.3175	27.8254	27.5892	26.1441	26.0595	26.0902	26.0948	26.3971	26.496	26.4017	26.4743	26.1497	26.0595	5	6	8	10	13	13	6	8	22	22	22	22.6	22.6	22.6	122.22	0	91.587	861020000	69	tr|F9WYW8|F9WYW8_ZYMTI	tr|F9WYW8|F9WYW8_ZYMTI	tr|F9WYW8|F9WYW8_ZYMTI SWI/SNF chromatin remodeling complex component OS=Zymoseptoria tritici (strain CBS 115943 / IPO323) OX=336722 GN=MYCGRDRAFT_98268 PE=4 SV=1
26.454	25.1408	25.3095	25.5597	26.9235	26.4241	25.6417	25.6337	26.3682	25.7464	25.6395	25.6638	25.5678	25.3018	25.5761	25.7986	7	4	5	5	7	5	6	5	13	13	13	36.6	36.6	36.6	52.209	0	48.319	541710000	44	tr|F9WYX3|F9WYX3_ZYMTI	tr|F9WYX3|F9WYX3_ZYMTI	tr|F9WYX3|F9WYX3_ZYMTI Isocitrate dehydrogenase [NADP] OS=Zymoseptoria tritici (strain CBS 115943 / IPO323) OX=336722 GN=IDP1 PE=3 SV=1
18.956	NaN	19.6902	20.2823	26.6849	26.5452	20.0058	20.1954	NaN	NaN	NaN	NaN	25.3067	25.5677	NaN	NaN	0	0	1	0	5	8	0	0	9	9	9	47.4	47.4	47.4	28.356	0	53.573	210690000	14	tr|F9WYX4|F9WYX4_ZYMTI	tr|F9WYX4|F9WYX4_ZYMTI	tr|F9WYX4|F9WYX4_ZYMTI Uncharacterized protein (Fragment) OS=Zymoseptoria tritici (strain CBS 115943 / IPO323) OX=336722 GN=MYCGRDRAFT_26468 PE=4 SV=1
28.8652	28.521	29.1765	29.0129	30.4308	29.7998	29.0381	29.0316	29.1042	29.1224	29.1435	29.1963	28.8342	28.871	29.049	29.0583	23	20	25	24	29	26	21	21	31	31	31	65.9	65.9	65.9	69.503	0	323.31	5504600000	189	tr|F9WYX5|F9WYX5_ZYMTI	tr|F9WYX5|F9WYX5_ZYMTI	tr|F9WYX5|F9WYX5_ZYMTI Uncharacterized protein OS=Zymoseptoria tritici (strain CBS 115943 / IPO323) OX=336722 GN=MYCGRDRAFT_65354 PE=4 SV=1
21.1617	21.0521	21.1605	21.2435	22.1482	22.1434	21.0392	21.5469	NaN	NaN	NaN	NaN	NaN	NaN	NaN	21.6384	0	0	0	0	1	0	0	0	1	1	1	5.8	5.8	5.8	27.543	0	4.6996	23846000	1	tr|F9WYX7|F9WYX7_ZYMTI	tr|F9WYX7|F9WYX7_ZYMTI	tr|F9WYX7|F9WYX7_ZYMTI Uncharacterized protein OS=Zymoseptoria tritici (strain CBS 115943 / IPO323) OX=336722 GN=MYCGRDRAFT_83481 PE=4 SV=1
NaN	19.5473	21.1894	21.2936	22.9195	22.3375	20.9997	20.9396	NaN	NaN	NaN	NaN	NaN	NaN	NaN	21.0312	0	0	0	0	2	1	0	0	2	2	2	1.2	1.2	1.2	191.19	0	7.3283	23069000	3	tr|F9WYY0|F9WYY0_ZYMTI	tr|F9WYY0|F9WYY0_ZYMTI	tr|F9WYY0|F9WYY0_ZYMTI SNF2 family DNA-dependent ATPase OS=Zymoseptoria tritici (strain CBS 115943 / IPO323) OX=336722 GN=MYCGRDRAFT_88966 PE=4 SV=1
22.71	22.8462	22.7888	23.3981	25.7417	25.1097	24.4285	23.3952	22.6334	24.8224	NaN	23.3581	23.881	23.7024	24.0578	NaN	0	2	0	1	2	1	1	0	4	4	4	10.7	10.7	10.7	98.467	0	18.382	158630000	7	tr|F9WYY3|F9WYY3_ZYMTI	tr|F9WYY3|F9WYY3_ZYMTI	tr|F9WYY3|F9WYY3_ZYMTI CHS1 chitin synthase, class I OS=Zymoseptoria tritici (strain CBS 115943 / IPO323) OX=336722 GN=MgCHS1 PE=4 SV=1
27.2122	26.2082	27.1158	26.8167	27.8077	27.1018	26.8831	27.0264	27.36	27.1289	26.9292	26.8716	26.3466	26.0605	26.9221	26.9717	7	9	13	9	10	10	11	11	15	15	15	55.8	55.8	55.8	40.622	0	90.508	1136100000	80	tr|F9WYY8|F9WYY8_ZYMTI	tr|F9WYY8|F9WYY8_ZYMTI	tr|F9WYY8|F9WYY8_ZYMTI Uncharacterized protein OS=Zymoseptoria tritici (strain CBS 115943 / IPO323) OX=336722 GN=MYCGRDRAFT_98275 PE=4 SV=1
19.1339	NaN	22.3982	22.2644	24.5218	24.5918	22.7858	21.9031	NaN	NaN	22.7243	22.735	22.7727	23.5751	22.7356	NaN	0	0	0	0	1	4	0	0	5	5	5	7.2	7.2	7.2	100.86	0	15.357	71668000	5	tr|F9WYY9|F9WYY9_ZYMTI	tr|F9WYY9|F9WYY9_ZYMTI	tr|F9WYY9|F9WYY9_ZYMTI Trehalase OS=Zymoseptoria tritici (strain CBS 115943 / IPO323) OX=336722 GN=NTC1 PE=3 SV=1
26.3104	25.2721	25.6476	25.7202	26.7102	26.0431	25.7179	25.9586	26.2754	25.9855	25.6312	25.8199	25.6498	25.2826	25.6649	25.7339	7	7	8	8	6	5	7	7	11	11	11	44.1	44.1	44.1	41.358	0	72.553	530910000	55	tr|F9WYZ0|F9WYZ0_ZYMTI	tr|F9WYZ0|F9WYZ0_ZYMTI	tr|F9WYZ0|F9WYZ0_ZYMTI Uncharacterized protein OS=Zymoseptoria tritici (strain CBS 115943 / IPO323) OX=336722 GN=MYCGRDRAFT_106942 PE=3 SV=1
25.0126	24.7163	25.1206	24.6772	26.7362	26.5805	25.1742	25.1801	24.9952	25.4169	25.3154	24.8009	25.3769	25.3766	25.2389	25.2173	3	6	5	5	8	8	8	6	15	15	15	26.5	26.5	26.5	76.657	0	71.283	412740000	49	tr|F9WYZ2|F9WYZ2_ZYMTI	tr|F9WYZ2|F9WYZ2_ZYMTI	tr|F9WYZ2|F9WYZ2_ZYMTI Uncharacterized protein OS=Zymoseptoria tritici (strain CBS 115943 / IPO323) OX=336722 GN=MYCGRDRAFT_102151 PE=3 SV=1
20.2878	21.3253	22.1617	21.5407	24.3185	23.8123	22.2231	22.1561	NaN	NaN	NaN	NaN	NaN	NaN	NaN	22.2477	0	0	0	0	1	1	0	0	2	2	2	12.1	12.1	12.1	20.597	0	8.9523	56872000	2	tr|F9WYZ4|F9WYZ4_ZYMTI	tr|F9WYZ4|F9WYZ4_ZYMTI	tr|F9WYZ4|F9WYZ4_ZYMTI Uncharacterized protein OS=Zymoseptoria tritici (strain CBS 115943 / IPO323) OX=336722 GN=MYCGRDRAFT_65387 PE=3 SV=1
NaN	NaN	20.9139	21.229	23.0206	22.235	NaN	21.0793	NaN	NaN	NaN	NaN	NaN	NaN	NaN	21.1708	0	0	0	0	1	1	0	0	1	1	1	17.9	17.9	17.9	10.4	0	29.033	20095000	2	tr|F9WYZ7|F9WYZ7_ZYMTI	tr|F9WYZ7|F9WYZ7_ZYMTI	tr|F9WYZ7|F9WYZ7_ZYMTI Uncharacterized protein OS=Zymoseptoria tritici (strain CBS 115943 / IPO323) OX=336722 GN=MYCGRDRAFT_52569 PE=4 SV=1
24.1458	24.0018	24.6153	24.2967	28.107	25.5596	23.8418	25.1096	24.5711	24.4427	24.3901	25.1891	24.5294	23.8332	24.9091	25.5647	2	2	3	4	1	2	2	2	7	7	7	37.7	37.7	37.7	25.273	0	32.76	471460000	18	tr|F9WZ02|F9WZ02_ZYMTI	tr|F9WZ02|F9WZ02_ZYMTI	tr|F9WZ02|F9WZ02_ZYMTI Uncharacterized protein (Fragment) OS=Zymoseptoria tritici (strain CBS 115943 / IPO323) OX=336722 GN=MYCGRDRAFT_107030 PE=4 SV=1
28.5597	28.222	29.2092	29.2086	31.9199	30.9378	28.8677	28.9276	28.4642	28.7877	29.0007	29.1016	30.2023	30.0549	29.0173	29.0238	14	17	14	13	24	20	13	15	21	21	21	74.6	74.6	74.6	20.589	0	172.34	9069900000	130	tr|F9WZ06|F9WZ06_ZYMTI	tr|F9WZ06|F9WZ06_ZYMTI	tr|F9WZ06|F9WZ06_ZYMTI Uncharacterized protein (Fragment) OS=Zymoseptoria tritici (strain CBS 115943 / IPO323) OX=336722 GN=MYCGRDRAFT_34437 PE=3 SV=1
18.2422	17.778	NaN	22.1697	NaN	18.5957	NaN	19.9844	NaN	NaN	NaN	NaN	NaN	NaN	NaN	20.076	0	0	0	0	0	0	0	1	1	1	1	2.3	2.3	2.3	60.684	0.0078706	2.7151	6686000	1	tr|F9WZ10|F9WZ10_ZYMTI	tr|F9WZ10|F9WZ10_ZYMTI	tr|F9WZ10|F9WZ10_ZYMTI Uncharacterized protein OS=Zymoseptoria tritici (strain CBS 115943 / IPO323) OX=336722 GN=MYCGRDRAFT_98356 PE=4 SV=1
NaN	NaN	18.4713	NaN	21.8423	20.9599	18.9726	19.2029	NaN	NaN	NaN	NaN	NaN	NaN	NaN	19.2944	0	0	0	0	1	0	0	0	1	1	1	2.6	2.6	2.6	76.828	0	4.4904	7280800	1	tr|F9WZ11|F9WZ11_ZYMTI	tr|F9WZ11|F9WZ11_ZYMTI	tr|F9WZ11|F9WZ11_ZYMTI Uncharacterized protein OS=Zymoseptoria tritici (strain CBS 115943 / IPO323) OX=336722 GN=MYCGRDRAFT_65640 PE=4 SV=1
26.0596	25.2538	26.0079	25.8317	27.92	28.0437	26.7551	26.8165	26.4395	25.7403	25.2243	25.5427	26.566	27.3655	26.9641	26.5862	4	1	2	2	2	2	5	2	5	5	5	25.5	25.5	25.5	23.547	0	61.542	999250000	20	tr|F9WZ12|F9WZ12_ZYMTI	tr|F9WZ12|F9WZ12_ZYMTI	tr|F9WZ12|F9WZ12_ZYMTI Uncharacterized protein OS=Zymoseptoria tritici (strain CBS 115943 / IPO323) OX=336722 GN=MYCGRDRAFT_102248 PE=4 SV=1
25.1083	23.7276	24.4125	24.4275	25.2424	24.5772	24.2865	24.3675	25.0239	24.3977	24.4858	24.7498	23.7217	23.5954	24.2787	24.3609	3	3	3	3	2	2	2	2	5	5	5	24.1	24.1	24.1	34.809	0	28.399	201780000	20	tr|F9WZ25|F9WZ25_ZYMTI	tr|F9WZ25|F9WZ25_ZYMTI	tr|F9WZ25|F9WZ25_ZYMTI Uncharacterized protein OS=Zymoseptoria tritici (strain CBS 115943 / IPO323) OX=336722 GN=MYCGRDRAFT_65666 PE=4 SV=1
25.4594	25.1274	25.1785	25.4805	26.7918	26.0607	25.6639	25.4197	25.3701	25.6775	25.4421	25.5638	25.2326	25.1961	25.7178	25.5274	8	9	5	8	9	7	9	8	17	17	17	26.6	26.6	26.6	92.368	0	99.301	451800000	63	tr|F9WZ35|F9WZ35_ZYMTI	tr|F9WZ35|F9WZ35_ZYMTI	tr|F9WZ35|F9WZ35_ZYMTI Uncharacterized protein OS=Zymoseptoria tritici (strain CBS 115943 / IPO323) OX=336722 GN=MYCGRDRAFT_98369 PE=3 SV=1
25.6586	24.4447	25.4002	25.0107	27.5362	26.9163	24.6661	25.5032	24.6546	25.0237	25.4173	25.2094	26.0041	26.3723	25.057	25.581	2	1	2	3	11	10	1	2	16	16	16	5.1	5.1	5.1	429.21	0	51.264	549350000	32	tr|F9WZ36|F9WZ36_ZYMTI	tr|F9WZ36|F9WZ36_ZYMTI	tr|F9WZ36|F9WZ36_ZYMTI Uncharacterized protein OS=Zymoseptoria tritici (strain CBS 115943 / IPO323) OX=336722 GN=MYCGRDRAFT_98370 PE=4 SV=1
24.004	24.5017	26.0875	26.2938	28.1729	27.7264	25.3352	25.4881	25.0378	25.2395	26.1063	26.1948	26.5259	26.6667	25.6587	25.7794	1	3	9	7	11	13	6	6	18	18	18	42.4	42.4	42.4	55.532	0	178.48	808230000	56	tr|F9WZ38|F9WZ38_ZYMTI	tr|F9WZ38|F9WZ38_ZYMTI	tr|F9WZ38|F9WZ38_ZYMTI Uncharacterized protein OS=Zymoseptoria tritici (strain CBS 115943 / IPO323) OX=336722 GN=MYCGRDRAFT_107052 PE=4 SV=1
27.3606	26.9224	27.0735	26.8627	28.0441	27.2718	26.9154	27.1634	27.6863	27.4495	26.9071	26.9478	26.7803	26.2952	26.918	27.0636	11	9	9	10	13	10	12	11	16	16	16	40.8	40.8	40.8	51.582	0	147.36	1278500000	85	tr|F9WZ43|F9WZ43_ZYMTI	tr|F9WZ43|F9WZ43_ZYMTI	tr|F9WZ43|F9WZ43_ZYMTI RuvB-like helicase OS=Zymoseptoria tritici (strain CBS 115943 / IPO323) OX=336722 GN=RUVBL2402 PE=3 SV=1
24.292	23.8358	24.2686	23.977	28.5648	27.548	24.4502	23.6014	24.7884	24.9091	24.6107	24.4934	26.7112	26.4729	25.0288	24.415	2	2	1	3	13	12	5	3	14	14	14	68.7	68.7	68.7	30.725	0	133.24	701180000	41	tr|F9WZ49|F9WZ49_ZYMTI	tr|F9WZ49|F9WZ49_ZYMTI	tr|F9WZ49|F9WZ49_ZYMTI Uncharacterized protein OS=Zymoseptoria tritici (strain CBS 115943 / IPO323) OX=336722 GN=MYCGRDRAFT_66025 PE=4 SV=1
23.3964	22.1904	23.0901	NaN	23.8612	23.2048	23.9229	23.4257	23.6095	NaN	NaN	NaN	NaN	NaN	23.8727	23.4013	1	0	0	0	0	0	1	1	2	2	2	40.8	40.8	40.8	11.489	0	6.1241	76835000	3	tr|F9WZ50|F9WZ50_ZYMTI	tr|F9WZ50|F9WZ50_ZYMTI	tr|F9WZ50|F9WZ50_ZYMTI Uncharacterized protein OS=Zymoseptoria tritici (strain CBS 115943 / IPO323) OX=336722 GN=MYCGRDRAFT_66030 PE=4 SV=1
24.9689	24.8723	25.2501	25.2353	27.0298	26.6223	25.357	25.1867	25.5104	25.4202	25.4618	25.4348	25.0632	25.2619	25.2839	25.6372	1	1	1	1	3	5	3	3	8	8	8	41.2	41.2	41.2	37.249	0	33.874	464440000	18	tr|F9WZ52|F9WZ52_ZYMTI	tr|F9WZ52|F9WZ52_ZYMTI	tr|F9WZ52|F9WZ52_ZYMTI Uncharacterized protein OS=Zymoseptoria tritici (strain CBS 115943 / IPO323) OX=336722 GN=MYCGRDRAFT_66031 PE=4 SV=1
23.2364	23.2188	23.499	23.8879	24.9309	25.402	23.0804	23.6189	23.9488	23.7679	23.517	24.1112	23.4057	23.695	23.5265	23.7552	3	4	0	0	0	3	1	1	8	8	8	6.8	6.8	6.8	200.06	0	30.408	145100000	12	tr|F9WZ55|F9WZ55_ZYMTI	tr|F9WZ55|F9WZ55_ZYMTI	tr|F9WZ55|F9WZ55_ZYMTI Uncharacterized protein OS=Zymoseptoria tritici (strain CBS 115943 / IPO323) OX=336722 GN=MYCGRDRAFT_66037 PE=4 SV=1
21.9811	21.6114	22.0397	21.6949	23.0937	21.7141	20.9753	21.815	NaN	NaN	NaN	NaN	NaN	NaN	NaN	21.9066	0	0	1	1	1	1	1	1	1	1	1	13.3	13.3	13.3	11.978	0	11.151	33192000	6	tr|F9WZ56|F9WZ56_ZYMTI	tr|F9WZ56|F9WZ56_ZYMTI	tr|F9WZ56|F9WZ56_ZYMTI Uncharacterized protein OS=Zymoseptoria tritici (strain CBS 115943 / IPO323) OX=336722 GN=MYCGRDRAFT_98472 PE=4 SV=1
24.2043	23.4689	24.2047	24.2396	25.116	25.2772	24.0999	23.8558	24.3237	24.0786	24.1322	24.3299	23.7094	24.2175	24.1717	24.0289	1	1	4	4	3	2	2	4	11	11	11	6.4	6.4	6.4	210.13	0	26.872	180270000	21	tr|F9WZ57|F9WZ57_ZYMTI	tr|F9WZ57|F9WZ57_ZYMTI	tr|F9WZ57|F9WZ57_ZYMTI SNF2 family DNA-dependent ATPase domain-containing protein OS=Zymoseptoria tritici (strain CBS 115943 / IPO323) OX=336722 GN=MYCGRDRAFT_107186 PE=4 SV=1
28.2874	27.7175	29.0536	28.7371	30.9588	30.2648	28.7761	28.8676	28.4979	28.3995	29.0168	28.8558	29.3836	29.3038	28.7384	28.872	13	11	15	13	20	17	16	14	21	21	21	63.9	63.9	63.9	23.306	0	205.6	5879600000	119	tr|F9WZ58|F9WZ58_ZYMTI	tr|F9WZ58|F9WZ58_ZYMTI	tr|F9WZ58|F9WZ58_ZYMTI Uncharacterized protein OS=Zymoseptoria tritici (strain CBS 115943 / IPO323) OX=336722 GN=MYCGRDRAFT_102406 PE=3 SV=1
20.372	19.9985	20.1607	19.5275	20.9582	20.0839	19.7445	19.8562	NaN	NaN	NaN	NaN	NaN	NaN	NaN	19.9478	0	0	1	0	0	0	0	0	1	1	1	7.6	7.6	7.6	17.296	0.0078878	2.7252	9308400	1	tr|F9WZ59|F9WZ59_ZYMTI	tr|F9WZ59|F9WZ59_ZYMTI	tr|F9WZ59|F9WZ59_ZYMTI Uncharacterized protein OS=Zymoseptoria tritici (strain CBS 115943 / IPO323) OX=336722 GN=MYCGRDRAFT_102408 PE=4 SV=1
NaN	20.6064	21.3785	22.3743	23.6599	22.6111	20.9396	20.8609	NaN	NaN	NaN	NaN	NaN	21.6644	NaN	NaN	0	0	0	0	2	0	0	0	4	4	4	8.4	8.4	8.4	65.749	0	7.2782	33336000	2	tr|F9WZ60|F9WZ60_ZYMTI	tr|F9WZ60|F9WZ60_ZYMTI	tr|F9WZ60|F9WZ60_ZYMTI Uncharacterized protein OS=Zymoseptoria tritici (strain CBS 115943 / IPO323) OX=336722 GN=MYCGRDRAFT_66052 PE=4 SV=1
24.751	23.8542	25.0103	25.1284	26.7806	26.8246	25.0365	24.8704	25.0291	24.9411	25.2422	25.0497	25.2503	25.7026	24.9788	24.824	5	7	7	5	8	9	7	8	11	11	11	19.5	19.5	19.5	102.18	0	64.786	413090000	56	tr|F9WZ61|F9WZ61_ZYMTI	tr|F9WZ61|F9WZ61_ZYMTI	tr|F9WZ61|F9WZ61_ZYMTI Fungal transcriptional regulatory protein OS=Zymoseptoria tritici (strain CBS 115943 / IPO323) OX=336722 GN=MgASG1 PE=4 SV=1
NaN	NaN	NaN	NaN	20.9949	NaN	NaN	NaN	NaN	NaN	NaN	NaN	19.5791	NaN	NaN	NaN	0	0	0	0	1	0	0	0	1	1	1	3.3	3.3	3.3	53.253	0.0053357	2.8807	2089700	1	tr|F9WZ63|F9WZ63_ZYMTI	tr|F9WZ63|F9WZ63_ZYMTI	tr|F9WZ63|F9WZ63_ZYMTI Phospho-2-dehydro-3-deoxyheptonate aldolase OS=Zymoseptoria tritici (strain CBS 115943 / IPO323) OX=336722 GN=MYCGRDRAFT_107190 PE=3 SV=1
25.9235	25.6203	26.847	26.5358	28.2927	28.0124	27.0843	26.5029	26.6929	26.8395	26.6299	26.5886	26.7637	26.7334	26.7453	26.6933	9	7	9	5	9	11	9	9	15	15	15	36.4	36.4	36.4	72.135	0	116.43	1170200000	68	tr|F9WZ64|F9WZ64_ZYMTI	tr|F9WZ64|F9WZ64_ZYMTI	tr|F9WZ64|F9WZ64_ZYMTI Uncharacterized protein OS=Zymoseptoria tritici (strain CBS 115943 / IPO323) OX=336722 GN=MYCGRDRAFT_66064 PE=4 SV=1
23.2748	22.5399	24.3143	23.7847	25.5405	25.4464	23.8334	24.0103	23.7411	23.2343	24.3963	24.0053	24.2073	24.3678	23.5054	23.8993	0	1	4	2	4	4	3	2	5	5	5	21.6	21.6	21.6	31.214	0	46.181	177930000	20	tr|F9WZ68|F9WZ68_ZYMTI	tr|F9WZ68|F9WZ68_ZYMTI	tr|F9WZ68|F9WZ68_ZYMTI Uncharacterized protein OS=Zymoseptoria tritici (strain CBS 115943 / IPO323) OX=336722 GN=MYCGRDRAFT_107194 PE=3 SV=1
20.5702	21.7112	22.1073	22.9228	24.1599	24.7471	23.7494	21.5097	NaN	22.3343	22.7558	22.8407	22.4718	23.3766	23.5974	23.0089	0	1	0	1	1	3	2	0	4	4	4	14.1	14.1	14.1	40.077	0	7.7807	81451000	8	tr|F9WZ71|F9WZ71_ZYMTI	tr|F9WZ71|F9WZ71_ZYMTI	tr|F9WZ71|F9WZ71_ZYMTI Uncharacterized protein OS=Zymoseptoria tritici (strain CBS 115943 / IPO323) OX=336722 GN=MYCGRDRAFT_66079 PE=4 SV=1
21.957	20.7825	22.1188	21.7675	23.7448	23.448	22.0407	22.2415	NaN	NaN	NaN	NaN	NaN	NaN	NaN	22.3331	0	0	1	1	0	1	0	1	1	1	1	6.2	6.2	6.2	33.428	0.0040779	3.0423	48772000	4	tr|F9WZ74|F9WZ74_ZYMTI	tr|F9WZ74|F9WZ74_ZYMTI	tr|F9WZ74|F9WZ74_ZYMTI Uncharacterized protein (Fragment) OS=Zymoseptoria tritici (strain CBS 115943 / IPO323) OX=336722 GN=MYCGRDRAFT_53034 PE=4 SV=1
25.3526	24.7667	24.7275	24.6432	25.8847	25.2097	24.8581	25.013	25.2788	25.4932	24.8689	24.8096	24.4923	24.2008	24.8648	24.9373	4	4	2	4	2	3	4	3	5	5	5	20.2	20.2	20.2	31.592	0	37.438	290400000	26	tr|F9WZ76|F9WZ76_ZYMTI	tr|F9WZ76|F9WZ76_ZYMTI	tr|F9WZ76|F9WZ76_ZYMTI S-formylglutathione hydrolase OS=Zymoseptoria tritici (strain CBS 115943 / IPO323) OX=336722 GN=MYCGRDRAFT_107202 PE=3 SV=1
20.9662	19.2317	20.1079	19.8162	21.7012	NaN	20.3357	NaN	NaN	NaN	NaN	NaN	NaN	NaN	20.3614	NaN	1	1	1	1	1	0	0	0	1	1	1	24.1	24.1	24.1	12.143	0	4.4053	9450200	5	tr|F9WZ77|F9WZ77_ZYMTI	tr|F9WZ77|F9WZ77_ZYMTI	tr|F9WZ77|F9WZ77_ZYMTI Uncharacterized protein (Fragment) OS=Zymoseptoria tritici (strain CBS 115943 / IPO323) OX=336722 GN=MYCGRDRAFT_33005 PE=3 SV=1
28.4872	27.7052	29.0726	28.7975	30.2277	29.7233	28.6659	28.4913	28.635	28.5602	28.8674	28.9514	28.6886	28.6294	28.6177	28.7214	20	19	26	22	28	25	23	17	37	37	37	40.1	40.1	40.1	144.04	0	323.31	4573200000	180	tr|F9WZ83|F9WZ83_ZYMTI	tr|F9WZ83|F9WZ83_ZYMTI	tr|F9WZ83|F9WZ83_ZYMTI Clustered mitochondria protein homolog OS=Zymoseptoria tritici (strain CBS 115943 / IPO323) OX=336722 GN=CLU1 PE=3 SV=1
18.7837	18.1757	19.4991	19.204	21.2387	21.3614	18.9377	19.8951	NaN	NaN	NaN	NaN	NaN	NaN	NaN	19.9866	0	0	1	1	0	0	1	1	1	1	1	2.4	2.4	2.4	87.345	0.008673	2.6261	8738000	4	tr|F9WZ87|F9WZ87_ZYMTI	tr|F9WZ87|F9WZ87_ZYMTI	tr|F9WZ87|F9WZ87_ZYMTI Uncharacterized protein OS=Zymoseptoria tritici (strain CBS 115943 / IPO323) OX=336722 GN=MYCGRDRAFT_66101 PE=4 SV=1
23.1145	22.362	22.4594	21.3516	23.8371	23.2344	21.5833	21.3833	23.1322	23.0482	22.5836	NaN	22.322	22.0677	NaN	NaN	1	1	0	0	2	1	0	0	3	3	3	5.3	5.3	5.3	70.244	0	6.1225	53647000	5	tr|F9WZ94|F9WZ94_ZYMTI	tr|F9WZ94|F9WZ94_ZYMTI	tr|F9WZ94|F9WZ94_ZYMTI Uncharacterized protein OS=Zymoseptoria tritici (strain CBS 115943 / IPO323) OX=336722 GN=MYCGRDRAFT_66104 PE=4 SV=1
23.0813	22.499	23.2364	22.7129	24.2633	23.7161	23.3196	23.2079	23.1368	23.35	23.0373	23.1526	22.7907	22.6873	23.4429	22.8914	1	2	0	1	0	1	1	1	3	3	3	3	3	3	96.552	0	8.2129	85635000	7	tr|F9WZA3|F9WZA3_ZYMTI	tr|F9WZA3|F9WZA3_ZYMTI	tr|F9WZA3|F9WZA3_ZYMTI Transcription initiation factor OS=Zymoseptoria tritici (strain CBS 115943 / IPO323) OX=336722 GN=GTE2401 PE=4 SV=1
27.0849	26.7299	27.4572	27.1431	28.9036	28.3648	27.4919	27.1772	27.4601	27.3577	27.3227	27.3523	27.1907	27.3739	27.4604	27.3487	8	12	12	15	19	13	12	14	27	27	27	32.3	32.3	32.3	133.96	0	203.62	1774500000	105	tr|F9WZB1|F9WZB1_ZYMTI	tr|F9WZB1|F9WZB1_ZYMTI	tr|F9WZB1|F9WZB1_ZYMTI Uncharacterized protein OS=Zymoseptoria tritici (strain CBS 115943 / IPO323) OX=336722 GN=MYCGRDRAFT_66460 PE=4 SV=1
24.8014	25.2107	25.9333	25.4194	27.2612	26.7075	26.1518	25.7087	24.9631	25.8917	25.8539	25.3624	25.8707	25.915	26.1526	25.7241	2	2	3	2	3	2	3	3	3	3	3	8.6	8.6	8.6	51.974	0	17.745	576860000	20	tr|F9WZB3|F9WZB3_ZYMTI	tr|F9WZB3|F9WZB3_ZYMTI	tr|F9WZB3|F9WZB3_ZYMTI Uncharacterized protein OS=Zymoseptoria tritici (strain CBS 115943 / IPO323) OX=336722 GN=MYCGRDRAFT_107344 PE=3 SV=1
23.607	21.7957	22.6872	23.0781	24.2595	23.9536	23.0724	22.6061	23.4972	NaN	NaN	22.9275	23.329	22.4121	NaN	23.1668	1	0	0	1	0	3	0	1	7	7	7	23.8	23.8	23.8	32.741	0	16.379	83561000	6	tr|F9WZB4|F9WZB4_ZYMTI	tr|F9WZB4|F9WZB4_ZYMTI	tr|F9WZB4|F9WZB4_ZYMTI Uncharacterized protein OS=Zymoseptoria tritici (strain CBS 115943 / IPO323) OX=336722 GN=MYCGRDRAFT_83894 PE=3 SV=1
25.0447	23.6233	25.1367	25.1021	27.1847	26.316	25.2181	25.2446	25.0444	24.7778	24.9287	25.2452	25.5382	25.725	25.2033	25.0831	1	2	3	3	3	4	2	3	10	10	10	38	38	38	50.578	0	62.234	435310000	21	tr|F9WZB6|F9WZB6_ZYMTI	tr|F9WZB6|F9WZB6_ZYMTI	tr|F9WZB6|F9WZB6_ZYMTI Uncharacterized protein OS=Zymoseptoria tritici (strain CBS 115943 / IPO323) OX=336722 GN=MYCGRDRAFT_53419 PE=4 SV=1
NaN	NaN	NaN	NaN	24.4851	21.6159	20.6927	20.8588	NaN	NaN	NaN	NaN	23.0693	NaN	NaN	NaN	0	0	0	0	1	1	0	1	4	4	4	12.9	12.9	12.9	57.861	0	8.0695	30293000	3	tr|F9WZB7|F9WZB7_ZYMTI	tr|F9WZB7|F9WZB7_ZYMTI	tr|F9WZB7|F9WZB7_ZYMTI Putative P450 monooxygenase OS=Zymoseptoria tritici (strain CBS 115943 / IPO323) OX=336722 GN=CYP-15 PE=3 SV=1
24.9055	24.3635	24.6808	25.1758	26.6171	26.7314	24.4962	24.5391	24.8413	24.9741	25.0075	25.4599	25.213	25.3435	24.6633	24.7729	0	2	1	2	4	3	1	1	9	9	9	25.5	25.5	25.5	67.763	0	43.866	380210000	14	tr|F9WZB9|F9WZB9_ZYMTI	tr|F9WZB9|F9WZB9_ZYMTI	tr|F9WZB9|F9WZB9_ZYMTI Tryptophan synthase (Fragment) OS=Zymoseptoria tritici (strain CBS 115943 / IPO323) OX=336722 GN=MYCGRDRAFT_102581 PE=3 SV=1
21.4735	20.7636	21.4175	20.1104	21.5246	21.2823	19.4536	20.7012	NaN	NaN	21.4007	NaN	NaN	NaN	NaN	NaN	0	0	0	0	1	1	0	1	2	2	2	2.9	2.9	2.9	85.498	0	5.544	16615000	3	tr|F9WZC2|F9WZC2_ZYMTI	tr|F9WZC2|F9WZC2_ZYMTI	tr|F9WZC2|F9WZC2_ZYMTI Uncharacterized protein OS=Zymoseptoria tritici (strain CBS 115943 / IPO323) OX=336722 GN=MYCGRDRAFT_83899 PE=4 SV=1
23.7687	24.2076	25.0676	25.0857	28.3206	27.5177	25.0708	25.2815	24.1338	24.9041	25.1684	25.1097	26.4663	26.7136	25.3408	25.4878	2	3	4	4	11	11	4	3	11	11	11	32	32	32	24.463	0	87.728	707850000	42	tr|F9WZC8|F9WZC8_ZYMTI	tr|F9WZC8|F9WZC8_ZYMTI	tr|F9WZC8|F9WZC8_ZYMTI Uncharacterized protein OS=Zymoseptoria tritici (strain CBS 115943 / IPO323) OX=336722 GN=MYCGRDRAFT_102585 PE=3 SV=1
21.6321	21.3784	21.7814	20.3184	23.4789	19.8923	19.2125	22.4918	NaN	NaN	NaN	NaN	22.0631	NaN	NaN	NaN	0	1	1	1	2	0	0	1	3	3	3	20.2	20.2	20.2	18.156	0	15.058	30057000	6	tr|F9WZD1|F9WZD1_ZYMTI	tr|F9WZD1|F9WZD1_ZYMTI	tr|F9WZD1|F9WZD1_ZYMTI Uncharacterized protein OS=Zymoseptoria tritici (strain CBS 115943 / IPO323) OX=336722 GN=MYCGRDRAFT_33739 PE=4 SV=1
NaN	NaN	20.6292	NaN	NaN	22.8386	NaN	NaN	NaN	NaN	NaN	NaN	NaN	21.8918	NaN	NaN	0	0	1	0	0	1	0	0	1	1	1	3.8	3.8	3.8	38.463	0	5.5637	9122500	2	tr|F9WZD2|F9WZD2_ZYMTI	tr|F9WZD2|F9WZD2_ZYMTI	tr|F9WZD2|F9WZD2_ZYMTI Geranylgeranyl diphosphate synthase 1 OS=Zymoseptoria tritici (strain CBS 115943 / IPO323) OX=336722 GN=GGS1 PE=3 SV=1
28.297	27.3974	28.2182	27.5779	29.345	28.8116	27.6808	27.7204	28.1594	27.9303	28.0937	27.8206	28.0278	27.8782	27.9359	27.7794	7	6	8	7	13	12	9	11	13	13	13	52.1	52.1	52.1	18.812	0	94.066	2608500000	73	tr|F9WZD7|F9WZD7_ZYMTI	tr|F9WZD7|F9WZD7_ZYMTI	tr|F9WZD7|F9WZD7_ZYMTI Glutathione peroxidase OS=Zymoseptoria tritici (strain CBS 115943 / IPO323) OX=336722 GN=MYCGRDRAFT_102589 PE=3 SV=1
20.8138	21.2553	20.9945	21.6555	23.4266	23.8194	20.8407	22.3781	NaN	NaN	NaN	22.7616	NaN	22.2664	NaN	22.2518	0	0	0	1	1	2	0	0	3	3	3	5.2	5.2	5.2	71.704	0	10.734	43146000	4	tr|F9WZE5|F9WZE5_ZYMTI	tr|F9WZE5|F9WZE5_ZYMTI	tr|F9WZE5|F9WZE5_ZYMTI Uncharacterized protein OS=Zymoseptoria tritici (strain CBS 115943 / IPO323) OX=336722 GN=MYCGRDRAFT_53455 PE=4 SV=1
26.1407	24.737	25.1174	25.5523	25.3388	24.821	25.225	25.4452	26.0849	25.213	25.2059	25.5388	24.4578	24.4975	25.1762	25.4283	4	4	3	4	3	3	3	3	4	4	4	16.5	16.5	16.5	33.019	0	18.695	344530000	27	tr|F9WZE7|F9WZE7_ZYMTI	tr|F9WZE7|F9WZE7_ZYMTI	tr|F9WZE7|F9WZE7_ZYMTI Uncharacterized protein OS=Zymoseptoria tritici (strain CBS 115943 / IPO323) OX=336722 GN=MYCGRDRAFT_107360 PE=3 SV=1
27.4941	27.4226	26.9659	27.6769	28.1182	27.7064	27.8275	26.9589	28.0149	27.8526	27.5079	27.2837	26.489	26.5006	27.4493	27.5269	8	9	9	9	6	6	9	11	10	10	10	47.7	47.7	47.7	32.271	0	96.625	1593600000	67	tr|F9WZE9|F9WZE9_ZYMTI	tr|F9WZE9|F9WZE9_ZYMTI	tr|F9WZE9|F9WZE9_ZYMTI Coatomer subunit epsilon OS=Zymoseptoria tritici (strain CBS 115943 / IPO323) OX=336722 GN=MYCGRDRAFT_102601 PE=3 SV=1
26.1289	25.077	25.9341	25.9735	27.9378	27.0256	24.919	25.7122	26.1272	25.8107	25.7301	26.0687	26.1796	26.0759	25.9833	25.5163	5	4	6	6	5	6	4	5	9	9	9	29	29	29	51.039	0	58.617	719190000	41	tr|F9WZF3|F9WZF3_ZYMTI	tr|F9WZF3|F9WZF3_ZYMTI	tr|F9WZF3|F9WZF3_ZYMTI Uncharacterized protein OS=Zymoseptoria tritici (strain CBS 115943 / IPO323) OX=336722 GN=MYCGRDRAFT_66524 PE=4 SV=1
26.7615	26.5308	28.4353	28.3292	29.41	28.9076	27.3278	27.01	26.7338	27.3807	28.3222	28.4261	27.7833	27.8809	27.3923	27.5037	4	9	13	14	11	10	13	10	18	18	18	54.8	54.8	54.8	44.484	0	160.46	2431500000	84	tr|F9WZF7|F9WZF7_ZYMTI	tr|F9WZF7|F9WZF7_ZYMTI	tr|F9WZF7|F9WZF7_ZYMTI Proline dehydrogenase (Fragment) OS=Zymoseptoria tritici (strain CBS 115943 / IPO323) OX=336722 GN=MYCGRDRAFT_14095 PE=3 SV=1
20.5537	20.2091	20.6621	20.2985	21.9128	21.5044	20.6598	20.4075	NaN	NaN	NaN	NaN	NaN	NaN	NaN	20.499	0	0	0	0	0	1	1	1	1	1	1	3.4	3.4	3.4	53.421	0	10.595	15671000	3	tr|F9WZG3|F9WZG3_ZYMTI	tr|F9WZG3|F9WZG3_ZYMTI	tr|F9WZG3|F9WZG3_ZYMTI Uncharacterized protein OS=Zymoseptoria tritici (strain CBS 115943 / IPO323) OX=336722 GN=MYCGRDRAFT_98146 PE=4 SV=1
23.7151	22.5387	23.769	23.9378	27.362	26.7487	24.7269	24.294	23.6787	23.5927	24.2391	24.607	25.6641	25.8317	24.5266	24.2471	0	0	1	2	4	8	1	1	10	10	10	27.4	27.4	27.4	45.67	0	47.964	383820000	17	tr|F9WZG7|F9WZG7_ZYMTI	tr|F9WZG7|F9WZG7_ZYMTI	tr|F9WZG7|F9WZG7_ZYMTI Uncharacterized protein OS=Zymoseptoria tritici (strain CBS 115943 / IPO323) OX=336722 GN=MYCGRDRAFT_64907 PE=4 SV=1
19.9927	22.0719	22.4973	20.7147	22.9379	23.0892	21.6136	NaN	NaN	NaN	NaN	NaN	NaN	NaN	21.6394	NaN	1	1	0	0	1	1	0	0	2	2	2	6.4	6.4	6.4	43.221	0	4.9521	33261000	4	tr|F9WZH1|F9WZH1_ZYMTI	tr|F9WZH1|F9WZH1_ZYMTI	tr|F9WZH1|F9WZH1_ZYMTI Uncharacterized protein (Fragment) OS=Zymoseptoria tritici (strain CBS 115943 / IPO323) OX=336722 GN=MYCGRDRAFT_31323 PE=4 SV=1
26.558	25.7303	26.194	26.2947	27.6201	26.9557	26.5373	26.4362	26.6303	26.4381	26.4466	26.3956	26.0547	25.9166	26.4102	26.4997	9	12	9	11	5	10	10	8	15	15	15	41.4	41.4	41.4	57.13	0	73.76	838190000	74	tr|F9WZI3|F9WZI3_ZYMTI	tr|F9WZI3|F9WZI3_ZYMTI	tr|F9WZI3|F9WZI3_ZYMTI Uncharacterized protein OS=Zymoseptoria tritici (strain CBS 115943 / IPO323) OX=336722 GN=MYCGRDRAFT_64917 PE=3 SV=1
28.6505	27.9114	27.9903	27.9598	29.1998	28.5336	28.0387	27.8838	28.3672	28.5582	27.9069	28.1361	27.8074	27.6409	28.131	28.2206	7	11	8	8	9	8	9	10	10	10	10	42.9	42.9	42.9	28.473	0	79.895	2730100000	70	tr|F9WZJ0|F9WZJ0_ZYMTI	tr|F9WZJ0|F9WZJ0_ZYMTI	tr|F9WZJ0|F9WZJ0_ZYMTI Uncharacterized protein OS=Zymoseptoria tritici (strain CBS 115943 / IPO323) OX=336722 GN=MYCGRDRAFT_64923 PE=4 SV=1
22.7554	22.027	23.3853	22.9934	25.3985	25.1689	25.8155	25.3599	23.4108	23.7934	23.3287	23.3769	24.2641	24.2218	25.3854	25.4301	2	1	1	2	2	3	5	7	8	8	8	38.6	38.6	38.6	25.138	0	22.62	214730000	23	tr|F9WZJ7|F9WZJ7_ZYMTI	tr|F9WZJ7|F9WZJ7_ZYMTI	tr|F9WZJ7|F9WZJ7_ZYMTI Uncharacterized protein OS=Zymoseptoria tritici (strain CBS 115943 / IPO323) OX=336722 GN=MYCGRDRAFT_98153 PE=4 SV=1
22.3518	21.7485	22.0671	21.7454	23.8636	21.3418	21.7339	22.139	22.2504	22.2546	22.122	22.0541	22.2742	NaN	21.9529	22.296	0	0	1	1	0	0	0	2	2	2	2	12.1	12.1	12.1	27.823	0	11.805	42813000	4	tr|F9WZL1|F9WZL1_ZYMTI	tr|F9WZL1|F9WZL1_ZYMTI	tr|F9WZL1|F9WZL1_ZYMTI Pyrroline-5-carboxylate reductase OS=Zymoseptoria tritici (strain CBS 115943 / IPO323) OX=336722 GN=MYCGRDRAFT_52044 PE=3 SV=1
NaN	19.2038	NaN	20.0803	NaN	NaN	NaN	20.1889	NaN	NaN	NaN	NaN	NaN	NaN	NaN	20.2805	0	0	0	1	0	0	0	0	1	1	1	3.4	3.4	3.4	96.9	0.0004717	3.6461	2907800	1	tr|F9WZL2|F9WZL2_ZYMTI	tr|F9WZL2|F9WZL2_ZYMTI	tr|F9WZL2|F9WZL2_ZYMTI Uncharacterized protein (Fragment) OS=Zymoseptoria tritici (strain CBS 115943 / IPO323) OX=336722 GN=MYCGRDRAFT_20207 PE=4 SV=1
NaN	21.0737	21.9258	21.3401	23.8079	23.8286	21.9921	21.8843	NaN	NaN	NaN	NaN	NaN	NaN	NaN	21.9759	0	0	0	0	0	1	0	0	2	2	2	2.9	2.9	2.9	85.176	0	6.6573	46473000	1	tr|F9WZL6|F9WZL6_ZYMTI	tr|F9WZL6|F9WZL6_ZYMTI	tr|F9WZL6|F9WZL6_ZYMTI Non-specific serine/threonine protein kinase OS=Zymoseptoria tritici (strain CBS 115943 / IPO323) OX=336722 GN=MgSNF1 PE=4 SV=1
27.4887	26.8022	27.8176	27.4461	28.9006	28.3023	27.3791	27.039	27.5107	27.4822	27.6726	27.6158	27.3254	27.334	27.4404	27.3478	9	12	12	10	15	14	13	12	20	20	20	26.6	26.6	26.6	102.06	0	109.08	1869300000	97	tr|F9WZM0|F9WZM0_ZYMTI	tr|F9WZM0|F9WZM0_ZYMTI	tr|F9WZM0|F9WZM0_ZYMTI Chitin synthase, class OS=Zymoseptoria tritici (strain CBS 115943 / IPO323) OX=336722 GN=CHS3 PE=4 SV=1
26.8938	26.0627	26.9765	27.0256	28.9737	28.6957	27.2333	26.8567	26.8851	26.7802	27.1544	27.2654	27.4888	27.5469	27.2127	27.0363	8	5	10	10	16	18	14	13	24	24	24	37.7	37.7	37.7	101.05	0	159.27	1704700000	94	tr|F9WZM4|F9WZM4_ZYMTI	tr|F9WZM4|F9WZM4_ZYMTI	tr|F9WZM4|F9WZM4_ZYMTI Uncharacterized protein OS=Zymoseptoria tritici (strain CBS 115943 / IPO323) OX=336722 GN=MYCGRDRAFT_52059 PE=3 SV=1
23.9276	23.6007	25.0418	24.5888	26.6406	26.2401	24.0844	23.9643	24.5818	24.4643	24.9751	24.8324	24.9756	25.0195	24.1076	24.0427	0	0	4	4	5	7	1	1	7	7	7	33.5	33.5	33.5	37.97	0	51.645	306480000	22	tr|F9WZM5|F9WZM5_ZYMTI	tr|F9WZM5|F9WZM5_ZYMTI	tr|F9WZM5|F9WZM5_ZYMTI Eukaryotic translation initiation factor 3 subunit I OS=Zymoseptoria tritici (strain CBS 115943 / IPO323) OX=336722 GN=TIF34 PE=3 SV=1
25.581	25.203	25.5655	25.6805	26.901	26.3059	25.7279	25.7519	25.6055	25.8623	25.6959	25.7271	25.3623	25.3212	25.6301	25.634	5	6	6	4	7	6	3	6	11	11	11	34.5	34.5	34.5	42.584	0	49.609	512610000	43	tr|F9WZN1|F9WZN1_ZYMTI	tr|F9WZN1|F9WZN1_ZYMTI	tr|F9WZN1|F9WZN1_ZYMTI Glutamine synthetase OS=Zymoseptoria tritici (strain CBS 115943 / IPO323) OX=336722 GN=MYCGRDRAFT_102064 PE=3 SV=1
24.7652	23.3527	24.3433	24.4484	25.8282	25.6168	24.2818	24.3208	24.7814	24.6104	24.2278	24.3529	24.1472	24.4661	24.5782	24.3348	3	3	3	6	3	5	3	2	9	9	9	19	19	19	94.546	0	44.903	235790000	28	tr|F9WZP1|F9WZP1_ZYMTI	tr|F9WZP1|F9WZP1_ZYMTI	tr|F9WZP1|F9WZP1_ZYMTI Uncharacterized protein OS=Zymoseptoria tritici (strain CBS 115943 / IPO323) OX=336722 GN=MYCGRDRAFT_98210 PE=4 SV=1
25.7382	24.9183	25.9397	25.4129	26.621	26.4642	25.817	25.28	25.7323	25.8122	25.8464	25.4434	25.0428	25.6772	25.7637	25.3332	4	4	5	5	4	4	5	3	6	6	6	17.6	17.6	17.6	47.248	0	110.25	492350000	34	tr|F9WZQ1|F9WZQ1_ZYMTI	tr|F9WZQ1|F9WZQ1_ZYMTI	tr|F9WZQ1|F9WZQ1_ZYMTI Uncharacterized protein OS=Zymoseptoria tritici (strain CBS 115943 / IPO323) OX=336722 GN=MYCGRDRAFT_65137 PE=4 SV=1
29.3353	28.5594	28.6831	28.9097	29.8509	29.3253	28.8536	28.7582	29.34	29.2054	28.7782	28.9627	28.3069	28.256	28.8859	28.9142	16	16	16	16	16	14	15	15	16	16	14	69.9	69.9	63.2	29.607	0	262.01	4588300000	124	tr|F9WZQ2|F9WZQ2_ZYMTI	tr|F9WZQ2|F9WZQ2_ZYMTI	tr|F9WZQ2|F9WZQ2_ZYMTI Uncharacterized protein OS=Zymoseptoria tritici (strain CBS 115943 / IPO323) OX=336722 GN=MgBmh1 PE=3 SV=1
22.4354	21.611	22.6225	23.4397	24.0897	23.5367	22.8118	22.2294	NaN	NaN	NaN	NaN	NaN	22.5899	NaN	NaN	0	0	0	0	1	0	0	1	2	2	2	10.2	10.2	10.2	25.484	0.0013793	3.2938	69013000	2	tr|F9WZQ8|F9WZQ8_ZYMTI	tr|F9WZQ8|F9WZQ8_ZYMTI	tr|F9WZQ8|F9WZQ8_ZYMTI Uncharacterized protein OS=Zymoseptoria tritici (strain CBS 115943 / IPO323) OX=336722 GN=MYCGRDRAFT_32848 PE=4 SV=1
25.931	25.2213	26.0095	25.982	28.3572	27.7542	26.1981	26.4556	26.4177	25.8166	25.9925	26.1523	26.8334	26.6665	26.3453	26.3506	4	6	5	6	6	8	7	4	11	11	11	53.9	53.9	53.9	41.861	0	53.817	976170000	46	tr|F9WZR5|F9WZR5_ZYMTI	tr|F9WZR5|F9WZR5_ZYMTI	tr|F9WZR5|F9WZR5_ZYMTI Uncharacterized protein OS=Zymoseptoria tritici (strain CBS 115943 / IPO323) OX=336722 GN=MYCGRDRAFT_33192 PE=4 SV=1
NaN	22.2139	22.4665	22.564	NaN	NaN	21.0782	21.2625	NaN	22.8364	22.46	22.6992	NaN	NaN	NaN	NaN	0	1	1	2	0	0	0	1	2	2	2	14.6	14.6	14.6	25.112	0.0053667	2.9358	21590000	5	tr|F9WZR6|F9WZR6_ZYMTI	tr|F9WZR6|F9WZR6_ZYMTI	tr|F9WZR6|F9WZR6_ZYMTI Uncharacterized protein OS=Zymoseptoria tritici (strain CBS 115943 / IPO323) OX=336722 GN=MYCGRDRAFT_65395 PE=4 SV=1
NaN	19.0806	20.463	20.3655	23.4211	23.0839	20.9769	21.0522	NaN	NaN	NaN	21.0966	21.9304	21.6802	21.1767	21.4003	0	0	0	0	3	2	0	0	3	3	3	12.2	12.2	12.2	40.953	0	14.958	27712000	5	tr|F9WZS2|F9WZS2_ZYMTI	tr|F9WZS2|F9WZS2_ZYMTI	tr|F9WZS2|F9WZS2_ZYMTI Uncharacterized protein OS=Zymoseptoria tritici (strain CBS 115943 / IPO323) OX=336722 GN=MYCGRDRAFT_65399 PE=4 SV=1
NaN	NaN	21.5609	18.6922	23.7701	23.6797	19.5019	19.885	NaN	NaN	21.7418	NaN	22.5185	22.4863	NaN	NaN	0	0	1	0	1	1	0	1	2	2	2	3.4	3.4	3.4	124.58	0	5.8686	32971000	4	tr|F9WZS3|F9WZS3_ZYMTI	tr|F9WZS3|F9WZS3_ZYMTI	tr|F9WZS3|F9WZS3_ZYMTI Uncharacterized protein OS=Zymoseptoria tritici (strain CBS 115943 / IPO323) OX=336722 GN=MYCGRDRAFT_65403 PE=3 SV=1
26.3505	25.8055	26.7525	26.5562	27.591	27.1644	26.6381	26.5278	26.3512	26.4192	26.6702	26.6246	26.1061	26.4154	26.6288	26.6975	5	7	9	8	9	7	8	7	13	13	13	30.7	30.7	30.7	60.304	0	59.831	909720000	60	tr|F9WZT0|F9WZT0_ZYMTI	tr|F9WZT0|F9WZT0_ZYMTI	tr|F9WZT0|F9WZT0_ZYMTI Protein phosphatase 2C-like protein 2 OS=Zymoseptoria tritici (strain CBS 115943 / IPO323) OX=336722 GN=PP2CL2 PE=4 SV=1
22.7616	23.8132	24.1348	24.4659	25.8109	21.6222	23.5442	24.5066	NaN	24.3365	24.2955	NaN	NaN	NaN	23.4564	NaN	0	0	1	0	1	1	2	0	4	4	4	6	6	6	105.96	0	6.7696	161610000	5	tr|F9WZT1|F9WZT1_ZYMTI	tr|F9WZT1|F9WZT1_ZYMTI	tr|F9WZT1|F9WZT1_ZYMTI Uncharacterized protein OS=Zymoseptoria tritici (strain CBS 115943 / IPO323) OX=336722 GN=MYCGRDRAFT_34213 PE=4 SV=1
22.0506	27.3396	22.3644	22.3472	25.2343	24.8273	21.4914	22.0952	NaN	NaN	NaN	23.1161	22.9948	NaN	NaN	22.9375	1	1	2	2	1	0	0	1	3	3	3	2.9	2.9	2.9	187.35	0	6.8828	261580000	8	tr|F9WZT5|F9WZT5_ZYMTI	tr|F9WZT5|F9WZT5_ZYMTI	tr|F9WZT5|F9WZT5_ZYMTI DNA topoisomerase 2 OS=Zymoseptoria tritici (strain CBS 115943 / IPO323) OX=336722 GN=MYCGRDRAFT_98287 PE=3 SV=1
23.5519	23.4433	22.8427	23.635	24.5651	24.1705	23.598	23.3163	NaN	NaN	NaN	NaN	NaN	NaN	NaN	23.4079	1	1	1	1	1	1	1	1	1	1	1	8.1	8.1	8.1	32.583	0	5.7385	111100000	8	tr|F9WZT7|F9WZT7_ZYMTI	tr|F9WZT7|F9WZT7_ZYMTI	tr|F9WZT7|F9WZT7_ZYMTI Uncharacterized protein OS=Zymoseptoria tritici (strain CBS 115943 / IPO323) OX=336722 GN=MYCGRDRAFT_65422 PE=4 SV=1
25.7447	24.4914	25.4293	25.2988	27.2292	26.6029	26.0067	25.8937	25.6744	25.3293	25.5249	25.3598	25.7611	25.9408	25.8682	25.8428	3	2	4	3	5	5	6	6	8	8	8	24.3	24.3	24.3	44.714	0	155.96	555280000	34	tr|F9WZT8|F9WZT8_ZYMTI	tr|F9WZT8|F9WZT8_ZYMTI	tr|F9WZT8|F9WZT8_ZYMTI Reticulon-like protein OS=Zymoseptoria tritici (strain CBS 115943 / IPO323) OX=336722 GN=MYCGRDRAFT_102170 PE=4 SV=1
28.5142	27.9564	28.2264	28.0356	29.5059	28.4597	27.9166	28.4708	28.6468	28.5576	28.2669	28.1487	27.8976	27.7071	28.1308	28.3028	16	13	14	11	18	10	14	13	15	15	15	63.4	63.4	63.4	38.816	0	160.86	2989900000	109	tr|F9WZU2|F9WZU2_ZYMTI	tr|F9WZU2|F9WZU2_ZYMTI	tr|F9WZU2|F9WZU2_ZYMTI Uncharacterized protein OS=Zymoseptoria tritici (strain CBS 115943 / IPO323) OX=336722 GN=MYCGRDRAFT_106960 PE=3 SV=1
20.2409	NaN	21.9703	21.5636	24.4058	23.4658	20.0376	21.1567	NaN	NaN	22.3728	NaN	22.5172	22.2718	NaN	22.0676	0	0	0	0	2	4	0	0	6	6	6	5.7	5.7	5.7	173.95	0	18.611	45673000	6	tr|F9WZU4|F9WZU4_ZYMTI	tr|F9WZU4|F9WZU4_ZYMTI	tr|F9WZU4|F9WZU4_ZYMTI Uncharacterized protein OS=Zymoseptoria tritici (strain CBS 115943 / IPO323) OX=336722 GN=MYCGRDRAFT_89006 PE=4 SV=1
24.7094	23.6171	24.371	23.6333	25.1631	24.9898	23.515	23.4326	23.6711	24.1257	24.0158	23.5236	24.4762	23.9383	24.0931	24.3026	3	5	4	4	1	4	4	3	8	8	8	44	44	44	38.54	0	32.94	169210000	28	tr|F9WZU8|F9WZU8_ZYMTI	tr|F9WZU8|F9WZU8_ZYMTI	tr|F9WZU8|F9WZU8_ZYMTI Uncharacterized protein OS=Zymoseptoria tritici (strain CBS 115943 / IPO323) OX=336722 GN=MYCGRDRAFT_102173 PE=4 SV=1
24.1387	22.7843	25.6345	25.187	27.1383	27.0663	25.5072	25.1941	24.3665	24.4676	25.4162	25.5411	25.4415	26.1515	25.356	25.2403	3	2	4	4	3	5	4	1	8	8	8	30.6	30.6	30.6	44.131	0	32.304	490320000	26	tr|F9WZV1|F9WZV1_ZYMTI	tr|F9WZV1|F9WZV1_ZYMTI	tr|F9WZV1|F9WZV1_ZYMTI Uncharacterized protein (Fragment) OS=Zymoseptoria tritici (strain CBS 115943 / IPO323) OX=336722 GN=MgSte7 PE=3 SV=1
23.0135	21.46	21.9996	23.1639	23.9245	23.2778	22.0019	22.7164	22.9057	NaN	NaN	23.3749	NaN	NaN	NaN	22.8371	0	0	1	2	1	1	1	0	2	2	2	1.8	1.8	1.8	174.49	0	8.2509	62128000	6	tr|F9WZV2|F9WZV2_ZYMTI	tr|F9WZV2|F9WZV2_ZYMTI	tr|F9WZV2|F9WZV2_ZYMTI Transcription elongation factor Spt6 OS=Zymoseptoria tritici (strain CBS 115943 / IPO323) OX=336722 GN=GTB2401 PE=3 SV=1
22.458	21.8508	22.495	22.6772	23.3683	23.1657	22.0876	22.3545	22.538	22.5037	22.5785	22.6213	21.9118	22.1797	22.2742	22.395	0	0	1	1	2	2	0	1	2	2	2	3.8	3.8	3.8	69.952	0	12.906	52219000	7	tr|F9WZV5|F9WZV5_ZYMTI	tr|F9WZV5|F9WZV5_ZYMTI	tr|F9WZV5|F9WZV5_ZYMTI Uncharacterized protein OS=Zymoseptoria tritici (strain CBS 115943 / IPO323) OX=336722 GN=MYCGRDRAFT_98298 PE=4 SV=1
24.5124	23.5129	24.2005	23.6861	26.1841	25.6792	24.6586	24.0113	24.5321	24.1615	24.4139	24.04	24.4848	24.7634	24.4755	24.2419	1	1	2	1	4	4	1	1	8	8	8	40.2	40.2	40.2	27.681	0	25.343	242040000	15	tr|F9WZV8|F9WZV8_ZYMTI	tr|F9WZV8|F9WZV8_ZYMTI	tr|F9WZV8|F9WZV8_ZYMTI Proteasome subunit alpha type OS=Zymoseptoria tritici (strain CBS 115943 / IPO323) OX=336722 GN=MYCGRDRAFT_102177 PE=3 SV=1
23.1695	22.1502	23.0347	22.2027	24.9287	24.3821	23.3479	24.0083	NaN	22.6626	NaN	NaN	24.4571	22.9424	NaN	23.3519	1	0	1	2	3	3	2	2	5	5	5	11.5	11.5	11.5	75.265	0	41.606	108860000	14	tr|F9WZW0|F9WZW0_ZYMTI	tr|F9WZW0|F9WZW0_ZYMTI	tr|F9WZW0|F9WZW0_ZYMTI Uncharacterized protein OS=Zymoseptoria tritici (strain CBS 115943 / IPO323) OX=336722 GN=MYCGRDRAFT_33019 PE=4 SV=1
20.6564	22.4257	23.1273	22.0232	25.1681	21.9366	23.1919	23.4697	NaN	23.0498	23.2884	22.3495	23.4251	NaN	23.2463	23.6548	0	0	2	1	2	1	2	2	2	2	2	7.3	7.3	7.3	62.537	0	9.0948	83627000	10	tr|F9WZW8|F9WZW8_ZYMTI	tr|F9WZW8|F9WZW8_ZYMTI	tr|F9WZW8|F9WZW8_ZYMTI Carboxylic ester hydrolase OS=Zymoseptoria tritici (strain CBS 115943 / IPO323) OX=336722 GN=MYCGRDRAFT_35091 PE=3 SV=1
20.952	20.1879	20.7719	21.8621	25.3202	25.2028	21.8256	21.8957	NaN	NaN	NaN	22.3382	23.8019	NaN	NaN	NaN	0	0	0	1	1	0	0	0	4	4	4	19.6	19.6	19.6	25.398	0	13.052	96955000	2	tr|F9WZX2|F9WZX2_ZYMTI	tr|F9WZX2|F9WZX2_ZYMTI	tr|F9WZX2|F9WZX2_ZYMTI Uncharacterized protein OS=Zymoseptoria tritici (strain CBS 115943 / IPO323) OX=336722 GN=MYCGRDRAFT_98375 PE=4 SV=1
NaN	19.7367	20.4443	21.5773	23.4605	22.7789	20.1652	20.8532	NaN	NaN	NaN	NaN	22.0137	21.8673	NaN	NaN	0	0	0	0	1	1	0	0	2	2	2	5.8	5.8	5.8	80.485	0	10.983	27239000	2	tr|F9WZY0|F9WZY0_ZYMTI	tr|F9WZY0|F9WZY0_ZYMTI	tr|F9WZY0|F9WZY0_ZYMTI Uncharacterized protein OS=Zymoseptoria tritici (strain CBS 115943 / IPO323) OX=336722 GN=MYCGRDRAFT_65706 PE=4 SV=1
23.9293	23.0288	23.8765	23.7355	25.3652	24.238	24.0959	23.9208	23.9304	24.0674	24.0107	23.6105	23.3378	23.4975	23.9656	24.2059	1	1	2	0	0	3	3	2	6	6	6	3.6	3.6	3.6	209.67	0	15.189	150720000	12	tr|F9WZY3|F9WZY3_ZYMTI	tr|F9WZY3|F9WZY3_ZYMTI	tr|F9WZY3|F9WZY3_ZYMTI Uncharacterized protein OS=Zymoseptoria tritici (strain CBS 115943 / IPO323) OX=336722 GN=MYCGRDRAFT_107063 PE=4 SV=1
24.4494	23.2647	24.8668	24.8556	27.06	26.737	24.4373	24.3521	24.5009	23.972	25.0135	25.1599	25.3578	25.597	24.6965	24.6425	1	1	2	2	5	4	3	2	8	8	8	19.2	19.2	19.2	46.604	0	31.982	389840000	20	tr|F9WZZ0|F9WZZ0_ZYMTI	tr|F9WZZ0|F9WZZ0_ZYMTI	tr|F9WZZ0|F9WZZ0_ZYMTI Uncharacterized protein OS=Zymoseptoria tritici (strain CBS 115943 / IPO323) OX=336722 GN=MYCGRDRAFT_107066 PE=4 SV=1
24.4208	23.314	24.4583	23.7773	25.6204	25.5659	24.0081	23.7587	24.5527	24.1335	24.104	24.0044	23.9593	24.5802	23.9011	24.2283	1	3	4	2	2	4	4	3	7	7	7	22.7	22.7	22.7	41.996	0	39.357	202630000	23	tr|F9WZZ4|F9WZZ4_ZYMTI	tr|F9WZZ4|F9WZZ4_ZYMTI	tr|F9WZZ4|F9WZZ4_ZYMTI Uncharacterized protein OS=Zymoseptoria tritici (strain CBS 115943 / IPO323) OX=336722 GN=MYCGRDRAFT_107068 PE=4 SV=1
26.8867	26.504	27.212	26.9854	28.2386	27.489	26.8287	26.482	27.2111	27.1664	26.9539	26.9476	26.681	26.7286	26.8702	26.6017	9	9	11	10	10	8	8	9	13	13	13	42	42	42	39.064	0	109.01	1225600000	74	tr|F9WZZ7|F9WZZ7_ZYMTI	tr|F9WZZ7|F9WZZ7_ZYMTI	tr|F9WZZ7|F9WZZ7_ZYMTI Uncharacterized protein OS=Zymoseptoria tritici (strain CBS 115943 / IPO323) OX=336722 GN=MYCGRDRAFT_102276 PE=3 SV=1
26.2766	25.6929	26.6436	26.6744	27.9473	27.8303	26.7703	26.1919	26.7433	26.2752	26.4161	26.6954	26.3456	26.7242	26.8292	26.5576	9	10	14	12	9	12	14	9	30	30	30	30.1	30.1	30.1	141.53	0	130.6	1036000000	89	tr|F9X002|F9X002_ZYMTI	tr|F9X002|F9X002_ZYMTI	tr|F9X002|F9X002_ZYMTI Uncharacterized protein OS=Zymoseptoria tritici (strain CBS 115943 / IPO323) OX=336722 GN=MYCGRDRAFT_107072 PE=4 SV=1
30.5377	29.4626	30.115	29.8572	31.1717	30.9271	30.0989	29.8379	30.6331	30.036	29.9798	29.9822	29.7069	30.0242	30.0864	29.9814	14	14	18	19	16	17	16	20	15	15	15	45.3	45.3	45.3	24.22	0	236.41	11004000000	134	tr|F9X004|F9X004_ZYMTI	tr|F9X004|F9X004_ZYMTI	tr|F9X004|F9X004_ZYMTI Ribosomal protein L15 OS=Zymoseptoria tritici (strain CBS 115943 / IPO323) OX=336722 GN=MYCGRDRAFT_102281 PE=3 SV=1
22.1877	18.6434	22.1143	22.054	23.7975	23.5132	20.8152	20.744	22.2622	NaN	22.0551	22.272	22.4292	22.4341	NaN	NaN	1	0	0	0	2	2	0	0	3	3	3	10.8	10.8	10.8	32.694	0	8.2743	44234000	5	tr|F9X006|F9X006_ZYMTI	tr|F9X006|F9X006_ZYMTI	tr|F9X006|F9X006_ZYMTI Uncharacterized protein OS=Zymoseptoria tritici (strain CBS 115943 / IPO323) OX=336722 GN=MYCGRDRAFT_52686 PE=4 SV=1
21.4201	NaN	22.3933	22.6135	23.8433	22.7015	21.4496	21.713	NaN	NaN	NaN	NaN	NaN	NaN	NaN	21.8045	0	0	0	2	0	0	0	0	3	3	3	8.5	8.5	8.5	46.955	0	4.3333	42905000	2	tr|F9X015|F9X015_ZYMTI	tr|F9X015|F9X015_ZYMTI	tr|F9X015|F9X015_ZYMTI Uncharacterized protein OS=Zymoseptoria tritici (strain CBS 115943 / IPO323) OX=336722 GN=MYCGRDRAFT_65750 PE=3 SV=1
21.5849	20.5664	21.3584	21.0929	22.3011	22.1727	21.1842	21.8536	NaN	NaN	NaN	NaN	NaN	NaN	NaN	21.9451	0	0	1	1	1	0	1	1	1	1	1	8.3	8.3	8.3	20.454	0	9.1335	25691000	5	tr|F9X017|F9X017_ZYMTI	tr|F9X017|F9X017_ZYMTI	tr|F9X017|F9X017_ZYMTI Uncharacterized protein OS=Zymoseptoria tritici (strain CBS 115943 / IPO323) OX=336722 GN=MYCGRDRAFT_98392 PE=3 SV=1
21.4232	20.5235	21.5408	20.6929	21.7324	21.3902	21.3423	20.8014	NaN	NaN	NaN	NaN	NaN	NaN	21.368	NaN	0	1	1	0	0	0	1	0	2	2	2	9.1	9.1	9.1	47.445	0	7.1374	19784000	3	tr|F9X019|F9X019_ZYMTI	tr|F9X019|F9X019_ZYMTI	tr|F9X019|F9X019_ZYMTI Uncharacterized protein OS=Zymoseptoria tritici (strain CBS 115943 / IPO323) OX=336722 GN=MYCGRDRAFT_31509 PE=4 SV=1
22.5127	23.1239	22.221	23.7794	25.8891	23.966	23.0702	23.4967	22.2281	23.8189	22.771	23.2891	24.6618	23.0278	23.5412	23.2179	1	2	1	3	3	2	3	0	8	8	8	12.6	12.6	12.6	101.64	0	33.971	133580000	15	tr|F9X021|F9X021_ZYMTI	tr|F9X021|F9X021_ZYMTI	tr|F9X021|F9X021_ZYMTI Kinesin-like protein OS=Zymoseptoria tritici (strain CBS 115943 / IPO323) OX=336722 GN=MYCGRDRAFT_65760 PE=3 SV=1
22.8021	21.7618	22.3037	22.5815	23.5536	21.9252	22.2347	22.6531	22.6713	22.3693	22.3809	22.6326	22.3537	NaN	22.4006	22.644	0	2	1	0	0	0	0	0	2	2	2	9.2	9.2	9.2	31.811	0	8.0943	50148000	3	tr|F9X024|F9X024_ZYMTI	tr|F9X024|F9X024_ZYMTI	tr|F9X024|F9X024_ZYMTI Uncharacterized protein (Fragment) OS=Zymoseptoria tritici (strain CBS 115943 / IPO323) OX=336722 GN=MYCGRDRAFT_53066 PE=4 SV=1
22.5107	21.1915	NaN	22.2281	24.0399	23.4239	22.0739	22.0326	NaN	NaN	NaN	NaN	NaN	NaN	NaN	22.1242	1	0	0	0	0	0	0	0	1	1	1	3.3	3.3	3.3	42.097	0.0097956	2.4598	50490000	1	tr|F9X029|F9X029_ZYMTI	tr|F9X029|F9X029_ZYMTI	tr|F9X029|F9X029_ZYMTI Uncharacterized protein OS=Zymoseptoria tritici (strain CBS 115943 / IPO323) OX=336722 GN=MYCGRDRAFT_66129 PE=4 SV=1
25.2733	24.9755	25.7037	25.231	26.476	25.8424	25.714	25.4849	25.4269	25.7079	25.6584	25.5204	24.8746	24.6214	25.689	25.5596	0	1	1	1	2	3	1	1	3	3	3	24.8	24.8	24.8	13.506	0	13.728	423080000	10	tr|F9X035|F9X035_ZYMTI	tr|F9X035|F9X035_ZYMTI	tr|F9X035|F9X035_ZYMTI 40S ribosomal protein S12 OS=Zymoseptoria tritici (strain CBS 115943 / IPO323) OX=336722 GN=MYCGRDRAFT_83768 PE=3 SV=1
27.1187	26.029	26.4371	26.3567	27.6979	27.0393	26.4317	26.3786	27.0818	26.6839	26.3913	26.5681	26.1999	26.0623	26.4532	26.5426	6	9	7	9	7	8	8	9	13	13	13	17.7	17.7	17.7	78.893	0	105.34	924400000	63	tr|F9X036|F9X036_ZYMTI	tr|F9X036|F9X036_ZYMTI	tr|F9X036|F9X036_ZYMTI Uncharacterized protein OS=Zymoseptoria tritici (strain CBS 115943 / IPO323) OX=336722 GN=MYCGRDRAFT_107221 PE=4 SV=1
24.9445	24.5102	25.4426	25.3469	26.8427	26.3	25.7773	25.3718	25.1683	24.8796	25.196	25.0888	25.3953	25.5818	25.2627	25.0572	3	2	5	4	3	5	4	2	8	8	8	25.7	25.7	25.7	42.396	0	27.604	448350000	28	tr|F9X037|F9X037_ZYMTI	tr|F9X037|F9X037_ZYMTI	tr|F9X037|F9X037_ZYMTI Uncharacterized protein OS=Zymoseptoria tritici (strain CBS 115943 / IPO323) OX=336722 GN=MYCGRDRAFT_66140 PE=4 SV=1
22.6416	21.7073	23.3793	22.7957	23.6467	23.5819	22.7312	22.7777	NaN	NaN	NaN	NaN	22.2309	NaN	NaN	NaN	0	0	0	0	0	1	0	0	2	2	2	7.1	7.1	7.1	57.077	0.0062084	2.8576	68002000	1	tr|F9X038|F9X038_ZYMTI	tr|F9X038|F9X038_ZYMTI	tr|F9X038|F9X038_ZYMTI Folylpolyglutamate synthase OS=Zymoseptoria tritici (strain CBS 115943 / IPO323) OX=336722 GN=MYCGRDRAFT_98499 PE=3 SV=1
22.0186	21.1431	21.0271	20.6466	21.9175	21.3828	21.7502	20.8277	NaN	NaN	NaN	NaN	NaN	NaN	21.776	NaN	1	1	0	0	0	1	0	1	2	2	2	10.2	10.2	10.2	30.45	0	7.066	22427000	4	tr|F9X040|F9X040_ZYMTI	tr|F9X040|F9X040_ZYMTI	tr|F9X040|F9X040_ZYMTI Uncharacterized protein OS=Zymoseptoria tritici (strain CBS 115943 / IPO323) OX=336722 GN=MYCGRDRAFT_53096 PE=4 SV=1
32.5814	32.0584	32.4934	32.4561	33.3803	32.4121	32.3185	32.406	32.5686	32.5938	32.4708	32.5736	32.0921	31.5168	32.2529	32.4238	54	57	57	62	65	48	48	59	41	41	41	79.2	79.2	79.2	37.842	0	323.31	50780000000	450	tr|F9X042|F9X042_ZYMTI	tr|F9X042|F9X042_ZYMTI	tr|F9X042|F9X042_ZYMTI Uncharacterized protein OS=Zymoseptoria tritici (strain CBS 115943 / IPO323) OX=336722 GN=MYCGRDRAFT_102447 PE=4 SV=1
27.4585	27.4285	27.1273	27.5701	28.9465	28.7435	27.8683	27.8254	27.9039	27.7881	27.5521	27.5325	27.1566	27.5361	27.7204	27.6506	7	7	8	6	8	8	9	9	10	10	10	30.4	30.4	30.4	36.815	0	97.982	2160500000	62	tr|F9X044|F9X044_ZYMTI	tr|F9X044|F9X044_ZYMTI	tr|F9X044|F9X044_ZYMTI Uncharacterized protein OS=Zymoseptoria tritici (strain CBS 115943 / IPO323) OX=336722 GN=MYCGRDRAFT_66157 PE=4 SV=1
21.9083	21.3984	22.2306	21.5941	23.3438	NaN	21.5024	21.6798	NaN	NaN	NaN	NaN	NaN	NaN	NaN	21.7713	0	1	1	1	1	0	1	1	1	1	1	3.3	3.3	3.3	39.642	0	6.5747	31763000	6	tr|F9X045|F9X045_ZYMTI	tr|F9X045|F9X045_ZYMTI	tr|F9X045|F9X045_ZYMTI Uncharacterized protein OS=Zymoseptoria tritici (strain CBS 115943 / IPO323) OX=336722 GN=MYCGRDRAFT_66160 PE=3 SV=1
22.9587	21.7133	23.0864	22.5905	25.1754	24.64	23.0866	23.1158	22.7138	22.3841	22.9692	22.7103	23.9684	23.8877	22.8976	23.0319	1	1	1	0	2	3	1	1	3	3	3	8.9	8.9	8.9	39.63	0	15.404	108840000	10	tr|F9X046|F9X046_ZYMTI	tr|F9X046|F9X046_ZYMTI	tr|F9X046|F9X046_ZYMTI Uncharacterized protein OS=Zymoseptoria tritici (strain CBS 115943 / IPO323) OX=336722 GN=MYCGRDRAFT_66163 PE=4 SV=1
24.6161	23.3687	24.8793	24.4266	26.7991	26.3994	23.0889	24.2002	24.8967	24.5071	24.6918	24.7729	25.0799	24.7662	24.346	24.3224	3	0	2	1	3	4	1	2	8	8	8	31.1	31.1	31.1	34.546	0	33.662	323440000	16	tr|F9X048|F9X048_ZYMTI	tr|F9X048|F9X048_ZYMTI	tr|F9X048|F9X048_ZYMTI Uncharacterized protein (Fragment) OS=Zymoseptoria tritici (strain CBS 115943 / IPO323) OX=336722 GN=MYCGRDRAFT_31703 PE=4 SV=1
25.5159	24.4556	25.0326	25.3939	28.3088	27.862	25.6	25.2303	25.7095	25.7	25.4913	25.4251	26.6183	26.6369	25.6291	25.5788	4	3	3	4	17	16	6	4	19	19	19	52.5	52.5	52.5	56.918	0	103.06	816070000	57	tr|F9X050|F9X050_ZYMTI	tr|F9X050|F9X050_ZYMTI	tr|F9X050|F9X050_ZYMTI Uncharacterized protein OS=Zymoseptoria tritici (strain CBS 115943 / IPO323) OX=336722 GN=MYCGRDRAFT_66166 PE=3 SV=1
NaN	NaN	17.4709	NaN	20.9474	20.3751	NaN	18.2251	NaN	NaN	NaN	NaN	NaN	19.4283	NaN	NaN	0	0	0	0	1	1	0	0	2	2	2	3.5	3.5	3.5	53.694	0.0013806	3.3037	3870000	2	tr|F9X051|F9X051_ZYMTI	tr|F9X051|F9X051_ZYMTI	tr|F9X051|F9X051_ZYMTI Tyrosine--tRNA ligase (Fragment) OS=Zymoseptoria tritici (strain CBS 115943 / IPO323) OX=336722 GN=MYCGRDRAFT_22156 PE=3 SV=1
20.9189	22.4847	23.7816	24.5062	24.4255	24.8614	24.3127	NaN	NaN	NaN	NaN	NaN	23.0096	NaN	NaN	NaN	0	0	0	1	1	1	0	0	2	2	2	23.6	23.6	23.6	16.224	0	7.773	119950000	3	tr|F9X052|F9X052_ZYMTI	tr|F9X052|F9X052_ZYMTI	tr|F9X052|F9X052_ZYMTI Nascent polypeptide-associated complex subunit beta OS=Zymoseptoria tritici (strain CBS 115943 / IPO323) OX=336722 GN=MYCGRDRAFT_107230 PE=3 SV=1
24.1903	22.8081	24.141	24.1136	25.3548	25.2402	23.9126	24.0039	23.916	24.0409	24.0728	23.7077	24.3125	24.5788	23.74	23.8511	1	1	1	1	3	3	1	2	7	7	7	25.2	25.2	25.2	33.5	0	20.481	178300000	13	tr|F9X053|F9X053_ZYMTI	tr|F9X053|F9X053_ZYMTI	tr|F9X053|F9X053_ZYMTI Uncharacterized protein OS=Zymoseptoria tritici (strain CBS 115943 / IPO323) OX=336722 GN=MYCGRDRAFT_32521 PE=4 SV=1
21.3939	NaN	20.9454	23.5522	25.0732	24.502	21.9432	21.0177	NaN	NaN	NaN	23.9157	23.6051	23.3384	NaN	NaN	0	0	0	1	2	3	0	0	4	4	4	4.7	4.7	4.7	129.59	0	17.787	82289000	6	tr|F9X057|F9X057_ZYMTI	tr|F9X057|F9X057_ZYMTI	tr|F9X057|F9X057_ZYMTI Phosphatidylserine decarboxylase proenzyme 2 OS=Zymoseptoria tritici (strain CBS 115943 / IPO323) OX=336722 GN=PSD2 PE=3 SV=1
23.5191	22.8891	23.9051	23.1334	25.9674	25.3706	23.4676	23.2435	23.7605	23.0995	24.0121	23.0691	24.6717	24.1604	23.4416	23.6726	2	0	1	1	4	4	1	1	9	9	9	13.1	13.1	13.1	104.81	0	26.773	175220000	14	tr|F9X058|F9X058_ZYMTI	tr|F9X058|F9X058_ZYMTI	tr|F9X058|F9X058_ZYMTI Uncharacterized protein OS=Zymoseptoria tritici (strain CBS 115943 / IPO323) OX=336722 GN=MYCGRDRAFT_32359 PE=4 SV=1
24.6746	24.1234	24.9802	24.8529	27.2337	27.065	25.2085	25.1206	25.0929	24.8132	25.2046	25.2133	25.7007	25.8506	25.1147	25.1512	3	0	5	4	6	9	3	4	16	16	16	35.2	35.2	35.2	48.871	0	58.068	481930000	34	tr|F9X064|F9X064_ZYMTI	tr|F9X064|F9X064_ZYMTI	tr|F9X064|F9X064_ZYMTI Uncharacterized protein OS=Zymoseptoria tritici (strain CBS 115943 / IPO323) OX=336722 GN=MYCGRDRAFT_53126 PE=3 SV=1
25.8839	26.3484	27.3589	27.3721	29.9631	29.2703	27.2073	26.8693	26.9246	27.111	27.6191	27.5748	28.2437	28.1153	27.053	27.1221	4	8	12	13	20	18	9	12	21	21	21	43.8	43.8	43.8	57.779	0	246.62	2464800000	96	tr|F9X065|F9X065_ZYMTI	tr|F9X065|F9X065_ZYMTI	tr|F9X065|F9X065_ZYMTI T-complex protein 1 subunit delta OS=Zymoseptoria tritici (strain CBS 115943 / IPO323) OX=336722 GN=MYCGRDRAFT_66188 PE=3 SV=1
24.1693	23.0195	23.8181	23.3597	24.7678	24.5302	24.3639	23.9835	24.0291	24.1063	23.9478	23.6683	23.2547	23.665	24.1907	23.7645	2	3	3	1	3	0	2	2	9	9	9	6.8	6.8	6.8	162.48	0	25.173	143900000	16	tr|F9X071|F9X071_ZYMTI	tr|F9X071|F9X071_ZYMTI	tr|F9X071|F9X071_ZYMTI Sortilin OS=Zymoseptoria tritici (strain CBS 115943 / IPO323) OX=336722 GN=GCH PE=4 SV=1
18.3318	21.3434	22.8431	22.9286	24.1534	24.0976	22.8866	22.6265	NaN	22.8206	22.7613	23.0068	22.8088	22.6618	22.8394	22.7469	1	1	3	3	2	3	2	2	4	4	4	4	4	4	130.54	0	18.133	69340000	17	tr|F9X074|F9X074_ZYMTI	tr|F9X074|F9X074_ZYMTI	tr|F9X074|F9X074_ZYMTI GTPase-activating protein-like protein of the rho/rac family OS=Zymoseptoria tritici (strain CBS 115943 / IPO323) OX=336722 GN=MYCGRDRAFT_66201 PE=4 SV=1
23.3188	23.085	23.9326	24.2315	25.6427	24.5648	23.1323	23.7922	23.8235	23.3515	23.7963	23.9089	24.2864	23.8256	23.6342	23.8302	1	0	1	1	3	4	2	3	7	7	7	8.9	8.9	8.9	118.2	0	32.444	156000000	15	tr|F9X078|F9X078_ZYMTI	tr|F9X078|F9X078_ZYMTI	tr|F9X078|F9X078_ZYMTI Replication factor C subunit 1 OS=Zymoseptoria tritici (strain CBS 115943 / IPO323) OX=336722 GN=MYCGRDRAFT_32502 PE=3 SV=1
21.9641	20.5491	NaN	NaN	NaN	NaN	21.7557	22.2308	NaN	NaN	NaN	NaN	NaN	NaN	NaN	22.3224	1	0	0	0	1	1	1	0	1	1	1	6	6	6	25.956	0.0053428	2.8942	14088000	4	tr|F9X079|F9X079_ZYMTI	tr|F9X079|F9X079_ZYMTI	tr|F9X079|F9X079_ZYMTI Uncharacterized protein OS=Zymoseptoria tritici (strain CBS 115943 / IPO323) OX=336722 GN=MYCGRDRAFT_66529 PE=3 SV=1
NaN	NaN	21.8276	NaN	25.8748	24.2908	NaN	21.037	NaN	NaN	NaN	NaN	24.17	23.1424	NaN	22.9076	0	0	0	0	4	0	0	0	5	5	5	6	6	6	80.544	0	9.8628	87928000	4	tr|F9X081|F9X081_ZYMTI	tr|F9X081|F9X081_ZYMTI	tr|F9X081|F9X081_ZYMTI Putative ABC transporter OS=Zymoseptoria tritici (strain CBS 115943 / IPO323) OX=336722 GN=MYCGRDRAFT_190509 PE=4 SV=1
20.65	NaN	NaN	20.3184	NaN	21.3378	NaN	21.4432	NaN	NaN	NaN	NaN	NaN	NaN	NaN	21.5348	0	0	0	0	0	1	0	1	1	1	1	5	5	5	25.156	0	4.0654	8454700	2	tr|F9X089|F9X089_ZYMTI	tr|F9X089|F9X089_ZYMTI	tr|F9X089|F9X089_ZYMTI Uncharacterized protein OS=Zymoseptoria tritici (strain CBS 115943 / IPO323) OX=336722 GN=MYCGRDRAFT_34830 PE=4 SV=1
26.5825	25.8031	26.5605	26.0921	27.4988	27.0853	26.2655	26.1684	26.812	26.2947	26.4189	26.2643	26.1494	26.11	26.2098	26.2529	8	5	7	4	8	4	7	7	14	14	14	43	43	43	46.422	0	69.229	817670000	50	tr|F9X0A1|F9X0A1_ZYMTI	tr|F9X0A1|F9X0A1_ZYMTI	tr|F9X0A1|F9X0A1_ZYMTI Aspartate aminotransferase OS=Zymoseptoria tritici (strain CBS 115943 / IPO323) OX=336722 GN=MYCGRDRAFT_53498 PE=4 SV=1
26.4497	26.0097	26.4477	26.5112	26.8972	26.8327	26.4651	26.3205	26.6761	26.7186	26.3102	26.5773	25.5741	25.505	26.4564	26.4809	7	7	9	8	5	6	8	9	10	10	10	48.6	48.6	48.6	33.072	0	88.716	767350000	59	tr|F9X0A5|F9X0A5_ZYMTI	tr|F9X0A5|F9X0A5_ZYMTI	tr|F9X0A5|F9X0A5_ZYMTI Uncharacterized protein OS=Zymoseptoria tritici (strain CBS 115943 / IPO323) OX=336722 GN=MYCGRDRAFT_53507 PE=4 SV=1
21.9537	22.8876	24.9139	25.2234	26.8311	26.3698	24.4715	24.3003	NaN	24.5452	24.9003	25.2006	25.3655	25.2586	24.4046	24.396	0	0	0	3	2	4	1	1	11	11	11	25.7	25.7	25.7	68.455	0	39.28	332640000	11	tr|F9X0A6|F9X0A6_ZYMTI	tr|F9X0A6|F9X0A6_ZYMTI	tr|F9X0A6|F9X0A6_ZYMTI Uncharacterized protein OS=Zymoseptoria tritici (strain CBS 115943 / IPO323) OX=336722 GN=MYCGRDRAFT_34921 PE=3 SV=1
26.4043	26.0009	26.5888	26.4127	28.0521	27.2298	26.4024	26.2135	26.7167	26.5562	26.5163	26.5454	26.3395	26.2935	26.4909	26.3084	6	4	8	10	15	8	9	8	23	23	23	24.9	24.9	24.9	165.74	0	91.845	948440000	68	tr|F9X0B1|F9X0B1_ZYMTI	tr|F9X0B1|F9X0B1_ZYMTI	tr|F9X0B1|F9X0B1_ZYMTI Uncharacterized protein OS=Zymoseptoria tritici (strain CBS 115943 / IPO323) OX=336722 GN=MYCGRDRAFT_107385 PE=4 SV=1
24.5198	24.0118	24.5524	24.4223	24.8559	24.6645	24.482	24.6386	24.1061	24.6038	24.4633	24.6529	23.5557	23.8936	24.4989	24.9059	1	2	2	2	0	2	2	2	2	2	2	11.6	11.6	11.6	13.801	0	24.976	194560000	13	tr|F9X0B3|F9X0B3_ZYMTI	tr|F9X0B3|F9X0B3_ZYMTI	tr|F9X0B3|F9X0B3_ZYMTI Uncharacterized protein OS=Zymoseptoria tritici (strain CBS 115943 / IPO323) OX=336722 GN=MYCGRDRAFT_107387 PE=4 SV=1
24.9978	24.2257	24.4022	24.4822	25.9428	25.5105	24.7965	24.4851	25.1333	24.9383	24.2215	24.6528	24.1254	24.6441	24.9478	24.48	2	1	2	2	1	3	2	2	4	4	4	7.1	7.1	7.1	71.497	0	30.384	263650000	15	tr|F9X0B6|F9X0B6_ZYMTI	tr|F9X0B6|F9X0B6_ZYMTI	tr|F9X0B6|F9X0B6_ZYMTI Uncharacterized protein OS=Zymoseptoria tritici (strain CBS 115943 / IPO323) OX=336722 GN=MYCGRDRAFT_107389 PE=3 SV=1
22.6089	21.9074	22.7537	22.473	23.5394	23.1049	23.0809	22.8486	NaN	22.4764	22.6724	22.5412	22.1016	22.2458	23.1363	23.0181	1	0	0	0	1	2	2	2	2	2	2	3.8	3.8	3.8	70.326	0	10.886	60863000	8	tr|F9X0B8|F9X0B8_ZYMTI	tr|F9X0B8|F9X0B8_ZYMTI	tr|F9X0B8|F9X0B8_ZYMTI Lysophospholipase OS=Zymoseptoria tritici (strain CBS 115943 / IPO323) OX=336722 GN=MYCGRDRAFT_107391 PE=3 SV=1
NaN	NaN	NaN	NaN	22.6197	21.9081	NaN	NaN	NaN	NaN	NaN	NaN	NaN	20.9613	NaN	NaN	0	0	0	0	1	0	0	0	1	1	1	2.9	2.9	2.9	34.434	0.003192	3.1417	10380000	1	tr|F9X0C0|F9X0C0_ZYMTI	tr|F9X0C0|F9X0C0_ZYMTI	tr|F9X0C0|F9X0C0_ZYMTI Uncharacterized protein OS=Zymoseptoria tritici (strain CBS 115943 / IPO323) OX=336722 GN=MYCGRDRAFT_66596 PE=4 SV=1
27.4483	26.7323	27.735	26.9418	29.0797	28.4015	27.2273	27.2355	27.63	27.3788	27.2199	27.1676	27.6319	27.5478	27.2936	27.4271	12	12	11	10	16	18	13	16	19	19	19	39.1	39.1	39.1	72.973	0	273.05	1884000000	108	tr|F9X0C2|F9X0C2_ZYMTI	tr|F9X0C2|F9X0C2_ZYMTI	tr|F9X0C2|F9X0C2_ZYMTI MICOS complex subunit MIC60 OS=Zymoseptoria tritici (strain CBS 115943 / IPO323) OX=336722 GN=MYCGRDRAFT_53540 PE=3 SV=1
28.8267	28.0372	28.8599	28.9996	30.4563	30.2611	29.0814	28.9558	28.6955	28.5462	28.8116	29.0138	29.2419	29.4082	29.1535	29.0187	12	11	14	14	15	14	13	14	15	15	15	56.1	56.1	56.1	22.089	0	167.53	5624200000	107	tr|F9X0D1|F9X0D1_ZYMTI	tr|F9X0D1|F9X0D1_ZYMTI	tr|F9X0D1|F9X0D1_ZYMTI Uncharacterized protein OS=Zymoseptoria tritici (strain CBS 115943 / IPO323) OX=336722 GN=MYCGRDRAFT_102740 PE=4 SV=1
22.2575	20.9138	22.6564	21.8015	23.2696	22.9742	22.2515	22.1939	22.2951	NaN	22.7119	22.0878	NaN	21.8393	22.1741	NaN	2	1	2	2	1	2	2	1	3	3	3	15.3	15.3	15.3	22.001	0	6.8695	45398000	13	tr|F9X0D2|F9X0D2_ZYMTI	tr|F9X0D2|F9X0D2_ZYMTI	tr|F9X0D2|F9X0D2_ZYMTI Uncharacterized protein OS=Zymoseptoria tritici (strain CBS 115943 / IPO323) OX=336722 GN=MYCGRDRAFT_102741 PE=4 SV=1
18.51	NaN	20.6608	20.9897	25.6912	25.6599	20.9799	NaN	NaN	NaN	NaN	21.6494	23.8096	24.8352	22.0355	NaN	0	0	1	1	3	6	0	0	6	6	6	13.6	13.6	13.6	93.877	0	40.355	113380000	11	tr|F9X0D3|F9X0D3_ZYMTI	tr|F9X0D3|F9X0D3_ZYMTI	tr|F9X0D3|F9X0D3_ZYMTI Fungal specific transcription factor OS=Zymoseptoria tritici (strain CBS 115943 / IPO323) OX=336722 GN=MYCGRDRAFT_89814 PE=4 SV=1
NaN	22.3835	23.0925	23.1417	23.8169	23.6311	22.6799	22.6332	NaN	22.9273	23.0294	23.1177	22.5392	22.8028	22.8311	22.7461	0	1	1	0	1	0	0	2	2	2	2	7	7	7	60.956	0	9.9583	64665000	5	tr|F9X0D4|F9X0D4_ZYMTI	tr|F9X0D4|F9X0D4_ZYMTI	tr|F9X0D4|F9X0D4_ZYMTI Glucosidase II beta subunit-like protein OS=Zymoseptoria tritici (strain CBS 115943 / IPO323) OX=336722 GN=MYCGRDRAFT_102744 PE=4 SV=1
21.9519	21.2695	21.4261	21.6416	23.1682	22.9651	21.6829	21.8413	NaN	NaN	NaN	NaN	NaN	NaN	NaN	21.9329	0	0	0	1	0	0	1	1	1	1	1	9	9	9	36.022	0	4.0466	37411000	3	tr|F9X0D5|F9X0D5_ZYMTI	tr|F9X0D5|F9X0D5_ZYMTI	tr|F9X0D5|F9X0D5_ZYMTI Uncharacterized protein OS=Zymoseptoria tritici (strain CBS 115943 / IPO323) OX=336722 GN=MYCGRDRAFT_107492 PE=3 SV=1
24.8888	24.1209	24.6333	24.4898	25.8452	25.3775	24.7246	24.3149	25.0273	24.817	24.3826	24.553	24.4991	24.5728	24.8476	24.0589	2	2	3	2	3	3	2	2	5	5	5	12.3	12.3	12.3	65.046	0	19.743	251350000	19	tr|F9X0F2|F9X0F2_ZYMTI	tr|F9X0F2|F9X0F2_ZYMTI	tr|F9X0F2|F9X0F2_ZYMTI Uncharacterized protein OS=Zymoseptoria tritici (strain CBS 115943 / IPO323) OX=336722 GN=MYCGRDRAFT_98719 PE=4 SV=1
24.0951	23.724	24.6879	24.7737	26.5255	25.617	24.0769	24.5961	24.1256	24.4531	24.5416	24.7316	24.976	24.7712	24.6293	24.5462	1	2	3	3	5	5	3	5	8	8	8	40.9	40.9	40.9	44.845	0	32.216	278600000	27	tr|F9X0F3|F9X0F3_ZYMTI	tr|F9X0F3|F9X0F3_ZYMTI	tr|F9X0F3|F9X0F3_ZYMTI Uncharacterized protein OS=Zymoseptoria tritici (strain CBS 115943 / IPO323) OX=336722 GN=MYCGRDRAFT_66874 PE=4 SV=1
25.6779	23.6257	24.2775	24.0592	NaN	NaN	20.8226	19.9553	NaN	NaN	NaN	24.2078	NaN	NaN	NaN	NaN	1	1	1	0	0	0	0	1	2	2	2	2.7	2.7	2.7	69.981	0.0082861	2.6827	107310000	4	tr|F9X0F4|F9X0F4_ZYMTI	tr|F9X0F4|F9X0F4_ZYMTI	tr|F9X0F4|F9X0F4_ZYMTI Uncharacterized protein OS=Zymoseptoria tritici (strain CBS 115943 / IPO323) OX=336722 GN=MYCGRDRAFT_98722 PE=4 SV=1
25.9888	25.5071	25.9849	26.0576	28.4773	28.2653	26.224	25.6386	26.3588	26.2507	26.0717	26.2019	26.8801	27.1108	26.1426	25.9835	3	7	6	6	12	14	6	5	16	16	16	40.9	40.9	40.9	56.503	0	134.72	1077500000	59	tr|F9X0F6|F9X0F6_ZYMTI	tr|F9X0F6|F9X0F6_ZYMTI	tr|F9X0F6|F9X0F6_ZYMTI Uncharacterized protein OS=Zymoseptoria tritici (strain CBS 115943 / IPO323) OX=336722 GN=MYCGRDRAFT_66881 PE=4 SV=1
21.8454	22.4785	23.022	22.1894	23.1576	21.9675	21.8296	NaN	NaN	NaN	23.0053	NaN	NaN	NaN	NaN	NaN	0	0	0	1	0	0	0	0	2	2	2	12.9	12.9	12.9	32.299	0	4.3529	40097000	1	tr|F9X0F7|F9X0F7_ZYMTI	tr|F9X0F7|F9X0F7_ZYMTI	tr|F9X0F7|F9X0F7_ZYMTI Uncharacterized protein OS=Zymoseptoria tritici (strain CBS 115943 / IPO323) OX=336722 GN=MYCGRDRAFT_53825 PE=4 SV=1
24.0804	22.5688	24.6663	24.1378	25.9965	25.9245	23.7085	24.0632	23.636	23.7635	24.6487	24.407	24.6298	24.4333	24.1796	24.3505	2	0	3	4	2	2	2	3	7	7	7	29.2	29.2	29.2	45.771	0	30.199	230920000	18	tr|F9X0G1|F9X0G1_ZYMTI	tr|F9X0G1|F9X0G1_ZYMTI	tr|F9X0G1|F9X0G1_ZYMTI Branched-chain-amino-acid aminotransferase OS=Zymoseptoria tritici (strain CBS 115943 / IPO323) OX=336722 GN=MYCGRDRAFT_66888 PE=3 SV=1
23.8301	22.3819	24.5119	24.5796	26.4194	25.9561	23.4246	23.8742	24.1905	24.1096	24.4756	24.0884	24.4205	24.3859	24.2376	24.591	0	2	3	4	4	3	2	2	7	7	7	11.4	11.4	11.4	96.92	0	46.495	250850000	20	tr|F9X0G2|F9X0G2_ZYMTI	tr|F9X0G2|F9X0G2_ZYMTI	tr|F9X0G2|F9X0G2_ZYMTI Uncharacterized protein OS=Zymoseptoria tritici (strain CBS 115943 / IPO323) OX=336722 GN=MYCGRDRAFT_32040 PE=4 SV=1
22.201	21.0207	NaN	NaN	NaN	NaN	NaN	NaN	NaN	21.6388	NaN	NaN	NaN	NaN	NaN	NaN	0	0	0	0	0	0	0	0	1	1	1	7.7	7.7	7.7	18.558	0.0049639	2.9964	6948600	0	tr|F9X0G4|F9X0G4_ZYMTI	tr|F9X0G4|F9X0G4_ZYMTI	tr|F9X0G4|F9X0G4_ZYMTI Uncharacterized protein (Fragment) OS=Zymoseptoria tritici (strain CBS 115943 / IPO323) OX=336722 GN=MYCGRDRAFT_18811 PE=4 SV=1
23.9847	23.1743	23.2014	22.9255	25.1889	24.8182	22.9142	22.9797	NaN	23.534	23.3639	23.4138	23.5893	23.5504	23.3531	23.2095	0	1	0	1	2	1	1	1	3	3	3	9.7	9.7	9.7	42.906	0	11.044	127680000	7	tr|F9X0G7|F9X0G7_ZYMTI	tr|F9X0G7|F9X0G7_ZYMTI	tr|F9X0G7|F9X0G7_ZYMTI Uncharacterized protein OS=Zymoseptoria tritici (strain CBS 115943 / IPO323) OX=336722 GN=MYCGRDRAFT_66896 PE=4 SV=1
22.3112	NaN	18.1625	22.5341	NaN	20.5569	18.7297	18.8193	NaN	NaN	NaN	22.6828	NaN	NaN	NaN	NaN	1	0	0	1	0	1	1	1	2	2	2	6.1	6.1	6.1	42.046	0	7.0264	14011000	5	tr|F9X0H2|F9X0H2_ZYMTI	tr|F9X0H2|F9X0H2_ZYMTI	tr|F9X0H2|F9X0H2_ZYMTI Uncharacterized protein OS=Zymoseptoria tritici (strain CBS 115943 / IPO323) OX=336722 GN=MYCGRDRAFT_102763 PE=4 SV=1
20.9822	20.4038	21.3337	20.9875	23.9535	23.893	20.9834	21.058	NaN	NaN	NaN	NaN	NaN	22.9462	NaN	NaN	0	0	0	1	0	0	0	0	2	2	2	7.5	7.5	7.5	35.146	0.0093977	2.4843	44260000	1	tr|F9X0H5|F9X0H5_ZYMTI	tr|F9X0H5|F9X0H5_ZYMTI	tr|F9X0H5|F9X0H5_ZYMTI Uncharacterized protein OS=Zymoseptoria tritici (strain CBS 115943 / IPO323) OX=336722 GN=MYCGRDRAFT_66908 PE=4 SV=1
28.7651	27.961	28.3389	28.2258	30.9316	30.1346	28.3878	28.8866	28.808	28.6627	28.33	28.5492	29.5067	29.0949	28.4434	28.8179	16	11	13	14	22	16	10	17	17	17	17	77.1	77.1	77.1	25.222	0	202.37	5445200000	119	tr|F9X0H6|F9X0H6_ZYMTI	tr|F9X0H6|F9X0H6_ZYMTI	tr|F9X0H6|F9X0H6_ZYMTI Uncharacterized protein OS=Zymoseptoria tritici (strain CBS 115943 / IPO323) OX=336722 GN=MYCGRDRAFT_32504 PE=4 SV=1
23.4922	20.7968	NaN	NaN	23.8336	23.6406	22.4914	23.392	NaN	NaN	NaN	NaN	NaN	NaN	NaN	23.4836	0	0	1	1	1	1	1	1	2	2	2	9	9	9	24.145	0	4.7004	58553000	6	tr|F9X0H7|F9X0H7_ZYMTI	tr|F9X0H7|F9X0H7_ZYMTI	tr|F9X0H7|F9X0H7_ZYMTI Uncharacterized protein OS=Zymoseptoria tritici (strain CBS 115943 / IPO323) OX=336722 GN=MYCGRDRAFT_84074 PE=3 SV=1
NaN	21.0304	NaN	23.1608	22.949	21.9996	22.0582	NaN	NaN	NaN	NaN	NaN	NaN	NaN	22.084	NaN	0	1	0	1	1	0	1	0	1	1	1	8.9	8.9	8.9	28.872	0	5.0361	28177000	4	tr|F9X0I1|F9X0I1_ZYMTI	tr|F9X0I1|F9X0I1_ZYMTI	tr|F9X0I1|F9X0I1_ZYMTI Uncharacterized protein OS=Zymoseptoria tritici (strain CBS 115943 / IPO323) OX=336722 GN=MYCGRDRAFT_66917 PE=4 SV=1
23.118	22.8002	22.6563	22.5455	22.9665	23.0982	22.4328	22.4605	NaN	NaN	NaN	NaN	NaN	NaN	NaN	22.552	0	1	1	1	0	1	1	1	1	1	1	7.7	7.7	7.7	29.403	0.00047939	3.8801	57748000	6	tr|F9X0I9|F9X0I9_ZYMTI	tr|F9X0I9|F9X0I9_ZYMTI	tr|F9X0I9|F9X0I9_ZYMTI Uncharacterized protein OS=Zymoseptoria tritici (strain CBS 115943 / IPO323) OX=336722 GN=MYCGRDRAFT_90001 PE=4 SV=1
23.3892	22.8323	22.8482	22.6743	22.1014	23.6661	23.0904	22.3876	23.1855	23.2243	22.8791	22.9093	NaN	22.8337	23.2234	22.734	1	1	1	1	0	1	2	1	2	2	2	12	12	12	20.568	0	4.2584	64927000	8	tr|F9X0J1|F9X0J1_ZYMTI	tr|F9X0J1|F9X0J1_ZYMTI	tr|F9X0J1|F9X0J1_ZYMTI Uncharacterized protein OS=Zymoseptoria tritici (strain CBS 115943 / IPO323) OX=336722 GN=MYCGRDRAFT_107627 PE=4 SV=1
23.0512	21.4902	24.3867	24.0784	29.9883	30.4145	30.0418	30.0351	21.2865	20.2589	22.8457	22.7235	28.6096	29.3192	30.119	30.1778	0	0	0	1	26	26	33	33	27	27	27	53.5	53.5	53.5	58.459	0	323.31	4753100000	119	tr|F9X0K1|F9X0K1_ZYMTI	tr|F9X0K1|F9X0K1_ZYMTI	tr|F9X0K1|F9X0K1_ZYMTI Putative P450 monooxygenase OS=Zymoseptoria tritici (strain CBS 115943 / IPO323) OX=336722 GN=CYP-12 PE=3 SV=1
24.5173	23.742	24.6764	24.6679	25.7186	25.6677	24.8525	23.8489	24.4244	NaN	24.556	24.7608	24.8665	24.4727	24.8143	23.9646	1	1	1	2	2	2	2	2	4	4	4	36.1	36.1	36.1	23.215	0	16.401	245430000	13	tr|F9X0K2|F9X0K2_ZYMTI	tr|F9X0K2|F9X0K2_ZYMTI	tr|F9X0K2|F9X0K2_ZYMTI Uncharacterized protein OS=Zymoseptoria tritici (strain CBS 115943 / IPO323) OX=336722 GN=MYCGRDRAFT_67205 PE=3 SV=1
22.0909	21.5374	22.8593	22.594	24.8064	24.3943	23.1726	22.4285	NaN	22.6633	22.8622	22.7999	23.4338	23.3558	22.8154	22.5804	0	1	2	2	1	1	1	2	3	3	3	4.3	4.3	4.3	81.213	0	7.4033	87942000	10	tr|F9X0K8|F9X0K8_ZYMTI	tr|F9X0K8|F9X0K8_ZYMTI	tr|F9X0K8|F9X0K8_ZYMTI Uncharacterized protein OS=Zymoseptoria tritici (strain CBS 115943 / IPO323) OX=336722 GN=MYCGRDRAFT_98811 PE=4 SV=1
25.4164	21.241	24.0767	23.9236	25.9911	25.3281	20.3446	23.9792	24.7193	NaN	24.5345	24.5076	24.8304	24.3346	NaN	NaN	1	1	1	1	2	2	1	0	7	6	6	44.8	39.3	39.3	20.632	0	15.51	207550000	9	tr|F9X0L4|F9X0L4_ZYMTI	tr|F9X0L4|F9X0L4_ZYMTI	tr|F9X0L4|F9X0L4_ZYMTI Uncharacterized protein OS=Zymoseptoria tritici (strain CBS 115943 / IPO323) OX=336722 GN=MYCGRDRAFT_31461 PE=3 SV=1
NaN	NaN	NaN	NaN	NaN	21.1574	NaN	NaN	NaN	NaN	NaN	NaN	NaN	20.2106	NaN	NaN	0	0	0	0	0	1	0	0	1	1	1	5	5	5	35.401	0.0093857	2.4705	2338900	1	tr|F9X0L6|F9X0L6_ZYMTI	tr|F9X0L6|F9X0L6_ZYMTI	tr|F9X0L6|F9X0L6_ZYMTI Uncharacterized protein OS=Zymoseptoria tritici (strain CBS 115943 / IPO323) OX=336722 GN=MYCGRDRAFT_67228 PE=4 SV=1
22.142	21.7856	22.2876	21.8623	23.7527	23.5866	22.1723	22.3759	22.0142	22.2534	22.1091	22.0439	22.4295	22.7706	22.1177	22.6252	0	1	1	0	2	2	0	2	3	3	3	11.7	11.7	11.7	48.962	0	11.79	54075000	8	tr|F9X0M3|F9X0M3_ZYMTI	tr|F9X0M3|F9X0M3_ZYMTI	tr|F9X0M3|F9X0M3_ZYMTI Mannose-6-phosphate isomerase OS=Zymoseptoria tritici (strain CBS 115943 / IPO323) OX=336722 GN=MYCGRDRAFT_67239 PE=3 SV=1
21.8546	21.1981	21.605	21.6718	22.9162	21.6707	21.7776	21.5065	NaN	NaN	NaN	NaN	NaN	NaN	NaN	21.5981	0	0	0	0	0	0	0	0	1	1	1	0.4	0.4	0.4	271.29	0.0053405	2.8902	30556000	0	tr|F9X0M4|F9X0M4_ZYMTI	tr|F9X0M4|F9X0M4_ZYMTI	tr|F9X0M4|F9X0M4_ZYMTI Uncharacterized protein OS=Zymoseptoria tritici (strain CBS 115943 / IPO323) OX=336722 GN=MYCGRDRAFT_107646 PE=4 SV=1
21.9693	22.2564	22.375	22.8295	23.894	23.78	23.1825	23.0469	22.9294	23.1675	22.6833	22.6635	22.2203	22.5079	22.9539	22.9155	2	1	2	2	3	4	3	2	5	5	5	19.1	19.1	19.1	42.676	0	20.134	70187000	19	tr|F9X0M6|F9X0M6_ZYMTI	tr|F9X0M6|F9X0M6_ZYMTI	tr|F9X0M6|F9X0M6_ZYMTI Uncharacterized protein OS=Zymoseptoria tritici (strain CBS 115943 / IPO323) OX=336722 GN=MYCGRDRAFT_33485 PE=4 SV=1
23.448	22.582	23.4605	23.399	26.3833	26.0515	23.7466	23.5087	23.7311	23.6659	23.7758	23.7433	24.6891	24.9558	23.5716	23.6306	1	2	2	2	3	7	1	1	6	6	6	18.6	18.6	18.6	56.617	0	29.382	223420000	19	tr|F9X0N4|F9X0N4_ZYMTI	tr|F9X0N4|F9X0N4_ZYMTI	tr|F9X0N4|F9X0N4_ZYMTI Mitochondrial import inner membrane translocase subunit TIM44 OS=Zymoseptoria tritici (strain CBS 115943 / IPO323) OX=336722 GN=MYCGRDRAFT_98817 PE=3 SV=1
20.4425	19.8024	21.1596	21.7004	24.1269	24.1622	22.3316	21.7634	NaN	NaN	NaN	22.1007	22.5407	23.2461	22.5685	21.4078	0	0	1	0	1	2	1	0	5	5	5	12.2	12.2	12.2	41.713	0	9.998	54022000	5	tr|F9X0N8|F9X0N8_ZYMTI	tr|F9X0N8|F9X0N8_ZYMTI	tr|F9X0N8|F9X0N8_ZYMTI Sterol 24-C-methyltransferase (Fragment) OS=Zymoseptoria tritici (strain CBS 115943 / IPO323) OX=336722 GN=MYCGRDRAFT_98820 PE=3 SV=1
NaN	NaN	NaN	NaN	20.9032	NaN	18.1902	19.0691	NaN	NaN	NaN	NaN	NaN	NaN	NaN	19.1607	0	0	0	0	1	1	0	0	1	1	1	3.8	3.8	3.8	29.857	0.0053595	2.9186	2810100	2	tr|F9X0Q6|F9X0Q6_ZYMTI	tr|F9X0Q6|F9X0Q6_ZYMTI	tr|F9X0Q6|F9X0Q6_ZYMTI Uncharacterized protein OS=Zymoseptoria tritici (strain CBS 115943 / IPO323) OX=336722 GN=MYCGRDRAFT_67403 PE=4 SV=1
23.5914	22.9382	23.7267	23.5268	24.1473	24.0626	23.3312	23.746	23.2912	23.7342	23.4967	23.5429	22.8956	23.3533	23.7322	23.6487	1	2	1	3	0	0	2	3	4	4	4	8.4	8.4	8.4	78.497	0	13.143	107370000	12	tr|F9X0Q9|F9X0Q9_ZYMTI	tr|F9X0Q9|F9X0Q9_ZYMTI	tr|F9X0Q9|F9X0Q9_ZYMTI Uncharacterized protein OS=Zymoseptoria tritici (strain CBS 115943 / IPO323) OX=336722 GN=MYCGRDRAFT_98854 PE=4 SV=1
NaN	18.7352	19.261	20.9144	22.5171	22.6994	21.1453	21.3016	NaN	NaN	NaN	NaN	NaN	NaN	NaN	21.3932	0	0	0	0	1	0	0	0	2	2	2	8.8	8.8	8.8	35.26	0.0022904	3.1955	20758000	1	tr|F9X0R3|F9X0R3_ZYMTI	tr|F9X0R3|F9X0R3_ZYMTI	tr|F9X0R3|F9X0R3_ZYMTI Uncharacterized protein OS=Zymoseptoria tritici (strain CBS 115943 / IPO323) OX=336722 GN=MYCGRDRAFT_84253 PE=4 SV=1
NaN	NaN	20.4936	NaN	22.5533	23.1657	19.7168	19.5204	NaN	NaN	NaN	NaN	NaN	22.2189	NaN	NaN	0	0	0	0	1	2	0	1	2	2	2	6	6	6	36.88	0	6.06	18654000	4	tr|F9X0R6|F9X0R6_ZYMTI	tr|F9X0R6|F9X0R6_ZYMTI	tr|F9X0R6|F9X0R6_ZYMTI Uncharacterized protein (Fragment) OS=Zymoseptoria tritici (strain CBS 115943 / IPO323) OX=336722 GN=MYCGRDRAFT_102912 PE=4 SV=1
22.6193	NaN	22.2739	20.1724	NaN	NaN	22.2878	21.4765	NaN	NaN	22.2572	NaN	NaN	NaN	NaN	NaN	1	0	0	0	0	0	0	0	2	2	2	15.6	15.6	15.6	14.959	0.00047304	3.6668	20734000	1	tr|F9X0S1|F9X0S1_ZYMTI	tr|F9X0S1|F9X0S1_ZYMTI	tr|F9X0S1|F9X0S1_ZYMTI Uncharacterized protein (Fragment) OS=Zymoseptoria tritici (strain CBS 115943 / IPO323) OX=336722 GN=MYCGRDRAFT_29087 PE=4 SV=1
NaN	21.631	21.9289	NaN	23.6162	23.0445	21.8853	21.6259	NaN	NaN	NaN	NaN	NaN	NaN	NaN	21.7175	0	1	0	0	1	1	1	1	1	1	1	9.8	9.8	9.8	19.665	0.0098039	2.4611	35860000	5	tr|F9X0S3|F9X0S3_ZYMTI	tr|F9X0S3|F9X0S3_ZYMTI	tr|F9X0S3|F9X0S3_ZYMTI Uncharacterized protein (Fragment) OS=Zymoseptoria tritici (strain CBS 115943 / IPO323) OX=336722 GN=MYCGRDRAFT_102918 PE=4 SV=1
25.3812	24.2671	25.1598	24.7652	29.0138	28.0882	25.3708	25.1433	25.424	24.9413	25.0489	25.2643	27.5511	27.0639	25.4888	25.3205	2	3	3	2	6	5	4	4	7	7	7	35.2	35.2	35.2	14.899	0	45.307	1037700000	29	tr|F9X0S6|F9X0S6_ZYMTI	tr|F9X0S6|F9X0S6_ZYMTI	tr|F9X0S6|F9X0S6_ZYMTI Uncharacterized protein OS=Zymoseptoria tritici (strain CBS 115943 / IPO323) OX=336722 GN=MYCGRDRAFT_102922 PE=3 SV=1
22.4998	21.8642	21.7419	21.558	22.8558	22.8872	22.3516	22.3024	22.8738	22.2839	21.8909	21.8764	21.6722	21.7818	22.2414	21.9574	2	1	0	1	0	0	1	1	3	3	3	10.9	10.9	10.9	46.298	0	6.6751	42216000	6	tr|F9X0S7|F9X0S7_ZYMTI	tr|F9X0S7|F9X0S7_ZYMTI	tr|F9X0S7|F9X0S7_ZYMTI Uncharacterized protein OS=Zymoseptoria tritici (strain CBS 115943 / IPO323) OX=336722 GN=MYCGRDRAFT_107722 PE=4 SV=1
20.6672	NaN	21.8009	21.3283	23.872	23.1582	NaN	20.7231	NaN	NaN	NaN	NaN	22.4563	NaN	NaN	NaN	0	0	0	0	1	0	0	0	2	2	2	4.9	4.9	4.9	60.66	0.0013908	3.4451	34397000	1	tr|F9X0T8|F9X0T8_ZYMTI	tr|F9X0T8|F9X0T8_ZYMTI	tr|F9X0T8|F9X0T8_ZYMTI Uncharacterized protein OS=Zymoseptoria tritici (strain CBS 115943 / IPO323) OX=336722 GN=MYCGRDRAFT_98870 PE=4 SV=1
24.117	21.3958	22.4751	23.0447	24.3678	24.1539	23.4158	22.8631	23.9524	NaN	22.874	23.2343	23.0908	23.2436	23.151	23.0854	2	0	0	0	0	0	0	0	2	2	2	14.2	14.2	14.2	21.509	0	5.9533	94570000	2	tr|F9X0U0|F9X0U0_ZYMTI	tr|F9X0U0|F9X0U0_ZYMTI	tr|F9X0U0|F9X0U0_ZYMTI Uncharacterized protein OS=Zymoseptoria tritici (strain CBS 115943 / IPO323) OX=336722 GN=MYCGRDRAFT_67458 PE=4 SV=1
NaN	NaN	NaN	NaN	22.0494	21.7579	20.0971	NaN	NaN	NaN	NaN	NaN	NaN	NaN	20.1229	NaN	0	0	0	0	1	0	0	0	1	1	1	1.8	1.8	1.8	81.798	0	4.4468	9008500	1	tr|F9X0U2|F9X0U2_ZYMTI	tr|F9X0U2|F9X0U2_ZYMTI	tr|F9X0U2|F9X0U2_ZYMTI Uncharacterized protein (Fragment) OS=Zymoseptoria tritici (strain CBS 115943 / IPO323) OX=336722 GN=MYCGRDRAFT_10934 PE=4 SV=1
24.262	23.5547	25.5213	25.1814	27.8136	27.4176	24.8715	25.0669	24.6441	24.609	25.5013	25.0792	26.2987	26.3655	25.1967	25.1299	1	1	2	3	10	11	4	2	11	11	11	38.1	38.1	38.1	40.271	0	65.147	599660000	34	tr|F9X0U3|F9X0U3_ZYMTI	tr|F9X0U3|F9X0U3_ZYMTI	tr|F9X0U3|F9X0U3_ZYMTI Uncharacterized protein OS=Zymoseptoria tritici (strain CBS 115943 / IPO323) OX=336722 GN=MYCGRDRAFT_107086 PE=4 SV=1
26.6263	25.3873	26.8232	26.4809	27.5124	27.9596	26.4449	26.289	27.1401	26.1985	26.4977	26.7791	26.0945	26.506	26.5406	26.2584	2	2	2	2	3	4	2	4	4	4	4	20.8	20.8	20.8	19.59	0	16.384	985690000	21	tr|F9X0U6|F9X0U6_ZYMTI	tr|F9X0U6|F9X0U6_ZYMTI	tr|F9X0U6|F9X0U6_ZYMTI Mitochondrial pyruvate carrier OS=Zymoseptoria tritici (strain CBS 115943 / IPO323) OX=336722 GN=MYCGRDRAFT_52717 PE=3 SV=1
24.412	24.3996	24.6072	24.257	25.7318	25.2662	25.0399	24.6395	24.8988	24.6931	24.7356	24.2468	24.393	24.3631	24.8009	24.8129	3	1	3	5	4	3	3	2	7	7	7	44.5	44.5	44.5	25.713	0	36.297	246770000	24	tr|F9X0U8|F9X0U8_ZYMTI	tr|F9X0U8|F9X0U8_ZYMTI	tr|F9X0U8|F9X0U8_ZYMTI Uncharacterized protein OS=Zymoseptoria tritici (strain CBS 115943 / IPO323) OX=336722 GN=MYCGRDRAFT_65778 PE=4 SV=1
26.1989	26.104	27.511	27.3586	29.0989	28.5439	25.3079	26.9957	27.457	27.5795	27.1976	27.0305	26.6508	26.3415	27.1477	27.2175	5	6	4	4	6	5	4	7	9	9	9	41.2	41.2	41.2	30.2	0	50.898	1654200000	41	tr|F9X0U9|F9X0U9_ZYMTI	tr|F9X0U9|F9X0U9_ZYMTI	tr|F9X0U9|F9X0U9_ZYMTI Uncharacterized protein OS=Zymoseptoria tritici (strain CBS 115943 / IPO323) OX=336722 GN=MYCGRDRAFT_102294 PE=4 SV=1
22.5865	21.2089	NaN	21.52	24.1674	24.1936	NaN	22.0317	NaN	NaN	NaN	NaN	NaN	NaN	NaN	22.1233	0	0	0	0	1	1	0	0	1	1	1	11	11	11	13.277	0	5.1031	54045000	2	tr|F9X0V1|F9X0V1_ZYMTI	tr|F9X0V1|F9X0V1_ZYMTI	tr|F9X0V1|F9X0V1_ZYMTI Uncharacterized protein OS=Zymoseptoria tritici (strain CBS 115943 / IPO323) OX=336722 GN=MYCGRDRAFT_107091 PE=4 SV=1
26.9875	26.796	27.0986	27.0212	27.9389	27.3311	26.7987	26.6148	26.9991	27.42	27.1095	27.1144	26.6818	26.4047	26.7948	26.5842	5	7	8	8	8	7	7	6	7	7	7	22.9	22.9	22.9	44.865	0	77.834	1175200000	56	tr|F9X0V3|F9X0V3_ZYMTI	tr|F9X0V3|F9X0V3_ZYMTI	tr|F9X0V3|F9X0V3_ZYMTI Putative Exo-beta-1,3-glucanase OS=Zymoseptoria tritici (strain CBS 115943 / IPO323) OX=336722 GN=EXG8 PE=4 SV=1
21.1528	21.3889	23.2821	22.7797	25.4626	25.2496	21.6007	22.1014	22.5451	22.001	22.5039	22.3339	24.1462	24.3924	22.0395	22.0089	0	0	1	0	4	5	0	0	5	5	5	20.2	20.2	20.2	45.544	0	18.518	116290000	10	tr|F9X0V5|F9X0V5_ZYMTI	tr|F9X0V5|F9X0V5_ZYMTI	tr|F9X0V5|F9X0V5_ZYMTI Uncharacterized protein OS=Zymoseptoria tritici (strain CBS 115943 / IPO323) OX=336722 GN=MYCGRDRAFT_65793 PE=4 SV=1
20.0117	20.0208	20.3538	20.6059	23.138	22.3015	20.0739	20.4979	NaN	NaN	NaN	NaN	NaN	NaN	NaN	20.5896	1	0	1	0	1	1	1	1	1	1	1	3.1	3.1	3.1	117.15	0.0004787	3.8564	22041000	6	tr|F9X0V6|F9X0V6_ZYMTI	tr|F9X0V6|F9X0V6_ZYMTI	tr|F9X0V6|F9X0V6_ZYMTI Uncharacterized protein OS=Zymoseptoria tritici (strain CBS 115943 / IPO323) OX=336722 GN=MYCGRDRAFT_32716 PE=4 SV=1
25.836	25.2975	25.9633	25.6792	26.9854	25.9718	26.001	25.6688	26.0941	26.123	25.6855	25.7065	25.5875	25.0089	25.7118	25.9315	6	4	7	7	7	7	7	6	11	11	11	48.9	48.9	48.9	37.777	0	45.176	539470000	51	tr|F9X0V7|F9X0V7_ZYMTI	tr|F9X0V7|F9X0V7_ZYMTI	tr|F9X0V7|F9X0V7_ZYMTI Uncharacterized protein OS=Zymoseptoria tritici (strain CBS 115943 / IPO323) OX=336722 GN=MYCGRDRAFT_65799 PE=4 SV=1
NaN	NaN	NaN	NaN	22.8117	22.8344	20.2779	NaN	NaN	NaN	NaN	NaN	NaN	NaN	20.3036	NaN	0	0	0	0	1	1	0	0	1	1	1	9.2	9.2	9.2	33.466	0	4.6917	16113000	2	tr|F9X0V8|F9X0V8_ZYMTI	tr|F9X0V8|F9X0V8_ZYMTI	tr|F9X0V8|F9X0V8_ZYMTI Uncharacterized protein OS=Zymoseptoria tritici (strain CBS 115943 / IPO323) OX=336722 GN=MYCGRDRAFT_98404 PE=4 SV=1
21.7445	22.4771	22.8499	23.0443	23.6658	23.8178	23.3051	22.4923	NaN	22.9247	NaN	NaN	NaN	23.2833	23.1033	NaN	0	0	0	0	1	3	1	0	4	4	4	12.8	12.8	12.8	58.474	0	20.826	69921000	5	tr|F9X0V9|F9X0V9_ZYMTI	tr|F9X0V9|F9X0V9_ZYMTI	tr|F9X0V9|F9X0V9_ZYMTI Uncharacterized protein OS=Zymoseptoria tritici (strain CBS 115943 / IPO323) OX=336722 GN=MYCGRDRAFT_89224 PE=4 SV=1
NaN	NaN	NaN	20.9351	25.6926	24.9972	NaN	20.7155	NaN	NaN	NaN	NaN	24.2891	24.0358	NaN	NaN	0	0	0	0	2	2	0	0	2	2	2	17.5	17.5	17.5	6.9162	0	13.669	91445000	4	tr|F9X0X0|F9X0X0_ZYMTI	tr|F9X0X0|F9X0X0_ZYMTI	tr|F9X0X0|F9X0X0_ZYMTI 40S ribosomal protein S30 OS=Zymoseptoria tritici (strain CBS 115943 / IPO323) OX=336722 GN=MYCGRDRAFT_78410 PE=3 SV=1
25.1199	24.0698	25.9888	25.8661	28.5753	28.1954	25.6085	25.3222	25.4728	25.3172	26.1198	26.0877	26.6952	27.1449	25.8599	25.651	3	1	5	6	10	10	5	6	10	10	10	37.5	37.5	37.5	35.73	0	270.65	982250000	46	tr|F9X0X2|F9X0X2_ZYMTI	tr|F9X0X2|F9X0X2_ZYMTI	tr|F9X0X2|F9X0X2_ZYMTI Serine/threonine-protein phosphatase OS=Zymoseptoria tritici (strain CBS 115943 / IPO323) OX=336722 GN=pp1 PE=3 SV=1
23.7166	23.2302	23.0765	23.3437	23.6454	23.221	22.491	23.1503	NaN	NaN	NaN	NaN	NaN	NaN	NaN	23.2418	1	0	0	0	0	0	0	1	2	2	2	9.8	9.8	9.8	34.439	0	7.6994	81218000	2	tr|F9X0X4|F9X0X4_ZYMTI	tr|F9X0X4|F9X0X4_ZYMTI	tr|F9X0X4|F9X0X4_ZYMTI Uncharacterized protein OS=Zymoseptoria tritici (strain CBS 115943 / IPO323) OX=336722 GN=MYCGRDRAFT_65829 PE=4 SV=1
24.0618	23.1562	24.2301	24.4759	25.6977	25.3022	24.2627	24.151	24.3801	24.2646	24.1874	24.4269	NaN	NaN	23.8327	24.174	1	0	0	0	1	1	2	1	5	5	5	9.3	9.3	9.3	84.119	0	8.581	204420000	6	tr|F9X0Y1|F9X0Y1_ZYMTI	tr|F9X0Y1|F9X0Y1_ZYMTI	tr|F9X0Y1|F9X0Y1_ZYMTI Uncharacterized protein OS=Zymoseptoria tritici (strain CBS 115943 / IPO323) OX=336722 GN=MYCGRDRAFT_107106 PE=4 SV=1
28.2338	27.7327	28.3167	28.233	29.7911	28.9982	28.2512	28.2507	28.2604	28.3647	28.3517	28.382	28.2117	28.1552	28.3278	28.2709	12	17	12	17	19	20	18	20	25	25	25	54.6	54.6	54.6	61.459	0	222.74	3292600000	135	tr|F9X0Y2|F9X0Y2_ZYMTI	tr|F9X0Y2|F9X0Y2_ZYMTI	tr|F9X0Y2|F9X0Y2_ZYMTI Uncharacterized protein OS=Zymoseptoria tritici (strain CBS 115943 / IPO323) OX=336722 GN=MYCGRDRAFT_102306 PE=4 SV=1
25.385	24.9783	25.6643	25.5447	27.2962	26.4446	25.5463	25.6618	25.9084	25.5689	25.6842	25.6014	25.6856	25.5143	25.5341	25.5437	3	4	6	6	8	7	6	5	14	14	14	34.1	34.1	34.1	65.664	0	82.909	537230000	45	tr|F9X0Y4|F9X0Y4_ZYMTI	tr|F9X0Y4|F9X0Y4_ZYMTI	tr|F9X0Y4|F9X0Y4_ZYMTI Uncharacterized protein OS=Zymoseptoria tritici (strain CBS 115943 / IPO323) OX=336722 GN=MYCGRDRAFT_65843 PE=3 SV=1
19.6478	19.898	19.6911	20.4268	21.1019	20.5098	20.3026	19.8995	NaN	NaN	NaN	NaN	NaN	NaN	NaN	19.9911	0	1	0	0	0	0	0	1	1	1	1	14.8	14.8	14.8	14.176	0	11.68	10069000	2	tr|F9X0Y5|F9X0Y5_ZYMTI	tr|F9X0Y5|F9X0Y5_ZYMTI	tr|F9X0Y5|F9X0Y5_ZYMTI Uncharacterized protein OS=Zymoseptoria tritici (strain CBS 115943 / IPO323) OX=336722 GN=MYCGRDRAFT_32913 PE=4 SV=1
27.1078	27.3801	28.3219	27.9222	30.3872	29.6183	28.5741	28.2415	26.9425	28.0397	28.367	28.1043	28.9212	28.673	28.5828	28.3263	5	6	11	12	13	14	10	9	12	12	12	30.4	30.4	30.4	55.421	0	300.08	3854600000	80	tr|F9X0Y8|F9X0Y8_ZYMTI	tr|F9X0Y8|F9X0Y8_ZYMTI	tr|F9X0Y8|F9X0Y8_ZYMTI ERG9, squalene synthase OS=Zymoseptoria tritici (strain CBS 115943 / IPO323) OX=336722 GN=ERG9 PE=4 SV=1
23.867	24.2716	26.1439	25.5904	27.007	26.0676	25.9523	25.6429	24.6227	24.8402	25.7151	25.762	26.1665	25.671	25.7307	24.8993	1	2	3	3	4	4	4	2	6	6	6	22.9	22.9	22.9	44.764	0	28.383	482750000	23	tr|F9X0Z1|F9X0Z1_ZYMTI	tr|F9X0Z1|F9X0Z1_ZYMTI	tr|F9X0Z1|F9X0Z1_ZYMTI Uncharacterized protein OS=Zymoseptoria tritici (strain CBS 115943 / IPO323) OX=336722 GN=MYCGRDRAFT_98417 PE=4 SV=1
23.4594	23.3439	23.9984	23.187	26.1413	24.4167	24.1477	22.436	23.8609	24.1169	23.8049	23.6976	23.603	23.8495	24.1058	23.4869	4	3	2	1	4	1	2	1	8	8	8	11.3	11.3	11.3	121.7	0	36.304	169160000	18	tr|F9X0Z2|F9X0Z2_ZYMTI	tr|F9X0Z2|F9X0Z2_ZYMTI	tr|F9X0Z2|F9X0Z2_ZYMTI Putative ABC transporter OS=Zymoseptoria tritici (strain CBS 115943 / IPO323) OX=336722 GN=MYCGRDRAFT_65859 PE=4 SV=1
24.037	23.4723	24.5614	24.2442	26.4344	25.8809	23.7176	24.1476	24.2583	24.0255	24.5447	24.4528	25.0671	24.6958	23.7823	24.2634	1	2	3	4	6	6	4	7	6	6	6	24.7	24.7	24.7	46.749	0	32.19	258340000	33	tr|F9X0Z4|F9X0Z4_ZYMTI	tr|F9X0Z4|F9X0Z4_ZYMTI	tr|F9X0Z4|F9X0Z4_ZYMTI Serine/threonine-protein phosphatase 2A activator OS=Zymoseptoria tritici (strain CBS 115943 / IPO323) OX=336722 GN=MYCGRDRAFT_65863 PE=3 SV=1
26.2626	25.3131	25.2314	25.5213	27.4751	27.0207	26.1166	25.7625	26.1095	26.1895	25.6121	25.7144	25.947	25.9871	25.9411	25.8671	7	5	4	5	10	7	6	4	10	10	10	40.6	40.6	40.6	26.386	0	98.877	662150000	48	tr|F9X0Z8|F9X0Z8_ZYMTI	tr|F9X0Z8|F9X0Z8_ZYMTI	tr|F9X0Z8|F9X0Z8_ZYMTI Uncharacterized protein OS=Zymoseptoria tritici (strain CBS 115943 / IPO323) OX=336722 GN=MYCGRDRAFT_102469 PE=4 SV=1
25.984	24.8855	25.0166	24.3414	25.9487	25.5185	24.7523	24.4756	25.4689	25.3219	25.1837	25.0141	24.6738	24.4459	25.0799	24.7609	4	4	4	4	5	5	4	4	10	10	10	40.2	40.2	40.2	34.779	0	43.614	316980000	34	tr|F9X100|F9X100_ZYMTI	tr|F9X100|F9X100_ZYMTI	tr|F9X100|F9X100_ZYMTI Uncharacterized protein OS=Zymoseptoria tritici (strain CBS 115943 / IPO323) OX=336722 GN=MYCGRDRAFT_102471 PE=4 SV=1
25.4946	25.3115	26.671	26.3755	27.056	27.9731	26.6241	27.0122	26.6235	26.4129	26.4661	26.2723	25.92	26.552	26.8517	26.6088	4	4	8	5	5	10	7	8	11	11	11	13.6	13.6	13.6	85.172	0	116	924620000	51	tr|F9X108|F9X108_ZYMTI	tr|F9X108|F9X108_ZYMTI	tr|F9X108|F9X108_ZYMTI Uncharacterized protein OS=Zymoseptoria tritici (strain CBS 115943 / IPO323) OX=336722 GN=MYCGRDRAFT_98525 PE=4 SV=1
19.7114	19.4482	20.2062	19.6557	22.3366	21.6803	20.1319	20.3763	NaN	NaN	NaN	NaN	NaN	NaN	NaN	20.4679	1	0	0	0	0	1	0	0	1	1	1	3.2	3.2	3.2	28.781	0.0090634	2.5991	14777000	2	tr|F9X117|F9X117_ZYMTI	tr|F9X117|F9X117_ZYMTI	tr|F9X117|F9X117_ZYMTI Uncharacterized protein OS=Zymoseptoria tritici (strain CBS 115943 / IPO323) OX=336722 GN=MYCGRDRAFT_66245 PE=4 SV=1
20.0961	20.7195	23.0368	21.9646	24.7312	25.2125	22.2438	22.7571	NaN	22.03	22.8063	22.6336	23.7604	23.8148	22.5734	22.4114	0	0	2	1	3	5	0	1	6	6	6	12.2	12.2	12.2	94.605	0	35.528	94328000	12	tr|F9X118|F9X118_ZYMTI	tr|F9X118|F9X118_ZYMTI	tr|F9X118|F9X118_ZYMTI Uncharacterized protein OS=Zymoseptoria tritici (strain CBS 115943 / IPO323) OX=336722 GN=MYCGRDRAFT_66246 PE=4 SV=1
21.6072	20.5716	21.8608	20.386	22.3453	24.2455	20.4496	21.1654	21.9443	21.7514	22.0326	NaN	NaN	22.6782	NaN	21.7828	0	0	0	0	2	3	0	0	3	3	3	14.2	14.2	14.2	45.691	0	21.092	38934000	5	tr|F9X121|F9X121_ZYMTI	tr|F9X121|F9X121_ZYMTI	tr|F9X121|F9X121_ZYMTI Uncharacterized protein OS=Zymoseptoria tritici (strain CBS 115943 / IPO323) OX=336722 GN=MYCGRDRAFT_66253 PE=4 SV=1
20.1181	NaN	20.7295	21.9819	24.4245	23.4974	21.792	21.6641	NaN	NaN	NaN	NaN	NaN	22.5507	NaN	NaN	0	0	1	1	1	1	0	0	4	4	4	6.5	6.5	6.5	145.01	0	14.086	48332000	4	tr|F9X125|F9X125_ZYMTI	tr|F9X125|F9X125_ZYMTI	tr|F9X125|F9X125_ZYMTI Uncharacterized protein OS=Zymoseptoria tritici (strain CBS 115943 / IPO323) OX=336722 GN=MYCGRDRAFT_98537 PE=4 SV=1
25.2752	24.5225	27.1188	25.6866	28.5126	28.275	26.2236	26.0277	25.7493	25.5474	26.4413	26.1852	27.1504	27.2619	26.3158	26.2198	3	5	10	7	12	11	6	9	12	12	12	32.7	32.7	32.7	57.025	0	66.325	1119000000	63	tr|F9X127|F9X127_ZYMTI	tr|F9X127|F9X127_ZYMTI	tr|F9X127|F9X127_ZYMTI Putative P450 monooxygenase OS=Zymoseptoria tritici (strain CBS 115943 / IPO323) OX=336722 GN=CYP-69 PE=3 SV=1
21.3384	20.1785	20.1722	20.2721	21.7854	21.7783	20.1563	20.0629	NaN	NaN	NaN	NaN	NaN	NaN	NaN	20.1544	0	1	1	0	1	0	1	1	1	1	1	6.8	6.8	6.8	24.407	0	6.3057	15761000	5	tr|F9X136|F9X136_ZYMTI	tr|F9X136|F9X136_ZYMTI	tr|F9X136|F9X136_ZYMTI Uncharacterized protein OS=Zymoseptoria tritici (strain CBS 115943 / IPO323) OX=336722 GN=MYCGRDRAFT_89478 PE=4 SV=1
23.8236	24.2539	27.8403	27.6957	28.3795	27.8184	27.5633	27.4865	25.1104	26.1422	27.7833	27.6162	26.6433	26.8206	27.5371	27.6548	1	1	10	13	10	8	13	15	18	18	18	35.8	35.8	35.8	60.785	0	133.63	1464800000	71	tr|F9X140|F9X140_ZYMTI	tr|F9X140|F9X140_ZYMTI	tr|F9X140|F9X140_ZYMTI Putative P450 monooxygenase OS=Zymoseptoria tritici (strain CBS 115943 / IPO323) OX=336722 GN=CYP-53 PE=3 SV=1
22.0628	21.3988	21.5484	21.5769	23.0597	23.0672	21.3447	21.4366	NaN	NaN	NaN	NaN	NaN	NaN	NaN	21.5282	0	0	0	0	1	0	0	0	1	1	1	29.3	29.3	29.3	10.737	0	10.522	36374000	1	tr|F9X143|F9X143_ZYMTI	tr|F9X143|F9X143_ZYMTI	tr|F9X143|F9X143_ZYMTI MICOS complex subunit MIC10 OS=Zymoseptoria tritici (strain CBS 115943 / IPO323) OX=336722 GN=MYCGRDRAFT_33213 PE=3 SV=1
24.7452	24.0074	24.203	24.1369	24.8011	24.867	23.9558	23.464	24.4057	24.3815	24.096	24.2554	23.5527	23.9146	24.2913	24.1474	5	2	3	3	2	2	1	3	7	7	7	10.3	10.3	10.3	91.912	0	20.431	170420000	21	tr|F9X152|F9X152_ZYMTI	tr|F9X152|F9X152_ZYMTI	tr|F9X152|F9X152_ZYMTI Uncharacterized protein OS=Zymoseptoria tritici (strain CBS 115943 / IPO323) OX=336722 GN=MYCGRDRAFT_107400 PE=4 SV=1
22.3003	21.2392	22.7533	22.0536	24.0356	22.9722	21.4302	21.8084	NaN	NaN	NaN	NaN	NaN	NaN	NaN	21.9	0	0	0	1	1	1	1	0	1	1	1	10.9	10.9	10.9	10.673	0.0013941	3.4817	50987000	4	tr|F9X155|F9X155_ZYMTI	tr|F9X155|F9X155_ZYMTI	tr|F9X155|F9X155_ZYMTI Uncharacterized protein OS=Zymoseptoria tritici (strain CBS 115943 / IPO323) OX=336722 GN=MYCGRDRAFT_102649 PE=4 SV=1
28.243	27.5166	28.3371	28.1076	30.0572	29.6978	28.3491	28.222	28.4083	28.3089	28.3654	28.2708	28.4617	28.6531	28.2446	28.2787	26	20	23	26	32	29	27	19	38	38	38	42.7	42.7	42.7	123.01	0	323.31	3781000000	202	tr|F9X156|F9X156_ZYMTI	tr|F9X156|F9X156_ZYMTI	tr|F9X156|F9X156_ZYMTI Eukaryotic translation initiation factor 3 subunit A OS=Zymoseptoria tritici (strain CBS 115943 / IPO323) OX=336722 GN=TIF32 PE=3 SV=1
27.2606	26.2358	27.2516	27.0195	29.4661	28.9808	27.2293	26.813	27.4238	27.1303	27.1644	27.2343	27.848	28.0168	27.2483	26.8572	8	6	9	9	14	12	8	8	11	11	11	55	55	55	21.396	0	127.88	2082300000	74	tr|F9X159|F9X159_ZYMTI	tr|F9X159|F9X159_ZYMTI	tr|F9X159|F9X159_ZYMTI Uncharacterized protein OS=Zymoseptoria tritici (strain CBS 115943 / IPO323) OX=336722 GN=MYCGRDRAFT_78786 PE=3 SV=1
23.0147	18.8546	25.966	24.5159	25.8248	25.1092	24.2337	24.9866	NaN	NaN	24.9	24.5103	24.6751	NaN	NaN	NaN	1	0	1	1	2	0	0	0	3	3	3	4.1	4.1	4.1	150.05	0	5.5325	247090000	5	tr|F9X163|F9X163_ZYMTI	tr|F9X163|F9X163_ZYMTI	tr|F9X163|F9X163_ZYMTI Uncharacterized protein OS=Zymoseptoria tritici (strain CBS 115943 / IPO323) OX=336722 GN=MYCGRDRAFT_98644 PE=4 SV=1
22.0408	22.4507	24.0003	23.1742	26.131	24.8611	23.1179	21.9884	22.9654	23.4742	23.348	23.7935	23.9646	23.8292	23.4661	23.1524	0	1	3	3	6	4	1	2	10	10	10	41.2	41.2	41.2	44.539	0	29.331	153520000	20	tr|F9X167|F9X167_ZYMTI	tr|F9X167|F9X167_ZYMTI	tr|F9X167|F9X167_ZYMTI Uncharacterized protein OS=Zymoseptoria tritici (strain CBS 115943 / IPO323) OX=336722 GN=MYCGRDRAFT_53585 PE=4 SV=1
20.0059	18.5502	20.3844	19.6529	21.6329	20.0451	18.6858	19.7916	NaN	NaN	20.3637	NaN	20.2215	NaN	NaN	NaN	0	0	1	0	1	0	0	0	2	2	2	6.4	6.4	6.4	18.2	0.0049617	2.9962	9292800	2	tr|F9X169|F9X169_ZYMTI	tr|F9X169|F9X169_ZYMTI	tr|F9X169|F9X169_ZYMTI AP complex subunit sigma OS=Zymoseptoria tritici (strain CBS 115943 / IPO323) OX=336722 GN=MYCGRDRAFT_107412 PE=3 SV=1
21.3	19.9198	22.3293	20.737	22.3361	22.0765	21.2648	20.0655	NaN	NaN	NaN	NaN	NaN	NaN	21.2905	NaN	0	0	1	1	2	0	0	0	2	2	2	7.6	7.6	7.6	62.447	0	10.4	23925000	4	tr|F9X171|F9X171_ZYMTI	tr|F9X171|F9X171_ZYMTI	tr|F9X171|F9X171_ZYMTI D-3-phosphoglycerate dehydrogenase OS=Zymoseptoria tritici (strain CBS 115943 / IPO323) OX=336722 GN=MYCGRDRAFT_66656 PE=3 SV=1
25.7243	24.8554	25.3807	24.8627	26.7756	26.2626	25.2897	24.9296	24.8729	25.3669	25.2565	25.3265	25.5734	25.6589	25.3307	25.1817	2	8	7	6	4	7	3	4	16	16	16	11.4	11.4	11.4	200.68	0	75.746	428340000	41	tr|F9X173|F9X173_ZYMTI	tr|F9X173|F9X173_ZYMTI	tr|F9X173|F9X173_ZYMTI Uncharacterized protein OS=Zymoseptoria tritici (strain CBS 115943 / IPO323) OX=336722 GN=MYCGRDRAFT_83965 PE=4 SV=1
23.7374	24.7209	25.4178	25.3901	27.5587	26.3242	26.3213	25.9483	24.86	25.2136	25.567	25.3123	25.9967	25.0868	26.3799	26.0787	3	1	2	0	3	3	3	1	10	10	10	32.7	32.7	32.7	53.224	0	48.984	560760000	16	tr|F9X174|F9X174_ZYMTI	tr|F9X174|F9X174_ZYMTI	tr|F9X174|F9X174_ZYMTI Uncharacterized protein OS=Zymoseptoria tritici (strain CBS 115943 / IPO323) OX=336722 GN=MYCGRDRAFT_66658 PE=4 SV=1
24.6934	23.1447	24.1142	24.5963	25.8501	25.3044	24.8942	24.6919	24.655	24.4918	24.5773	24.7405	23.8692	24.1975	24.7552	24.6469	2	4	4	4	2	3	8	3	8	8	8	12.6	12.6	12.6	74.612	0	23.315	240140000	30	tr|F9X183|F9X183_ZYMTI	tr|F9X183|F9X183_ZYMTI	tr|F9X183|F9X183_ZYMTI Uncharacterized protein OS=Zymoseptoria tritici (strain CBS 115943 / IPO323) OX=336722 GN=MYCGRDRAFT_107419 PE=4 SV=1
NaN	NaN	17.8906	17.6645	18.3637	18.6771	17.4581	17.6055	NaN	NaN	NaN	NaN	NaN	NaN	NaN	17.6971	0	0	0	0	1	0	0	0	1	1	1	1.3	1.3	1.3	105.48	0.001396	3.4991	1586700	1	tr|F9X187|F9X187_ZYMTI	tr|F9X187|F9X187_ZYMTI	tr|F9X187|F9X187_ZYMTI Uncharacterized protein OS=Zymoseptoria tritici (strain CBS 115943 / IPO323) OX=336722 GN=MYCGRDRAFT_66670 PE=4 SV=1
24.2406	23.7752	23.6333	24.0852	24.946	24.7713	24.278	24.1009	NaN	NaN	NaN	NaN	23.5493	NaN	24.2924	NaN	1	1	1	1	1	1	1	1	3	3	3	23.2	23.2	23.2	22.208	0	26.03	164280000	8	tr|F9X193|F9X193_ZYMTI	tr|F9X193|F9X193_ZYMTI	tr|F9X193|F9X193_ZYMTI Phosphatidyl-N-methylethanolamine N-methyltransferase OS=Zymoseptoria tritici (strain CBS 115943 / IPO323) OX=336722 GN=MYCGRDRAFT_66684 PE=3 SV=1
22.1922	22.3933	21.7091	21.8226	23.2238	NaN	21.6881	22.5283	22.7408	22.7018	22.0408	22.0674	21.7685	NaN	21.6645	22.2148	1	3	3	0	2	0	0	3	5	5	5	9.1	9.1	9.1	81.938	0	12.331	36662000	12	tr|F9X198|F9X198_ZYMTI	tr|F9X198|F9X198_ZYMTI	tr|F9X198|F9X198_ZYMTI Uncharacterized protein OS=Zymoseptoria tritici (strain CBS 115943 / IPO323) OX=336722 GN=MYCGRDRAFT_31414 PE=4 SV=1
NaN	NaN	19.1306	18.7832	19.2396	19.0667	NaN	19.3581	NaN	NaN	NaN	NaN	NaN	NaN	NaN	19.4497	0	0	1	0	1	0	0	0	1	1	1	9	9	9	13.862	0.0053262	2.8637	2865200	2	tr|F9X199|F9X199_ZYMTI	tr|F9X199|F9X199_ZYMTI	tr|F9X199|F9X199_ZYMTI Uncharacterized protein OS=Zymoseptoria tritici (strain CBS 115943 / IPO323) OX=336722 GN=MYCGRDRAFT_98659 PE=3 SV=1
28.278	27.3083	27.5846	27.1783	28.148	27.8611	27.3069	27.2445	28.1043	27.7357	27.5313	27.2721	26.8077	26.9601	27.5867	27.6218	12	13	8	10	10	8	11	10	15	15	15	48.2	48.2	48.2	39.181	0	117.6	1711100000	82	tr|F9X1A5|F9X1A5_ZYMTI	tr|F9X1A5|F9X1A5_ZYMTI	tr|F9X1A5|F9X1A5_ZYMTI Uncharacterized protein OS=Zymoseptoria tritici (strain CBS 115943 / IPO323) OX=336722 GN=MYCGRDRAFT_31715 PE=4 SV=1
26.6846	25.5298	26.9764	26.6934	28.7837	27.9459	26.5754	26.7229	26.6767	26.5136	26.9045	26.7221	27.4189	26.9428	26.7924	26.5181	6	4	8	6	11	12	5	5	17	17	17	32.8	32.8	32.8	74.803	0	225.34	1328300000	57	tr|F9X1A8|F9X1A8_ZYMTI	tr|F9X1A8|F9X1A8_ZYMTI	tr|F9X1A8|F9X1A8_ZYMTI Serine/threonine-protein kinase OS=Zymoseptoria tritici (strain CBS 115943 / IPO323) OX=336722 GN=MgCBK1 PE=4 SV=1
23.1202	22.8044	22.4933	22.6383	23.204	22.7515	22.8183	22.651	NaN	NaN	NaN	NaN	NaN	NaN	22.8441	NaN	0	1	1	0	0	0	0	0	4	4	4	7.1	7.1	7.1	65.834	0	8.5023	59581000	2	tr|F9X1B0|F9X1B0_ZYMTI	tr|F9X1B0|F9X1B0_ZYMTI	tr|F9X1B0|F9X1B0_ZYMTI Uncharacterized protein OS=Zymoseptoria tritici (strain CBS 115943 / IPO323) OX=336722 GN=MYCGRDRAFT_66934 PE=3 SV=1
20.9746	20.9722	21.6426	21.3851	23.5512	23.366	21.6124	21.1898	NaN	NaN	NaN	NaN	22.1354	NaN	NaN	NaN	1	0	0	0	2	1	0	1	2	2	2	2.9	2.9	2.9	149.44	0.008658	2.6243	38832000	5	tr|F9X1C5|F9X1C5_ZYMTI	tr|F9X1C5|F9X1C5_ZYMTI	tr|F9X1C5|F9X1C5_ZYMTI Uncharacterized protein OS=Zymoseptoria tritici (strain CBS 115943 / IPO323) OX=336722 GN=MYCGRDRAFT_53902 PE=4 SV=1
NaN	NaN	20.3404	19.3087	21.7268	20.6412	19.4191	20.0096	NaN	NaN	NaN	NaN	NaN	NaN	NaN	20.1012	0	0	1	0	1	1	1	1	1	1	1	2.6	2.6	2.6	76.569	0.00047596	3.7608	8839800	5	tr|F9X1C7|F9X1C7_ZYMTI	tr|F9X1C7|F9X1C7_ZYMTI	tr|F9X1C7|F9X1C7_ZYMTI Uncharacterized protein OS=Zymoseptoria tritici (strain CBS 115943 / IPO323) OX=336722 GN=MYCGRDRAFT_33779 PE=4 SV=1
21.1166	24.5751	25.4366	25.2749	26.6195	25.8217	25.964	24.9077	23.1574	25.1994	25.2154	25.1437	25.2741	24.9259	25.9971	25.1324	1	1	1	2	1	2	3	1	4	4	4	12.2	12.2	12.2	44.116	0	72.762	372610000	12	tr|F9X1D8|F9X1D8_ZYMTI	tr|F9X1D8|F9X1D8_ZYMTI	tr|F9X1D8|F9X1D8_ZYMTI Uncharacterized protein OS=Zymoseptoria tritici (strain CBS 115943 / IPO323) OX=336722 GN=MYCGRDRAFT_32139 PE=3 SV=1
20.7411	20.2529	21.6317	NaN	23.6808	22.8858	NaN	20.7056	NaN	NaN	NaN	NaN	NaN	NaN	NaN	20.7972	1	0	0	0	1	0	0	0	1	1	1	1.2	1.2	1.2	138.85	0	13.383	29159000	2	tr|F9X1E5|F9X1E5_ZYMTI	tr|F9X1E5|F9X1E5_ZYMTI	tr|F9X1E5|F9X1E5_ZYMTI Uncharacterized protein (Fragment) OS=Zymoseptoria tritici (strain CBS 115943 / IPO323) OX=336722 GN=MYCGRDRAFT_20072 PE=4 SV=1
28.6209	27.61	28.3434	28.3101	29.8618	29.1451	28.8849	28.6546	28.6025	28.4824	28.5284	28.6078	28.8874	28.2443	28.2755	28.3541	11	10	13	15	16	12	14	12	19	19	19	49.2	49.2	49.2	43.632	0	161.27	3778700000	103	tr|F9X1E6|F9X1E6_ZYMTI	tr|F9X1E6|F9X1E6_ZYMTI	tr|F9X1E6|F9X1E6_ZYMTI Obg-like ATPase 1 OS=Zymoseptoria tritici (strain CBS 115943 / IPO323) OX=336722 GN=MYCGRDRAFT_67005 PE=3 SV=1
24.7756	23.6251	25.7011	24.7426	27.3926	26.648	24.5657	24.3144	25.0216	24.7531	25.3462	24.9679	25.4076	25.7138	24.7422	24.72	2	1	5	3	9	6	2	3	15	15	15	24.1	24.1	24.1	82.366	0	71.46	451340000	31	tr|F9X1E7|F9X1E7_ZYMTI	tr|F9X1E7|F9X1E7_ZYMTI	tr|F9X1E7|F9X1E7_ZYMTI ABC transporter domain-containing protein OS=Zymoseptoria tritici (strain CBS 115943 / IPO323) OX=336722 GN=MYCGRDRAFT_67008 PE=4 SV=1
27.5571	27.1901	27.5696	27.4466	28.5736	28.0657	27.7151	27.5697	27.9256	27.8134	27.4525	27.6184	27.1276	26.949	27.6676	27.5336	14	11	12	14	9	11	14	13	17	17	17	32	32	32	52.025	0	117.45	1832700000	98	tr|F9X1E9|F9X1E9_ZYMTI	tr|F9X1E9|F9X1E9_ZYMTI	tr|F9X1E9|F9X1E9_ZYMTI Adenosylhomocysteinase OS=Zymoseptoria tritici (strain CBS 115943 / IPO323) OX=336722 GN=MYCGRDRAFT_107551 PE=3 SV=1
22.6293	22.4375	22.7049	22.2132	24.7925	24.5228	20.9135	22.9194	22.6917	23.2144	22.8728	22.6311	23.2371	23.4041	NaN	22.8447	1	1	0	0	3	3	2	2	2	2	2	18.6	18.6	18.6	18.862	0	21.275	86939000	12	tr|F9X1F7|F9X1F7_ZYMTI	tr|F9X1F7|F9X1F7_ZYMTI	tr|F9X1F7|F9X1F7_ZYMTI Uncharacterized protein OS=Zymoseptoria tritici (strain CBS 115943 / IPO323) OX=336722 GN=MYCGRDRAFT_102797 PE=4 SV=1
27.1697	26.7553	27.4271	27.2809	29.3314	28.1294	27.6267	27.6235	27.3404	27.3904	27.3806	27.4019	27.6828	27.6705	27.6527	27.4452	14	14	13	14	18	17	16	17	28	28	28	52.5	52.5	52.5	87.481	0	189.68	1990900000	123	tr|F9X1G0|F9X1G0_ZYMTI	tr|F9X1G0|F9X1G0_ZYMTI	tr|F9X1G0|F9X1G0_ZYMTI Uncharacterized protein OS=Zymoseptoria tritici (strain CBS 115943 / IPO323) OX=336722 GN=MYCGRDRAFT_107730 PE=3 SV=1
21.475	20.4537	22.6146	21.9456	24.4568	23.1818	22.0106	22.0323	NaN	NaN	NaN	NaN	23.041	NaN	NaN	NaN	0	0	1	1	2	1	0	0	3	3	3	4	4	4	92.451	0	10.367	55869000	5	tr|F9X1I1|F9X1I1_ZYMTI	tr|F9X1I1|F9X1I1_ZYMTI	tr|F9X1I1|F9X1I1_ZYMTI tRNA ligase OS=Zymoseptoria tritici (strain CBS 115943 / IPO323) OX=336722 GN=MYCGRDRAFT_67486 PE=3 SV=1
28.3279	27.2728	27.6705	27.8895	29.4339	29.0184	27.5411	27.438	28.4479	27.7447	27.5929	27.9331	27.9319	28.125	27.6493	27.5028	5	5	11	11	12	14	11	6	15	15	14	77	77	77	20.993	0	204.41	2607500000	75	tr|F9X1I2|F9X1I2_ZYMTI	tr|F9X1I2|F9X1I2_ZYMTI	tr|F9X1I2|F9X1I2_ZYMTI Uncharacterized protein OS=Zymoseptoria tritici (strain CBS 115943 / IPO323) OX=336722 GN=MYCGRDRAFT_102943 PE=3 SV=1
28.6034	28.2015	27.9289	28.333	29.9632	29.3227	28.582	28.575	28.5385	28.7941	28.017	28.4519	28.6777	28.1386	28.5621	28.7705	12	13	10	12	14	11	11	14	15	15	15	51.2	51.2	51.2	24.035	0	186.1	3830000000	97	tr|F9X1I5|F9X1I5_ZYMTI	tr|F9X1I5|F9X1I5_ZYMTI	tr|F9X1I5|F9X1I5_ZYMTI Ribosomal protein OS=Zymoseptoria tritici (strain CBS 115943 / IPO323) OX=336722 GN=MYCGRDRAFT_98880 PE=3 SV=1
21.8994	17.8548	21.8454	22.3119	23.8446	23.6306	21.7534	20.4305	22.0152	NaN	21.5645	22.6382	22.1758	22.6013	22.0761	NaN	0	1	3	1	3	1	0	0	5	5	5	7.5	7.5	7.5	104.53	0	15.57	46123000	9	tr|F9X1I8|F9X1I8_ZYMTI	tr|F9X1I8|F9X1I8_ZYMTI	tr|F9X1I8|F9X1I8_ZYMTI Non-specific serine/threonine protein kinase OS=Zymoseptoria tritici (strain CBS 115943 / IPO323) OX=336722 GN=MYCGRDRAFT_33593 PE=4 SV=1
NaN	20.7313	21.0828	20.2253	22.3032	22.7942	20.4459	20.3841	NaN	NaN	NaN	NaN	NaN	NaN	NaN	20.4757	0	0	0	1	1	1	1	0	1	1	1	3.2	3.2	3.2	41.803	0.0013787	3.2919	20433000	4	tr|F9X1I9|F9X1I9_ZYMTI	tr|F9X1I9|F9X1I9_ZYMTI	tr|F9X1I9|F9X1I9_ZYMTI Uncharacterized protein OS=Zymoseptoria tritici (strain CBS 115943 / IPO323) OX=336722 GN=MYCGRDRAFT_67501 PE=4 SV=1
29.0269	29.1689	30.0237	29.5513	31.7586	31.2642	30.2748	29.6088	29.2284	29.8261	29.9618	29.9394	30.3323	30.3727	29.7682	29.691	20	20	23	26	31	29	21	21	18	18	18	48	48	48	49.892	0	323.31	11359000000	191	tr|F9X1J1|F9X1J1_ZYMTI;CON__ENSEMBL:ENSBTAP00000025008	tr|F9X1J1|F9X1J1_ZYMTI	tr|F9X1J1|F9X1J1_ZYMTI Tubulin beta chain OS=Zymoseptoria tritici (strain CBS 115943 / IPO323) OX=336722 GN=MYCGRDRAFT_102950 PE=3 SV=1
24.7951	23.5028	23.6025	22.6845	23.0147	22.4396	22.4743	23.4131	24.005	23.928	23.5997	23.5171	NaN	23.0571	23.271	23.4973	4	4	4	1	0	1	2	2	7	7	7	21.3	21.3	21.3	52.224	0	19.98	91635000	18	tr|F9X1J2|F9X1J2_ZYMTI	tr|F9X1J2|F9X1J2_ZYMTI	tr|F9X1J2|F9X1J2_ZYMTI Uncharacterized protein OS=Zymoseptoria tritici (strain CBS 115943 / IPO323) OX=336722 GN=MYCGRDRAFT_67509 PE=4 SV=1
NaN	19.5892	20.0629	NaN	20.7208	21.6199	NaN	NaN	NaN	NaN	NaN	NaN	NaN	20.6731	NaN	NaN	0	0	1	0	1	0	0	0	1	1	1	5.7	5.7	5.7	47.632	0.0031876	3.1187	6835100	2	tr|F9X1J3|F9X1J3_ZYMTI	tr|F9X1J3|F9X1J3_ZYMTI	tr|F9X1J3|F9X1J3_ZYMTI Uncharacterized protein OS=Zymoseptoria tritici (strain CBS 115943 / IPO323) OX=336722 GN=MYCGRDRAFT_98885 PE=4 SV=1
26.9901	26.274	27.4268	27.1308	29.7707	29.0975	27.5292	27.5786	27.7117	27.5623	27.4975	27.557	27.4212	27.828	27.8664	27.4514	8	5	6	6	18	16	7	11	18	18	18	34.1	34.1	34.1	59.98	0	113.02	2426300000	77	tr|F9X1J4|F9X1J4_ZYMTI	tr|F9X1J4|F9X1J4_ZYMTI	tr|F9X1J4|F9X1J4_ZYMTI Putative P450 monooxygenase OS=Zymoseptoria tritici (strain CBS 115943 / IPO323) OX=336722 GN=CYP-22 PE=4 SV=1
21.5091	21.8688	22.3141	20.7795	21.4409	21.8077	21.0046	21.0481	NaN	NaN	NaN	NaN	NaN	NaN	NaN	21.1396	1	1	0	0	0	1	1	0	1	1	1	11.2	11.2	11.2	16.352	0.0090674	2.6045	24618000	4	tr|F9X1K2|F9X1K2_ZYMTI	tr|F9X1K2|F9X1K2_ZYMTI	tr|F9X1K2|F9X1K2_ZYMTI V-type proton ATPase proteolipid subunit OS=Zymoseptoria tritici (strain CBS 115943 / IPO323) OX=336722 GN=MYCGRDRAFT_54447 PE=3 SV=1
23.8702	21.9245	24.2628	23.9025	26.4837	25.6575	22.8377	23.0076	24.2432	NaN	24.3433	24.1818	24.6257	24.7312	NaN	23.2989	2	1	4	4	2	3	1	1	6	6	6	16.4	16.4	16.4	40.764	0	33.572	217820000	18	tr|F9X1K3|F9X1K3_ZYMTI	tr|F9X1K3|F9X1K3_ZYMTI	tr|F9X1K3|F9X1K3_ZYMTI S-(hydroxymethyl)glutathione dehydrogenase OS=Zymoseptoria tritici (strain CBS 115943 / IPO323) OX=336722 GN=MYCGRDRAFT_54449 PE=3 SV=1
NaN	NaN	22.091	21.6608	22.5854	22.793	NaN	NaN	NaN	NaN	NaN	NaN	NaN	21.8462	NaN	NaN	0	0	1	0	0	1	0	0	1	1	1	3.8	3.8	3.8	48.409	0.0094909	2.5927	21343000	2	tr|F9X1K7|F9X1K7_ZYMTI	tr|F9X1K7|F9X1K7_ZYMTI	tr|F9X1K7|F9X1K7_ZYMTI Uncharacterized protein OS=Zymoseptoria tritici (strain CBS 115943 / IPO323) OX=336722 GN=MYCGRDRAFT_33894 PE=4 SV=1
24.5482	23.719	24.2119	24.298	25.9655	25.3292	24.2893	24.1338	24.5993	24.4578	24.2998	24.3631	24.3877	24.2102	24.4102	24.2797	2	2	2	2	3	4	3	3	5	5	5	23.9	23.9	23.9	39.026	0	31.373	224980000	21	tr|F9X1L0|F9X1L0_ZYMTI	tr|F9X1L0|F9X1L0_ZYMTI	tr|F9X1L0|F9X1L0_ZYMTI Uncharacterized protein OS=Zymoseptoria tritici (strain CBS 115943 / IPO323) OX=336722 GN=MYCGRDRAFT_67531 PE=4 SV=1
29.4363	28.7637	28.8991	28.8158	30.1799	28.8476	28.6557	28.9387	29.4021	29.3045	28.9605	29.1257	28.6256	27.952	28.6525	29.0441	22	19	19	21	21	14	16	18	27	27	27	62.2	62.2	62.2	44.824	0	182.55	4792200000	150	tr|F9X1L7|F9X1L7_ZYMTI	tr|F9X1L7|F9X1L7_ZYMTI	tr|F9X1L7|F9X1L7_ZYMTI Phosphoglycerate kinase OS=Zymoseptoria tritici (strain CBS 115943 / IPO323) OX=336722 GN=PGK1 PE=3 SV=1
25.6127	24.2577	24.5017	24.8741	25.3218	25.4704	24.4867	23.8614	24.6012	24.35	24.4503	24.2502	25.4197	25.4649	24.425	NaN	0	1	0	1	3	2	0	0	5	5	5	10.2	10.2	10.2	87.168	0	20.778	253050000	7	tr|F9X1L8|F9X1L8_ZYMTI	tr|F9X1L8|F9X1L8_ZYMTI	tr|F9X1L8|F9X1L8_ZYMTI Uncharacterized protein OS=Zymoseptoria tritici (strain CBS 115943 / IPO323) OX=336722 GN=MYCGRDRAFT_67622 PE=4 SV=1
21.2273	22.1165	23.0033	21.5199	25.2377	24.5359	22.1989	21.3942	21.3612	22.3986	22.4506	22.334	23.0191	24.0372	22.4198	22.4665	0	0	2	1	3	3	2	2	5	5	5	15.3	15.3	15.3	67.034	0	18.387	89877000	13	tr|F9X1M6|F9X1M6_ZYMTI	tr|F9X1M6|F9X1M6_ZYMTI	tr|F9X1M6|F9X1M6_ZYMTI K+-channel ERG-like protein OS=Zymoseptoria tritici (strain CBS 115943 / IPO323) OX=336722 GN=MYCGRDRAFT_54556 PE=4 SV=1
23.3938	22.7014	23.4448	23.47	25.6188	24.1687	23.2478	22.9812	23.5695	23.5963	23.6095	23.8404	23.1906	23.3711	23.177	23.3724	0	2	2	1	3	3	1	1	4	4	4	4.8	4.8	4.8	140.43	0	18.615	129500000	13	tr|F9X1M7|F9X1M7_ZYMTI	tr|F9X1M7|F9X1M7_ZYMTI	tr|F9X1M7|F9X1M7_ZYMTI Uncharacterized protein OS=Zymoseptoria tritici (strain CBS 115943 / IPO323) OX=336722 GN=MYCGRDRAFT_107789 PE=4 SV=1
27.5163	27.0093	27.9303	27.9041	29.711	29.1618	27.8761	27.6386	27.524	27.6346	28.0378	28.0268	28.2446	28.1063	27.9016	27.8114	9	21	22	18	25	25	24	17	35	35	35	47.9	47.9	47.9	97.033	0	316.13	2768700000	161	tr|F9X1N2|F9X1N2_ZYMTI	tr|F9X1N2|F9X1N2_ZYMTI	tr|F9X1N2|F9X1N2_ZYMTI Uncharacterized protein OS=Zymoseptoria tritici (strain CBS 115943 / IPO323) OX=336722 GN=MYCGRDRAFT_67635 PE=4 SV=1
21.0823	20.9018	22.7514	23.4108	25.5399	23.1423	21.8456	22.0316	21.8516	22.0491	22.5073	23.0023	24.103	22.4178	22.2812	22.2107	1	1	1	2	4	3	1	1	3	3	3	8.9	8.9	8.9	55.964	0	29.308	88490000	14	tr|F9X1N5|F9X1N5_ZYMTI	tr|F9X1N5|F9X1N5_ZYMTI	tr|F9X1N5|F9X1N5_ZYMTI Uncharacterized protein OS=Zymoseptoria tritici (strain CBS 115943 / IPO323) OX=336722 GN=MYCGRDRAFT_98925 PE=4 SV=1
21.8219	21.4895	23.4986	22.2977	25.1723	25.0252	22.8222	23.1466	NaN	22.977	22.927	22.7765	23.6606	24.0036	22.9455	23.2108	1	0	0	0	2	3	1	0	6	6	6	21.9	21.9	21.9	42.129	0	18.573	112320000	7	tr|F9X1N6|F9X1N6_ZYMTI	tr|F9X1N6|F9X1N6_ZYMTI	tr|F9X1N6|F9X1N6_ZYMTI Uncharacterized protein OS=Zymoseptoria tritici (strain CBS 115943 / IPO323) OX=336722 GN=MYCGRDRAFT_67645 PE=4 SV=1
22.5728	21.8639	22.4681	22.3839	23.9734	23.7259	22.5883	22.3435	22.178	22.3937	22.294	22.4193	22.9206	23.1354	22.5551	22.2642	1	1	1	1	3	2	1	0	3	3	3	4.6	4.6	4.6	85.987	0	15.37	63303000	10	tr|F9X1Q4|F9X1Q4_ZYMTI	tr|F9X1Q4|F9X1Q4_ZYMTI	tr|F9X1Q4|F9X1Q4_ZYMTI Uncharacterized protein OS=Zymoseptoria tritici (strain CBS 115943 / IPO323) OX=336722 GN=MYCGRDRAFT_107795 PE=4 SV=1
19.8796	NaN	20.3804	NaN	NaN	20.7952	20.5232	NaN	NaN	NaN	NaN	NaN	NaN	NaN	20.549	NaN	0	0	0	0	0	2	0	0	1	1	1	4.8	4.8	4.8	29.226	0.0013928	3.4704	5656100	2	tr|F9X1Q8|F9X1Q8_ZYMTI	tr|F9X1Q8|F9X1Q8_ZYMTI	tr|F9X1Q8|F9X1Q8_ZYMTI Uncharacterized protein OS=Zymoseptoria tritici (strain CBS 115943 / IPO323) OX=336722 GN=MYCGRDRAFT_98928 PE=4 SV=1
21.3047	NaN	22.6644	21.3814	22.1193	21.0153	23.8194	21.3513	NaN	NaN	NaN	NaN	NaN	NaN	23.8452	NaN	0	0	0	0	0	0	0	0	3	3	3	7.8	7.8	7.8	37.902	0	4.6755	36124000	0	tr|F9X1Q9|F9X1Q9_ZYMTI	tr|F9X1Q9|F9X1Q9_ZYMTI	tr|F9X1Q9|F9X1Q9_ZYMTI Uncharacterized protein OS=Zymoseptoria tritici (strain CBS 115943 / IPO323) OX=336722 GN=MYCGRDRAFT_67666 PE=4 SV=1
24.753	24.3288	24.4213	23.8252	26.1781	25.3196	24.5149	24.169	24.69	24.7297	24.0696	23.8458	25.1894	25.0684	24.0429	23.9029	2	2	1	0	5	4	1	1	8	8	8	16.4	16.4	16.4	71.621	0	45.289	247320000	16	tr|F9X1R1|F9X1R1_ZYMTI	tr|F9X1R1|F9X1R1_ZYMTI	tr|F9X1R1|F9X1R1_ZYMTI Uncharacterized protein OS=Zymoseptoria tritici (strain CBS 115943 / IPO323) OX=336722 GN=MYCGRDRAFT_107800 PE=4 SV=1
22.1574	21.8205	22.8527	22.6245	24.8936	24.5705	22.5235	22.2486	NaN	22.558	22.9207	22.9319	23.3361	23.3418	22.7659	NaN	0	0	0	0	2	3	1	1	3	3	3	10	10	10	44.199	0	10.823	89518000	7	tr|F9X1R9|F9X1R9_ZYMTI	tr|F9X1R9|F9X1R9_ZYMTI	tr|F9X1R9|F9X1R9_ZYMTI Uncharacterized protein OS=Zymoseptoria tritici (strain CBS 115943 / IPO323) OX=336722 GN=MYCGRDRAFT_35430 PE=4 SV=1
26.3756	25.8975	27.3935	27.1531	29.2829	28.8269	27.3759	26.7188	26.7081	26.5983	27.344	27.2097	27.8466	27.7889	27.3564	26.9275	5	5	8	9	10	9	7	6	11	11	11	19.6	19.6	19.6	60.394	0	119.09	1889100000	59	tr|F9X1S2|F9X1S2_ZYMTI	tr|F9X1S2|F9X1S2_ZYMTI	tr|F9X1S2|F9X1S2_ZYMTI Importin subunit alpha OS=Zymoseptoria tritici (strain CBS 115943 / IPO323) OX=336722 GN=MYCGRDRAFT_68879 PE=3 SV=1
24.3378	20.6179	21.2698	21.2228	22.0468	20.7764	21.6206	22.0392	NaN	NaN	NaN	NaN	NaN	NaN	NaN	22.1307	1	1	0	0	0	1	0	0	2	2	2	6.6	6.6	6.6	29.996	0	4.9653	41451000	3	tr|F9X1S6|F9X1S6_ZYMTI	tr|F9X1S6|F9X1S6_ZYMTI	tr|F9X1S6|F9X1S6_ZYMTI 3-hydroxyisobutyryl-CoA hydrolase, mitochondrial (Fragment) OS=Zymoseptoria tritici (strain CBS 115943 / IPO323) OX=336722 GN=MYCGRDRAFT_103402 PE=3 SV=1
28.0172	27.1443	27.9462	27.8088	29.9784	29.2898	27.7509	27.7969	27.7812	27.8291	27.9717	28.0376	28.5654	28.3001	27.8377	27.9245	7	8	9	11	11	12	9	6	14	14	14	35.5	35.5	35.5	48.996	0	171.88	3086900000	73	tr|F9X1S7|F9X1S7_ZYMTI	tr|F9X1S7|F9X1S7_ZYMTI	tr|F9X1S7|F9X1S7_ZYMTI Elongation factor Tu OS=Zymoseptoria tritici (strain CBS 115943 / IPO323) OX=336722 GN=MYCGRDRAFT_68887 PE=3 SV=1
21.8201	21.5003	22.6096	22.508	23.782	23.277	22.2682	22.0697	21.8381	22.1596	22.4364	22.6285	22.0046	22.5729	22.2917	22.399	0	2	1	1	1	1	1	2	3	3	3	3.5	3.5	3.5	100.26	0	5.6963	53075000	9	tr|F9X1S8|F9X1S8_ZYMTI	tr|F9X1S8|F9X1S8_ZYMTI	tr|F9X1S8|F9X1S8_ZYMTI Phospholipase OS=Zymoseptoria tritici (strain CBS 115943 / IPO323) OX=336722 GN=MYCGRDRAFT_35527 PE=3 SV=1
24.2661	23.9407	23.8567	24.1732	25.4418	24.6937	24.4735	24.5897	24.8372	24.0898	24.3418	24.1227	24.0792	23.9653	24.1148	24.4566	1	1	2	1	2	3	1	2	4	4	4	11	11	11	41.766	0	25.319	191640000	13	tr|F9X1T0|F9X1T0_ZYMTI	tr|F9X1T0|F9X1T0_ZYMTI	tr|F9X1T0|F9X1T0_ZYMTI G-protein beta subunit OS=Zymoseptoria tritici (strain CBS 115943 / IPO323) OX=336722 GN=MgGpb1 PE=4 SV=1
26.9801	25.7331	27.108	27.0074	28.9302	28.5553	27.2001	27.2099	NaN	NaN	NaN	NaN	NaN	NaN	NaN	27.3015	0	1	1	0	0	1	0	0	1	1	1	14.3	14.3	14.3	6.6056	0	4.0995	1683100000	3	tr|F9X1T1|F9X1T1_ZYMTI	tr|F9X1T1|F9X1T1_ZYMTI	tr|F9X1T1|F9X1T1_ZYMTI Uncharacterized protein OS=Zymoseptoria tritici (strain CBS 115943 / IPO323) OX=336722 GN=MYCGRDRAFT_103406 PE=4 SV=1
26.3788	25.5516	26.5306	26.432	28.1761	27.8893	26.6264	26.2949	26.5918	26.3042	26.516	26.6414	26.6443	26.6881	26.6902	26.4043	9	9	14	14	16	17	13	13	27	27	27	27.2	27.2	27.2	143.32	0	147.64	1061700000	105	tr|F9X1T5|F9X1T5_ZYMTI	tr|F9X1T5|F9X1T5_ZYMTI	tr|F9X1T5|F9X1T5_ZYMTI Uncharacterized protein OS=Zymoseptoria tritici (strain CBS 115943 / IPO323) OX=336722 GN=MYCGRDRAFT_68900 PE=4 SV=1
22.9245	22.1007	23.5917	23.421	26.2252	25.4639	22.7974	23.1799	22.6994	23.0776	23.7255	23.0499	24.9398	24.5915	22.7657	22.9238	1	1	2	1	2	3	1	1	3	3	3	12.2	12.2	12.2	32.053	0	11.054	177850000	12	tr|F9X1U1|F9X1U1_ZYMTI	tr|F9X1U1|F9X1U1_ZYMTI	tr|F9X1U1|F9X1U1_ZYMTI Uncharacterized protein (Fragment) OS=Zymoseptoria tritici (strain CBS 115943 / IPO323) OX=336722 GN=MYCGRDRAFT_55813 PE=4 SV=1
23.5529	23.0374	23.0507	23.2506	23.9974	23.8706	23.3055	23.5477	23.4992	23.7288	NaN	23.5589	22.683	22.6086	23.3425	23.5816	1	2	1	1	2	2	2	2	3	3	3	12.3	12.3	12.3	53.778	0	35.5	94298000	13	tr|F9X1U2|F9X1U2_ZYMTI	tr|F9X1U2|F9X1U2_ZYMTI	tr|F9X1U2|F9X1U2_ZYMTI Uncharacterized protein OS=Zymoseptoria tritici (strain CBS 115943 / IPO323) OX=336722 GN=MYCGRDRAFT_99268 PE=4 SV=1
23.8614	22.7377	22.6036	22.9816	22.9286	22.7514	22.7912	22.7486	NaN	NaN	NaN	NaN	NaN	NaN	NaN	22.8402	1	1	1	1	0	0	1	1	2	2	2	11.8	11.8	11.8	23.504	0	8.9881	66239000	6	tr|F9X1U7|F9X1U7_ZYMTI	tr|F9X1U7|F9X1U7_ZYMTI	tr|F9X1U7|F9X1U7_ZYMTI Uncharacterized protein OS=Zymoseptoria tritici (strain CBS 115943 / IPO323) OX=336722 GN=MYCGRDRAFT_55823 PE=4 SV=1
22.059	21.7105	21.636	21.11	22.6733	21.7769	21.4934	21.5695	22.2362	22.3946	21.7976	21.108	20.9467	20.9183	21.3017	21.5697	2	1	2	1	1	0	1	0	2	2	2	3.5	3.5	3.5	61.691	0.0014012	3.5264	29670000	8	tr|F9X1V5|F9X1V5_ZYMTI	tr|F9X1V5|F9X1V5_ZYMTI	tr|F9X1V5|F9X1V5_ZYMTI Uncharacterized protein OS=Zymoseptoria tritici (strain CBS 115943 / IPO323) OX=336722 GN=MYCGRDRAFT_108265 PE=4 SV=1
24.2523	23.3781	25.0687	25.6288	25.183	26.526	25.6072	24.7877	NaN	24.3494	24.8428	25.6168	NaN	25.6002	25.7278	24.9119	2	1	2	1	0	1	1	2	3	3	3	15.7	15.7	15.7	35.121	0	16.781	332760000	10	tr|F9X1V6|F9X1V6_ZYMTI	tr|F9X1V6|F9X1V6_ZYMTI	tr|F9X1V6|F9X1V6_ZYMTI Uncharacterized protein OS=Zymoseptoria tritici (strain CBS 115943 / IPO323) OX=336722 GN=MYCGRDRAFT_68931 PE=3 SV=1
20.9909	21.3117	20.4654	20.5687	23.6685	22.5876	NaN	20.5855	NaN	NaN	NaN	NaN	NaN	21.6408	NaN	NaN	0	0	0	0	1	0	0	0	2	2	2	3.9	3.9	3.9	74.249	0	4.3508	28899000	1	tr|F9X1W6|F9X1W6_ZYMTI	tr|F9X1W6|F9X1W6_ZYMTI	tr|F9X1W6|F9X1W6_ZYMTI Uncharacterized protein OS=Zymoseptoria tritici (strain CBS 115943 / IPO323) OX=336722 GN=MYCGRDRAFT_108272 PE=4 SV=1
23.0261	22.3064	23.4546	23.068	25.0999	24.8512	23.1823	22.996	23.0001	22.8817	NaN	23.0612	23.6527	24.2876	22.9766	22.7884	0	1	0	0	1	2	1	0	1	1	1	4.2	4.2	4.2	63.285	0	6.4022	118130000	5	tr|F9X1W9|F9X1W9_ZYMTI	tr|F9X1W9|F9X1W9_ZYMTI	tr|F9X1W9|F9X1W9_ZYMTI Uncharacterized protein OS=Zymoseptoria tritici (strain CBS 115943 / IPO323) OX=336722 GN=MYCGRDRAFT_67691 PE=3 SV=1
23.4694	22.4204	22.2969	23.055	22.9759	24.2009	23.6107	23.3731	23.3995	23.184	NaN	23.2418	NaN	23.2904	23.4658	23.5346	1	1	1	1	1	1	1	2	2	2	2	6.8	6.8	6.8	79.406	0	21.778	82300000	9	tr|F9X1Y1|F9X1Y1_ZYMTI	tr|F9X1Y1|F9X1Y1_ZYMTI	tr|F9X1Y1|F9X1Y1_ZYMTI Putative FRE ferric reductase-like transmembrane component OS=Zymoseptoria tritici (strain CBS 115943 / IPO323) OX=336722 GN=MYCGRDRAFT_67705 PE=4 SV=1
25.8892	25.2102	25.0472	25.0817	26.5932	26.5254	25.3285	25.3529	25.4375	25.6109	25.4929	25.557	25.3277	25.2652	25.4048	25.6277	6	5	3	5	5	6	4	4	8	8	8	39.6	39.6	39.6	36.426	0	52.795	453970000	38	tr|F9X1Z4|F9X1Z4_ZYMTI	tr|F9X1Z4|F9X1Z4_ZYMTI	tr|F9X1Z4|F9X1Z4_ZYMTI Cytochrome c heme lyase OS=Zymoseptoria tritici (strain CBS 115943 / IPO323) OX=336722 GN=MYCGRDRAFT_35508 PE=3 SV=1
29.5648	28.6043	29.1281	29.0881	29.4753	28.8836	29.2456	28.9525	29.5981	29.2791	29.1167	29.0625	27.9656	28.1458	29.2128	29.0974	31	29	24	25	16	20	26	20	36	36	36	70.1	70.1	70.1	55.467	0	323.31	4757200000	191	tr|F9X1Z9|F9X1Z9_ZYMTI	tr|F9X1Z9|F9X1Z9_ZYMTI	tr|F9X1Z9|F9X1Z9_ZYMTI Uncharacterized protein OS=Zymoseptoria tritici (strain CBS 115943 / IPO323) OX=336722 GN=MYCGRDRAFT_107817 PE=4 SV=1
NaN	NaN	19.3388	19.4486	21.9893	21.5003	19.5435	NaN	NaN	NaN	NaN	NaN	NaN	NaN	19.5692	NaN	0	0	0	0	1	0	0	0	1	1	1	3.5	3.5	3.5	49.721	0	9.0311	9272500	1	tr|F9X201|F9X201_ZYMTI	tr|F9X201|F9X201_ZYMTI	tr|F9X201|F9X201_ZYMTI Uncharacterized protein OS=Zymoseptoria tritici (strain CBS 115943 / IPO323) OX=336722 GN=MYCGRDRAFT_107818 PE=4 SV=1
25.3676	24.2888	24.9808	25.0268	26.9793	26.4248	25.4394	24.498	25.5581	24.9723	24.9278	25.3201	25.1845	25.2603	25.2478	25.1336	5	3	2	2	6	6	5	2	10	10	10	34.1	34.1	34.1	44.9	0	42.461	422660000	31	tr|F9X202|F9X202_ZYMTI	tr|F9X202|F9X202_ZYMTI	tr|F9X202|F9X202_ZYMTI Uncharacterized protein OS=Zymoseptoria tritici (strain CBS 115943 / IPO323) OX=336722 GN=MYCGRDRAFT_67718 PE=3 SV=1
25.6341	25.432	26.6979	26.2619	28.1453	27.7969	26.1431	25.8214	26.2092	26.182	26.5956	26.305	26.2786	26.6357	26.3529	26.1476	8	10	17	17	13	15	10	9	27	27	27	17.9	17.9	17.9	257.63	0	137.59	950120000	99	tr|F9X203|F9X203_ZYMTI	tr|F9X203|F9X203_ZYMTI	tr|F9X203|F9X203_ZYMTI Uncharacterized protein OS=Zymoseptoria tritici (strain CBS 115943 / IPO323) OX=336722 GN=MYCGRDRAFT_90353 PE=4 SV=1
21.2629	20.7413	20.9446	20.8549	24.8244	24.7075	23.3693	23.192	NaN	NaN	NaN	NaN	NaN	NaN	NaN	23.2836	0	0	0	0	1	1	1	1	2	2	2	15.9	15.9	15.9	19.284	0	18.738	85707000	4	tr|F9X205|F9X205_ZYMTI	tr|F9X205|F9X205_ZYMTI	tr|F9X205|F9X205_ZYMTI Signal peptidase complex catalytic subunit SEC11 OS=Zymoseptoria tritici (strain CBS 115943 / IPO323) OX=336722 GN=MYCGRDRAFT_67720 PE=3 SV=1
NaN	19.4782	20.5391	19.5527	22.4159	21.6853	20.6584	21.1097	NaN	NaN	NaN	NaN	NaN	NaN	NaN	21.2013	0	0	1	0	0	1	0	0	2	2	2	7.8	7.8	7.8	46.748	0	5.6807	15909000	2	tr|F9X212|F9X212_ZYMTI	tr|F9X212|F9X212_ZYMTI	tr|F9X212|F9X212_ZYMTI Putative O-methyltransferase OS=Zymoseptoria tritici (strain CBS 115943 / IPO323) OX=336722 GN=GliM PE=4 SV=1
25.7139	25.1798	26.3308	26.5419	28.6785	28.4191	26.6039	26.4872	26.6115	26.4023	26.6461	26.6561	26.8708	27.1615	26.4978	26.3634	6	6	11	12	13	15	10	7	19	19	19	68.8	68.8	68.8	52.96	0	137.24	1259800000	80	tr|F9X232|F9X232_ZYMTI	tr|F9X232|F9X232_ZYMTI	tr|F9X232|F9X232_ZYMTI Uncharacterized protein OS=Zymoseptoria tritici (strain CBS 115943 / IPO323) OX=336722 GN=MYCGRDRAFT_99007 PE=4 SV=1
23.2611	22.7601	23.8856	23.7768	24.0377	23.9707	23.4336	23.1867	NaN	22.7982	NaN	24.5869	22.691	22.8445	23.1132	22.8684	0	1	0	2	1	0	0	2	4	4	4	16.9	16.9	16.9	38.727	0	20.637	101570000	6	tr|F9X234|F9X234_ZYMTI	tr|F9X234|F9X234_ZYMTI	tr|F9X234|F9X234_ZYMTI Uncharacterized protein OS=Zymoseptoria tritici (strain CBS 115943 / IPO323) OX=336722 GN=MYCGRDRAFT_107908 PE=4 SV=1
21.2399	19.7981	22.0074	22.0286	23.4619	23.6982	19.4877	NaN	NaN	NaN	NaN	NaN	NaN	22.7514	NaN	NaN	0	0	0	1	0	0	0	0	2	2	2	22.8	22.8	22.8	13.585	0	4.4196	37782000	1	tr|F9X235|F9X235_ZYMTI	tr|F9X235|F9X235_ZYMTI	tr|F9X235|F9X235_ZYMTI Uncharacterized protein (Fragment) OS=Zymoseptoria tritici (strain CBS 115943 / IPO323) OX=336722 GN=MYCGRDRAFT_79263 PE=4 SV=1
23.6102	23.5633	24.2922	24.0285	24.8916	24.3914	24.2786	24.3351	23.7549	24.3084	24.0641	24.096	23.5127	23.4892	24.4205	24.314	2	3	2	1	2	1	2	5	6	6	6	11.6	11.6	11.6	111.5	0	39.538	157500000	18	tr|F9X236|F9X236_ZYMTI	tr|F9X236|F9X236_ZYMTI	tr|F9X236|F9X236_ZYMTI Uncharacterized protein OS=Zymoseptoria tritici (strain CBS 115943 / IPO323) OX=336722 GN=MYCGRDRAFT_107910 PE=4 SV=1
27.0563	26.5849	26.8811	26.9537	28.5801	28.7743	27.4782	26.7266	27.0092	27.0461	26.8515	27.1959	27.4027	27.7251	27.2867	27.1176	7	10	10	8	12	10	6	7	15	15	15	72.5	72.5	72.5	26.843	0	91.922	1652200000	70	tr|F9X237|F9X237_ZYMTI	tr|F9X237|F9X237_ZYMTI	tr|F9X237|F9X237_ZYMTI Mannose phospho-dolichol synthase OS=Zymoseptoria tritici (strain CBS 115943 / IPO323) OX=336722 GN=Mg68111 PE=4 SV=1
22.8626	21.8963	24.9259	21.939	26.7187	25.805	24.5741	24.447	NaN	NaN	24.8633	NaN	25.0026	25.3871	24.3979	24.4541	1	1	2	1	5	4	1	1	7	7	7	30.2	30.2	30.2	22.364	0	51.363	264330000	16	tr|F9X247|F9X247_ZYMTI	tr|F9X247|F9X247_ZYMTI	tr|F9X247|F9X247_ZYMTI Rho2 like protein OS=Zymoseptoria tritici (strain CBS 115943 / IPO323) OX=336722 GN=MgRho2 PE=4 SV=1
25.6372	26.189	26.9699	27.0374	29.7301	28.8961	27.0649	26.9572	26.4851	27.08	27.0644	27.0584	28.0988	27.8119	27.1098	27.0808	4	6	6	5	12	9	8	6	12	12	12	43.9	43.9	43.9	33.235	0	132.57	2058700000	56	tr|F9X263|F9X263_ZYMTI	tr|F9X263|F9X263_ZYMTI	tr|F9X263|F9X263_ZYMTI Uncharacterized protein OS=Zymoseptoria tritici (strain CBS 115943 / IPO323) OX=336722 GN=MYCGRDRAFT_54914 PE=3 SV=1
24.0629	22.6277	23.7042	23.9718	25.1069	24.6563	22.9354	23.6675	24.016	23.6015	23.6751	23.9423	23.4565	23.6968	NaN	23.964	2	1	1	1	3	1	0	1	4	4	4	21.8	21.8	21.8	30.486	0	16.777	138050000	10	tr|F9X264|F9X264_ZYMTI	tr|F9X264|F9X264_ZYMTI	tr|F9X264|F9X264_ZYMTI Uncharacterized protein (Fragment) OS=Zymoseptoria tritici (strain CBS 115943 / IPO323) OX=336722 GN=MYCGRDRAFT_103110 PE=4 SV=1
21.3458	21.8232	21.1403	22.7784	23.67	23.21	22.781	22.5908	NaN	NaN	NaN	22.7531	22.2722	22.3141	22.9895	22.6102	0	0	0	0	1	1	3	0	4	4	4	9.8	9.8	9.8	61.908	0	15.037	52455000	5	tr|F9X266|F9X266_ZYMTI	tr|F9X266|F9X266_ZYMTI	tr|F9X266|F9X266_ZYMTI Uncharacterized protein OS=Zymoseptoria tritici (strain CBS 115943 / IPO323) OX=336722 GN=MYCGRDRAFT_99020 PE=4 SV=1
NaN	18.2889	21.7448	21.3718	24.0574	24.1489	20.4142	NaN	NaN	NaN	NaN	NaN	NaN	23.2021	NaN	NaN	0	0	0	0	1	2	0	0	2	2	2	7.6	7.6	7.6	43.368	0	18.749	44004000	3	tr|F9X272|F9X272_ZYMTI	tr|F9X272|F9X272_ZYMTI	tr|F9X272|F9X272_ZYMTI Uncharacterized protein (Fragment) OS=Zymoseptoria tritici (strain CBS 115943 / IPO323) OX=336722 GN=MYCGRDRAFT_36575 PE=3 SV=1
21.3552	20.7	20.4521	20.5459	29.2759	28.8918	22.04	21.0739	NaN	18.9933	18.4048	18.5776	27.5968	28.198	19.4751	18.7112	0	0	0	0	13	13	0	0	15	15	15	24.1	24.1	24.1	98.543	0	146.96	1162000000	26	tr|F9X274|F9X274_ZYMTI	tr|F9X274|F9X274_ZYMTI	tr|F9X274|F9X274_ZYMTI Uncharacterized protein OS=Zymoseptoria tritici (strain CBS 115943 / IPO323) OX=336722 GN=MYCGRDRAFT_90544 PE=4 SV=1
26.1466	25.3215	26.5244	26.2853	29.0515	27.8886	25.8949	25.8969	26.4439	26.1114	26.4563	26.4055	27.1719	27.0242	26.3382	26.1601	5	8	8	8	15	10	7	9	15	15	15	46	46	46	58.128	0	119.11	1224300000	70	tr|F9X275|F9X275_ZYMTI	tr|F9X275|F9X275_ZYMTI	tr|F9X275|F9X275_ZYMTI Glutamate decarboxylase OS=Zymoseptoria tritici (strain CBS 115943 / IPO323) OX=336722 GN=MYCGRDRAFT_68234 PE=3 SV=1
26.0823	24.9352	25.3191	25.0988	26.4194	25.9139	25.2917	25.2836	25.85	25.5263	25.3736	25.4749	25.1524	25.0602	25.3007	25.2802	6	5	6	3	6	7	7	7	16	16	16	26.5	26.5	26.5	70.673	0	52.17	415810000	47	tr|F9X284|F9X284_ZYMTI	tr|F9X284|F9X284_ZYMTI	tr|F9X284|F9X284_ZYMTI Uncharacterized protein OS=Zymoseptoria tritici (strain CBS 115943 / IPO323) OX=336722 GN=MYCGRDRAFT_68243 PE=3 SV=1
21.6206	20.7027	20.7147	NaN	NaN	NaN	20.0729	20.5726	NaN	NaN	NaN	NaN	NaN	NaN	NaN	20.6641	0	1	1	0	0	0	1	1	1	1	1	3.9	3.9	3.9	27.778	0.0049572	2.9817	9314100	4	tr|F9X289|F9X289_ZYMTI	tr|F9X289|F9X289_ZYMTI	tr|F9X289|F9X289_ZYMTI Uncharacterized protein OS=Zymoseptoria tritici (strain CBS 115943 / IPO323) OX=336722 GN=MYCGRDRAFT_55177 PE=4 SV=1
24.6369	24.3733	24.0735	24.3903	25.3393	24.5465	24.4691	24.6393	25.01	24.7834	24.4022	24.4294	23.6428	23.9445	24.3439	24.4807	1	3	2	2	4	2	3	2	5	5	5	13.7	13.7	13.7	58.253	0	21.643	203770000	19	tr|F9X291|F9X291_ZYMTI	tr|F9X291|F9X291_ZYMTI	tr|F9X291|F9X291_ZYMTI Uncharacterized protein (Fragment) OS=Zymoseptoria tritici (strain CBS 115943 / IPO323) OX=336722 GN=MYCGRDRAFT_55182 PE=4 SV=1
22.9156	22.5092	23.2755	23.0856	24.7761	24.6381	22.8386	22.8628	22.953	23.2236	23.2106	23.1015	23.3287	23.6445	23.0464	22.9538	0	0	0	0	2	3	1	1	4	4	4	8.1	8.1	8.1	71.122	0	17.799	102910000	7	tr|F9X293|F9X293_ZYMTI	tr|F9X293|F9X293_ZYMTI	tr|F9X293|F9X293_ZYMTI Uncharacterized protein (Fragment) OS=Zymoseptoria tritici (strain CBS 115943 / IPO323) OX=336722 GN=MYCGRDRAFT_103215 PE=4 SV=1
24.9631	24.1054	25.0792	24.7554	26.2735	26.0495	24.7292	24.3751	25.1259	24.8567	24.89	24.8313	24.6556	25.1541	24.6451	24.6776	2	3	3	3	5	4	3	2	7	7	7	17	17	17	57.75	0	36.416	314660000	25	tr|F9X296|F9X296_ZYMTI	tr|F9X296|F9X296_ZYMTI	tr|F9X296|F9X296_ZYMTI Coatomer subunit delta OS=Zymoseptoria tritici (strain CBS 115943 / IPO323) OX=336722 GN=MYCGRDRAFT_68275 PE=3 SV=1
25.4973	25.0798	25.4962	25.5564	27.7125	27.2813	25.492	25.4625	25.6828	25.9268	25.5015	25.8379	25.9443	26.0269	25.5858	25.7075	2	5	4	6	8	7	4	4	11	11	11	42.7	42.7	42.7	38.76	0	119.05	655970000	40	tr|F9X2A6|F9X2A6_ZYMTI	tr|F9X2A6|F9X2A6_ZYMTI	tr|F9X2A6|F9X2A6_ZYMTI 3-isopropylmalate dehydrogenase OS=Zymoseptoria tritici (strain CBS 115943 / IPO323) OX=336722 GN=MYCGRDRAFT_103221 PE=3 SV=1
26.3456	26.2185	26.7044	26.7161	28.0227	27.0547	26.3844	26.7762	26.8629	26.7149	26.758	26.8417	26.3656	26.0657	26.4226	26.6607	8	4	5	8	8	5	6	7	13	13	13	44	44	44	41.107	0	68.603	997570000	51	tr|F9X2B2|F9X2B2_ZYMTI	tr|F9X2B2|F9X2B2_ZYMTI	tr|F9X2B2|F9X2B2_ZYMTI Uncharacterized protein OS=Zymoseptoria tritici (strain CBS 115943 / IPO323) OX=336722 GN=MYCGRDRAFT_99098 PE=4 SV=1
22.367	21.5424	22.6139	22.6704	24.4023	24.6127	23.2058	22.8085	23.0126	22.3906	22.7946	22.6777	22.5974	23.5006	23.062	22.971	2	1	0	0	0	2	1	1	5	5	5	2.5	2.5	2.5	195.84	0	10.708	86406000	7	tr|F9X2B4|F9X2B4_ZYMTI	tr|F9X2B4|F9X2B4_ZYMTI	tr|F9X2B4|F9X2B4_ZYMTI Uncharacterized protein OS=Zymoseptoria tritici (strain CBS 115943 / IPO323) OX=336722 GN=MYCGRDRAFT_68298 PE=4 SV=1
20.3055	19.603	20.1859	20.2911	22.229	21.8051	20.8506	20.6692	NaN	NaN	NaN	NaN	NaN	NaN	NaN	20.7608	0	1	0	1	1	1	1	1	1	1	1	6.2	6.2	6.2	40.059	0.0053619	2.9342	16707000	6	tr|F9X2C6|F9X2C6_ZYMTI	tr|F9X2C6|F9X2C6_ZYMTI	tr|F9X2C6|F9X2C6_ZYMTI Putative FTR1 iron permease OS=Zymoseptoria tritici (strain CBS 115943 / IPO323) OX=336722 GN=MYCGRDRAFT_68319 PE=4 SV=1
21.1631	20.6871	20.8734	20.2082	22.695	21.7798	21.0424	21.128	NaN	NaN	NaN	NaN	NaN	NaN	NaN	21.2196	0	0	0	0	1	0	0	0	1	1	1	4.6	4.6	4.6	42.694	0	6.1933	22011000	1	tr|F9X2C8|F9X2C8_ZYMTI	tr|F9X2C8|F9X2C8_ZYMTI	tr|F9X2C8|F9X2C8_ZYMTI Orotidine 5-phosphate decarboxylase OS=Zymoseptoria tritici (strain CBS 115943 / IPO323) OX=336722 GN=MYCGRDRAFT_68326 PE=3 SV=1
21.4649	20.8632	22.2254	22.4112	23.7914	23.2893	22.5807	22.378	NaN	NaN	22.3548	22.4388	22.5478	22.3296	22.6081	22.293	1	0	1	1	2	1	1	1	4	4	4	6.3	6.3	6.3	86.468	0	32.052	51777000	8	tr|F9X2D3|F9X2D3_ZYMTI	tr|F9X2D3|F9X2D3_ZYMTI	tr|F9X2D3|F9X2D3_ZYMTI Homoaconitase, mitochondrial OS=Zymoseptoria tritici (strain CBS 115943 / IPO323) OX=336722 GN=MYCGRDRAFT_68535 PE=3 SV=1
21.9896	21.4653	24.0231	24.2814	25.3821	25.1756	23.8531	23.6125	23.4114	23.6225	23.9991	24.0245	23.6237	24.1393	23.5942	23.4212	1	0	2	1	3	3	1	2	4	4	4	14.4	14.4	14.4	44.846	0	21.371	154100000	13	tr|F9X2D4|F9X2D4_ZYMTI	tr|F9X2D4|F9X2D4_ZYMTI	tr|F9X2D4|F9X2D4_ZYMTI Uncharacterized protein OS=Zymoseptoria tritici (strain CBS 115943 / IPO323) OX=336722 GN=MYCGRDRAFT_55454 PE=3 SV=1
21.2404	20.7941	20.3675	19.6236	21.9839	21.8326	19.515	22.1412	NaN	21.4122	NaN	NaN	NaN	NaN	NaN	NaN	1	0	0	0	1	0	0	1	2	2	2	3	3	3	92.947	0.004955	2.9811	19714000	3	tr|F9X2D8|F9X2D8_ZYMTI	tr|F9X2D8|F9X2D8_ZYMTI	tr|F9X2D8|F9X2D8_ZYMTI Uncharacterized protein OS=Zymoseptoria tritici (strain CBS 115943 / IPO323) OX=336722 GN=MYCGRDRAFT_99173 PE=4 SV=1
19.4552	18.2731	19.9813	20.5348	24.053	23.9211	21.1869	NaN	NaN	NaN	NaN	NaN	NaN	NaN	21.2126	NaN	0	0	0	0	1	1	0	0	1	1	1	8.2	8.2	8.2	22.497	0	4.148	39266000	2	tr|F9X2E0|F9X2E0_ZYMTI	tr|F9X2E0|F9X2E0_ZYMTI	tr|F9X2E0|F9X2E0_ZYMTI Uncharacterized protein (Fragment) OS=Zymoseptoria tritici (strain CBS 115943 / IPO323) OX=336722 GN=MYCGRDRAFT_30706 PE=4 SV=1
30.443	29.9198	30.4273	30.1682	31.1323	30.3556	30.3973	30.3542	30.4362	30.5986	30.3161	30.3112	29.6018	29.5823	30.4459	30.3616	39	47	45	38	37	36	42	42	37	37	37	59.6	59.6	59.6	82.002	0	323.31	11640000000	326	tr|F9X2E2|F9X2E2_ZYMTI	tr|F9X2E2|F9X2E2_ZYMTI	tr|F9X2E2|F9X2E2_ZYMTI Uncharacterized protein OS=Zymoseptoria tritici (strain CBS 115943 / IPO323) OX=336722 GN=MYCGRDRAFT_99175 PE=3 SV=1
24.0634	23.6753	23.9532	24.2589	26.1622	24.0935	24.2487	24.3439	23.4517	24.1193	24.1028	24.4519	24.3442	24.3318	24.2326	24.4558	1	1	0	1	1	2	1	3	7	7	7	20.9	20.9	20.9	51.768	0	22.231	201470000	10	tr|F9X2E4|F9X2E4_ZYMTI	tr|F9X2E4|F9X2E4_ZYMTI	tr|F9X2E4|F9X2E4_ZYMTI RuvB-like helicase OS=Zymoseptoria tritici (strain CBS 115943 / IPO323) OX=336722 GN=RUVBL2401 PE=3 SV=1
27.9838	27.446	28.2859	28.2354	29.8285	29.2269	28.459	28.2749	28.4267	28.4097	28.1657	28.2952	28.1423	28.1424	28.2773	28.3843	14	13	15	12	19	18	16	14	23	23	23	39.1	39.1	39.1	77.079	0	175.53	3367000000	121	tr|F9X2E8|F9X2E8_ZYMTI	tr|F9X2E8|F9X2E8_ZYMTI	tr|F9X2E8|F9X2E8_ZYMTI Uncharacterized protein OS=Zymoseptoria tritici (strain CBS 115943 / IPO323) OX=336722 GN=MYCGRDRAFT_68560 PE=4 SV=1
NaN	19.1135	20.0962	19.2246	21.3337	21.3116	19.26	19.2306	NaN	NaN	NaN	NaN	NaN	NaN	NaN	19.3221	0	0	1	0	0	0	0	0	1	1	1	2.6	2.6	2.6	49.405	0.0086618	2.6247	8789400	1	tr|F9X2E9|F9X2E9_ZYMTI	tr|F9X2E9|F9X2E9_ZYMTI	tr|F9X2E9|F9X2E9_ZYMTI Uncharacterized protein OS=Zymoseptoria tritici (strain CBS 115943 / IPO323) OX=336722 GN=MYCGRDRAFT_68561 PE=3 SV=1
25.8222	25.2318	25.6831	24.9528	26.2352	26.3624	25.7108	26.0899	25.5567	25.8642	25.7502	25.6512	25.0935	24.8535	26.0024	25.8979	5	5	5	5	4	3	4	6	10	10	10	55.1	55.1	55.1	28.007	0	66.271	476680000	37	tr|F9X2F3|F9X2F3_ZYMTI	tr|F9X2F3|F9X2F3_ZYMTI	tr|F9X2F3|F9X2F3_ZYMTI Proteasome subunit alpha type OS=Zymoseptoria tritici (strain CBS 115943 / IPO323) OX=336722 GN=MYCGRDRAFT_55479 PE=3 SV=1
24.869	24.0312	25.1367	25.0226	25.7992	25.037	24.5088	30.9259	28.2597	28.4305	28.0877	28.1121	27.3648	27.9144	28.449	28.2446	2	2	3	3	2	2	2	5	6	6	6	15.7	15.7	15.7	51.577	0	12.501	2275300000	21	tr|F9X2F5|F9X2F5_ZYMTI	tr|F9X2F5|F9X2F5_ZYMTI	tr|F9X2F5|F9X2F5_ZYMTI Uncharacterized protein OS=Zymoseptoria tritici (strain CBS 115943 / IPO323) OX=336722 GN=MYCGRDRAFT_68570 PE=4 SV=1
26.0814	24.6029	24.6678	24.6582	24.6306	24.9065	24.879	24.5658	NaN	NaN	NaN	NaN	NaN	23.9597	NaN	NaN	0	0	1	0	1	1	0	0	2	2	2	4.9	4.9	4.9	47.123	0	6.1165	262730000	3	tr|F9X2G1|F9X2G1_ZYMTI	tr|F9X2G1|F9X2G1_ZYMTI	tr|F9X2G1|F9X2G1_ZYMTI Uncharacterized protein OS=Zymoseptoria tritici (strain CBS 115943 / IPO323) OX=336722 GN=MYCGRDRAFT_36419 PE=4 SV=1
24.7547	23.9696	25.3144	24.7043	27.612	26.7949	24.6229	24.5541	25.017	24.6386	25.4053	24.8909	26.0328	25.4358	24.9589	24.96	1	0	3	1	7	7	3	1	11	11	11	16.2	16.2	16.2	94.864	0	34.193	485830000	23	tr|F9X2G6|F9X2G6_ZYMTI	tr|F9X2G6|F9X2G6_ZYMTI	tr|F9X2G6|F9X2G6_ZYMTI Uncharacterized protein OS=Zymoseptoria tritici (strain CBS 115943 / IPO323) OX=336722 GN=MYCGRDRAFT_90887 PE=4 SV=1
25.9754	25.202	26.3597	26.3572	27.9	27.4744	26.3664	26.2428	26.3255	26.1477	26.2035	26.4451	26.2479	26.554	26.3772	26.1883	4	6	9	9	15	10	6	6	20	20	20	19.8	19.8	19.8	119.61	0	87.975	879490000	65	tr|F9X2G7|F9X2G7_ZYMTI	tr|F9X2G7|F9X2G7_ZYMTI	tr|F9X2G7|F9X2G7_ZYMTI Uncharacterized protein OS=Zymoseptoria tritici (strain CBS 115943 / IPO323) OX=336722 GN=MYCGRDRAFT_55505 PE=4 SV=1
20.1591	19.0418	22.5807	21.9493	24.2664	23.6839	22.5482	21.9893	NaN	NaN	22.5543	NaN	22.9508	NaN	22.4529	NaN	0	0	1	1	1	0	1	1	2	2	2	8.2	8.2	8.2	33.146	0	5.6269	55985000	5	tr|F9X2H0|F9X2H0_ZYMTI	tr|F9X2H0|F9X2H0_ZYMTI	tr|F9X2H0|F9X2H0_ZYMTI Uncharacterized protein OS=Zymoseptoria tritici (strain CBS 115943 / IPO323) OX=336722 GN=MYCGRDRAFT_99187 PE=4 SV=1
31.7117	31.2369	32.4574	32.2477	34.1195	33.7216	31.973	32.0744	31.9233	31.9402	32.3566	32.415	32.6099	32.6812	32.0765	32.1114	49	50	71	66	86	76	58	64	68	68	68	63.3	63.3	63.3	118.77	0	323.31	58611000000	520	tr|F9X2H4|F9X2H4_ZYMTI	tr|F9X2H4|F9X2H4_ZYMTI	tr|F9X2H4|F9X2H4_ZYMTI ABC transporter domain-containing protein OS=Zymoseptoria tritici (strain CBS 115943 / IPO323) OX=336722 GN=MYCGRDRAFT_108146 PE=4 SV=1
24.6557	24.6096	25.6488	25.48	27.2573	26.6172	24.8898	25.195	25.269	25.1877	25.5798	25.531	25.5988	25.5472	25.2268	25.2284	2	2	8	7	7	9	5	6	12	12	12	8.9	8.9	8.9	194.96	0	64.495	484290000	46	tr|F9X2I2|F9X2I2_ZYMTI	tr|F9X2I2|F9X2I2_ZYMTI	tr|F9X2I2|F9X2I2_ZYMTI Chitin synthase, class VI OS=Zymoseptoria tritici (strain CBS 115943 / IPO323) OX=336722 GN=CHS6 PE=4 SV=1
NaN	NaN	NaN	NaN	23.0771	22.4251	NaN	NaN	NaN	NaN	NaN	NaN	NaN	21.4783	NaN	NaN	0	0	0	0	1	1	0	0	2	2	2	11.3	11.3	11.3	20.729	0	7.1292	14480000	2	tr|F9X2I3|F9X2I3_ZYMTI	tr|F9X2I3|F9X2I3_ZYMTI	tr|F9X2I3|F9X2I3_ZYMTI Uncharacterized protein OS=Zymoseptoria tritici (strain CBS 115943 / IPO323) OX=336722 GN=MYCGRDRAFT_98945 PE=3 SV=1
22.5587	22.1438	22.2859	22.4307	23.7687	23.2474	22.5881	22.3113	22.5203	22.6097	22.1297	22.6188	22.4608	22.2444	22.7863	22.437	0	1	2	0	2	1	1	0	2	2	2	7.1	7.1	7.1	37.235	0	8.1042	57338000	7	tr|F9X2I4|F9X2I4_ZYMTI	tr|F9X2I4|F9X2I4_ZYMTI	tr|F9X2I4|F9X2I4_ZYMTI Uncharacterized protein OS=Zymoseptoria tritici (strain CBS 115943 / IPO323) OX=336722 GN=MYCGRDRAFT_35581 PE=4 SV=1
24.3464	24.1695	24.9571	24.5622	26.4094	25.8682	24.3485	24.7532	24.7005	24.9495	24.7603	24.9837	24.7646	24.5963	24.6685	24.5877	3	4	7	3	4	7	4	4	11	11	11	24.4	24.4	24.4	60.763	0	39.813	297560000	36	tr|F9X2J0|F9X2J0_ZYMTI	tr|F9X2J0|F9X2J0_ZYMTI	tr|F9X2J0|F9X2J0_ZYMTI Uncharacterized protein OS=Zymoseptoria tritici (strain CBS 115943 / IPO323) OX=336722 GN=PGM PE=3 SV=1
25.9885	25.1952	25.4936	25.4891	26.5355	26.8935	26.0854	25.8874	26.3737	25.8335	25.9177	25.7758	25.0166	25.6252	25.8422	25.5973	6	4	5	3	6	9	7	2	15	15	15	22.7	22.7	22.7	99.585	0	71.959	554540000	42	tr|F9X2J3|F9X2J3_ZYMTI	tr|F9X2J3|F9X2J3_ZYMTI	tr|F9X2J3|F9X2J3_ZYMTI Vacuolar protein sorting-associated protein 35 OS=Zymoseptoria tritici (strain CBS 115943 / IPO323) OX=336722 GN=MYCGRDRAFT_98948 PE=3 SV=1
NaN	19.7701	NaN	20.0446	22.7639	21.4741	19.8831	19.8614	NaN	NaN	NaN	NaN	NaN	NaN	NaN	19.953	0	0	0	0	1	0	0	0	1	1	1	3.8	3.8	3.8	28.43	0.0075088	2.8053	13930000	1	tr|F9X2J7|F9X2J7_ZYMTI	tr|F9X2J7|F9X2J7_ZYMTI	tr|F9X2J7|F9X2J7_ZYMTI Transcription factor TFIID complex OS=Zymoseptoria tritici (strain CBS 115943 / IPO323) OX=336722 GN=GTF2401 PE=3 SV=1
25.7571	25.2651	25.7745	25.9205	25.8779	25.8539	25.4138	25.9134	25.8395	25.7829	25.4517	25.7188	25.2684	25.2893	NaN	NaN	0	0	0	1	1	3	1	1	3	3	3	3.6	3.6	3.6	157.18	0	4.7012	448150000	7	tr|F9X2L4|F9X2L4_ZYMTI	tr|F9X2L4|F9X2L4_ZYMTI	tr|F9X2L4|F9X2L4_ZYMTI Uncharacterized protein OS=Zymoseptoria tritici (strain CBS 115943 / IPO323) OX=336722 GN=MYCGRDRAFT_107840 PE=4 SV=1
25.1865	24.8397	26.4085	25.823	28.0136	27.5651	25.6597	25.4974	25.9489	25.8976	26.2243	26.0269	26.195	26.4321	25.6694	25.6416	5	3	6	7	12	11	4	7	13	13	13	37.8	37.8	37.8	56.899	0	91.458	786570000	55	tr|F9X2L6|F9X2L6_ZYMTI	tr|F9X2L6|F9X2L6_ZYMTI	tr|F9X2L6|F9X2L6_ZYMTI Putative alpha-amylase OS=Zymoseptoria tritici (strain CBS 115943 / IPO323) OX=336722 GN=MgAMY7 PE=4 SV=1
25.7392	25.4961	26.6499	26.7392	28.7778	28.4853	26.9496	26.848	26.2493	26.7035	26.7089	26.9342	27.3214	27.1636	26.9528	26.7144	5	9	9	6	7	13	10	7	16	16	16	43.9	43.9	43.9	55.017	0	85.88	1407100000	66	tr|F9X2L7|F9X2L7_ZYMTI	tr|F9X2L7|F9X2L7_ZYMTI	tr|F9X2L7|F9X2L7_ZYMTI Eukaryotic translation initiation factor 3 subunit L OS=Zymoseptoria tritici (strain CBS 115943 / IPO323) OX=336722 GN=MYCGRDRAFT_98959 PE=3 SV=1
18.3161	NaN	21.8874	20.0445	22.7246	20.6356	18.8069	18.5058	NaN	NaN	NaN	NaN	NaN	19.6889	NaN	NaN	0	0	1	0	0	0	1	0	2	2	2	15.9	15.9	15.9	32.412	0.0078947	2.73	14678000	2	tr|F9X2L8|F9X2L8_ZYMTI	tr|F9X2L8|F9X2L8_ZYMTI	tr|F9X2L8|F9X2L8_ZYMTI Uncharacterized protein OS=Zymoseptoria tritici (strain CBS 115943 / IPO323) OX=336722 GN=MYCGRDRAFT_67775 PE=4 SV=1
22.802	22.7208	22.5585	22.0941	23.15	22.6921	22.8683	22.4536	NaN	23.0815	22.5402	NaN	22.3478	21.0288	NaN	22.8166	0	2	2	1	1	1	1	2	4	4	4	9.5	9.5	9.5	60.528	0	13.107	54364000	10	tr|F9X2M5|F9X2M5_ZYMTI	tr|F9X2M5|F9X2M5_ZYMTI	tr|F9X2M5|F9X2M5_ZYMTI Phosphoacetylglucosamine mutase OS=Zymoseptoria tritici (strain CBS 115943 / IPO323) OX=336722 GN=MYCGRDRAFT_103034 PE=3 SV=1
24.796	24.083	25.7573	26.1363	27.6798	26.7776	25.0252	24.6762	24.564	24.9398	25.7634	25.6614	25.6246	26.1852	25.2157	25.1057	1	2	5	4	6	5	2	4	13	13	13	6.8	6.8	6.8	273.73	0	56.342	568380000	29	tr|F9X2M9|F9X2M9_ZYMTI	tr|F9X2M9|F9X2M9_ZYMTI	tr|F9X2M9|F9X2M9_ZYMTI Serine/threonine-protein kinase TOR OS=Zymoseptoria tritici (strain CBS 115943 / IPO323) OX=336722 GN=TOR1 PE=3 SV=1
20.761	19.859	20.4883	20.5412	22.2035	22.2741	20.3705	20.5383	NaN	NaN	NaN	NaN	NaN	NaN	NaN	20.6299	0	0	0	1	1	1	1	0	1	1	1	1.5	1.5	1.5	85.767	0.0031934	3.1428	18505000	4	tr|F9X2N0|F9X2N0_ZYMTI	tr|F9X2N0|F9X2N0_ZYMTI	tr|F9X2N0|F9X2N0_ZYMTI Uncharacterized protein OS=Zymoseptoria tritici (strain CBS 115943 / IPO323) OX=336722 GN=MYCGRDRAFT_90406 PE=4 SV=1
24.151	23.4187	24.7607	24.5572	26.9815	26.2235	23.5874	23.5247	24.3428	23.8825	24.3276	24.2593	25.872	25.4169	23.2271	23.6758	0	0	0	1	5	4	0	0	6	6	6	31.7	31.7	31.7	27.208	0	21.449	318490000	10	tr|F9X2N6|F9X2N6_ZYMTI	tr|F9X2N6|F9X2N6_ZYMTI	tr|F9X2N6|F9X2N6_ZYMTI Uncharacterized protein OS=Zymoseptoria tritici (strain CBS 115943 / IPO323) OX=336722 GN=MYCGRDRAFT_67800 PE=4 SV=1
25.8563	24.7907	26.3134	26.2395	27.9258	27.9243	26.2498	26.0845	26.0078	25.7176	26.4076	26.3954	26.636	26.7484	26.1184	26.0372	7	1	8	7	12	9	5	6	17	17	17	35.7	35.7	35.7	65.072	0	188.19	913040000	55	tr|F9X2N9|F9X2N9_ZYMTI	tr|F9X2N9|F9X2N9_ZYMTI	tr|F9X2N9|F9X2N9_ZYMTI MgPP2CL-1, protein phosphatase 2C-like protein 1 OS=Zymoseptoria tritici (strain CBS 115943 / IPO323) OX=336722 GN=MgPP2CL-1 PE=3 SV=1
25.2317	24.3462	24.9388	24.3838	26.0209	24.5253	24.1432	25.1106	25.0089	25.1189	24.7172	24.7741	24.5268	NaN	NaN	25.3124	1	0	0	1	2	0	1	2	4	4	4	36.3	36.3	36.3	26.463	0	15.794	261770000	7	tr|F9X2P4|F9X2P4_ZYMTI	tr|F9X2P4|F9X2P4_ZYMTI	tr|F9X2P4|F9X2P4_ZYMTI Uncharacterized protein OS=Zymoseptoria tritici (strain CBS 115943 / IPO323) OX=336722 GN=MYCGRDRAFT_99027 PE=4 SV=1
27.0235	25.5464	25.9613	26.5972	26.5941	26.4247	26.4048	26.2361	26.7548	26.7268	26.4051	26.2589	25.5191	25.4557	26.2454	26.2713	5	3	4	5	3	2	2	3	8	8	8	45.7	45.7	45.7	26.035	0	52.371	711540000	27	tr|F9X2P5|F9X2P5_ZYMTI	tr|F9X2P5|F9X2P5_ZYMTI	tr|F9X2P5|F9X2P5_ZYMTI Uncharacterized protein OS=Zymoseptoria tritici (strain CBS 115943 / IPO323) OX=336722 GN=MYCGRDRAFT_68026 PE=4 SV=1
28.866	28.0784	28.5582	28.535	30.3781	29.8091	28.8003	28.7469	29.1299	28.7053	28.3878	28.598	28.9317	28.8875	28.7292	28.7755	16	20	18	16	19	19	16	13	25	25	21	53.8	53.8	50.6	52.362	0	226.94	4811000000	137	tr|F9X2R5|F9X2R5_ZYMTI	tr|F9X2R5|F9X2R5_ZYMTI	tr|F9X2R5|F9X2R5_ZYMTI Citrate synthase OS=Zymoseptoria tritici (strain CBS 115943 / IPO323) OX=336722 GN=CIT2 PE=3 SV=1
24.0248	23.1445	23.9271	23.1991	24.8222	23.9274	23.2628	23.7465	24.021	23.1498	23.9643	23.3619	23.3986	22.9673	23.6259	23.9931	4	1	3	3	3	2	1	3	4	4	4	10.1	10.1	10.1	78.03	0	35.019	121680000	20	tr|F9X2S8|F9X2S8_ZYMTI	tr|F9X2S8|F9X2S8_ZYMTI	tr|F9X2S8|F9X2S8_ZYMTI Uncharacterized protein OS=Zymoseptoria tritici (strain CBS 115943 / IPO323) OX=336722 GN=MYCGRDRAFT_107949 PE=4 SV=1
22.6155	22.3886	22.6388	22.4004	23.8492	24.1339	22.9139	22.5183	NaN	22.4831	22.5297	22.7732	NaN	23.2235	23.033	22.8487	1	1	1	2	1	2	2	2	3	3	3	6.9	6.9	6.9	59.978	0	21.327	71414000	12	tr|F9X2S9|F9X2S9_ZYMTI	tr|F9X2S9|F9X2S9_ZYMTI	tr|F9X2S9|F9X2S9_ZYMTI Phosphatidylserine decarboxylase proenzyme 1, mitochondrial OS=Zymoseptoria tritici (strain CBS 115943 / IPO323) OX=336722 GN=PSD1 PE=3 SV=1
22.3698	21.1005	21.2169	21.1755	22.3988	22.6814	20.7716	21.7887	21.8203	21.9169	NaN	NaN	NaN	21.9254	NaN	22.1254	0	0	0	1	0	1	0	2	3	3	3	10.1	10.1	10.1	35.463	0	7.8565	30143000	4	tr|F9X2T2|F9X2T2_ZYMTI	tr|F9X2T2|F9X2T2_ZYMTI	tr|F9X2T2|F9X2T2_ZYMTI Uncharacterized protein OS=Zymoseptoria tritici (strain CBS 115943 / IPO323) OX=336722 GN=MYCGRDRAFT_68059 PE=4 SV=1
26.6767	25.8777	26.8711	26.8899	27.9	27.1718	26.3904	26.2183	26.8783	26.6248	26.7695	26.7307	26.5508	26.1575	26.3744	26.4766	4	3	5	6	5	6	5	6	7	7	7	14.4	14.4	14.4	61.661	0	56.878	983720000	40	tr|F9X2T3|F9X2T3_ZYMTI	tr|F9X2T3|F9X2T3_ZYMTI	tr|F9X2T3|F9X2T3_ZYMTI Carboxypeptidase OS=Zymoseptoria tritici (strain CBS 115943 / IPO323) OX=336722 GN=MYCGRDRAFT_103135 PE=3 SV=1
30.7182	29.9161	30.223	30.4196	31.6963	30.619	30.1392	30.2284	30.9148	30.6586	30.2517	30.4701	29.8798	29.5261	30.2425	30.2407	20	26	19	20	24	16	22	21	26	26	26	71	71	71	36.222	0	323.31	13038000000	168	tr|F9X2T8|F9X2T8_ZYMTI	tr|F9X2T8|F9X2T8_ZYMTI	tr|F9X2T8|F9X2T8_ZYMTI Glyceraldehyde-3-phosphate dehydrogenase OS=Zymoseptoria tritici (strain CBS 115943 / IPO323) OX=336722 GN=GAPDH PE=3 SV=1
34.0621	33.4842	33.9282	33.7012	33.4671	33.4676	33.9203	33.8031	34.06	34.0733	33.8269	33.8061	31.9846	32.4852	33.8697	33.8621	120	137	136	131	85	80	131	126	82	82	82	79.2	79.2	79.2	99.533	0	323.31	115260000000	946	tr|F9X2U0|F9X2U0_ZYMTI	tr|F9X2U0|F9X2U0_ZYMTI	tr|F9X2U0|F9X2U0_ZYMTI Aminopeptidase OS=Zymoseptoria tritici (strain CBS 115943 / IPO323) OX=336722 GN=MYCGRDRAFT_68073 PE=3 SV=1
NaN	NaN	NaN	NaN	NaN	NaN	20.8123	20.219	NaN	NaN	NaN	NaN	NaN	NaN	NaN	20.3106	0	0	0	0	0	0	0	1	1	1	1	4.1	4.1	4.1	40.62	0.00046992	3.6096	3061800	1	tr|F9X2V4|F9X2V4_ZYMTI	tr|F9X2V4|F9X2V4_ZYMTI	tr|F9X2V4|F9X2V4_ZYMTI Uncharacterized protein OS=Zymoseptoria tritici (strain CBS 115943 / IPO323) OX=336722 GN=MYCGRDRAFT_84608 PE=4 SV=1
23.9804	22.6004	24.1062	24.324	25.7892	25.7035	23.1708	24.3937	24.0142	23.5186	24.4661	23.7369	24.4345	24.6652	23.7245	24.349	0	1	2	0	3	6	1	2	9	9	9	7.5	7.5	7.5	178.6	0	40.01	206080000	15	tr|F9X2V9|F9X2V9_ZYMTI	tr|F9X2V9|F9X2V9_ZYMTI	tr|F9X2V9|F9X2V9_ZYMTI Uncharacterized protein OS=Zymoseptoria tritici (strain CBS 115943 / IPO323) OX=336722 GN=MYCGRDRAFT_68349 PE=4 SV=1
22.7094	20.8096	22.026	21.5057	22.3639	23.1938	21.7	21.4262	23.0733	NaN	21.63	21.4251	NaN	NaN	21.5228	21.4925	2	1	1	1	0	0	2	1	4	4	4	13	13	13	52.777	0	7.5671	37161000	8	tr|F9X2W2|F9X2W2_ZYMTI	tr|F9X2W2|F9X2W2_ZYMTI	tr|F9X2W2|F9X2W2_ZYMTI Uncharacterized protein OS=Zymoseptoria tritici (strain CBS 115943 / IPO323) OX=336722 GN=MYCGRDRAFT_55269 PE=3 SV=1
23.1543	22.2814	23.6493	23.1948	25.4699	25.0783	23.3111	23.136	23.4148	23.2575	23.6701	23.4519	23.7599	23.9394	23.3667	23.0713	1	1	1	2	5	4	2	2	6	6	6	16.2	16.2	16.2	71.574	0	23.71	138720000	18	tr|F9X2W3|F9X2W3_ZYMTI	tr|F9X2W3|F9X2W3_ZYMTI	tr|F9X2W3|F9X2W3_ZYMTI Uncharacterized protein OS=Zymoseptoria tritici (strain CBS 115943 / IPO323) OX=336722 GN=MYCGRDRAFT_68358 PE=4 SV=1
23.4063	23.1719	23.3952	23.6135	22.2974	23.785	23.031	23.6078	23.4409	23.666	23.3133	23.7209	22.023	22.8186	23.0867	23.6149	1	3	3	4	1	0	3	2	5	5	5	15.7	15.7	15.7	39.445	0	18.314	85397000	17	tr|F9X2W5|F9X2W5_ZYMTI	tr|F9X2W5|F9X2W5_ZYMTI	tr|F9X2W5|F9X2W5_ZYMTI Uncharacterized protein OS=Zymoseptoria tritici (strain CBS 115943 / IPO323) OX=336722 GN=MYCGRDRAFT_68361 PE=3 SV=1
21.7495	20.8643	21.5877	21.152	23.6888	23.222	22.7185	21.2965	NaN	NaN	NaN	NaN	NaN	NaN	NaN	21.3881	0	0	1	1	1	1	1	1	1	1	1	3.3	3.3	3.3	47.35	0	4.5462	43700000	6	tr|F9X2X1|F9X2X1_ZYMTI	tr|F9X2X1|F9X2X1_ZYMTI	tr|F9X2X1|F9X2X1_ZYMTI Uncharacterized protein OS=Zymoseptoria tritici (strain CBS 115943 / IPO323) OX=336722 GN=MYCGRDRAFT_99123 PE=3 SV=1
22.9203	22.5494	23.637	23.2912	26.3745	25.7062	23.2657	23.4685	23.5921	23.6263	23.8898	23.782	24.1372	24.4689	23.5956	23.8733	0	0	2	2	5	5	1	1	9	9	9	18.1	18.1	18.1	71.709	0	35.621	200820000	16	tr|F9X2Y4|F9X2Y4_ZYMTI	tr|F9X2Y4|F9X2Y4_ZYMTI	tr|F9X2Y4|F9X2Y4_ZYMTI Uncharacterized protein OS=Zymoseptoria tritici (strain CBS 115943 / IPO323) OX=336722 GN=MYCGRDRAFT_55297 PE=4 SV=1
NaN	21.2086	22.0179	21.7969	23.1145	23.3214	22.4814	21.5953	NaN	21.798	NaN	NaN	21.9928	22.3298	22.3727	NaN	0	1	0	0	1	1	1	0	2	2	2	5	5	5	66.398	0	5.8558	38900000	4	tr|F9X2Z2|F9X2Z2_ZYMTI	tr|F9X2Z2|F9X2Z2_ZYMTI	tr|F9X2Z2|F9X2Z2_ZYMTI Uncharacterized protein OS=Zymoseptoria tritici (strain CBS 115943 / IPO323) OX=336722 GN=MYCGRDRAFT_108070 PE=4 SV=1
26.0513	26.0444	25.3421	25.3438	27.2932	26.5397	26.4806	26.857	26.2445	26.3039	25.6982	26.0701	25.7004	25.8527	26.495	26.648	8	7	6	7	5	4	6	6	8	8	8	23.1	23.1	23.1	71.189	0	41.971	701060000	49	tr|F9X2Z4|F9X2Z4_ZYMTI	tr|F9X2Z4|F9X2Z4_ZYMTI	tr|F9X2Z4|F9X2Z4_ZYMTI Uncharacterized protein OS=Zymoseptoria tritici (strain CBS 115943 / IPO323) OX=336722 GN=MYCGRDRAFT_68390 PE=4 SV=1
25.4165	25.4033	26.0698	26.3489	27.7891	27.5587	25.674	25.9104	25.827	26.0293	26.219	26.1869	26.1034	26.5777	25.9469	26.04	3	5	6	8	11	9	10	7	20	20	20	16.7	16.7	16.7	206.81	0	87.842	791300000	59	tr|F9X2Z5|F9X2Z5_ZYMTI	tr|F9X2Z5|F9X2Z5_ZYMTI	tr|F9X2Z5|F9X2Z5_ZYMTI CHS5 chitin synthase, class V OS=Zymoseptoria tritici (strain CBS 115943 / IPO323) OX=336722 GN=CHS5.2 PE=3 SV=1
22.9894	22.209	23.1169	22.7867	24.5316	24.0232	22.444	22.3911	NaN	NaN	NaN	NaN	23.1158	NaN	NaN	NaN	0	0	1	1	1	1	1	1	4	4	4	19.9	19.9	19.9	28.566	0	10.808	82015000	6	tr|F9X2Z6|F9X2Z6_ZYMTI	tr|F9X2Z6|F9X2Z6_ZYMTI	tr|F9X2Z6|F9X2Z6_ZYMTI Uncharacterized protein OS=Zymoseptoria tritici (strain CBS 115943 / IPO323) OX=336722 GN=MYCGRDRAFT_99192 PE=4 SV=1
27.5797	26.4656	27.4098	27.4802	29.254	28.7982	27.3009	26.9599	27.5956	27.3639	27.4276	27.5172	27.7737	27.7869	27.106	27.2761	10	7	8	9	10	10	6	5	14	14	14	55.2	55.2	55.2	34.173	0	90.798	2061700000	65	tr|F9X2Z8|F9X2Z8_ZYMTI	tr|F9X2Z8|F9X2Z8_ZYMTI	tr|F9X2Z8|F9X2Z8_ZYMTI Uncharacterized protein OS=Zymoseptoria tritici (strain CBS 115943 / IPO323) OX=336722 GN=MYCGRDRAFT_99193 PE=3 SV=1
29.3008	28.7978	29.6075	29.5951	31.1264	30.674	29.4165	29.6492	29.423	29.2649	29.5222	29.7674	30.1258	29.7477	29.2587	29.4115	7	9	10	10	14	11	9	11	11	11	11	37.6	37.6	37.6	20.876	0	173.59	8372800000	81	tr|F9X2Z9|F9X2Z9_ZYMTI	tr|F9X2Z9|F9X2Z9_ZYMTI	tr|F9X2Z9|F9X2Z9_ZYMTI Uncharacterized protein OS=Zymoseptoria tritici (strain CBS 115943 / IPO323) OX=336722 GN=MYCGRDRAFT_103329 PE=3 SV=1
21.9888	21.3789	21.6989	21.9422	22.4346	22.7846	22.0591	21.6025	NaN	NaN	NaN	NaN	NaN	NaN	NaN	21.694	0	1	1	1	1	1	0	1	1	1	1	3.9	3.9	3.9	26.048	0	4.7795	34770000	6	tr|F9X302|F9X302_ZYMTI	tr|F9X302|F9X302_ZYMTI	tr|F9X302|F9X302_ZYMTI Uncharacterized protein OS=Zymoseptoria tritici (strain CBS 115943 / IPO323) OX=336722 GN=MYCGRDRAFT_36488 PE=4 SV=1
NaN	22.2757	NaN	NaN	NaN	NaN	NaN	23.3518	NaN	NaN	NaN	NaN	NaN	NaN	NaN	23.4433	0	0	0	0	0	0	0	1	1	1	1	4.2	4.2	4.2	26.922	0.0053691	2.9381	15782000	1	tr|F9X305|F9X305_ZYMTI	tr|F9X305|F9X305_ZYMTI	tr|F9X305|F9X305_ZYMTI Uncharacterized protein OS=Zymoseptoria tritici (strain CBS 115943 / IPO323) OX=336722 GN=MYCGRDRAFT_68638 PE=4 SV=1
26.9007	25.7127	26.2439	26.0789	26.5402	25.9016	25.9527	26.1481	26.8695	26.2223	26.2174	26.2245	25.2098	25.0391	26.1075	26.1745	6	6	6	4	5	6	4	6	8	8	8	45.4	45.4	45.4	16.692	0	38.781	630220000	43	tr|F9X308|F9X308_ZYMTI	tr|F9X308|F9X308_ZYMTI	tr|F9X308|F9X308_ZYMTI Uncharacterized protein OS=Zymoseptoria tritici (strain CBS 115943 / IPO323) OX=336722 GN=MYCGRDRAFT_99199 PE=4 SV=1
21.7351	20.8319	22.7566	22.9657	25.8689	24.886	22.6537	22.5039	22.42	22.3038	23.1863	22.39	23.8267	24.3556	22.4693	22.6462	0	0	3	0	5	6	0	0	9	9	9	24.8	24.8	24.8	58.472	0	34.126	125460000	14	tr|F9X311|F9X311_ZYMTI	tr|F9X311|F9X311_ZYMTI	tr|F9X311|F9X311_ZYMTI Uncharacterized protein OS=Zymoseptoria tritici (strain CBS 115943 / IPO323) OX=336722 GN=MYCGRDRAFT_90916 PE=4 SV=1
20.4543	NaN	20.9831	NaN	21.0372	21.6109	20.8746	18.4526	20.5507	NaN	20.3005	NaN	19.8088	20.8523	21.1156	NaN	0	0	3	0	2	2	1	0	2	2	2	17	17	17	33.659	0	6.1423	11146000	8	tr|F9X313|F9X313_ZYMTI	tr|F9X313|F9X313_ZYMTI	tr|F9X313|F9X313_ZYMTI Uncharacterized protein OS=Zymoseptoria tritici (strain CBS 115943 / IPO323) OX=336722 GN=MYCGRDRAFT_103337 PE=4 SV=1
29.741	29.1139	30.6376	30.1945	35.7241	35.5357	30.3565	30.0313	29.9632	30.1203	30.7152	30.715	34.0464	34.6135	30.7268	30.5404	22	17	30	30	64	66	30	28	27	27	27	78.4	78.4	78.4	23.724	0	323.31	113420000000	287	tr|F9X316|F9X316_ZYMTI	tr|F9X316|F9X316_ZYMTI	tr|F9X316|F9X316_ZYMTI Uncharacterized protein OS=Zymoseptoria tritici (strain CBS 115943 / IPO323) OX=336722 GN=MYCGRDRAFT_103339 PE=3 SV=1
23.226	23.941	24.4221	24.0306	25.1737	24.9223	23.6595	24.6405	24.0588	24.5364	24.3776	24.0237	23.7574	23.586	24.0073	24.414	2	4	4	2	2	3	4	5	6	6	6	8	8	8	75.579	0	22.691	174580000	26	tr|F9X327|F9X327_ZYMTI	tr|F9X327|F9X327_ZYMTI	tr|F9X327|F9X327_ZYMTI Uncharacterized protein OS=Zymoseptoria tritici (strain CBS 115943 / IPO323) OX=336722 GN=MYCGRDRAFT_99206 PE=4 SV=1
19.2365	NaN	19.1559	18.8329	21.5667	20.9952	18.4976	19.6253	NaN	NaN	NaN	NaN	NaN	NaN	NaN	19.7169	0	0	1	1	1	1	0	0	1	1	1	2	2	2	55.512	0.00047529	3.7383	8043900	4	tr|F9X336|F9X336_ZYMTI	tr|F9X336|F9X336_ZYMTI	tr|F9X336|F9X336_ZYMTI Uncharacterized protein OS=Zymoseptoria tritici (strain CBS 115943 / IPO323) OX=336722 GN=MYCGRDRAFT_37123 PE=4 SV=1
NaN	19.6665	21.1176	18.8084	23.3705	21.5174	20.4509	19.4701	NaN	NaN	NaN	NaN	21.9548	NaN	NaN	NaN	0	0	0	0	2	0	0	0	6	6	6	4.2	4.2	4.2	196.07	0	8.8676	19573000	2	tr|F9X340|F9X340_ZYMTI	tr|F9X340|F9X340_ZYMTI	tr|F9X340|F9X340_ZYMTI Uncharacterized protein OS=Zymoseptoria tritici (strain CBS 115943 / IPO323) OX=336722 GN=MYCGRDRAFT_99211 PE=4 SV=1
22.4222	20.6809	21.4821	21.8863	21.9109	22.2243	20.9295	22.7361	NaN	NaN	NaN	NaN	NaN	NaN	NaN	22.8276	1	0	0	0	0	0	0	1	3	3	3	22.6	22.6	22.6	20.119	0	6.1216	31933000	2	tr|F9X342|F9X342_ZYMTI	tr|F9X342|F9X342_ZYMTI	tr|F9X342|F9X342_ZYMTI Uncharacterized protein (Fragment) OS=Zymoseptoria tritici (strain CBS 115943 / IPO323) OX=336722 GN=MYCGRDRAFT_36861 PE=4 SV=1
24.5025	23.1647	24.7434	24.5212	25.2491	24.8352	24.5345	24.8392	25.0247	NaN	24.4769	24.663	23.7418	23.8156	24.6891	24.6056	1	0	2	2	2	1	3	3	6	6	6	18.9	18.9	18.9	60.904	0	23.446	209460000	14	tr|F9X343|F9X343_ZYMTI	tr|F9X343|F9X343_ZYMTI	tr|F9X343|F9X343_ZYMTI Uncharacterized protein OS=Zymoseptoria tritici (strain CBS 115943 / IPO323) OX=336722 GN=MYCGRDRAFT_108180 PE=4 SV=1
23.7898	22.804	23.0863	23.2159	24.1129	24.1204	22.2622	23.0464	23.8884	NaN	NaN	NaN	22.7709	22.9459	NaN	NaN	1	0	0	0	1	1	0	0	3	3	3	6.5	6.5	6.5	64.835	0	6.4894	90547000	3	tr|F9X349|F9X349_ZYMTI	tr|F9X349|F9X349_ZYMTI	tr|F9X349|F9X349_ZYMTI Serine palmitoyl transferase subunit 2 OS=Zymoseptoria tritici (strain CBS 115943 / IPO323) OX=336722 GN=SPT2 PE=4 SV=1
24.8842	22.4365	24.387	22.8365	30.1214	28.8336	23.7205	23.6778	25.0041	25.261	24.748	25.1571	28.0929	28.0035	25.3648	25.4535	0	1	1	0	8	6	2	2	8	8	8	42.4	42.4	42.4	28.789	0	161.75	1739700000	20	tr|F9X351|F9X351_ZYMTI	tr|F9X351|F9X351_ZYMTI	tr|F9X351|F9X351_ZYMTI Uncharacterized protein OS=Zymoseptoria tritici (strain CBS 115943 / IPO323) OX=336722 GN=MYCGRDRAFT_68948 PE=3 SV=1
20.9379	NaN	20.5004	20.4344	21.0175	21.1606	20.4922	20.2635	NaN	NaN	NaN	NaN	NaN	NaN	NaN	20.3551	0	0	0	0	0	1	0	0	1	1	1	2.3	2.3	2.3	62.063	0.0057675	2.8606	12110000	1	tr|F9X362|F9X362_ZYMTI	tr|F9X362|F9X362_ZYMTI	tr|F9X362|F9X362_ZYMTI ER membrane protein OS=Zymoseptoria tritici (strain CBS 115943 / IPO323) OX=336722 GN=MYCGRDRAFT_108281 PE=4 SV=1
21.0437	19.9228	21.7241	21.085	22.7994	23.1542	21.1966	21.6499	NaN	NaN	NaN	NaN	NaN	NaN	NaN	21.7414	0	1	1	1	1	1	0	1	1	1	1	2	2	2	112.48	0	10.715	31173000	6	tr|F9X372|F9X372_ZYMTI	tr|F9X372|F9X372_ZYMTI	tr|F9X372|F9X372_ZYMTI Uncharacterized protein OS=Zymoseptoria tritici (strain CBS 115943 / IPO323) OX=336722 GN=MYCGRDRAFT_108288 PE=4 SV=1
23.663	23.611	23.3892	22.3276	24.935	23.9522	23.6664	23.4882	23.7715	24.0239	23.4773	23.322	23.3254	23.0782	23.1737	23.7187	1	2	3	3	1	1	3	1	6	6	6	16.2	16.2	16.2	55.451	0	19.169	115730000	15	tr|F9X373|F9X373_ZYMTI	tr|F9X373|F9X373_ZYMTI	tr|F9X373|F9X373_ZYMTI Uncharacterized protein OS=Zymoseptoria tritici (strain CBS 115943 / IPO323) OX=336722 GN=MYCGRDRAFT_68972 PE=3 SV=1
26.4341	25.4495	26.0031	25.7326	27.2338	26.5394	26.1274	26.018	26.4764	25.9478	25.9223	25.9237	25.9016	25.7131	26.0854	26.0985	7	5	8	9	5	7	10	7	14	14	14	22.2	22.2	22.2	82.333	0	96.68	656120000	58	tr|F9X375|F9X375_ZYMTI	tr|F9X375|F9X375_ZYMTI	tr|F9X375|F9X375_ZYMTI Long-chain-alcohol oxidase OS=Zymoseptoria tritici (strain CBS 115943 / IPO323) OX=336722 GN=MYCGRDRAFT_37086 PE=3 SV=1
18.1823	18.0266	19.0398	18.4116	23.0231	22.8935	18.6969	20.9255	NaN	NaN	NaN	NaN	21.6073	NaN	NaN	NaN	0	0	0	0	2	1	0	0	3	3	3	4.7	4.7	4.7	81.482	0	6.1076	20184000	3	tr|F9X376|F9X376_ZYMTI	tr|F9X376|F9X376_ZYMTI	tr|F9X376|F9X376_ZYMTI Uncharacterized protein OS=Zymoseptoria tritici (strain CBS 115943 / IPO323) OX=336722 GN=MYCGRDRAFT_99289 PE=3 SV=1
20.0961	21.0615	21.7155	21.4104	23.2873	22.5512	22.0358	21.9385	NaN	NaN	NaN	NaN	NaN	NaN	NaN	22.0301	0	0	0	0	0	0	0	0	2	2	2	10.3	10.3	10.3	24.692	0.0094746	2.5812	34242000	0	tr|F9X386|F9X386_ZYMTI	tr|F9X386|F9X386_ZYMTI	tr|F9X386|F9X386_ZYMTI Uncharacterized protein OS=Zymoseptoria tritici (strain CBS 115943 / IPO323) OX=336722 GN=MYCGRDRAFT_68980 PE=3 SV=1
22.7825	22.2873	19.8007	21.2031	24.1137	23.5253	22.4986	19.4782	22.4561	22.3147	NaN	NaN	23.1045	22.7898	22.7244	NaN	2	2	1	0	2	2	2	1	2	2	2	4.2	4.2	4.2	70.017	0	5.899	52542000	12	tr|F9X390|F9X390_ZYMTI	tr|F9X390|F9X390_ZYMTI	tr|F9X390|F9X390_ZYMTI Uncharacterized protein OS=Zymoseptoria tritici (strain CBS 115943 / IPO323) OX=336722 GN=MYCGRDRAFT_91133 PE=4 SV=1
25.6235	25.239	25.5299	25.1578	29.4512	27.1071	25.9868	25.2854	26.289	26.3578	25.9003	26.0472	26.4523	26.4567	26.5575	26.2063	4	4	4	3	8	6	5	6	10	10	10	19.6	19.6	19.6	82.617	0	80.498	1163200000	40	tr|F9X3A4|F9X3A4_ZYMTI	tr|F9X3A4|F9X3A4_ZYMTI	tr|F9X3A4|F9X3A4_ZYMTI Uncharacterized protein OS=Zymoseptoria tritici (strain CBS 115943 / IPO323) OX=336722 GN=MYCGRDRAFT_107801 PE=4 SV=1
25.3683	24.5165	24.9145	24.6212	24.8327	23.5822	24.0576	24.6425	25.135	24.7322	24.4743	24.7765	24.1405	23.8844	24.3284	24.9136	4	5	2	4	3	3	2	2	8	8	8	41.3	41.3	41.3	28.044	0	53.809	210830000	25	tr|F9X3B1|F9X3B1_ZYMTI	tr|F9X3B1|F9X3B1_ZYMTI	tr|F9X3B1|F9X3B1_ZYMTI Uncharacterized protein OS=Zymoseptoria tritici (strain CBS 115943 / IPO323) OX=336722 GN=MYCGRDRAFT_84359 PE=4 SV=1
NaN	NaN	19.4775	NaN	22.7504	NaN	19.9638	22.803	NaN	NaN	NaN	NaN	NaN	NaN	NaN	22.8945	0	0	0	0	1	0	0	0	2	2	2	7.2	7.2	7.2	31.917	0.0049327	2.9494	16126000	1	tr|F9X3C9|F9X3C9_ZYMTI	tr|F9X3C9|F9X3C9_ZYMTI	tr|F9X3C9|F9X3C9_ZYMTI Uncharacterized protein OS=Zymoseptoria tritici (strain CBS 115943 / IPO323) OX=336722 GN=MYCGRDRAFT_107854 PE=4 SV=1
22.53	21.5351	23.441	23.7827	25.753	25.877	23.1752	23.4026	22.953	23.1436	23.4947	23.9518	24.3588	24.3338	23.5847	23.5076	0	0	2	3	6	5	1	2	5	5	5	31.8	31.8	31.8	33.242	0	61.627	173650000	19	tr|F9X3D5|F9X3D5_ZYMTI	tr|F9X3D5|F9X3D5_ZYMTI	tr|F9X3D5|F9X3D5_ZYMTI Uncharacterized protein OS=Zymoseptoria tritici (strain CBS 115943 / IPO323) OX=336722 GN=MYCGRDRAFT_67812 PE=4 SV=1
26.8717	26.2031	27.1687	26.8656	29.0031	28.617	27.1192	26.9407	26.5197	26.895	27.2799	27.0368	27.6566	27.6477	27.1336	27.021	6	3	11	11	12	12	9	9	17	17	17	41.7	41.7	41.7	51.027	0	172.7	1697500000	73	tr|F9X3D9|F9X3D9_ZYMTI	tr|F9X3D9|F9X3D9_ZYMTI	tr|F9X3D9|F9X3D9_ZYMTI 3-hydroxy-3-methylglutaryl coenzyme A synthase OS=Zymoseptoria tritici (strain CBS 115943 / IPO323) OX=336722 GN=ERG13 PE=3 SV=1
21.8361	21.8622	22.3054	21.2953	23.0181	23.3397	22.2576	21.9504	NaN	NaN	NaN	NaN	NaN	NaN	NaN	22.042	0	0	0	0	0	1	0	0	1	1	1	3.2	3.2	3.2	33.308	0	3.9867	43490000	1	tr|F9X3E3|F9X3E3_ZYMTI	tr|F9X3E3|F9X3E3_ZYMTI	tr|F9X3E3|F9X3E3_ZYMTI Uncharacterized protein OS=Zymoseptoria tritici (strain CBS 115943 / IPO323) OX=336722 GN=MYCGRDRAFT_67821 PE=4 SV=1
24.9317	24.5789	24.9894	24.814	25.8747	25.9709	25.2576	24.9248	24.783	25.118	24.9731	25.0423	24.7867	24.913	25.2296	25.0771	2	5	5	4	4	4	4	5	7	7	7	11.3	11.3	11.3	109.71	0	31.889	319130000	33	tr|F9X3E6|F9X3E6_ZYMTI	tr|F9X3E6|F9X3E6_ZYMTI	tr|F9X3E6|F9X3E6_ZYMTI Uncharacterized protein OS=Zymoseptoria tritici (strain CBS 115943 / IPO323) OX=336722 GN=MYCGRDRAFT_67825 PE=4 SV=1
23.2343	23.0916	23.4487	22.6282	24.7589	24.7392	23.7587	23.6904	NaN	23.2847	23.2171	23.2594	23.3468	23.7514	23.9561	23.8567	0	0	1	1	2	3	2	3	5	5	5	13.6	13.6	13.6	51.806	0	20.651	120870000	12	tr|F9X3E9|F9X3E9_ZYMTI	tr|F9X3E9|F9X3E9_ZYMTI	tr|F9X3E9|F9X3E9_ZYMTI Uncharacterized protein (Fragment) OS=Zymoseptoria tritici (strain CBS 115943 / IPO323) OX=336722 GN=MYCGRDRAFT_54755 PE=4 SV=1
24.4424	23.6759	24.5003	23.6981	26.4151	26.1056	25.7762	25.2243	25.0301	24.8335	24.2305	24.386	25.1298	25.0595	25.0527	25.2864	3	0	0	1	5	6	5	4	8	8	8	25.1	25.1	25.1	45.489	0	30.805	331890000	24	tr|F9X3F0|F9X3F0_ZYMTI	tr|F9X3F0|F9X3F0_ZYMTI	tr|F9X3F0|F9X3F0_ZYMTI Uncharacterized protein OS=Zymoseptoria tritici (strain CBS 115943 / IPO323) OX=336722 GN=MYCGRDRAFT_37094 PE=4 SV=1
23.052	21.3781	23.0895	23.5358	25.4814	25.3277	23.2761	21.9806	22.9809	NaN	23.0537	23.8199	24.1587	24.3853	22.9864	NaN	1	0	1	2	2	2	0	0	2	2	2	6.5	6.5	6.5	91.542	0	10.5	135760000	8	tr|F9X3G2|F9X3G2_ZYMTI	tr|F9X3G2|F9X3G2_ZYMTI	tr|F9X3G2|F9X3G2_ZYMTI Phosphotyrosine-specific Ptp2-like protein OS=Zymoseptoria tritici (strain CBS 115943 / IPO323) OX=336722 GN=Ptp2 PE=4 SV=1
21.0168	21.8144	22.6637	22.1416	26.7124	25.1982	NaN	20.9339	22.2727	22.538	23.1194	23.1641	25.0127	24.0311	NaN	NaN	0	1	1	2	6	6	0	1	8	8	8	16	16	16	77.183	0	21.845	167540000	17	tr|F9X3G5|F9X3G5_ZYMTI	tr|F9X3G5|F9X3G5_ZYMTI	tr|F9X3G5|F9X3G5_ZYMTI Uncharacterized protein OS=Zymoseptoria tritici (strain CBS 115943 / IPO323) OX=336722 GN=MYCGRDRAFT_54782 PE=4 SV=1
22.5354	20.9746	22.1572	22.7326	25.7052	25.31	21.0757	22.1322	23.2198	NaN	22.9147	23.0411	23.5595	24.0024	22.7969	NaN	1	0	1	0	3	4	0	0	5	5	5	23.7	23.7	23.7	23.251	0	23.059	122900000	9	tr|F9X3H1|F9X3H1_ZYMTI	tr|F9X3H1|F9X3H1_ZYMTI	tr|F9X3H1|F9X3H1_ZYMTI GTP-binding protein OS=Zymoseptoria tritici (strain CBS 115943 / IPO323) OX=336722 GN=MYCGRDRAFT_103141 PE=4 SV=1
26.7609	26.4044	26.4487	26.3352	27.0955	26.8611	26.7375	26.6433	26.7374	26.9846	26.4287	26.5111	25.9189	25.6881	26.678	26.8564	9	10	9	8	8	9	11	9	14	14	14	43.2	43.2	43.2	52.749	0	79.655	860790000	73	tr|F9X3H4|F9X3H4_ZYMTI	tr|F9X3H4|F9X3H4_ZYMTI	tr|F9X3H4|F9X3H4_ZYMTI Uncharacterized protein OS=Zymoseptoria tritici (strain CBS 115943 / IPO323) OX=336722 GN=MYCGRDRAFT_68078 PE=3 SV=1
21.8771	22.8427	23.2989	23.6873	25.5708	24.9293	21.2954	24.1237	NaN	23.886	23.7372	23.7828	23.9267	23.7705	NaN	24.0425	0	0	1	0	3	3	0	0	4	4	4	10	10	10	52.483	0	14.276	137840000	7	tr|F9X3H5|F9X3H5_ZYMTI	tr|F9X3H5|F9X3H5_ZYMTI	tr|F9X3H5|F9X3H5_ZYMTI Uncharacterized protein OS=Zymoseptoria tritici (strain CBS 115943 / IPO323) OX=336722 GN=MYCGRDRAFT_107958 PE=4 SV=1
28.1966	27.6883	28.089	28.2497	29.3227	28.124	27.8093	27.9439	28.2795	28.3873	28.0892	28.1832	27.8537	27.2011	27.8563	28.0762	21	17	19	19	21	15	19	21	29	29	29	43.4	43.4	43.4	91.302	0	183.19	2585900000	152	tr|F9X3H6|F9X3H6_ZYMTI	tr|F9X3H6|F9X3H6_ZYMTI	tr|F9X3H6|F9X3H6_ZYMTI Uncharacterized protein OS=Zymoseptoria tritici (strain CBS 115943 / IPO323) OX=336722 GN=MYCGRDRAFT_107959 PE=4 SV=1
26.0662	25.2363	26.2273	25.6939	27.8086	27.7473	26.3746	26.2824	26.1578	25.7426	26.0471	26.0281	26.3087	26.7787	26.3753	26.2405	4	3	4	3	3	5	6	6	6	6	6	18.4	18.4	18.4	32.474	0	29.841	871640000	34	tr|F9X3I3|F9X3I3_ZYMTI	tr|F9X3I3|F9X3I3_ZYMTI	tr|F9X3I3|F9X3I3_ZYMTI Uncharacterized protein OS=Zymoseptoria tritici (strain CBS 115943 / IPO323) OX=336722 GN=MYCGRDRAFT_103147 PE=4 SV=1
22.2571	21.1353	21.7968	21.7211	25.3082	24.4713	22.6294	22.1754	NaN	NaN	NaN	NaN	23.8925	NaN	NaN	NaN	0	0	0	0	1	1	0	0	3	3	3	6	6	6	60.063	0	7.786	90446000	2	tr|F9X3I4|F9X3I4_ZYMTI	tr|F9X3I4|F9X3I4_ZYMTI	tr|F9X3I4|F9X3I4_ZYMTI Uncharacterized protein OS=Zymoseptoria tritici (strain CBS 115943 / IPO323) OX=336722 GN=MYCGRDRAFT_107963 PE=4 SV=1
NaN	NaN	19.7394	20.3005	24.975	24.7153	20.1591	19.6095	NaN	NaN	NaN	NaN	23.2266	23.5733	22.4027	NaN	0	0	0	0	3	5	0	0	5	5	5	18.3	18.3	18.3	34.867	0	11.585	64661000	8	tr|F9X3I5|F9X3I5_ZYMTI	tr|F9X3I5|F9X3I5_ZYMTI	tr|F9X3I5|F9X3I5_ZYMTI Uncharacterized protein OS=Zymoseptoria tritici (strain CBS 115943 / IPO323) OX=336722 GN=MYCGRDRAFT_90601 PE=3 SV=1
22.8079	NaN	22.4509	21.8711	NaN	22.1766	21.531	21.3932	NaN	NaN	NaN	NaN	NaN	NaN	NaN	21.4848	0	1	0	1	0	0	0	1	1	1	1	1.6	1.6	1.6	72.929	0.0040761	3.0341	27437000	3	tr|F9X3J0|F9X3J0_ZYMTI	tr|F9X3J0|F9X3J0_ZYMTI	tr|F9X3J0|F9X3J0_ZYMTI Uncharacterized protein OS=Zymoseptoria tritici (strain CBS 115943 / IPO323) OX=336722 GN=MYCGRDRAFT_107966 PE=4 SV=1
23.34	23.0805	24.6972	24.1787	27.5131	27.4004	24.3168	24.2893	24.1233	24.3269	24.6776	24.5232	26.0707	26.0094	24.5329	24.6551	3	2	6	5	7	9	4	5	8	8	8	50.9	50.9	50.9	29.428	0	67.578	475760000	41	tr|F9X3J3|F9X3J3_ZYMTI	tr|F9X3J3|F9X3J3_ZYMTI	tr|F9X3J3|F9X3J3_ZYMTI Uncharacterized protein OS=Zymoseptoria tritici (strain CBS 115943 / IPO323) OX=336722 GN=MYCGRDRAFT_36589 PE=4 SV=1
22.2339	22.9617	23.6575	23.7147	25.2347	24.4647	23.819	23.6574	NaN	23.7039	23.5963	23.6856	23.8801	23.5216	23.9651	23.6491	0	1	0	1	2	1	2	1	2	2	2	11.2	11.2	11.2	29.523	0	11.789	130760000	8	tr|F9X3J5|F9X3J5_ZYMTI	tr|F9X3J5|F9X3J5_ZYMTI	tr|F9X3J5|F9X3J5_ZYMTI Uncharacterized protein OS=Zymoseptoria tritici (strain CBS 115943 / IPO323) OX=336722 GN=MYCGRDRAFT_90609 PE=3 SV=1
20.9952	20.2558	21.0159	21.8386	23.6029	23.3133	20.8711	21.1437	NaN	NaN	NaN	NaN	NaN	22.3664	NaN	NaN	0	0	0	0	0	1	0	1	2	2	2	3	3	3	85.421	0.0094218	2.529	36610000	2	tr|F9X3K4|F9X3K4_ZYMTI	tr|F9X3K4|F9X3K4_ZYMTI	tr|F9X3K4|F9X3K4_ZYMTI Uncharacterized protein OS=Zymoseptoria tritici (strain CBS 115943 / IPO323) OX=336722 GN=MYCGRDRAFT_90616 PE=4 SV=1
NaN	20.9073	22.0986	NaN	23.4275	23.1892	21.8617	21.866	NaN	NaN	NaN	NaN	NaN	NaN	NaN	21.9576	0	0	0	0	1	1	1	0	1	1	1	7.4	7.4	7.4	27.489	0	4.0784	34937000	3	tr|F9X3K5|F9X3K5_ZYMTI	tr|F9X3K5|F9X3K5_ZYMTI	tr|F9X3K5|F9X3K5_ZYMTI Uncharacterized protein (Fragment) OS=Zymoseptoria tritici (strain CBS 115943 / IPO323) OX=336722 GN=MYCGRDRAFT_30411 PE=4 SV=1
25.3876	24.9699	25.8493	25.4141	28.1499	26.9589	25.7099	26.2847	25.7597	25.9072	26.157	25.9306	26.0004	25.8421	25.6786	26.365	4	3	5	5	6	5	5	4	9	9	9	24.8	24.8	24.8	69.23	0	63.329	746820000	37	tr|F9X3K8|F9X3K8_ZYMTI	tr|F9X3K8|F9X3K8_ZYMTI	tr|F9X3K8|F9X3K8_ZYMTI Uncharacterized protein OS=Zymoseptoria tritici (strain CBS 115943 / IPO323) OX=336722 GN=MYCGRDRAFT_68116 PE=4 SV=1
27.0818	26.2048	27.7489	27.3988	29.5533	29.1561	26.9662	27.1571	26.4463	27.0495	27.4898	27.5311	28.2605	28.205	27.1898	27.4365	6	3	4	8	10	6	3	6	7	7	7	40.2	40.2	40.2	10.636	0	125.61	2288800000	46	tr|F9X3K9|F9X3K9_ZYMTI	tr|F9X3K9|F9X3K9_ZYMTI	tr|F9X3K9|F9X3K9_ZYMTI Uncharacterized protein OS=Zymoseptoria tritici (strain CBS 115943 / IPO323) OX=336722 GN=MYCGRDRAFT_103162 PE=4 SV=1
22.7001	20.9453	23.1561	23.2426	24.8588	23.9428	22.8174	22.4486	NaN	NaN	23.2197	23.5368	23.1663	23.0289	22.862	NaN	0	1	3	2	1	1	1	0	4	4	4	28.8	28.8	28.8	24.718	0	11.624	87772000	9	tr|F9X3L0|F9X3L0_ZYMTI	tr|F9X3L0|F9X3L0_ZYMTI	tr|F9X3L0|F9X3L0_ZYMTI Uncharacterized protein OS=Zymoseptoria tritici (strain CBS 115943 / IPO323) OX=336722 GN=MYCGRDRAFT_37446 PE=4 SV=1
27.5712	27.2483	28.5212	28.413	31.6154	30.3505	28.1029	27.9817	28.2204	28.1761	28.7445	28.716	29.3301	29.5933	28.5113	28.4324	11	8	15	13	22	20	14	14	20	20	20	47.6	47.6	47.6	64.92	0	323.31	6313900000	117	tr|F9X3L2|F9X3L2_ZYMTI	tr|F9X3L2|F9X3L2_ZYMTI	tr|F9X3L2|F9X3L2_ZYMTI Uncharacterized protein OS=Zymoseptoria tritici (strain CBS 115943 / IPO323) OX=336722 GN=MYCGRDRAFT_107974 PE=4 SV=1
21.8053	21.0125	21.8517	21.6456	23.7442	23.3221	21.8642	21.0717	NaN	NaN	NaN	NaN	NaN	NaN	NaN	21.1633	0	0	0	0	0	0	0	0	1	1	1	4.7	4.7	4.7	30.894	0	6.0599	43405000	0	tr|F9X3L4|F9X3L4_ZYMTI	tr|F9X3L4|F9X3L4_ZYMTI	tr|F9X3L4|F9X3L4_ZYMTI Uncharacterized protein OS=Zymoseptoria tritici (strain CBS 115943 / IPO323) OX=336722 GN=MYCGRDRAFT_99059 PE=3 SV=1
22.2519	20.6976	23.4639	22.8576	27.0941	26.6819	24.2739	24.4447	22.3467	23.5751	23.4732	23.0426	25.2986	25.7995	24.6832	24.0417	1	1	2	1	7	8	5	3	11	11	11	27.5	27.5	27.5	55.676	0	43.222	319910000	28	tr|F9X3L5|F9X3L5_ZYMTI	tr|F9X3L5|F9X3L5_ZYMTI	tr|F9X3L5|F9X3L5_ZYMTI Putative P450 monooxygenase OS=Zymoseptoria tritici (strain CBS 115943 / IPO323) OX=336722 GN=CYP-32 PE=3 SV=1
26.5721	25.7257	26.6065	26.4207	27.9863	27.5037	26.3629	25.9964	26.6082	26.3475	26.5222	26.4682	26.4971	26.5003	26.4573	26.236	11	6	7	9	10	10	9	6	10	10	10	24.2	24.2	24.2	51.172	0	61.19	956700000	68	tr|F9X3L9|F9X3L9_ZYMTI	tr|F9X3L9|F9X3L9_ZYMTI	tr|F9X3L9|F9X3L9_ZYMTI Uncharacterized protein OS=Zymoseptoria tritici (strain CBS 115943 / IPO323) OX=336722 GN=MYCGRDRAFT_68137 PE=4 SV=1
NaN	19.9886	20.6539	21.395	23.2438	22.8178	20.1081	20.7503	NaN	NaN	NaN	NaN	NaN	21.871	NaN	NaN	0	0	0	1	0	0	0	0	2	2	2	6.4	6.4	6.4	53.167	0	6.8741	25668000	1	tr|F9X3M2|F9X3M2_ZYMTI	tr|F9X3M2|F9X3M2_ZYMTI	tr|F9X3M2|F9X3M2_ZYMTI Pseudouridine synthase OS=Zymoseptoria tritici (strain CBS 115943 / IPO323) OX=336722 GN=MYCGRDRAFT_107981 PE=3 SV=1
27.3134	26.7119	27.3621	27.0485	28.3077	27.8377	27.2188	27.2094	27.4485	27.4749	27.2103	27.2925	26.7249	26.7614	27.2077	27.2908	5	7	8	7	10	9	10	9	10	10	10	38.1	38.1	38.1	37.248	0	91.196	1471500000	65	tr|F9X3M4|F9X3M4_ZYMTI	tr|F9X3M4|F9X3M4_ZYMTI	tr|F9X3M4|F9X3M4_ZYMTI Uncharacterized protein OS=Zymoseptoria tritici (strain CBS 115943 / IPO323) OX=336722 GN=MYCGRDRAFT_99129 PE=4 SV=1
20.8872	21.0472	21.8321	21.5317	NaN	NaN	21.3599	21.3658	NaN	NaN	NaN	NaN	NaN	NaN	NaN	21.4574	0	0	1	1	0	1	1	0	2	2	2	10.8	10.8	10.8	29.624	0	12.139	16265000	4	tr|F9X3M5|F9X3M5_ZYMTI	tr|F9X3M5|F9X3M5_ZYMTI	tr|F9X3M5|F9X3M5_ZYMTI Uncharacterized protein OS=Zymoseptoria tritici (strain CBS 115943 / IPO323) OX=336722 GN=MYCGRDRAFT_108073 PE=4 SV=1
24.7172	23.4219	24.4566	24.6541	25.8128	24.3021	23.8958	24.126	NaN	NaN	NaN	24.4037	24.3902	NaN	NaN	NaN	1	0	0	0	2	1	0	0	2	2	2	7.1	7.1	7.1	39.433	0	10.088	201790000	4	tr|F9X3M7|F9X3M7_ZYMTI	tr|F9X3M7|F9X3M7_ZYMTI	tr|F9X3M7|F9X3M7_ZYMTI Phospho-2-dehydro-3-deoxyheptonate aldolase OS=Zymoseptoria tritici (strain CBS 115943 / IPO323) OX=336722 GN=MYCGRDRAFT_99130 PE=3 SV=1
20.7861	19.9445	20.8556	21.0389	22.9551	NaN	18.8017	21.0184	NaN	NaN	NaN	NaN	21.5393	NaN	NaN	NaN	0	0	0	1	1	0	1	0	3	3	3	8.6	8.6	8.6	73.589	0	7.2098	17582000	3	tr|F9X3N0|F9X3N0_ZYMTI	tr|F9X3N0|F9X3N0_ZYMTI	tr|F9X3N0|F9X3N0_ZYMTI Uncharacterized protein OS=Zymoseptoria tritici (strain CBS 115943 / IPO323) OX=336722 GN=MYCGRDRAFT_68403 PE=3 SV=1
26.327	25.1303	26.1237	26.2547	27.5321	27.1033	25.8568	25.7615	26.4936	26.196	26.1879	26.0263	25.7774	25.8906	26.0763	25.953	5	3	8	6	8	5	6	4	11	11	11	42	42	42	39.919	0	65.852	729990000	45	tr|F9X3N6|F9X3N6_ZYMTI	tr|F9X3N6|F9X3N6_ZYMTI	tr|F9X3N6|F9X3N6_ZYMTI Homoserine dehydrogenase OS=Zymoseptoria tritici (strain CBS 115943 / IPO323) OX=336722 GN=MYCGRDRAFT_103255 PE=3 SV=1
23.7622	23.6877	24.9276	23.7888	25.2511	25.2157	24.9336	24.8311	24.3089	24.5293	24.7237	23.9532	24.1914	24.1917	24.6194	24.7968	2	3	3	2	3	4	4	5	8	8	8	38.1	38.1	38.1	37.462	0	43.484	214940000	26	tr|F9X3N7|F9X3N7_ZYMTI	tr|F9X3N7|F9X3N7_ZYMTI	tr|F9X3N7|F9X3N7_ZYMTI Protein YOP1 OS=Zymoseptoria tritici (strain CBS 115943 / IPO323) OX=336722 GN=MYCGRDRAFT_103256 PE=3 SV=1
22.3438	NaN	21.3491	20.5824	26.1773	23.8003	NaN	23.2242	NaN	NaN	NaN	NaN	24.818	22.818	NaN	23.1781	0	0	1	0	3	0	0	0	3	3	3	26	26	26	22.878	0	12.156	109860000	4	tr|F9X3P5|F9X3P5_ZYMTI	tr|F9X3P5|F9X3P5_ZYMTI	tr|F9X3P5|F9X3P5_ZYMTI Uncharacterized protein OS=Zymoseptoria tritici (strain CBS 115943 / IPO323) OX=336722 GN=MYCGRDRAFT_55345 PE=4 SV=1
25.1312	24.1267	25.0312	24.7604	26.724	26.5373	24.9858	24.9915	25.0322	25.0537	25.189	24.9233	25.0828	25.3245	25.1598	25.1583	5	4	4	2	7	7	6	5	8	8	8	17.5	17.5	17.5	63.621	0	34.199	392590000	40	tr|F9X3Q4|F9X3Q4_ZYMTI	tr|F9X3Q4|F9X3Q4_ZYMTI	tr|F9X3Q4|F9X3Q4_ZYMTI Serine/threonine protein kinase, CMGC family OS=Zymoseptoria tritici (strain CBS 115943 / IPO323) OX=336722 GN=SKY1 PE=4 SV=1
22.3709	22.5874	23.6669	23.7989	24.7342	24.7734	24.1933	23.6867	23.5123	23.1429	23.5791	23.8514	23.3171	23.7758	23.9772	23.6834	1	3	3	2	1	2	1	2	3	3	3	12.8	12.8	12.8	34.97	0	12.702	128910000	15	tr|F9X3Q5|F9X3Q5_ZYMTI	tr|F9X3Q5|F9X3Q5_ZYMTI	tr|F9X3Q5|F9X3Q5_ZYMTI ERG25, C-4 methyl sterol oxidase OS=Zymoseptoria tritici (strain CBS 115943 / IPO323) OX=336722 GN=ERG25 PE=3 SV=1
NaN	20.9644	21.9758	20.4764	22.6833	23.0353	21.8707	21.4353	NaN	NaN	NaN	NaN	NaN	NaN	NaN	21.5268	0	1	0	0	0	1	0	0	2	2	2	3.6	3.6	3.6	77.392	0	6.4868	29632000	2	tr|F9X3Q6|F9X3Q6_ZYMTI	tr|F9X3Q6|F9X3Q6_ZYMTI	tr|F9X3Q6|F9X3Q6_ZYMTI Uncharacterized protein OS=Zymoseptoria tritici (strain CBS 115943 / IPO323) OX=336722 GN=MYCGRDRAFT_84646 PE=4 SV=1
25.5874	25.4843	26.27	26.2633	27.97	27.5576	25.9077	25.7229	26.1962	26.0522	26.2165	26.4594	26.1249	26.5795	25.9976	25.8064	3	4	4	3	5	4	4	4	7	7	6	50.2	50.2	44.9	22.841	0	67.602	837610000	31	tr|F9X3Q8|F9X3Q8_ZYMTI	tr|F9X3Q8|F9X3Q8_ZYMTI	tr|F9X3Q8|F9X3Q8_ZYMTI Uncharacterized protein OS=Zymoseptoria tritici (strain CBS 115943 / IPO323) OX=336722 GN=MYCGRDRAFT_99145 PE=4 SV=1
NaN	NaN	NaN	NaN	22.5739	NaN	NaN	NaN	NaN	NaN	NaN	NaN	21.1581	NaN	NaN	NaN	0	0	0	0	1	0	0	0	1	1	1	4.8	4.8	4.8	43.601	0	4.1384	6243400	1	tr|F9X3Q9|F9X3Q9_ZYMTI	tr|F9X3Q9|F9X3Q9_ZYMTI	tr|F9X3Q9|F9X3Q9_ZYMTI Uncharacterized protein OS=Zymoseptoria tritici (strain CBS 115943 / IPO323) OX=336722 GN=MYCGRDRAFT_68445 PE=4 SV=1
22.263	20.5937	21.8795	22.4271	23.6676	22.7296	21.8328	21.713	NaN	NaN	NaN	NaN	22.2518	NaN	NaN	NaN	0	0	1	1	0	0	1	0	2	2	2	6.8	6.8	6.8	54.58	0	5.9007	43565000	3	tr|F9X3R2|F9X3R2_ZYMTI	tr|F9X3R2|F9X3R2_ZYMTI	tr|F9X3R2|F9X3R2_ZYMTI Uncharacterized protein (Fragment) OS=Zymoseptoria tritici (strain CBS 115943 / IPO323) OX=336722 GN=MYCGRDRAFT_21922 PE=4 SV=1
NaN	NaN	21.193	21.9366	23.7501	22.9066	20.8461	20.8974	NaN	NaN	NaN	22.1591	22.2921	21.9308	NaN	NaN	0	0	1	0	1	2	1	1	2	2	2	1.9	1.9	1.9	131.28	0	5.9366	32221000	6	tr|F9X3R8|F9X3R8_ZYMTI	tr|F9X3R8|F9X3R8_ZYMTI	tr|F9X3R8|F9X3R8_ZYMTI Large subunit of alpha-aminoadipate reductase OS=Zymoseptoria tritici (strain CBS 115943 / IPO323) OX=336722 GN=LYS2 PE=4 SV=1
23.7385	23.7499	24.0757	24.268	25.8575	25.5419	24.0954	24.2326	23.7974	24.2703	23.9393	24.4352	24.5564	24.5075	24.1279	24.4209	0	2	0	3	5	6	3	3	7	7	7	15.5	15.5	15.5	79.526	0	26.528	213270000	22	tr|F9X3S0|F9X3S0_ZYMTI	tr|F9X3S0|F9X3S0_ZYMTI	tr|F9X3S0|F9X3S0_ZYMTI Uncharacterized protein OS=Zymoseptoria tritici (strain CBS 115943 / IPO323) OX=336722 GN=MYCGRDRAFT_68458 PE=4 SV=1
NaN	20.9072	22.7345	26.9344	25.2517	23.5224	21.2678	21.1812	NaN	21.9333	NaN	NaN	23.674	22.7086	NaN	NaN	0	0	1	1	3	1	0	0	3	3	3	5.9	5.9	5.9	99.594	0	10.87	194090000	6	tr|F9X3S2|F9X3S2_ZYMTI	tr|F9X3S2|F9X3S2_ZYMTI	tr|F9X3S2|F9X3S2_ZYMTI Uncharacterized protein OS=Zymoseptoria tritici (strain CBS 115943 / IPO323) OX=336722 GN=MYCGRDRAFT_55380 PE=4 SV=1
22.5306	22.3469	23.1416	22.9055	24.2811	24.2824	23.4639	22.977	NaN	22.8835	23.0952	22.9695	22.8426	23.3202	23.5648	23.1842	1	2	3	3	3	3	2	2	3	3	3	14	14	14	29.684	0	22.51	89121000	19	tr|F9X3T8|F9X3T8_ZYMTI	tr|F9X3T8|F9X3T8_ZYMTI	tr|F9X3T8|F9X3T8_ZYMTI Uncharacterized protein OS=Zymoseptoria tritici (strain CBS 115943 / IPO323) OX=336722 GN=MYCGRDRAFT_99218 PE=3 SV=1
23.6407	23.4876	25.1602	25.027	26.5473	26.5693	24.2156	24.5958	24.622	24.2101	24.957	25.0929	25.2451	25.1231	24.5075	24.7187	1	2	2	2	5	6	3	3	8	8	8	31.2	31.2	31.2	40.285	0	30.866	339010000	24	tr|F9X3U2|F9X3U2_ZYMTI	tr|F9X3U2|F9X3U2_ZYMTI	tr|F9X3U2|F9X3U2_ZYMTI Uncharacterized protein OS=Zymoseptoria tritici (strain CBS 115943 / IPO323) OX=336722 GN=MYCGRDRAFT_37224 PE=4 SV=1
24.8591	24.3093	24.7665	24.5999	25.8203	24.1783	24.3758	24.6755	24.8159	24.8018	24.4552	24.5228	24.4551	23.8096	24.7304	24.8423	3	2	2	2	3	1	3	4	6	6	6	14.5	14.5	14.5	55.609	0	17.711	231990000	20	tr|F9X3U6|F9X3U6_ZYMTI	tr|F9X3U6|F9X3U6_ZYMTI	tr|F9X3U6|F9X3U6_ZYMTI Peptidase M24 OS=Zymoseptoria tritici (strain CBS 115943 / IPO323) OX=336722 GN=MYCGRDRAFT_68734 PE=3 SV=1
25.6388	24.9957	25.5166	25.3746	26.8168	26.2615	25.7701	25.6483	25.4528	25.5233	25.4343	25.4356	25.4332	25.4586	26.0618	25.6666	3	2	3	2	3	3	3	3	3	3	3	13.4	13.4	13.4	32.77	0	85.626	485680000	22	tr|F9X3V3|F9X3V3_ZYMTI	tr|F9X3V3|F9X3V3_ZYMTI	tr|F9X3V3|F9X3V3_ZYMTI Uncharacterized protein OS=Zymoseptoria tritici (strain CBS 115943 / IPO323) OX=336722 GN=MYCGRDRAFT_90968 PE=4 SV=1
21.9848	23.4457	25.2454	23.6573	26.724	26.305	24.7616	23.4779	NaN	23.3228	24.9501	23.1759	25.9102	25.6923	23.8938	23.5444	0	0	2	0	6	6	0	0	9	9	9	21.6	21.6	21.6	73.022	0	56.273	302470000	14	tr|F9X3V4|F9X3V4_ZYMTI	tr|F9X3V4|F9X3V4_ZYMTI	tr|F9X3V4|F9X3V4_ZYMTI Uncharacterized protein OS=Zymoseptoria tritici (strain CBS 115943 / IPO323) OX=336722 GN=MYCGRDRAFT_68741 PE=4 SV=1
NaN	NaN	20.3251	NaN	23.284	22.1919	20.9288	NaN	NaN	NaN	NaN	NaN	NaN	NaN	20.9545	NaN	0	0	0	0	0	1	0	0	1	1	1	9.2	9.2	9.2	43.648	0	7.4318	18315000	1	tr|F9X3W3|F9X3W3_ZYMTI	tr|F9X3W3|F9X3W3_ZYMTI	tr|F9X3W3|F9X3W3_ZYMTI Uncharacterized protein OS=Zymoseptoria tritici (strain CBS 115943 / IPO323) OX=336722 GN=MYCGRDRAFT_108197 PE=4 SV=1
24.9592	24.2945	23.9197	24.3339	24.5929	25.0735	23.6141	24.8301	24.7796	24.7232	NaN	NaN	NaN	24.6333	NaN	NaN	1	1	0	0	0	1	0	0	3	3	3	3.2	3.2	3.2	126.22	0	6.992	193490000	3	tr|F9X3W4|F9X3W4_ZYMTI	tr|F9X3W4|F9X3W4_ZYMTI	tr|F9X3W4|F9X3W4_ZYMTI Zinc finger transcription factor OS=Zymoseptoria tritici (strain CBS 115943 / IPO323) OX=336722 GN=MYCGRDRAFT_90980 PE=4 SV=1
24.9155	24.4639	25.1252	24.8198	26.0525	25.3862	24.4377	25.0865	25.2553	25.192	24.9522	24.8855	24.5401	24.3978	24.3807	25.0982	2	3	3	5	3	1	2	2	13	13	13	14.1	14.1	14.1	124.16	0	37.374	292800000	21	tr|F9X3X9|F9X3X9_ZYMTI	tr|F9X3X9|F9X3X9_ZYMTI	tr|F9X3X9|F9X3X9_ZYMTI Uncharacterized protein OS=Zymoseptoria tritici (strain CBS 115943 / IPO323) OX=336722 GN=MYCGRDRAFT_55679 PE=4 SV=1
20.8317	20.4389	20.7951	21.702	21.0838	22.4613	21.7375	21.868	NaN	NaN	NaN	NaN	NaN	NaN	NaN	21.9596	1	0	0	0	0	0	0	0	2	2	2	3.7	3.7	3.7	53.202	0.0013889	3.4128	23840000	1	tr|F9X3Y0|F9X3Y0_ZYMTI	tr|F9X3Y0|F9X3Y0_ZYMTI	tr|F9X3Y0|F9X3Y0_ZYMTI Uncharacterized protein OS=Zymoseptoria tritici (strain CBS 115943 / IPO323) OX=336722 GN=MYCGRDRAFT_68771 PE=4 SV=1
20.9391	21.6692	23.8557	23.5477	25.7409	24.7158	24.038	23.7076	NaN	23.5554	23.7594	23.7709	23.8921	23.8138	23.77	23.9043	1	1	2	1	4	3	3	1	7	7	7	16.1	16.1	16.1	53.78	0	28.213	147340000	16	tr|F9X3Y1|F9X3Y1_ZYMTI	tr|F9X3Y1|F9X3Y1_ZYMTI	tr|F9X3Y1|F9X3Y1_ZYMTI Uncharacterized protein OS=Zymoseptoria tritici (strain CBS 115943 / IPO323) OX=336722 GN=MYCGRDRAFT_36524 PE=3 SV=1
25.5203	25.0085	24.3736	25.4414	26.7153	25.903	25.0943	25.0208	25.8567	25.4942	24.9983	25.4436	25.251	24.6266	24.9657	24.9645	2	2	4	6	4	4	3	2	7	7	7	36.2	36.2	36.2	37.598	0	41.905	391970000	27	tr|F9X3Y2|F9X3Y2_ZYMTI	tr|F9X3Y2|F9X3Y2_ZYMTI	tr|F9X3Y2|F9X3Y2_ZYMTI Uncharacterized protein OS=Zymoseptoria tritici (strain CBS 115943 / IPO323) OX=336722 GN=MYCGRDRAFT_108301 PE=4 SV=1
24.2763	22.6271	23.338	23.2344	25.101	24.1469	23.166	23.2003	NaN	NaN	NaN	NaN	NaN	NaN	NaN	23.2918	1	1	1	1	1	1	0	1	1	1	1	2.3	2.3	2.3	38.35	0.004946	2.9634	120880000	7	tr|F9X3Y5|F9X3Y5_ZYMTI	tr|F9X3Y5|F9X3Y5_ZYMTI	tr|F9X3Y5|F9X3Y5_ZYMTI Uncharacterized protein OS=Zymoseptoria tritici (strain CBS 115943 / IPO323) OX=336722 GN=MYCGRDRAFT_99301 PE=3 SV=1
30.1665	29.284	29.7081	29.8215	31.307	30.3453	29.5753	29.8559	30.1726	29.9629	29.6922	29.8891	29.8595	29.3793	29.6552	29.958	24	27	26	23	25	26	27	27	23	23	23	63	63	63	46.944	0	323.31	9477000000	205	tr|F9X3Y6|F9X3Y6_ZYMTI	tr|F9X3Y6|F9X3Y6_ZYMTI	tr|F9X3Y6|F9X3Y6_ZYMTI Uncharacterized protein OS=Zymoseptoria tritici (strain CBS 115943 / IPO323) OX=336722 GN=MYCGRDRAFT_55916 PE=4 SV=1
24.1495	23.3063	24.7343	24.0881	25.6723	25.3917	23.7467	23.8629	24.5881	NaN	24.4972	23.8302	23.7495	24.0981	24.4391	24.3108	1	0	2	2	1	1	1	1	7	7	7	12.9	12.9	12.9	60.327	0	18.042	201550000	9	tr|F9X3Y8|F9X3Y8_ZYMTI	tr|F9X3Y8|F9X3Y8_ZYMTI	tr|F9X3Y8|F9X3Y8_ZYMTI Uncharacterized protein OS=Zymoseptoria tritici (strain CBS 115943 / IPO323) OX=336722 GN=MYCGRDRAFT_69014 PE=4 SV=1
28.8951	28.0398	28.8062	28.6082	30.7996	30.6199	28.7063	28.5461	28.9124	28.5783	28.8352	28.8203	29.2795	29.7071	28.6569	28.6455	12	10	8	8	11	11	10	9	10	10	10	61.5	61.5	61.5	14.823	0	115.83	6002800000	79	tr|F9X3Z2|F9X3Z2_ZYMTI	tr|F9X3Z2|F9X3Z2_ZYMTI	tr|F9X3Z2|F9X3Z2_ZYMTI Uncharacterized protein OS=Zymoseptoria tritici (strain CBS 115943 / IPO323) OX=336722 GN=MYCGRDRAFT_103449 PE=3 SV=1
28.2107	27.2767	27.833	27.643	28.7976	27.5464	27.3037	27.5756	27.6567	28.0438	27.655	27.7167	28.0198	26.5424	27.3572	27.7466	5	4	4	5	5	4	5	6	8	8	8	59.8	59.8	59.8	19.004	0	91.326	1950200000	38	tr|F9X3Z3|F9X3Z3_ZYMTI	tr|F9X3Z3|F9X3Z3_ZYMTI	tr|F9X3Z3|F9X3Z3_ZYMTI Uncharacterized protein OS=Zymoseptoria tritici (strain CBS 115943 / IPO323) OX=336722 GN=MYCGRDRAFT_69026 PE=3 SV=1
27.3689	26.4961	27.2094	27.0696	27.8212	27.9167	27.3894	26.7725	27.3848	27.0844	27.005	27.2096	26.5748	26.818	27.2617	27.2802	8	7	7	8	8	7	7	7	16	16	16	34.6	34.6	34.6	80.633	0	77.601	1345000000	59	tr|F9X3Z8|F9X3Z8_ZYMTI	tr|F9X3Z8|F9X3Z8_ZYMTI	tr|F9X3Z8|F9X3Z8_ZYMTI Uncharacterized protein OS=Zymoseptoria tritici (strain CBS 115943 / IPO323) OX=336722 GN=MYCGRDRAFT_99310 PE=4 SV=1
26.519	25.1591	25.6978	25.5834	27.0128	26.1698	25.3034	25.3323	26.509	25.8658	25.7382	25.6123	25.4363	25.2002	25.4113	25.5104	3	2	3	2	3	2	2	2	4	4	4	32.6	32.6	32.6	17.862	0	32.29	532890000	19	tr|F9X410|F9X410_ZYMTI	tr|F9X410|F9X410_ZYMTI	tr|F9X410|F9X410_ZYMTI Uncharacterized protein OS=Zymoseptoria tritici (strain CBS 115943 / IPO323) OX=336722 GN=MYCGRDRAFT_103459 PE=4 SV=1
22.01	21.4675	22.3012	22.2488	23.9547	23.8543	21.5881	22.0873	22.0005	22.1218	22.4156	22.3511	22.5702	22.6861	21.8391	22.1931	0	0	2	1	2	1	0	0	3	3	3	7.5	7.5	7.5	62.117	0	22.851	56308000	6	tr|F9X413|F9X413_ZYMTI	tr|F9X413|F9X413_ZYMTI	tr|F9X413|F9X413_ZYMTI Uncharacterized protein (Fragment) OS=Zymoseptoria tritici (strain CBS 115943 / IPO323) OX=336722 GN=MYCGRDRAFT_36853 PE=4 SV=1
21.4644	18.3927	20.2851	19.6302	21.8871	20.9861	18.839	19.9608	NaN	NaN	NaN	NaN	20.3277	NaN	NaN	20.2245	1	0	0	0	1	0	1	1	3	3	3	5.9	5.9	5.9	63.093	0	5.1484	12772000	4	tr|F9X419|F9X419_ZYMTI	tr|F9X419|F9X419_ZYMTI	tr|F9X419|F9X419_ZYMTI Uncharacterized protein OS=Zymoseptoria tritici (strain CBS 115943 / IPO323) OX=336722 GN=MYCGRDRAFT_35751 PE=4 SV=1
24.8784	24.6419	24.5678	24.1856	26.4954	26.1613	25.3511	25.4792	24.7535	25.2189	25.4059	25.1612	24.3574	24.7445	25.3045	25.3976	6	6	4	3	6	5	5	3	6	6	6	41.4	41.4	41.4	38.496	0	105.13	360200000	38	tr|F9X421|F9X421_ZYMTI	tr|F9X421|F9X421_ZYMTI	tr|F9X421|F9X421_ZYMTI Uncharacterized protein OS=Zymoseptoria tritici (strain CBS 115943 / IPO323) OX=336722 GN=MYCGRDRAFT_103460 PE=4 SV=1
25.3846	24.6889	24.7322	24.5841	27.0776	26.9499	24.46	25.0455	25.2282	25.1173	24.8879	25.352	25.7901	25.7223	24.8962	24.7022	3	3	3	2	4	4	2	2	4	4	4	14.1	14.1	14.1	31.29	0	15.326	452850000	23	tr|F9X425|F9X425_ZYMTI	tr|F9X425|F9X425_ZYMTI	tr|F9X425|F9X425_ZYMTI Uncharacterized protein (Fragment) OS=Zymoseptoria tritici (strain CBS 115943 / IPO323) OX=336722 GN=MYCGRDRAFT_15121 PE=4 SV=1
24.7951	24.4149	23.5801	24.1516	26.0479	25.1952	23.6841	25.0822	24.6988	24.8721	24.2869	24.1437	24.4895	24.3409	24.4354	24.8172	2	4	0	2	2	2	0	3	7	7	7	43.1	43.1	43.1	27.042	0	26.006	239450000	15	tr|F9X431|F9X431_ZYMTI	tr|F9X431|F9X431_ZYMTI	tr|F9X431|F9X431_ZYMTI Triosephosphate isomerase OS=Zymoseptoria tritici (strain CBS 115943 / IPO323) OX=336722 GN=TPI1 PE=3 SV=1
24.7077	25.3508	26.3928	26.4318	27.8975	27.7227	26.0914	26.0368	25.9154	26.1498	26.3826	26.4264	26.2415	26.6175	26.0949	25.9735	3	4	11	10	10	10	9	7	14	14	14	26.5	26.5	26.5	98.553	0	207.19	860690000	64	tr|F9X432|F9X432_ZYMTI	tr|F9X432|F9X432_ZYMTI	tr|F9X432|F9X432_ZYMTI Uncharacterized protein OS=Zymoseptoria tritici (strain CBS 115943 / IPO323) OX=336722 GN=MYCGRDRAFT_69066 PE=4 SV=1
24.3882	24.0383	24.644	24.7495	22.5037	24.3163	24.5485	22.9638	24.5302	24.7417	24.4007	24.6693	NaN	23.3736	24.4386	23.8764	2	1	2	2	1	2	1	2	6	6	6	11.1	11.1	11.1	82.509	0	14.079	153170000	13	tr|F9X436|F9X436_ZYMTI	tr|F9X436|F9X436_ZYMTI	tr|F9X436|F9X436_ZYMTI Uncharacterized protein OS=Zymoseptoria tritici (strain CBS 115943 / IPO323) OX=336722 GN=MYCGRDRAFT_90455 PE=4 SV=1
27.4599	26.4472	27.4991	27.312	29.5604	29.2456	27.5983	27.2057	27.5911	27.4437	27.5391	27.5357	27.8392	28.1054	27.6552	27.4344	18	8	10	14	19	17	13	14	28	28	27	61.1	61.1	59	57.037	0	218.49	2418600000	113	tr|F9X437|F9X437_ZYMTI	tr|F9X437|F9X437_ZYMTI	tr|F9X437|F9X437_ZYMTI Uncharacterized protein OS=Zymoseptoria tritici (strain CBS 115943 / IPO323) OX=336722 GN=MYCGRDRAFT_36977 PE=3 SV=1
30.28	29.4079	29.9967	30.0217	32.5644	31.6073	30.0584	29.8824	30.2425	29.7753	30.0414	30.1587	30.9776	30.8936	30.1884	30.044	10	13	12	13	16	13	13	12	13	13	13	60.1	60.1	60.1	16.07	0	147.04	15908000000	102	tr|F9X441|F9X441_ZYMTI	tr|F9X441|F9X441_ZYMTI	tr|F9X441|F9X441_ZYMTI Uncharacterized protein OS=Zymoseptoria tritici (strain CBS 115943 / IPO323) OX=336722 GN=MYCGRDRAFT_67867 PE=3 SV=1
26.0982	25.403	26.068	25.9643	27.921	27.2849	25.957	25.7592	26.255	26.0959	26.1039	26.0681	26.2917	26.312	25.9459	25.9448	6	4	6	6	10	6	7	6	11	11	11	50.8	50.8	50.8	22.313	0	51.183	791610000	51	tr|F9X446|F9X446_ZYMTI	tr|F9X446|F9X446_ZYMTI	tr|F9X446|F9X446_ZYMTI Uncharacterized protein OS=Zymoseptoria tritici (strain CBS 115943 / IPO323) OX=336722 GN=MYCGRDRAFT_67881 PE=3 SV=1
22.4742	22.0778	21.961	21.9158	22.1527	22.4746	NaN	21.5717	NaN	NaN	NaN	NaN	NaN	NaN	NaN	21.6633	0	0	0	1	0	0	0	0	1	1	1	12.1	12.1	12.1	20.598	0.0022883	3.1846	31900000	1	tr|F9X447|F9X447_ZYMTI	tr|F9X447|F9X447_ZYMTI	tr|F9X447|F9X447_ZYMTI Uncharacterized protein OS=Zymoseptoria tritici (strain CBS 115943 / IPO323) OX=336722 GN=MYCGRDRAFT_37176 PE=4 SV=1
26.4031	25.6884	25.9536	25.7717	26.4213	26.3865	25.995	25.9926	26.5238	26.2971	25.9091	25.8017	25.0853	25.374	25.9625	26.1209	6	5	3	4	5	5	5	5	10	10	10	27	27	27	56.236	0	160.79	576320000	38	tr|F9X454|F9X454_ZYMTI	tr|F9X454|F9X454_ZYMTI	tr|F9X454|F9X454_ZYMTI Uncharacterized protein OS=Zymoseptoria tritici (strain CBS 115943 / IPO323) OX=336722 GN=mdlb1 PE=3 SV=1
NaN	NaN	20.3985	NaN	22.6264	22.1345	20.431	20.144	NaN	NaN	NaN	NaN	NaN	NaN	NaN	20.2356	0	0	0	0	1	0	1	1	1	1	1	2.7	2.7	2.7	58.4	0.0022852	3.1704	15034000	3	tr|F9X455|F9X455_ZYMTI	tr|F9X455|F9X455_ZYMTI	tr|F9X455|F9X455_ZYMTI Uncharacterized protein OS=Zymoseptoria tritici (strain CBS 115943 / IPO323) OX=336722 GN=MYCGRDRAFT_35590 PE=4 SV=1
NaN	NaN	NaN	20.8509	NaN	22.1769	NaN	NaN	NaN	NaN	NaN	NaN	NaN	21.2301	NaN	NaN	0	0	0	0	1	1	0	0	1	1	1	7.9	7.9	7.9	20.364	0	5.4841	6632500	2	tr|F9X462|F9X462_ZYMTI	tr|F9X462|F9X462_ZYMTI	tr|F9X462|F9X462_ZYMTI Actin-related protein 2/3 complex subunit 5 (Fragment) OS=Zymoseptoria tritici (strain CBS 115943 / IPO323) OX=336722 GN=MYCGRDRAFT_54826 PE=3 SV=1
22.8362	23.5329	23.7407	24.0884	25.7168	24.8855	23.6897	23.6921	NaN	24.2582	23.8306	24.0035	23.8737	24.0898	23.8871	23.9914	1	1	2	3	3	4	1	1	5	5	5	16.8	16.8	16.8	69.439	0	26.724	164700000	16	tr|F9X466|F9X466_ZYMTI	tr|F9X466|F9X466_ZYMTI	tr|F9X466|F9X466_ZYMTI Actin-related protein, ARP9 class OS=Zymoseptoria tritici (strain CBS 115943 / IPO323) OX=336722 GN=ARP2408 PE=3 SV=1
23.1009	23.0745	23.879	23.8595	25.9391	25.371	23.7858	23.8203	NaN	23.5866	24.0463	23.8197	24.5336	24.39	23.786	24.0484	1	0	2	1	3	5	1	2	6	6	6	10.4	10.4	10.4	98.076	0	34.691	185480000	15	tr|F9X472|F9X472_ZYMTI	tr|F9X472|F9X472_ZYMTI	tr|F9X472|F9X472_ZYMTI Serine/threonine protein kinase OS=Zymoseptoria tritici (strain CBS 115943 / IPO323) OX=336722 GN=YAK1 PE=4 SV=1
26.9435	25.9613	26.205	26.193	27.0232	26.1784	25.5222	26.3149	26.5437	26.6072	26.4222	26.0726	25.4422	25.4234	26.0066	26.5247	6	3	3	3	2	3	2	2	3	3	3	54.9	54.9	54.9	11.093	0	99.86	692450000	24	tr|F9X474|F9X474_ZYMTI	tr|F9X474|F9X474_ZYMTI	tr|F9X474|F9X474_ZYMTI Uncharacterized protein OS=Zymoseptoria tritici (strain CBS 115943 / IPO323) OX=336722 GN=MYCGRDRAFT_54855 PE=3 SV=1
24.9844	24.4627	24.1707	23.8357	24.5226	24.3231	24.265	24.5008	24.8707	24.9586	24.2816	24.157	23.2908	23.3797	24.2867	24.6128	2	2	2	2	2	1	2	2	3	3	3	33.9	33.9	33.9	14.188	0	7.5267	179160000	15	tr|F9X486|F9X486_ZYMTI	tr|F9X486|F9X486_ZYMTI	tr|F9X486|F9X486_ZYMTI Uncharacterized protein OS=Zymoseptoria tritici (strain CBS 115943 / IPO323) OX=336722 GN=MYCGRDRAFT_103087 PE=4 SV=1
22.6598	21.3115	23.46	20.6163	23.3247	21.1615	21.2897	20.7681	NaN	NaN	23.4432	NaN	NaN	NaN	NaN	NaN	1	1	0	0	0	0	0	0	3	3	3	5	5	5	81.179	0	7.7273	39575000	2	tr|F9X487|F9X487_ZYMTI	tr|F9X487|F9X487_ZYMTI	tr|F9X487|F9X487_ZYMTI Actin-related protein 8 OS=Zymoseptoria tritici (strain CBS 115943 / IPO323) OX=336722 GN=ARP2404 PE=3 SV=1
20.0051	19.4767	22.5582	22.7962	24.5219	23.8342	21.9222	21.9034	NaN	NaN	NaN	NaN	NaN	22.8874	NaN	NaN	0	0	0	0	1	1	1	0	4	4	4	11.8	11.8	11.8	48.588	0	12.494	62182000	3	tr|F9X494|F9X494_ZYMTI	tr|F9X494|F9X494_ZYMTI	tr|F9X494|F9X494_ZYMTI Uncharacterized protein OS=Zymoseptoria tritici (strain CBS 115943 / IPO323) OX=336722 GN=MYCGRDRAFT_68144 PE=4 SV=1
23.335	22.5038	22.7993	22.7335	22.8787	21.8101	21.5638	22.5191	NaN	NaN	NaN	NaN	NaN	NaN	NaN	22.6107	1	1	1	1	0	0	1	0	2	2	2	2.7	2.7	2.7	76.932	0	5.8504	51301000	5	tr|F9X4A0|F9X4A0_ZYMTI	tr|F9X4A0|F9X4A0_ZYMTI	tr|F9X4A0|F9X4A0_ZYMTI Uncharacterized protein OS=Zymoseptoria tritici (strain CBS 115943 / IPO323) OX=336722 GN=MYCGRDRAFT_68153 PE=4 SV=1
23.061	22.1303	23.0491	22.8949	23.6465	21.5601	21.1456	22.6651	23.1896	NaN	NaN	NaN	21.9693	NaN	NaN	NaN	2	1	1	1	2	1	1	1	4	4	4	18.8	18.8	18.8	24.3	0	9.4469	55014000	10	tr|F9X4A5|F9X4A5_ZYMTI	tr|F9X4A5|F9X4A5_ZYMTI	tr|F9X4A5|F9X4A5_ZYMTI Uncharacterized protein (Fragment) OS=Zymoseptoria tritici (strain CBS 115943 / IPO323) OX=336722 GN=MYCGRDRAFT_30397 PE=4 SV=1
24.0067	23.0439	24.5607	23.9611	26.2229	25.6855	23.9115	23.6015	23.8925	23.8653	24.4595	24.3262	24.7042	24.2227	23.9815	24.3398	2	2	3	2	4	4	2	3	7	7	7	19.9	19.9	19.9	50.35	0	37.166	227370000	22	tr|F9X4A6|F9X4A6_ZYMTI	tr|F9X4A6|F9X4A6_ZYMTI	tr|F9X4A6|F9X4A6_ZYMTI Uncharacterized protein OS=Zymoseptoria tritici (strain CBS 115943 / IPO323) OX=336722 GN=MYCGRDRAFT_68166 PE=4 SV=1
25.2756	24.9533	25.004	24.5761	25.165	25.0212	24.9332	25.0517	25.0688	25.254	24.9615	24.9602	24.0897	24.1286	25.1093	25.2531	5	4	3	2	2	4	2	3	7	7	7	11.9	11.9	11.9	48.255	0	23.002	270250000	25	tr|F9X4A7|F9X4A7_ZYMTI	tr|F9X4A7|F9X4A7_ZYMTI	tr|F9X4A7|F9X4A7_ZYMTI Uncharacterized protein OS=Zymoseptoria tritici (strain CBS 115943 / IPO323) OX=336722 GN=MYCGRDRAFT_68169 PE=4 SV=1
27.2033	26.4526	26.5	27.1687	29.0115	28.1376	26.6211	26.6738	27.3644	27.303	26.7907	26.9834	26.9041	26.9994	27.1039	27.0669	9	7	8	8	10	11	8	11	14	14	14	52.6	52.6	52.6	39.619	0	169.36	1538900000	72	tr|F9X4B2|F9X4B2_ZYMTI	tr|F9X4B2|F9X4B2_ZYMTI	tr|F9X4B2|F9X4B2_ZYMTI Fructose-BISphosphate ALDOLASE, class II OS=Zymoseptoria tritici (strain CBS 115943 / IPO323) OX=336722 GN=FBA1 PE=4 SV=1
23.1639	22.5795	22.7594	23.0429	24.3026	23.195	22.8766	23.3047	23.1534	23.1076	22.8746	23.1032	22.9514	22.5743	22.9579	23.2037	2	1	0	1	0	0	0	1	2	2	2	2.4	2.4	2.4	135.14	0	11.371	79765000	5	tr|F9X4B3|F9X4B3_ZYMTI	tr|F9X4B3|F9X4B3_ZYMTI	tr|F9X4B3|F9X4B3_ZYMTI Uncharacterized protein OS=Zymoseptoria tritici (strain CBS 115943 / IPO323) OX=336722 GN=MYCGRDRAFT_107996 PE=4 SV=1
26.4166	25.4364	26.0337	25.896	28.2743	28.5672	25.9702	25.4513	26.7469	26.0804	26.1406	25.9941	26.6002	27.3772	26.3823	25.6401	4	3	5	4	9	10	6	5	9	9	9	29.8	29.8	29.8	15.009	0	64.751	1100100000	46	tr|F9X4B7|F9X4B7_ZYMTI	tr|F9X4B7|F9X4B7_ZYMTI	tr|F9X4B7|F9X4B7_ZYMTI Uncharacterized protein OS=Zymoseptoria tritici (strain CBS 115943 / IPO323) OX=336722 GN=MYCGRDRAFT_103191 PE=4 SV=1
20.83	NaN	20.8102	20.291	NaN	22.2334	19.9969	NaN	NaN	NaN	NaN	NaN	NaN	NaN	20.0226	NaN	0	0	0	0	0	1	0	0	1	1	1	1.9	1.9	1.9	53.626	0.0013844	3.3642	10963000	1	tr|F9X4C2|F9X4C2_ZYMTI	tr|F9X4C2|F9X4C2_ZYMTI	tr|F9X4C2|F9X4C2_ZYMTI Uncharacterized protein OS=Zymoseptoria tritici (strain CBS 115943 / IPO323) OX=336722 GN=MYCGRDRAFT_108003 PE=4 SV=1
26.6644	26.0424	27.0169	26.6843	28.1179	27.6802	27.1131	26.9973	26.8353	26.8646	26.8979	26.9069	26.5774	26.7572	26.9767	27.0062	11	9	17	14	18	15	15	12	23	23	23	34.3	34.3	34.3	90.049	0	135.48	1204600000	111	tr|F9X4C5|F9X4C5_ZYMTI	tr|F9X4C5|F9X4C5_ZYMTI	tr|F9X4C5|F9X4C5_ZYMTI Uncharacterized protein OS=Zymoseptoria tritici (strain CBS 115943 / IPO323) OX=336722 GN=MYCGRDRAFT_55128 PE=3 SV=1
25.917	25.1889	25.4389	25.0296	26.8103	26.5127	25.9759	25.4385	25.9325	25.8349	25.4472	25.1725	25.4071	25.5312	25.9562	25.5423	3	3	3	2	3	2	2	3	3	3	3	8.7	8.7	8.7	30.932	0	14.126	506240000	21	tr|F9X4D7|F9X4D7_ZYMTI	tr|F9X4D7|F9X4D7_ZYMTI	tr|F9X4D7|F9X4D7_ZYMTI Phosphatidylinositol synthase OS=Zymoseptoria tritici (strain CBS 115943 / IPO323) OX=336722 GN=MYCGRDRAFT_37538 PE=3 SV=1
25.2677	24.6632	25.1844	25.0778	27.7498	26.2905	25.7615	26.8328	25.1378	25.7201	25.579	25.5839	26.2223	25.1342	25.9299	26.5595	3	4	3	4	4	5	5	4	7	7	7	42.2	42.2	42.2	29.071	0	87.595	624680000	32	tr|F9X4D9|F9X4D9_ZYMTI	tr|F9X4D9|F9X4D9_ZYMTI	tr|F9X4D9|F9X4D9_ZYMTI Uncharacterized protein OS=Zymoseptoria tritici (strain CBS 115943 / IPO323) OX=336722 GN=MYCGRDRAFT_103202 PE=4 SV=1
23.1162	22.0533	22.3702	21.5777	24.3793	23.6005	21.9181	22.0476	NaN	NaN	22.093	NaN	22.2393	23.3527	NaN	NaN	0	0	1	0	2	1	0	0	5	5	5	13	13	13	59.895	0	35.949	64835000	4	tr|F9X4E6|F9X4E6_ZYMTI	tr|F9X4E6|F9X4E6_ZYMTI	tr|F9X4E6|F9X4E6_ZYMTI Uncharacterized protein (Fragment) OS=Zymoseptoria tritici (strain CBS 115943 / IPO323) OX=336722 GN=MYCGRDRAFT_12946 PE=4 SV=1
NaN	NaN	NaN	NaN	NaN	NaN	NaN	NaN	NaN	NaN	NaN	NaN	NaN	NaN	NaN	NaN	0	1	0	0	0	0	0	0	1	1	1	5.5	5.5	5.5	27.424	0.0082681	2.668	0	1	tr|F9X4F1|F9X4F1_ZYMTI	tr|F9X4F1|F9X4F1_ZYMTI	tr|F9X4F1|F9X4F1_ZYMTI Uncharacterized protein OS=Zymoseptoria tritici (strain CBS 115943 / IPO323) OX=336722 GN=MYCGRDRAFT_68480 PE=4 SV=1
24.7934	24.1582	25.5206	24.7562	27.0333	26.5715	24.7476	24.549	24.3346	25.0975	25.5748	25.1367	25.4599	25.271	24.9353	24.9407	2	3	3	5	4	4	2	0	15	15	15	42.1	42.1	42.1	51.771	0	119.44	414060000	23	tr|F9X4F3|F9X4F3_ZYMTI	tr|F9X4F3|F9X4F3_ZYMTI	tr|F9X4F3|F9X4F3_ZYMTI Uncharacterized protein OS=Zymoseptoria tritici (strain CBS 115943 / IPO323) OX=336722 GN=MYCGRDRAFT_55400 PE=3 SV=1
30.048	29.1976	29.8941	29.769	31.781	31.6508	29.7381	29.4854	30.0509	29.9556	29.9418	29.8618	30.377	30.5385	29.8222	29.6007	15	16	17	21	22	21	16	17	18	18	18	85.4	85.4	85.4	16.116	0	316.03	12347000000	145	tr|F9X4F7|F9X4F7_ZYMTI	tr|F9X4F7|F9X4F7_ZYMTI	tr|F9X4F7|F9X4F7_ZYMTI Uncharacterized protein OS=Zymoseptoria tritici (strain CBS 115943 / IPO323) OX=336722 GN=MYCGRDRAFT_99159 PE=3 SV=1
24.9889	24.3847	24.4386	24.5695	25.8407	25.4323	24.1134	24.2941	24.8803	24.8947	24.3475	24.7185	24.3373	24.2792	24.6675	24.5267	3	6	4	5	2	5	4	5	7	7	7	22.8	22.8	22.8	46.269	0	24.549	246930000	34	tr|F9X4H2|F9X4H2_ZYMTI	tr|F9X4H2|F9X4H2_ZYMTI	tr|F9X4H2|F9X4H2_ZYMTI Uncharacterized protein OS=Zymoseptoria tritici (strain CBS 115943 / IPO323) OX=336722 GN=MYCGRDRAFT_68510 PE=3 SV=1
25.0152	24.0071	25.6438	25.4752	27.3415	27.0217	25.068	25.077	25.3943	25.32	25.6521	25.5273	25.5002	25.7253	25.404	25.1352	1	3	4	5	14	9	5	4	16	16	16	11.4	11.4	11.4	234.63	0	84.99	526720000	45	tr|F9X4I4|F9X4I4_ZYMTI	tr|F9X4I4|F9X4I4_ZYMTI	tr|F9X4I4|F9X4I4_ZYMTI Uncharacterized protein (Fragment) OS=Zymoseptoria tritici (strain CBS 115943 / IPO323) OX=336722 GN=MYCGRDRAFT_55428 PE=4 SV=1
22.5178	21.5332	23.0714	23.4564	26.3689	26.3416	26.8962	26.6842	23.973	22.7608	23.7486	24.04	24.1059	24.9829	26.9058	26.8254	0	0	1	1	3	4	6	7	10	10	10	19	19	19	61.65	0	52.077	433790000	22	tr|F9X4J0|F9X4J0_ZYMTI	tr|F9X4J0|F9X4J0_ZYMTI	tr|F9X4J0|F9X4J0_ZYMTI Putative P450 monooxygenase OS=Zymoseptoria tritici (strain CBS 115943 / IPO323) OX=336722 GN=CYP-34 PE=3 SV=1
26.4139	25.9087	27.3541	27.2595	29.4936	29.1655	27.8519	27.6798	26.9326	26.729	27.2831	27.3908	27.9636	28.0765	27.8761	27.8105	5	6	10	12	21	19	17	13	18	18	18	34.3	34.3	34.3	62.128	0	149.85	2299900000	103	tr|F9X4J7|F9X4J7_ZYMTI	tr|F9X4J7|F9X4J7_ZYMTI	tr|F9X4J7|F9X4J7_ZYMTI ERG5, C-22 sterol desaturase OS=Zymoseptoria tritici (strain CBS 115943 / IPO323) OX=336722 GN=CYP-70 PE=3 SV=1
NaN	19.6947	18.5645	24.7822	19.2034	22.3985	24.5448	20.7969	NaN	NaN	NaN	NaN	NaN	21.4517	NaN	NaN	0	0	0	0	0	0	0	1	3	3	3	5.2	5.2	5.2	81.534	0.00047985	3.8886	62519000	1	tr|F9X4J8|F9X4J8_ZYMTI	tr|F9X4J8|F9X4J8_ZYMTI	tr|F9X4J8|F9X4J8_ZYMTI Putative 1,4-glycogen branching enzyme OS=Zymoseptoria tritici (strain CBS 115943 / IPO323) OX=336722 GN=MgGlgB1 PE=4 SV=1
NaN	19.7907	21.8709	22.3654	24.1534	23.3857	21.8271	21.5845	NaN	NaN	NaN	NaN	22.9823	22.067	NaN	NaN	0	0	0	0	2	0	0	0	4	4	4	7.7	7.7	7.7	74.085	0	7.5113	46631000	2	tr|F9X4J9|F9X4J9_ZYMTI	tr|F9X4J9|F9X4J9_ZYMTI	tr|F9X4J9|F9X4J9_ZYMTI Uncharacterized protein OS=Zymoseptoria tritici (strain CBS 115943 / IPO323) OX=336722 GN=MYCGRDRAFT_37533 PE=4 SV=1
NaN	20.4139	NaN	21.4814	24.2159	23.6687	21.7662	21.6892	NaN	NaN	NaN	NaN	22.8249	22.6953	NaN	NaN	0	0	0	0	1	2	0	0	4	4	4	10.9	10.9	10.9	66.414	0	10.442	44093000	3	tr|F9X4K0|F9X4K0_ZYMTI	tr|F9X4K0|F9X4K0_ZYMTI	tr|F9X4K0|F9X4K0_ZYMTI Uncharacterized protein OS=Zymoseptoria tritici (strain CBS 115943 / IPO323) OX=336722 GN=MYCGRDRAFT_35402 PE=4 SV=1
28.8147	28.5962	29.1564	28.8947	30.5114	29.3561	29.1457	29.104	28.9599	29.1892	29.0702	29.0298	29.0216	28.6343	28.8768	29.1745	11	13	14	15	14	15	15	17	18	18	18	61	61	61	30.072	0	175.36	5364100000	114	tr|F9X4K1|F9X4K1_ZYMTI	tr|F9X4K1|F9X4K1_ZYMTI	tr|F9X4K1|F9X4K1_ZYMTI Adenylate kinase OS=Zymoseptoria tritici (strain CBS 115943 / IPO323) OX=336722 GN=ADK1 PE=3 SV=1
24.8124	23.5216	24.283	23.9477	23.3492	23.5401	24.3429	23.7448	24.2597	24.2488	24.2221	24.2888	22.3017	24.0535	24.1832	23.432	3	2	3	2	0	0	4	2	4	4	4	33.7	33.7	33.7	26.368	0	36.306	136320000	16	tr|F9X4K3|F9X4K3_ZYMTI	tr|F9X4K3|F9X4K3_ZYMTI	tr|F9X4K3|F9X4K3_ZYMTI Eukaryotic translation initiation factor 6 OS=Zymoseptoria tritici (strain CBS 115943 / IPO323) OX=336722 GN=TIF6 PE=3 SV=1
31.6193	30.5941	31.2768	31.3765	32.7616	32.1447	30.8931	31.2633	31.4384	31.1572	31.2546	31.4631	31.379	31.2425	31.006	31.4018	11	11	12	14	13	12	14	12	14	14	14	54.8	54.8	54.8	17.853	0	175.49	26910000000	99	tr|F9X4L1|F9X4L1_ZYMTI	tr|F9X4L1|F9X4L1_ZYMTI	tr|F9X4L1|F9X4L1_ZYMTI Uncharacterized protein OS=Zymoseptoria tritici (strain CBS 115943 / IPO323) OX=336722 GN=MYCGRDRAFT_55708 PE=3 SV=1
27.6279	26.9448	27.6413	27.4452	29.1979	28.1717	27.7933	27.7698	27.7767	27.8291	27.6607	27.5452	27.5143	27.2428	27.7279	27.8036	13	15	16	17	19	15	17	18	33	33	33	43.7	43.7	43.7	96.217	0	172.89	2108300000	130	tr|F9X4L4|F9X4L4_ZYMTI	tr|F9X4L4|F9X4L4_ZYMTI	tr|F9X4L4|F9X4L4_ZYMTI Protein SEY1 OS=Zymoseptoria tritici (strain CBS 115943 / IPO323) OX=336722 GN=SEY1 PE=3 SV=1
22.0043	22.6267	23.6182	22.4549	24.5572	23.9082	23.2661	23.2524	NaN	23.2223	23.613	NaN	23.262	23.0559	23.1422	23.3035	1	1	2	0	2	0	1	1	2	2	2	3.8	3.8	3.8	62.371	0	5.4877	89818000	8	tr|F9X4L7|F9X4L7_ZYMTI	tr|F9X4L7|F9X4L7_ZYMTI	tr|F9X4L7|F9X4L7_ZYMTI Peroxisomal membrane protein PEX16 OS=Zymoseptoria tritici (strain CBS 115943 / IPO323) OX=336722 GN=MYCGRDRAFT_108219 PE=3 SV=1
NaN	NaN	NaN	NaN	24.1346	21.1939	NaN	NaN	NaN	NaN	NaN	NaN	NaN	20.2471	NaN	NaN	0	0	0	0	1	0	0	0	1	1	1	8.4	8.4	8.4	40.934	0	5.6276	20817000	1	tr|F9X4L9|F9X4L9_ZYMTI	tr|F9X4L9|F9X4L9_ZYMTI	tr|F9X4L9|F9X4L9_ZYMTI CSN6 from Cop9 complex OS=Zymoseptoria tritici (strain CBS 115943 / IPO323) OX=336722 GN=MYCGRDRAFT_68817 PE=4 SV=1
30.0748	29.5302	29.8754	29.763	30.7803	30.5653	29.9644	29.8749	30.329	30.0865	29.8002	29.7579	29.4266	29.5874	29.9731	29.9279	24	23	23	24	20	22	25	26	26	26	26	32.7	32.7	32.7	85.568	0	323.31	9267200000	187	tr|F9X4M1|F9X4M1_ZYMTI	tr|F9X4M1|F9X4M1_ZYMTI	tr|F9X4M1|F9X4M1_ZYMTI Dolichyl-phosphate-mannose-protein mannosyltransferase 2 OS=Zymoseptoria tritici (strain CBS 115943 / IPO323) OX=336722 GN=MgPMT2 PE=4 SV=1
22.9601	22.4169	23.1859	22.7261	23.7629	23.0219	23.3616	23.1886	22.9017	22.8533	22.8427	22.8326	23.4459	22.7058	22.9115	22.972	2	2	3	3	3	3	2	3	4	4	4	10.6	10.6	10.6	49.328	0	37.283	73331000	21	tr|F9X4M2|F9X4M2_ZYMTI	tr|F9X4M2|F9X4M2_ZYMTI	tr|F9X4M2|F9X4M2_ZYMTI Uncharacterized protein OS=Zymoseptoria tritici (strain CBS 115943 / IPO323) OX=336722 GN=MYCGRDRAFT_68823 PE=4 SV=1
23.9149	23.0759	23.9936	24.2356	25.9722	25.3919	24.4422	24.3228	24.1226	23.75	23.6026	23.8015	23.9666	23.8415	23.8898	24.1196	1	2	1	3	6	5	4	4	4	4	4	15.6	15.6	15.6	47.348	0	31.728	214750000	26	tr|F9X4M8|F9X4M8_ZYMTI	tr|F9X4M8|F9X4M8_ZYMTI	tr|F9X4M8|F9X4M8_ZYMTI Uncharacterized protein OS=Zymoseptoria tritici (strain CBS 115943 / IPO323) OX=336722 GN=MYCGRDRAFT_108228 PE=4 SV=1
21.1212	20.0374	20.5637	21.1374	22.439	22.1237	21.5054	21.356	NaN	NaN	NaN	NaN	NaN	NaN	NaN	21.4475	0	0	0	0	0	0	1	0	1	1	1	1.2	1.2	1.2	62.206	0.0082645	2.6647	23130000	1	tr|F9X4M9|F9X4M9_ZYMTI	tr|F9X4M9|F9X4M9_ZYMTI	tr|F9X4M9|F9X4M9_ZYMTI Uncharacterized protein OS=Zymoseptoria tritici (strain CBS 115943 / IPO323) OX=336722 GN=MYCGRDRAFT_99247 PE=3 SV=1
21.2751	20.4822	21.9526	21.6443	23.4581	23.2141	21.5975	21.8406	21.3754	21.1527	22.0586	21.7943	22.0663	22.2173	21.6012	21.749	1	0	3	0	3	3	2	1	3	3	3	3	3	3	193.73	0	11.813	39522000	13	tr|F9X4N0|F9X4N0_ZYMTI	tr|F9X4N0|F9X4N0_ZYMTI	tr|F9X4N0|F9X4N0_ZYMTI Uncharacterized protein OS=Zymoseptoria tritici (strain CBS 115943 / IPO323) OX=336722 GN=MYCGRDRAFT_68837 PE=4 SV=1
20.2636	18.4627	21.536	21.3548	24.3478	23.6423	21.2192	20.8653	21.8262	NaN	21.2293	20.6304	NaN	21.954	22.1496	NaN	0	0	1	2	1	2	1	0	4	4	4	6.6	6.6	6.6	108.37	0	27.224	46139000	7	tr|F9X4N1|F9X4N1_ZYMTI	tr|F9X4N1|F9X4N1_ZYMTI	tr|F9X4N1|F9X4N1_ZYMTI Uncharacterized protein OS=Zymoseptoria tritici (strain CBS 115943 / IPO323) OX=336722 GN=MYCGRDRAFT_35719 PE=4 SV=1
21.812	20.4868	21.6821	22.0581	24.5126	23.9856	21.2285	22.2476	NaN	NaN	NaN	NaN	23.1008	23.0346	NaN	NaN	0	0	0	0	2	1	0	0	2	2	2	3.7	3.7	3.7	84.132	0	76.281	60864000	3	tr|F9X4N3|F9X4N3_ZYMTI	tr|F9X4N3|F9X4N3_ZYMTI	tr|F9X4N3|F9X4N3_ZYMTI Uncharacterized protein OS=Zymoseptoria tritici (strain CBS 115943 / IPO323) OX=336722 GN=MYCGRDRAFT_99250 PE=4 SV=1
21.8349	22.1131	24.5186	24.263	27.2252	26.2439	24.0436	24.1331	23.5248	23.2807	24.3685	24.4388	25.6949	25.2407	24.1075	23.8687	0	0	3	2	4	6	3	2	7	7	7	9.7	9.7	9.7	116.09	0	46.094	324500000	20	tr|F9X4N5|F9X4N5_ZYMTI	tr|F9X4N5|F9X4N5_ZYMTI	tr|F9X4N5|F9X4N5_ZYMTI Pumilio-related RNA binding protein OS=Zymoseptoria tritici (strain CBS 115943 / IPO323) OX=336722 GN=MYCGRDRAFT_91029 PE=4 SV=1
NaN	19.4286	20.7405	20.4163	23.4371	22.781	20.1727	21.0393	NaN	NaN	NaN	NaN	22.1199	21.7132	NaN	NaN	0	0	0	1	1	2	1	0	3	3	3	4.9	4.9	4.9	130.12	0	6.7261	25758000	5	tr|F9X4N6|F9X4N6_ZYMTI	tr|F9X4N6|F9X4N6_ZYMTI	tr|F9X4N6|F9X4N6_ZYMTI DNA-directed RNA polymerase subunit beta OS=Zymoseptoria tritici (strain CBS 115943 / IPO323) OX=336722 GN=MYCGRDRAFT_84794 PE=3 SV=1
NaN	20.5579	NaN	NaN	22.0031	21.8112	NaN	NaN	NaN	NaN	NaN	NaN	NaN	20.8644	NaN	NaN	0	1	0	0	0	1	0	0	2	2	2	6.2	6.2	6.2	33.561	0.00047506	3.7341	9426600	2	tr|F9X4P2|F9X4P2_ZYMTI	tr|F9X4P2|F9X4P2_ZYMTI	tr|F9X4P2|F9X4P2_ZYMTI Uncharacterized protein OS=Zymoseptoria tritici (strain CBS 115943 / IPO323) OX=336722 GN=MYCGRDRAFT_37452 PE=4 SV=1
32.1085	31.5949	32.1423	32.0533	33.7859	33.0547	32.2506	32.2251	32.4516	32.2813	32.1495	32.2228	32.1027	32.0899	32.1535	32.1441	66	64	63	58	70	68	62	64	64	64	64	64.9	64.9	64.9	93.775	0	323.31	50934000000	515	tr|F9X4P3|F9X4P3_ZYMTI	tr|F9X4P3|F9X4P3_ZYMTI	tr|F9X4P3|F9X4P3_ZYMTI Uncharacterized protein OS=Zymoseptoria tritici (strain CBS 115943 / IPO323) OX=336722 GN=MYCGRDRAFT_55760 PE=4 SV=1
NaN	19.4078	20.7513	21.3753	20.0795	20.5689	21.1007	20.7882	NaN	NaN	20.8232	21.5644	NaN	NaN	20.99	20.8875	0	0	1	2	0	0	1	1	2	2	2	9.6	9.6	9.6	40.158	0.00047801	3.8368	11904000	5	tr|F9X4P8|F9X4P8_ZYMTI	tr|F9X4P8|F9X4P8_ZYMTI	tr|F9X4P8|F9X4P8_ZYMTI Uncharacterized protein OS=Zymoseptoria tritici (strain CBS 115943 / IPO323) OX=336722 GN=MYCGRDRAFT_99255 PE=4 SV=1
25.425	23.8819	24.474	24.5181	25.645	23.9636	24.3147	24.2443	25.0831	24.523	24.6449	24.6255	24.3231	23.3769	24.3909	24.4778	0	1	2	1	1	0	0	1	2	2	2	4.5	4.5	4.5	66.771	0	4.3678	217400000	6	tr|F9X4R1|F9X4R1_ZYMTI	tr|F9X4R1|F9X4R1_ZYMTI	tr|F9X4R1|F9X4R1_ZYMTI Uncharacterized protein OS=Zymoseptoria tritici (strain CBS 115943 / IPO323) OX=336722 GN=MYCGRDRAFT_108339 PE=4 SV=1
26.9229	26.3018	27.3139	26.996	29.0896	28.4666	27.0701	26.9038	26.7671	27.1964	27.1907	27.2369	27.5177	27.4451	27.1397	27.1523	8	12	16	16	23	21	16	13	31	31	31	45.7	45.7	45.7	97.882	0	211.1	1719300000	125	tr|F9X4R2|F9X4R2_ZYMTI	tr|F9X4R2|F9X4R2_ZYMTI	tr|F9X4R2|F9X4R2_ZYMTI Uncharacterized protein (Fragment) OS=Zymoseptoria tritici (strain CBS 115943 / IPO323) OX=336722 GN=MYCGRDRAFT_20718 PE=3 SV=1
NaN	19.451	20.253	21.1923	23.8247	22.7884	21.7059	22.0078	NaN	NaN	NaN	NaN	NaN	NaN	NaN	22.0994	0	0	0	0	1	0	0	0	3	3	3	7.9	7.9	7.9	66.338	0	6.4699	34103000	1	tr|F9X4R4|F9X4R4_ZYMTI	tr|F9X4R4|F9X4R4_ZYMTI	tr|F9X4R4|F9X4R4_ZYMTI Uncharacterized protein OS=Zymoseptoria tritici (strain CBS 115943 / IPO323) OX=336722 GN=MYCGRDRAFT_36576 PE=4 SV=1
23.9101	24.0623	24.1818	24.6328	27.0502	25.1612	23.8266	24.8918	24.3394	24.5005	24.3945	25.1904	25.1818	24.5631	23.9281	24.6351	2	4	3	3	5	2	2	4	5	5	5	22.7	22.7	22.7	45.003	0	34.472	300830000	25	tr|F9X4R5|F9X4R5_ZYMTI	tr|F9X4R5|F9X4R5_ZYMTI	tr|F9X4R5|F9X4R5_ZYMTI Ceramide very long chain fatty acid hydroxylase OS=Zymoseptoria tritici (strain CBS 115943 / IPO323) OX=336722 GN=MYCGRDRAFT_69093 PE=3 SV=1
20.8534	20.5527	22.1492	21.9432	23.7496	22.3666	20.4994	21.0718	NaN	NaN	NaN	NaN	22.3338	NaN	NaN	NaN	0	0	0	0	0	1	0	0	2	2	2	4.1	4.1	4.1	58.339	0.0014045	3.5692	35314000	1	tr|F9X4S0|F9X4S0_ZYMTI	tr|F9X4S0|F9X4S0_ZYMTI	tr|F9X4S0|F9X4S0_ZYMTI Matrix processing peptidase of mitochondria (Fragment) OS=Zymoseptoria tritici (strain CBS 115943 / IPO323) OX=336722 GN=MYCGRDRAFT_22524 PE=3 SV=1
NaN	NaN	NaN	NaN	NaN	NaN	NaN	NaN	NaN	NaN	NaN	NaN	NaN	NaN	NaN	NaN	0	0	1	0	0	0	0	0	1	1	1	1.2	1.2	1.2	106.83	0.001385	3.3677	0	1	tr|F9X4S5|F9X4S5_ZYMTI	tr|F9X4S5|F9X4S5_ZYMTI	tr|F9X4S5|F9X4S5_ZYMTI Uncharacterized protein OS=Zymoseptoria tritici (strain CBS 115943 / IPO323) OX=336722 GN=MYCGRDRAFT_108345 PE=4 SV=1
22.0092	21.2992	NaN	22.0003	24.2018	24.3521	23.2588	22.9827	22.4244	22.4581	NaN	22.5245	23.2073	23.1102	22.9861	22.4556	0	1	1	1	2	1	3	3	3	3	3	22.4	22.4	22.4	27.16	0	15.758	70033000	12	tr|F9X4S8|F9X4S8_ZYMTI	tr|F9X4S8|F9X4S8_ZYMTI	tr|F9X4S8|F9X4S8_ZYMTI Uncharacterized protein OS=Zymoseptoria tritici (strain CBS 115943 / IPO323) OX=336722 GN=MYCGRDRAFT_36961 PE=4 SV=1
22.9075	24.0127	23.9282	22.5446	27.226	27.0752	24.8224	23.8066	23.4273	24.0523	23.6364	23.0568	26.0877	26.2231	24.0583	24.0084	0	0	0	0	2	3	0	0	3	3	3	15.8	15.8	15.8	34.911	0	17.459	389590000	5	tr|F9X4S9|F9X4S9_ZYMTI	tr|F9X4S9|F9X4S9_ZYMTI	tr|F9X4S9|F9X4S9_ZYMTI Uncharacterized protein OS=Zymoseptoria tritici (strain CBS 115943 / IPO323) OX=336722 GN=MYCGRDRAFT_69103 PE=4 SV=1
26.7256	25.9691	26.2937	26.2178	27.4696	26.7695	26.5745	26.4017	26.732	26.6799	26.3216	26.3222	26.0248	25.8678	26.5941	26.3793	9	12	8	8	6	5	9	9	15	15	15	37.4	37.4	37.4	54.936	0	80.958	825820000	66	tr|F9X4T2|F9X4T2_ZYMTI	tr|F9X4T2|F9X4T2_ZYMTI	tr|F9X4T2|F9X4T2_ZYMTI Uncharacterized protein OS=Zymoseptoria tritici (strain CBS 115943 / IPO323) OX=336722 GN=MYCGRDRAFT_108350 PE=4 SV=1
22.7286	21.8881	22.1963	22.0591	23.0653	23.571	22.862	22.2024	NaN	NaN	NaN	NaN	NaN	NaN	NaN	22.294	1	0	0	0	0	0	0	0	2	2	2	6.6	6.6	6.6	31.753	0	5.1031	53696000	1	tr|F9X4T4|F9X4T4_ZYMTI	tr|F9X4T4|F9X4T4_ZYMTI	tr|F9X4T4|F9X4T4_ZYMTI Uncharacterized protein OS=Zymoseptoria tritici (strain CBS 115943 / IPO323) OX=336722 GN=MYCGRDRAFT_91228 PE=4 SV=1
30.455	29.9562	30.888	30.7277	33.7922	33.3091	31.1223	30.8134	30.6672	30.7052	30.8566	30.931	32.4308	32.2078	30.9915	30.8963	17	24	22	30	43	43	25	25	30	30	30	78.8	78.8	78.8	33.875	0	323.31	36021000000	229	tr|F9X4T9|F9X4T9_ZYMTI	tr|F9X4T9|F9X4T9_ZYMTI	tr|F9X4T9|F9X4T9_ZYMTI Uncharacterized protein OS=Zymoseptoria tritici (strain CBS 115943 / IPO323) OX=336722 GN=MYCGRDRAFT_103492 PE=3 SV=1
21.8191	NaN	20.7954	20.6061	NaN	NaN	21.6007	20.6088	NaN	NaN	NaN	NaN	NaN	NaN	NaN	20.7004	1	1	0	0	0	0	1	1	1	1	1	1.9	1.9	1.9	58.345	0	4.4588	11895000	4	tr|F9X4U2|F9X4U2_ZYMTI	tr|F9X4U2|F9X4U2_ZYMTI	tr|F9X4U2|F9X4U2_ZYMTI Uncharacterized protein OS=Zymoseptoria tritici (strain CBS 115943 / IPO323) OX=336722 GN=MYCGRDRAFT_69117 PE=3 SV=1
23.0638	22.9479	22.7228	22.2982	22.7789	22.9247	22.702	22.677	NaN	NaN	NaN	NaN	NaN	NaN	22.7284	22.7679	0	0	0	1	1	0	1	1	3	3	3	3.8	3.8	3.8	134.88	0	7.5467	57626000	4	tr|F9X4U4|F9X4U4_ZYMTI	tr|F9X4U4|F9X4U4_ZYMTI	tr|F9X4U4|F9X4U4_ZYMTI Uncharacterized protein OS=Zymoseptoria tritici (strain CBS 115943 / IPO323) OX=336722 GN=MYCGRDRAFT_69118 PE=4 SV=1
25.2563	24.8822	25.3052	24.8193	26.535	25.6687	25.3347	24.849	25.4758	25.517	25.1252	24.7296	25.049	24.7903	25.4323	24.9598	5	5	5	4	4	4	4	4	8	8	8	24.8	24.8	24.8	57.103	0	32.682	365180000	35	tr|F9X4U5|F9X4U5_ZYMTI	tr|F9X4U5|F9X4U5_ZYMTI	tr|F9X4U5|F9X4U5_ZYMTI Uncharacterized protein OS=Zymoseptoria tritici (strain CBS 115943 / IPO323) OX=336722 GN=MYCGRDRAFT_69123 PE=4 SV=1
24.4927	23.8392	24.5029	24.2269	25.1067	23.4814	24.4646	24.2492	24.1252	24.1902	24.4707	24.1899	24.2193	24.0586	24.437	24.0017	1	4	1	1	2	2	1	3	6	6	6	11.4	11.4	11.4	113.03	0	38.289	172960000	15	tr|F9X4W6|F9X4W6_ZYMTI	tr|F9X4W6|F9X4W6_ZYMTI	tr|F9X4W6|F9X4W6_ZYMTI Uncharacterized protein OS=Zymoseptoria tritici (strain CBS 115943 / IPO323) OX=336722 GN=MYCGRDRAFT_69132 PE=4 SV=1
23.6064	22.6109	22.8611	23.133	23.9498	23.1772	21.2468	22.8667	NaN	NaN	NaN	NaN	NaN	NaN	NaN	22.7438	1	1	1	1	0	0	0	0	3	3	3	16	16	16	40.907	0	9.6099	71820000	4	tr|F9X4W8|F9X4W8_ZYMTI	tr|F9X4W8|F9X4W8_ZYMTI	tr|F9X4W8|F9X4W8_ZYMTI Uncharacterized protein OS=Zymoseptoria tritici (strain CBS 115943 / IPO323) OX=336722 GN=MYCGRDRAFT_103502 PE=4 SV=1
32.6517	32.3245	32.4635	32.4105	33.4712	33.0641	32.74	32.702	32.9176	32.9176	32.4839	32.4946	31.8455	32.0134	32.646	32.6729	64	67	73	69	69	59	68	70	51	51	51	91.3	91.3	91.3	55.232	0	323.31	58805000000	539	tr|F9X4X0|F9X4X0_ZYMTI	tr|F9X4X0|F9X4X0_ZYMTI	tr|F9X4X0|F9X4X0_ZYMTI ATP synthase subunit beta OS=Zymoseptoria tritici (strain CBS 115943 / IPO323) OX=336722 GN=MYCGRDRAFT_103505 PE=3 SV=1
25.2622	24.8978	25.5471	25.1918	26.6814	25.5835	25.1893	25.5232	25.597	25.3975	25.3007	25.3612	25.0566	24.7531	25.4103	25.5394	5	4	6	5	6	4	4	5	12	12	12	13.7	13.7	13.7	136.01	0	60.795	403230000	39	tr|F9X4X4|F9X4X4_ZYMTI	tr|F9X4X4|F9X4X4_ZYMTI	tr|F9X4X4|F9X4X4_ZYMTI Uncharacterized protein OS=Zymoseptoria tritici (strain CBS 115943 / IPO323) OX=336722 GN=MYCGRDRAFT_108367 PE=4 SV=1
20.4949	19.846	NaN	20.5418	NaN	NaN	NaN	NaN	NaN	NaN	NaN	20.6904	NaN	NaN	NaN	NaN	0	0	0	1	0	0	0	0	2	2	2	11.1	11.1	11.1	23.661	0.00047438	3.717	3946700	1	tr|F9X4Y1|F9X4Y1_ZYMTI	tr|F9X4Y1|F9X4Y1_ZYMTI	tr|F9X4Y1|F9X4Y1_ZYMTI Uncharacterized protein OS=Zymoseptoria tritici (strain CBS 115943 / IPO323) OX=336722 GN=MYCGRDRAFT_69157 PE=4 SV=1
25.7442	24.9031	25.564	25.4623	27.2396	26.9014	25.7335	25.6964	25.7792	25.6685	25.4926	25.7283	25.9583	25.586	25.7773	25.7646	3	2	2	3	4	2	2	3	7	7	7	15	15	15	54.677	0	100.53	577400000	21	tr|F9X4Y7|F9X4Y7_ZYMTI	tr|F9X4Y7|F9X4Y7_ZYMTI	tr|F9X4Y7|F9X4Y7_ZYMTI Elongation of fatty acids protein (Fragment) OS=Zymoseptoria tritici (strain CBS 115943 / IPO323) OX=336722 GN=MYCGRDRAFT_69170 PE=3 SV=1
21.4585	20.6146	19.7516	19.7184	23.8109	25.2052	20.9876	NaN	NaN	21.3317	NaN	NaN	22.3487	NaN	NaN	NaN	0	0	0	0	2	2	0	1	2	2	2	6.2	6.2	6.2	30.559	0	6.0361	61712000	5	tr|F9X4Z7|F9X4Z7_ZYMTI	tr|F9X4Z7|F9X4Z7_ZYMTI	tr|F9X4Z7|F9X4Z7_ZYMTI Uncharacterized protein OS=Zymoseptoria tritici (strain CBS 115943 / IPO323) OX=336722 GN=MYCGRDRAFT_69185 PE=4 SV=1
21.889	21.3111	22.8401	22.3404	24.6063	24.3786	22.0044	21.779	NaN	22.5448	22.5256	22.8836	22.7822	22.8157	22.6202	22.3565	0	0	0	3	1	1	1	1	4	4	4	5.5	5.5	5.5	86.003	0	25.079	74463000	7	tr|F9X502|F9X502_ZYMTI	tr|F9X502|F9X502_ZYMTI	tr|F9X502|F9X502_ZYMTI Uncharacterized protein OS=Zymoseptoria tritici (strain CBS 115943 / IPO323) OX=336722 GN=MYCGRDRAFT_37351 PE=4 SV=1
22.0174	21.0649	20.7384	22.313	24.1062	23.2145	NaN	22.2707	NaN	NaN	NaN	NaN	NaN	22.2678	NaN	NaN	0	0	0	0	0	0	0	0	3	3	3	26.6	26.6	26.6	20.484	0	9.246	46251000	0	tr|F9X506|F9X506_ZYMTI	tr|F9X506|F9X506_ZYMTI	tr|F9X506|F9X506_ZYMTI Uncharacterized protein (Fragment) OS=Zymoseptoria tritici (strain CBS 115943 / IPO323) OX=336722 GN=MYCGRDRAFT_103520 PE=4 SV=1
19.6866	19.8047	19.6008	19.8808	20.5177	NaN	19.5291	19.5855	NaN	NaN	NaN	NaN	NaN	NaN	NaN	19.677	0	0	0	0	0	0	0	0	1	1	1	1.2	1.2	1.2	112.22	0.00047214	3.6472	6564600	0	tr|F9X511|F9X511_ZYMTI	tr|F9X511|F9X511_ZYMTI	tr|F9X511|F9X511_ZYMTI Uncharacterized protein OS=Zymoseptoria tritici (strain CBS 115943 / IPO323) OX=336722 GN=MYCGRDRAFT_108602 PE=4 SV=1
20.581	19.6384	NaN	20.4365	21.6027	23.3242	21.7739	21.1267	NaN	NaN	NaN	NaN	NaN	NaN	NaN	21.2182	0	0	0	0	1	1	0	0	3	3	3	12.2	12.2	12.2	42.013	0	7.16	23366000	2	tr|F9X514|F9X514_ZYMTI	tr|F9X514|F9X514_ZYMTI	tr|F9X514|F9X514_ZYMTI Beta ketoadipyl CoA thiolase, TH1 OS=Zymoseptoria tritici (strain CBS 115943 / IPO323) OX=336722 GN=TH1 PE=3 SV=1
22.8019	21.533	22.7404	23.0478	25.2084	24.9049	23.3651	23.4173	22.69	NaN	22.9613	23.0255	23.9795	23.8687	23.2501	23.5531	1	0	1	1	2	2	2	1	5	5	5	12.3	12.3	12.3	83.91	0	19.272	118210000	10	tr|F9X516|F9X516_ZYMTI	tr|F9X516|F9X516_ZYMTI	tr|F9X516|F9X516_ZYMTI Uncharacterized protein OS=Zymoseptoria tritici (strain CBS 115943 / IPO323) OX=336722 GN=MYCGRDRAFT_56708 PE=4 SV=1
24.5167	23.9151	24.2828	23.6338	23.6629	23.2438	23.5846	22.7306	24.0123	24.2224	24.1282	23.8617	23.4803	23.3342	23.6832	NaN	3	3	3	2	1	1	2	0	4	4	4	13.7	13.7	13.7	41.294	0	15.376	116000000	15	tr|F9X524|F9X524_ZYMTI	tr|F9X524|F9X524_ZYMTI	tr|F9X524|F9X524_ZYMTI Uncharacterized protein OS=Zymoseptoria tritici (strain CBS 115943 / IPO323) OX=336722 GN=MYCGRDRAFT_103719 PE=4 SV=1
27.5318	26.6816	27.2476	26.9937	29.1999	28.5841	27.5818	27.3588	27.4129	27.4526	27.2173	27.1951	27.7295	27.8147	27.4237	27.3182	5	5	5	5	5	7	8	6	10	10	10	51.1	51.1	51.1	24.85	0	51.893	1986700000	46	tr|F9X534|F9X534_ZYMTI	tr|F9X534|F9X534_ZYMTI	tr|F9X534|F9X534_ZYMTI Uncharacterized protein OS=Zymoseptoria tritici (strain CBS 115943 / IPO323) OX=336722 GN=MYCGRDRAFT_103731 PE=4 SV=1
NaN	19.7874	21.0066	20.1843	22.5215	20.2341	19.6129	NaN	NaN	NaN	NaN	NaN	21.1057	NaN	NaN	NaN	0	0	1	1	1	0	0	0	3	3	3	13.9	13.9	13.9	36.021	0	5.7518	12259000	3	tr|F9X536|F9X536_ZYMTI	tr|F9X536|F9X536_ZYMTI	tr|F9X536|F9X536_ZYMTI Uncharacterized protein OS=Zymoseptoria tritici (strain CBS 115943 / IPO323) OX=336722 GN=MYCGRDRAFT_108615 PE=3 SV=1
24.9048	24.1621	24.225	24.1893	25.6514	25.0173	24.1449	24.3763	24.6728	24.5296	24.4004	24.5664	24.259	24.2413	24.4051	24.2678	5	4	4	3	2	4	2	2	6	6	6	14.9	14.9	14.9	63.448	0	20.533	215920000	26	tr|F9X552|F9X552_ZYMTI	tr|F9X552|F9X552_ZYMTI	tr|F9X552|F9X552_ZYMTI Uncharacterized protein OS=Zymoseptoria tritici (strain CBS 115943 / IPO323) OX=336722 GN=MYCGRDRAFT_69852 PE=4 SV=1
NaN	20.2782	22.2121	22.3885	24.2299	24.7674	21.756	20.8506	NaN	20.919	22.1999	22.325	22.8077	23.8799	21.5054	21.4378	0	0	2	3	3	3	1	1	2	2	2	9	9	9	22.426	0	9.9146	65287000	13	tr|F9X554|F9X554_ZYMTI	tr|F9X554|F9X554_ZYMTI	tr|F9X554|F9X554_ZYMTI Uncharacterized protein OS=Zymoseptoria tritici (strain CBS 115943 / IPO323) OX=336722 GN=MgCdc42 PE=4 SV=1
21.8332	20.4366	22.0469	21.8506	22.593	22.5562	22.0702	21.5577	21.7033	NaN	21.894	21.9509	21.4753	21.6792	NaN	21.7105	0	0	1	1	1	2	1	0	2	2	2	6	6	6	39.482	0	4.7594	33254000	6	tr|F9X558|F9X558_ZYMTI	tr|F9X558|F9X558_ZYMTI	tr|F9X558|F9X558_ZYMTI Uncharacterized protein OS=Zymoseptoria tritici (strain CBS 115943 / IPO323) OX=336722 GN=MYCGRDRAFT_69862 PE=4 SV=1
20.0976	NaN	21.1113	NaN	23.0413	22.7303	20.4973	19.8526	NaN	NaN	NaN	NaN	NaN	NaN	20.523	NaN	0	0	0	0	1	0	0	0	2	2	2	8.5	8.5	8.5	53.886	0.00048054	3.9313	21405000	1	tr|F9X559|F9X559_ZYMTI	tr|F9X559|F9X559_ZYMTI	tr|F9X559|F9X559_ZYMTI Uncharacterized protein OS=Zymoseptoria tritici (strain CBS 115943 / IPO323) OX=336722 GN=MYCGRDRAFT_69865 PE=3 SV=1
27.7813	27.2359	27.8338	27.7971	29.1721	28.7293	27.9006	27.6528	27.7907	27.8794	27.7802	27.9796	27.7318	27.8992	27.8008	27.7321	10	12	13	10	16	12	16	9	23	23	23	22.7	22.7	22.7	130.65	0	171.99	2372700000	98	tr|F9X566|F9X566_ZYMTI	tr|F9X566|F9X566_ZYMTI	tr|F9X566|F9X566_ZYMTI Uncharacterized protein OS=Zymoseptoria tritici (strain CBS 115943 / IPO323) OX=336722 GN=MYCGRDRAFT_108775 PE=3 SV=1
24.5823	24.3408	25.4346	25.3572	26.3173	25.5589	25.0979	24.8182	25.1487	25.0696	25.2058	25.0726	24.581	24.815	25.2928	24.9825	3	4	6	6	3	2	5	6	16	16	16	10.8	10.8	10.8	209.63	0	48.826	333240000	35	tr|F9X567|F9X567_ZYMTI	tr|F9X567|F9X567_ZYMTI	tr|F9X567|F9X567_ZYMTI Uncharacterized protein OS=Zymoseptoria tritici (strain CBS 115943 / IPO323) OX=336722 GN=MYCGRDRAFT_108776 PE=4 SV=1
24.0704	23.3826	24.075	23.8142	26.7264	26.353	NaN	NaN	NaN	NaN	NaN	NaN	25.3418	25.3765	NaN	NaN	0	0	0	0	0	2	0	0	2	2	2	4.7	4.7	4.7	76.656	0.0094299	2.5466	257720000	2	tr|F9X568|F9X568_ZYMTI	tr|F9X568|F9X568_ZYMTI	tr|F9X568|F9X568_ZYMTI Uncharacterized protein OS=Zymoseptoria tritici (strain CBS 115943 / IPO323) OX=336722 GN=MYCGRDRAFT_91969 PE=4 SV=1
25.806	24.672	25.6089	24.9077	27.0926	26.5589	25.5643	25.1671	25.7037	25.4889	25.513	25.1552	25.6644	25.5783	25.6069	25.231	4	3	3	3	2	3	3	2	4	4	4	54.1	54.1	54.1	8.2973	0	41.284	497320000	23	tr|F9XLE3|F9XLE3_ZYMTI;tr|F9XDN2|F9XDN2_ZYMTI;tr|F9X589|F9X589_ZYMTI	tr|F9XLE3|F9XLE3_ZYMTI;tr|F9XDN2|F9XDN2_ZYMTI;tr|F9X589|F9X589_ZYMTI	tr|F9XLE3|F9XLE3_ZYMTI Uncharacterized protein (Fragment) OS=Zymoseptoria tritici (strain CBS 115943 / IPO323) OX=336722 GN=MYCGRDRAFT_19110 PE=4 SV=1;tr|F9XDN2|F9XDN2_ZYMTI Uncharacterized protein OS=Zymoseptoria tritici (strain CBS 115943 / IPO323) OX=33
24.4507	23.1897	24.6158	24.9584	25.6841	25.1132	23.5393	25.1349	25.347	24.6445	24.4788	24.4596	23.6849	23.5385	24.5369	24.5464	3	4	4	4	3	4	3	4	6	6	6	20.6	20.6	20.6	36.837	0	18.593	230050000	29	tr|F9X5B0|F9X5B0_ZYMTI	tr|F9X5B0|F9X5B0_ZYMTI	tr|F9X5B0|F9X5B0_ZYMTI Uncharacterized protein (Fragment) OS=Zymoseptoria tritici (strain CBS 115943 / IPO323) OX=336722 GN=MYCGRDRAFT_39509 PE=4 SV=1
24.4233	23.6965	24.251	24.0202	26.0993	26.0471	24.6972	24.4765	24.2249	24.518	24.4221	24.0741	24.3324	25.1761	24.6766	24.7294	2	4	4	3	6	8	7	5	8	8	8	25.2	25.2	25.2	34.904	0	38.055	264840000	39	tr|F9X5B3|F9X5B3_ZYMTI	tr|F9X5B3|F9X5B3_ZYMTI	tr|F9X5B3|F9X5B3_ZYMTI 1-acyl-sn-glycerol-3-phosphate acyltransferase OS=Zymoseptoria tritici (strain CBS 115943 / IPO323) OX=336722 GN=MYCGRDRAFT_85380 PE=3 SV=1
21.6195	20.0278	21.2308	20.4812	21.7969	21.8999	21.6082	21.5507	NaN	NaN	NaN	NaN	NaN	NaN	NaN	21.6423	0	0	0	0	0	0	0	0	1	1	1	3.7	3.7	3.7	27.016	0.0094017	2.4847	22041000	0	tr|F9X5B7|F9X5B7_ZYMTI	tr|F9X5B7|F9X5B7_ZYMTI	tr|F9X5B7|F9X5B7_ZYMTI Uncharacterized protein OS=Zymoseptoria tritici (strain CBS 115943 / IPO323) OX=336722 GN=MYCGRDRAFT_103524 PE=4 SV=1
25.567	25.4543	26.0896	25.9983	29.7688	29.1565	26.1879	26.2433	26.4579	26.345	26.3098	26.2541	28.0547	27.9094	26.7021	26.5175	3	5	6	4	15	16	6	6	17	17	17	43	43	43	44.825	0	178.23	1903100000	61	tr|F9X5C2|F9X5C2_ZYMTI	tr|F9X5C2|F9X5C2_ZYMTI	tr|F9X5C2|F9X5C2_ZYMTI Uncharacterized protein OS=Zymoseptoria tritici (strain CBS 115943 / IPO323) OX=336722 GN=MYCGRDRAFT_103528 PE=4 SV=1
21.3935	21.0891	21.1281	21.0696	25.0072	23.2347	21.6579	21.7742	NaN	NaN	NaN	NaN	23.6067	22.1584	21.8036	21.8703	1	1	1	1	2	0	1	1	2	2	2	3	3	3	162.95	0	10.861	59966000	8	tr|F9X5E2|F9X5E2_ZYMTI	tr|F9X5E2|F9X5E2_ZYMTI	tr|F9X5E2|F9X5E2_ZYMTI Lysophospholipase NTE1 OS=Zymoseptoria tritici (strain CBS 115943 / IPO323) OX=336722 GN=MYCGRDRAFT_84945 PE=3 SV=1
24.0664	24.7608	25.1704	25.2808	28.5262	26.4101	25.2329	24.418	24.3655	25.4989	25.0418	25.7863	26.5018	25.9158	25.3884	25.0689	1	4	6	4	7	8	3	4	8	8	8	25.2	25.2	25.2	47.097	0	128.27	662110000	37	tr|F9X5F4|F9X5F4_ZYMTI	tr|F9X5F4|F9X5F4_ZYMTI	tr|F9X5F4|F9X5F4_ZYMTI Uncharacterized protein OS=Zymoseptoria tritici (strain CBS 115943 / IPO323) OX=336722 GN=MYCGRDRAFT_69232 PE=4 SV=1
29.9351	29.4628	30.1483	29.8737	31.231	30.7186	30.0432	29.7766	30.0404	30.1482	30.0609	29.9251	29.7056	29.7763	30.0543	29.9471	43	46	47	47	51	45	50	45	67	67	67	49.4	49.4	49.4	204.76	0	323.31	10254000000	374	tr|F9X5F9|F9X5F9_ZYMTI	tr|F9X5F9|F9X5F9_ZYMTI	tr|F9X5F9|F9X5F9_ZYMTI Fatty acid synthase subunit alpha OS=Zymoseptoria tritici (strain CBS 115943 / IPO323) OX=336722 GN=FAS1 PE=3 SV=1
30.8905	30.7234	30.6943	30.4877	31.3407	30.6662	30.7807	30.4834	31.0043	31.0362	30.6774	30.7463	29.7506	29.8712	30.8351	30.723	83	80	76	70	62	56	74	71	99	99	99	60.1	60.1	60.1	233.28	0	323.31	14775000000	572	tr|F9X5G0|F9X5G0_ZYMTI	tr|F9X5G0|F9X5G0_ZYMTI	tr|F9X5G0|F9X5G0_ZYMTI Uncharacterized protein OS=Zymoseptoria tritici (strain CBS 115943 / IPO323) OX=336722 GN=MYCGRDRAFT_69244 PE=4 SV=1
21.414	21.3067	21.5432	21.9759	24.151	24.4415	22.0781	19.5938	21.8033	22.3461	22.0088	22.4322	22.2503	23.2488	21.8764	NaN	0	1	1	1	3	3	0	0	4	4	4	5.1	5.1	5.1	104.25	0	13.919	59199000	9	tr|F9X5G1|F9X5G1_ZYMTI	tr|F9X5G1|F9X5G1_ZYMTI	tr|F9X5G1|F9X5G1_ZYMTI AP-2 complex subunit alpha OS=Zymoseptoria tritici (strain CBS 115943 / IPO323) OX=336722 GN=MYCGRDRAFT_69248 PE=3 SV=1
21.4263	21.6652	22.55	20.779	NaN	NaN	21.645	21.5497	NaN	NaN	NaN	NaN	NaN	NaN	NaN	21.6413	0	0	1	1	0	0	1	0	1	1	1	21.7	21.7	21.7	9.9987	0.0086881	2.6466	20433000	3	tr|F9X5H0|F9X5H0_ZYMTI	tr|F9X5H0|F9X5H0_ZYMTI	tr|F9X5H0|F9X5H0_ZYMTI Uncharacterized protein OS=Zymoseptoria tritici (strain CBS 115943 / IPO323) OX=336722 GN=MYCGRDRAFT_37747 PE=4 SV=1
23.3422	21.9392	21.3771	21.5037	22.6258	21.3255	22.0167	20.8262	22.9922	NaN	NaN	22.4135	NaN	NaN	NaN	NaN	1	0	0	1	0	0	0	0	3	3	3	8	8	8	40.43	0.00047259	3.6483	35555000	2	tr|F9X5H4|F9X5H4_ZYMTI	tr|F9X5H4|F9X5H4_ZYMTI	tr|F9X5H4|F9X5H4_ZYMTI Uncharacterized protein OS=Zymoseptoria tritici (strain CBS 115943 / IPO323) OX=336722 GN=MYCGRDRAFT_99443 PE=4 SV=1
22.5168	22.6035	25.1319	23.5059	24.4866	24.4543	25.2504	23.9487	NaN	NaN	NaN	NaN	NaN	NaN	NaN	24.0403	0	0	1	1	0	1	1	1	1	1	1	0.3	0.3	0.3	229.38	0.0031862	3.1011	163650000	5	tr|F9X5I1|F9X5I1_ZYMTI	tr|F9X5I1|F9X5I1_ZYMTI	tr|F9X5I1|F9X5I1_ZYMTI Uncharacterized protein OS=Zymoseptoria tritici (strain CBS 115943 / IPO323) OX=336722 GN=MYCGRDRAFT_108494 PE=4 SV=1
22.0096	21.6189	22.3947	22.1616	25.7007	24.2332	21.9423	22.0452	NaN	NaN	NaN	NaN	24.2849	NaN	NaN	NaN	1	1	0	0	0	1	1	1	4	4	4	22	22	22	37.962	0	21.102	100260000	5	tr|F9X5I4|F9X5I4_ZYMTI	tr|F9X5I4|F9X5I4_ZYMTI	tr|F9X5I4|F9X5I4_ZYMTI Uncharacterized protein OS=Zymoseptoria tritici (strain CBS 115943 / IPO323) OX=336722 GN=MYCGRDRAFT_103615 PE=4 SV=1
20.6678	19.6325	20.8066	20.9812	22.5957	21.6854	20.9038	21.9169	20.7569	NaN	20.8404	21.2776	NaN	20.8868	20.7207	21.8878	1	1	2	2	2	2	1	2	2	2	2	7.7	7.7	7.7	33.111	0	9.1243	22015000	13	tr|F9X5J2|F9X5J2_ZYMTI	tr|F9X5J2|F9X5J2_ZYMTI	tr|F9X5J2|F9X5J2_ZYMTI Uncharacterized protein OS=Zymoseptoria tritici (strain CBS 115943 / IPO323) OX=336722 GN=MYCGRDRAFT_91499 PE=4 SV=1
23.3307	22.3185	23.5904	23.8678	26.153	26.0955	24.0087	23.6475	23.337	23.4676	23.7157	23.7872	24.6949	25.0412	24.0974	23.7695	2	3	3	3	3	3	2	3	3	3	3	21.9	21.9	21.9	16.232	0	20.784	220060000	22	tr|F9X5J4|F9X5J4_ZYMTI	tr|F9X5J4|F9X5J4_ZYMTI	tr|F9X5J4|F9X5J4_ZYMTI Uncharacterized protein OS=Zymoseptoria tritici (strain CBS 115943 / IPO323) OX=336722 GN=MYCGRDRAFT_103620 PE=4 SV=1
20.9973	20.4901	21.3932	20.6573	22.0505	NaN	19.8601	20.5479	NaN	NaN	21.3764	NaN	NaN	NaN	NaN	NaN	0	0	1	1	0	0	1	1	2	2	2	1.9	1.9	1.9	80.679	0.0036298	3.0594	14802000	4	tr|F9X5J7|F9X5J7_ZYMTI	tr|F9X5J7|F9X5J7_ZYMTI	tr|F9X5J7|F9X5J7_ZYMTI Uncharacterized protein OS=Zymoseptoria tritici (strain CBS 115943 / IPO323) OX=336722 GN=MYCGRDRAFT_69513 PE=4 SV=1
25.2145	24.2551	24.513	24.683	26.479	26.1482	24.5872	24.7042	25.4642	24.6614	24.564	24.7089	24.995	24.9812	25.1359	24.4635	2	1	2	1	3	3	0	1	8	8	8	17.4	17.4	17.4	70.179	0	34.599	330280000	13	tr|F9X5K0|F9X5K0_ZYMTI	tr|F9X5K0|F9X5K0_ZYMTI	tr|F9X5K0|F9X5K0_ZYMTI Uncharacterized protein OS=Zymoseptoria tritici (strain CBS 115943 / IPO323) OX=336722 GN=MYCGRDRAFT_103627 PE=4 SV=1
25.1685	24.3406	26.439	26.1032	27.5447	27.3884	28.4324	28.1446	25.6672	25.5548	26.4882	26.5611	26.3245	26.5224	28.2205	28.1582	4	5	9	7	9	12	14	13	18	18	18	43	43	43	54.927	0	91.247	1252500000	73	tr|F9X5K7|F9X5K7_ZYMTI	tr|F9X5K7|F9X5K7_ZYMTI	tr|F9X5K7|F9X5K7_ZYMTI Uncharacterized protein OS=Zymoseptoria tritici (strain CBS 115943 / IPO323) OX=336722 GN=MYCGRDRAFT_39501 PE=3 SV=1
24.6295	24.26	25.235	24.832	26.1134	25.7988	25.0448	24.767	24.8143	24.8225	25.1307	25.1174	24.7403	24.7438	24.9306	24.9169	4	5	7	5	4	6	7	5	7	7	7	12.9	12.9	12.9	64.936	0	34.232	309540000	43	tr|F9X5L0|F9X5L0_ZYMTI	tr|F9X5L0|F9X5L0_ZYMTI	tr|F9X5L0|F9X5L0_ZYMTI Uncharacterized protein OS=Zymoseptoria tritici (strain CBS 115943 / IPO323) OX=336722 GN=MYCGRDRAFT_91513 PE=4 SV=1
26.8911	25.9872	26.7505	27.1687	28.1359	26.8508	26.5705	26.7959	27.1631	26.9309	26.7516	26.7525	26.3874	26.0949	26.678	26.7754	6	8	8	8	9	7	7	8	11	11	11	28.7	28.7	28.7	59.456	0	120.85	1086900000	61	tr|F9X5L8|F9X5L8_ZYMTI	tr|F9X5L8|F9X5L8_ZYMTI	tr|F9X5L8|F9X5L8_ZYMTI Uncharacterized protein OS=Zymoseptoria tritici (strain CBS 115943 / IPO323) OX=336722 GN=MYCGRDRAFT_99460 PE=4 SV=1
26.1948	25.1086	26.073	25.7249	27.8511	27.8046	25.8353	25.0083	26.0998	25.7637	26.2613	25.9922	26.1886	26.5021	26.3186	25.3095	3	2	2	3	4	4	3	2	4	4	4	44.6	44.6	44.6	10.122	0	22.977	809200000	23	tr|F9X5M5|F9X5M5_ZYMTI	tr|F9X5M5|F9X5M5_ZYMTI	tr|F9X5M5|F9X5M5_ZYMTI Uncharacterized protein OS=Zymoseptoria tritici (strain CBS 115943 / IPO323) OX=336722 GN=MYCGRDRAFT_85212 PE=3 SV=1
21.5973	21.3866	21.8554	21.9872	23.6748	23.0481	22.4746	21.9423	NaN	NaN	NaN	NaN	22.2589	NaN	NaN	NaN	0	1	0	1	2	1	1	1	2	2	2	4.1	4.1	4.1	55.367	0	25.141	45788000	7	tr|F9X5N3|F9X5N3_ZYMTI	tr|F9X5N3|F9X5N3_ZYMTI	tr|F9X5N3|F9X5N3_ZYMTI Uncharacterized protein OS=Zymoseptoria tritici (strain CBS 115943 / IPO323) OX=336722 GN=MYCGRDRAFT_69875 PE=4 SV=1
26.2718	25.6936	26.3099	25.8718	28.2061	27.2483	26.0709	25.8233	26.6063	26.3088	26.0806	26.066	26.3766	26.0515	26.1929	26.3994	7	5	4	7	8	8	4	8	10	10	10	27.7	27.7	27.7	44.065	0	156.1	878820000	51	tr|F9X5N6|F9X5N6_ZYMTI	tr|F9X5N6|F9X5N6_ZYMTI	tr|F9X5N6|F9X5N6_ZYMTI Uncharacterized protein OS=Zymoseptoria tritici (strain CBS 115943 / IPO323) OX=336722 GN=MYCGRDRAFT_69881 PE=4 SV=1
20.2289	20.5568	21.7987	20.996	23.4956	23.4777	21.8989	21.3425	NaN	21.0272	22.0022	NaN	22.3031	22.6407	21.4426	21.1814	0	1	1	1	1	1	1	1	2	2	2	3.1	3.1	3.1	120.18	0	12.397	38588000	7	tr|F9X5N7|F9X5N7_ZYMTI	tr|F9X5N7|F9X5N7_ZYMTI	tr|F9X5N7|F9X5N7_ZYMTI Uncharacterized protein OS=Zymoseptoria tritici (strain CBS 115943 / IPO323) OX=336722 GN=MYCGRDRAFT_85217 PE=4 SV=1
22.6091	21.1721	23.2621	23.243	25.993	25.3638	22.1111	22.4561	23.4183	23.0024	23.5314	23.1312	23.6224	24.1438	22.8332	23.1488	1	0	2	2	3	3	1	0	6	6	6	15.9	15.9	15.9	48.753	0	26.697	149000000	12	tr|F9X5N8|F9X5N8_ZYMTI	tr|F9X5N8|F9X5N8_ZYMTI	tr|F9X5N8|F9X5N8_ZYMTI Uncharacterized protein OS=Zymoseptoria tritici (strain CBS 115943 / IPO323) OX=336722 GN=MYCGRDRAFT_56782 PE=3 SV=1
25.3766	24.8819	25.0694	24.8528	25.8254	25.1294	25.057	25.1399	25.6798	25.4005	24.8761	25.1909	24.1818	23.9492	25.0498	25.0958	3	4	3	5	1	2	2	4	9	9	9	22.9	22.9	22.9	69.464	0	33.621	308030000	24	tr|F9X5P1|F9X5P1_ZYMTI	tr|F9X5P1|F9X5P1_ZYMTI	tr|F9X5P1|F9X5P1_ZYMTI Signal recognition particle subunit SRP72 OS=Zymoseptoria tritici (strain CBS 115943 / IPO323) OX=336722 GN=MYCGRDRAFT_99562 PE=3 SV=1
NaN	NaN	NaN	19.057	20.3962	NaN	19.7585	20.1806	NaN	NaN	NaN	NaN	NaN	NaN	NaN	20.2722	0	0	0	0	0	0	0	0	1	1	1	3.3	3.3	3.3	45.342	0.0013947	3.4895	4000800	0	tr|F9X5P3|F9X5P3_ZYMTI	tr|F9X5P3|F9X5P3_ZYMTI	tr|F9X5P3|F9X5P3_ZYMTI Probable acetate kinase OS=Zymoseptoria tritici (strain CBS 115943 / IPO323) OX=336722 GN=MYCGRDRAFT_39578 PE=3 SV=1
19.4652	19.3008	19.6821	19.1659	21.8109	20.5387	19.7674	NaN	NaN	NaN	NaN	NaN	NaN	NaN	19.7932	NaN	0	0	0	0	1	0	0	0	1	1	1	3.6	3.6	3.6	38.778	0.0094421	2.5618	8893700	1	tr|F9X5P8|F9X5P8_ZYMTI	tr|F9X5P8|F9X5P8_ZYMTI	tr|F9X5P8|F9X5P8_ZYMTI Uncharacterized protein OS=Zymoseptoria tritici (strain CBS 115943 / IPO323) OX=336722 GN=MYCGRDRAFT_69901 PE=4 SV=1
NaN	NaN	NaN	NaN	NaN	NaN	NaN	NaN	NaN	NaN	NaN	NaN	NaN	NaN	NaN	NaN	0	0	0	0	1	1	1	0	1	1	1	3.2	3.2	3.2	38.568	0	5.132	0	3	tr|F9X5Q1|F9X5Q1_ZYMTI	tr|F9X5Q1|F9X5Q1_ZYMTI	tr|F9X5Q1|F9X5Q1_ZYMTI CSN6 COP9 complex subunit 6 (Fragment) OS=Zymoseptoria tritici (strain CBS 115943 / IPO323) OX=336722 GN=MYCGRDRAFT_15247 PE=4 SV=1
25.8671	24.7895	24.8923	24.7598	26.3102	25.8751	24.8143	25.1114	25.9007	25.4192	25.1166	24.7641	24.1016	24.5114	25.1958	25.4871	3	2	6	0	2	1	3	3	9	9	9	35.5	35.5	35.5	43.813	0	45.869	360250000	20	tr|F9X5Q3|F9X5Q3_ZYMTI	tr|F9X5Q3|F9X5Q3_ZYMTI	tr|F9X5Q3|F9X5Q3_ZYMTI Uncharacterized protein OS=Zymoseptoria tritici (strain CBS 115943 / IPO323) OX=336722 GN=MYCGRDRAFT_38006 PE=4 SV=1
23.6882	22.8714	23.3224	22.4456	23.1827	23.4246	22.967	23.1735	NaN	NaN	NaN	NaN	NaN	22.4779	NaN	NaN	1	0	0	0	1	0	0	0	4	4	4	16.3	16.3	16.3	46.117	0	7.2567	75830000	2	tr|F9X5Q7|F9X5Q7_ZYMTI	tr|F9X5Q7|F9X5Q7_ZYMTI	tr|F9X5Q7|F9X5Q7_ZYMTI Uncharacterized protein (Fragment) OS=Zymoseptoria tritici (strain CBS 115943 / IPO323) OX=336722 GN=MYCGRDRAFT_38293 PE=4 SV=1
25.0939	24.5914	25.0871	24.7418	26.4045	25.1462	24.875	24.7625	25.0532	24.9731	25.2552	24.8735	25.0772	24.3389	24.9389	24.7302	2	2	2	1	3	1	2	3	5	5	5	28.4	28.4	28.4	30.999	0	22.551	309980000	16	tr|F9X5R1|F9X5R1_ZYMTI	tr|F9X5R1|F9X5R1_ZYMTI	tr|F9X5R1|F9X5R1_ZYMTI Uncharacterized protein OS=Zymoseptoria tritici (strain CBS 115943 / IPO323) OX=336722 GN=MYCGRDRAFT_39488 PE=4 SV=1
25.2934	23.3637	25.0535	24.2734	25.8264	25.3704	24.9138	24.2755	25.1589	24.4571	24.9743	24.9959	24.5721	24.0003	24.5671	24.2324	2	0	2	2	3	1	2	2	5	5	5	23.5	23.5	23.5	39.961	0	10.795	261810000	14	tr|F9X5R9|F9X5R9_ZYMTI	tr|F9X5R9|F9X5R9_ZYMTI	tr|F9X5R9|F9X5R9_ZYMTI Uncharacterized protein OS=Zymoseptoria tritici (strain CBS 115943 / IPO323) OX=336722 GN=MYCGRDRAFT_103760 PE=4 SV=1
23.3354	21.9593	23.1421	22.7608	24.5327	23.0294	22.7152	23.0938	NaN	NaN	NaN	22.8756	NaN	22.3529	22.8374	22.9885	0	0	0	1	1	1	1	1	3	3	3	4.1	4.1	4.1	88.954	0	8.9238	79696000	5	tr|F9X5S1|F9X5S1_ZYMTI	tr|F9X5S1|F9X5S1_ZYMTI	tr|F9X5S1|F9X5S1_ZYMTI Uncharacterized protein OS=Zymoseptoria tritici (strain CBS 115943 / IPO323) OX=336722 GN=MYCGRDRAFT_91773 PE=4 SV=1
23.5395	22.9647	NaN	22.5915	24.203	23.7709	22.8534	NaN	NaN	NaN	NaN	NaN	NaN	NaN	22.8791	NaN	1	0	0	0	1	1	0	0	1	1	1	23.2	23.2	23.2	11.454	0	9.8976	67903000	3	tr|F9X5S5|F9X5S5_ZYMTI	tr|F9X5S5|F9X5S5_ZYMTI	tr|F9X5S5|F9X5S5_ZYMTI Protein transport protein Sec61 subunit beta OS=Zymoseptoria tritici (strain CBS 115943 / IPO323) OX=336722 GN=MYCGRDRAFT_91777 PE=3 SV=1
24.6581	24.5085	24.5179	24.8745	26.2691	25.0272	24.1665	24.6804	25.011	24.775	24.5123	25.0084	24.6664	24.0365	24.6267	24.6798	3	3	4	5	3	2	4	3	6	6	6	21.8	21.8	21.8	36.051	0	29.794	265900000	27	tr|F9X5S6|F9X5S6_ZYMTI	tr|F9X5S6|F9X5S6_ZYMTI	tr|F9X5S6|F9X5S6_ZYMTI Uncharacterized protein OS=Zymoseptoria tritici (strain CBS 115943 / IPO323) OX=336722 GN=MYCGRDRAFT_56833 PE=4 SV=1
27.8815	27.4952	26.7378	26.6971	27.6167	27.9753	26.539	27.6564	27.9542	27.7211	27.0996	27.1327	26.7758	26.5693	26.8664	27.2055	9	7	6	7	7	8	7	7	10	10	10	24.1	24.1	24.1	54.314	0	78.7	1435900000	58	tr|F9X5S9|F9X5S9_ZYMTI	tr|F9X5S9|F9X5S9_ZYMTI	tr|F9X5S9|F9X5S9_ZYMTI Subtilase OS=Zymoseptoria tritici (strain CBS 115943 / IPO323) OX=336722 GN=MgSPR7 PE=3 SV=1
25.9376	25.8407	26.2655	26.3901	27.971	27.0811	26.6418	27.0471	26.7642	26.7074	26.3367	26.6595	26.214	26.0866	26.3068	26.7636	4	6	6	5	5	3	6	4	7	7	7	39.3	39.3	39.3	30.397	0	56.625	941430000	39	tr|F9X5T1|F9X5T1_ZYMTI	tr|F9X5T1|F9X5T1_ZYMTI	tr|F9X5T1|F9X5T1_ZYMTI Uncharacterized protein OS=Zymoseptoria tritici (strain CBS 115943 / IPO323) OX=336722 GN=MYCGRDRAFT_103891 PE=3 SV=1
23.2959	22.2965	23.4278	23.0691	26.2141	25.3181	23.3115	23.1664	23.4198	23.2667	23.5855	23.1752	24.2215	24.407	23.5432	23.6558	0	0	1	1	4	4	1	2	5	5	5	15.3	15.3	15.3	63.217	0	22.815	175040000	13	tr|F9X5T3|F9X5T3_ZYMTI	tr|F9X5T3|F9X5T3_ZYMTI	tr|F9X5T3|F9X5T3_ZYMTI Serine/threonine-protein kinase RIO1 OS=Zymoseptoria tritici (strain CBS 115943 / IPO323) OX=336722 GN=MYCGRDRAFT_70324 PE=3 SV=1
25.761	25.358	25.415	25.4864	26.3804	25.8097	25.4947	25.92	25.4192	25.7557	25.4725	26.0224	25.0934	24.9362	25.6215	25.8968	5	6	5	6	8	4	6	6	13	13	13	40.4	40.4	40.4	63.399	0	74.518	448560000	46	tr|F9X5T5|F9X5T5_ZYMTI	tr|F9X5T5|F9X5T5_ZYMTI	tr|F9X5T5|F9X5T5_ZYMTI Catalase OS=Zymoseptoria tritici (strain CBS 115943 / IPO323) OX=336722 GN=MYCGRDRAFT_85387 PE=3 SV=1
22.0771	20.9114	22.2174	22.9936	24.5127	23.2372	21.6119	22.3386	22.3949	21.914	21.8915	22.9482	23.0511	22.6181	21.7331	22.0954	1	0	0	1	3	2	0	0	4	4	4	21.5	21.5	21.5	40.386	0	19.068	61958000	7	tr|F9X5U8|F9X5U8_ZYMTI	tr|F9X5U8|F9X5U8_ZYMTI	tr|F9X5U8|F9X5U8_ZYMTI Autophagy-related protein 3 OS=Zymoseptoria tritici (strain CBS 115943 / IPO323) OX=336722 GN=MYCGRDRAFT_99699 PE=3 SV=1
22.5422	21.9524	22.9478	22.694	25.26	24.7574	22.5729	22.2524	NaN	22.8043	NaN	22.8934	24.1424	23.0277	22.577	22.6879	1	1	1	1	2	1	1	1	5	5	5	4.9	4.9	4.9	116.17	0	14.913	104820000	9	tr|F9X5V5|F9X5V5_ZYMTI	tr|F9X5V5|F9X5V5_ZYMTI	tr|F9X5V5|F9X5V5_ZYMTI Bifunctional cytochrome P450/NADPH--P450 reductase OS=Zymoseptoria tritici (strain CBS 115943 / IPO323) OX=336722 GN=CYP-50 PE=3 SV=1
24.9807	23.1079	23.7948	23.3848	24.3083	24.0952	23.6964	23.3253	24.5833	23.7861	23.4681	23.5484	23.4804	23.6377	23.9221	23.4566	1	1	1	1	3	2	1	2	5	5	5	4.7	4.7	4.7	163.03	0	12.481	130460000	12	tr|F9X5W1|F9X5W1_ZYMTI	tr|F9X5W1|F9X5W1_ZYMTI	tr|F9X5W1|F9X5W1_ZYMTI SAP family cell cycle dependent phosphatase-associated protein OS=Zymoseptoria tritici (strain CBS 115943 / IPO323) OX=336722 GN=SIT4 PE=4 SV=1
23.1112	21.6675	22.1666	21.9023	21.6806	21.8507	22.8812	21.4809	NaN	NaN	22.0513	NaN	NaN	NaN	22.9622	NaN	1	1	3	0	1	2	2	0	6	6	6	9.9	9.9	9.9	71.531	0	13.281	38815000	10	tr|F9X5W4|F9X5W4_ZYMTI	tr|F9X5W4|F9X5W4_ZYMTI	tr|F9X5W4|F9X5W4_ZYMTI Uncharacterized protein OS=Zymoseptoria tritici (strain CBS 115943 / IPO323) OX=336722 GN=MYCGRDRAFT_39717 PE=4 SV=1
25.2822	24.526	24.7744	25.3263	26.0666	26.1205	25.0219	24.4591	25.3668	24.9296	25.3134	24.9935	24.8509	24.8376	24.9542	24.9872	6	4	5	5	3	4	3	3	12	12	12	21.8	21.8	21.8	74.907	0	31.124	336100000	33	tr|F9X5W5|F9X5W5_ZYMTI	tr|F9X5W5|F9X5W5_ZYMTI	tr|F9X5W5|F9X5W5_ZYMTI Uncharacterized protein OS=Zymoseptoria tritici (strain CBS 115943 / IPO323) OX=336722 GN=MYCGRDRAFT_38162 PE=3 SV=1
18.7241	19.1369	22.0546	20.0441	24.0197	21.7839	21.5509	20.4252	NaN	NaN	NaN	NaN	NaN	NaN	21.5767	NaN	0	0	0	0	0	1	0	0	2	2	2	9.9	9.9	9.9	32.761	0	5.3087	31546000	1	tr|F9X5Y3|F9X5Y3_ZYMTI	tr|F9X5Y3|F9X5Y3_ZYMTI	tr|F9X5Y3|F9X5Y3_ZYMTI Uncharacterized protein OS=Zymoseptoria tritici (strain CBS 115943 / IPO323) OX=336722 GN=MYCGRDRAFT_69263 PE=3 SV=1
26.6399	26.0007	27.0119	27.2817	29.5478	28.5901	26.8994	26.8953	26.6881	26.7712	27.2056	27.3896	27.7593	27.8263	27.0448	26.9498	5	8	10	8	16	14	8	8	19	19	19	52.3	52.3	52.3	66.473	0	120.28	1909100000	77	tr|F9X5Y9|F9X5Y9_ZYMTI	tr|F9X5Y9|F9X5Y9_ZYMTI	tr|F9X5Y9|F9X5Y9_ZYMTI Acetolactate synthase OS=Zymoseptoria tritici (strain CBS 115943 / IPO323) OX=336722 GN=MYCGRDRAFT_84968 PE=3 SV=1
22.6177	22.9768	21.3077	21.4128	23.8338	23.8722	22.7895	22.4709	NaN	NaN	NaN	NaN	NaN	NaN	22.8153	NaN	0	0	1	1	0	1	1	1	3	3	3	6.1	6.1	6.1	61.466	0	10.064	63448000	5	tr|F9X5Z7|F9X5Z7_ZYMTI	tr|F9X5Z7|F9X5Z7_ZYMTI	tr|F9X5Z7|F9X5Z7_ZYMTI Uncharacterized protein OS=Zymoseptoria tritici (strain CBS 115943 / IPO323) OX=336722 GN=MYCGRDRAFT_69270 PE=4 SV=1
23.9453	23.5216	24.0771	23.8096	25.6995	25.1952	23.9424	23.628	24.1837	NaN	24.0337	23.8412	24.2437	24.198	23.8147	23.8762	2	0	1	1	2	2	1	1	6	6	6	16.2	16.2	16.2	38.743	0	16.831	182590000	10	tr|F9X5Z8|F9X5Z8_ZYMTI	tr|F9X5Z8|F9X5Z8_ZYMTI	tr|F9X5Z8|F9X5Z8_ZYMTI Trypsin-like serine protease OS=Zymoseptoria tritici (strain CBS 115943 / IPO323) OX=336722 GN=TLP2 PE=4 SV=1
24.1057	23.2038	23.3876	23.1603	24.6169	24.0536	23.882	22.3987	24.903	23.4629	23.1618	NaN	NaN	22.9242	22.9714	NaN	2	1	1	0	0	1	0	0	5	5	5	27	27	27	26.477	0	15.784	112190000	5	tr|F9X603|F9X603_ZYMTI	tr|F9X603|F9X603_ZYMTI	tr|F9X603|F9X603_ZYMTI Uncharacterized protein OS=Zymoseptoria tritici (strain CBS 115943 / IPO323) OX=336722 GN=MYCGRDRAFT_108417 PE=4 SV=1
22.9944	22.4765	24.1594	23.4666	25.2552	24.1901	24.4171	24.1963	23.6645	23.6721	23.934	23.4868	23.4207	23.533	24.3212	24.1127	0	1	1	1	3	1	3	1	5	5	5	15.8	15.8	15.8	54.372	0	10.9	145330000	11	tr|F9X606|F9X606_ZYMTI	tr|F9X606|F9X606_ZYMTI	tr|F9X606|F9X606_ZYMTI Uncharacterized protein OS=Zymoseptoria tritici (strain CBS 115943 / IPO323) OX=336722 GN=MYCGRDRAFT_39000 PE=4 SV=1
23.1036	23.3273	23.7448	23.4941	24.2816	24.0002	24.1021	23.2017	23.5507	23.9611	23.603	23.4695	23.0662	23.1192	23.9939	23.1861	0	2	3	3	1	2	4	2	5	5	5	13.4	13.4	13.4	68.101	0	19.285	110240000	17	tr|F9X612|F9X612_ZYMTI	tr|F9X612|F9X612_ZYMTI	tr|F9X612|F9X612_ZYMTI Uncharacterized protein OS=Zymoseptoria tritici (strain CBS 115943 / IPO323) OX=336722 GN=MYCGRDRAFT_69281 PE=4 SV=1
25.3006	24.4568	24.8647	24.9921	26.5136	25.9399	25.153	24.6549	25.4398	25.0685	24.8883	25.0924	24.9498	25.0507	25.1291	24.7339	2	4	2	2	3	2	2	1	6	6	6	18.5	18.5	18.5	49.356	0	16.693	352170000	18	tr|F9X621|F9X621_ZYMTI	tr|F9X621|F9X621_ZYMTI	tr|F9X621|F9X621_ZYMTI Uncharacterized protein (Fragment) OS=Zymoseptoria tritici (strain CBS 115943 / IPO323) OX=336722 GN=MYCGRDRAFT_12608 PE=4 SV=1
21.1521	20.4852	21.0391	21.0571	23.4492	23.5392	21.0158	21.4749	NaN	NaN	NaN	NaN	NaN	NaN	NaN	21.5665	1	1	0	1	1	0	0	0	2	2	2	3.6	3.6	3.6	80.565	0	5.2705	36813000	4	tr|F9X624|F9X624_ZYMTI	tr|F9X624|F9X624_ZYMTI	tr|F9X624|F9X624_ZYMTI Uncharacterized protein OS=Zymoseptoria tritici (strain CBS 115943 / IPO323) OX=336722 GN=MYCGRDRAFT_39347 PE=4 SV=1
NaN	NaN	21.6241	20.7429	21.9585	21.5655	NaN	NaN	NaN	NaN	NaN	NaN	NaN	20.6186	NaN	NaN	0	0	0	0	1	0	0	0	1	1	1	29.1	29.1	29.1	8.708	0	4.4687	12166000	1	tr|F9X628|F9X628_ZYMTI	tr|F9X628|F9X628_ZYMTI	tr|F9X628|F9X628_ZYMTI Uncharacterized protein (Fragment) OS=Zymoseptoria tritici (strain CBS 115943 / IPO323) OX=336722 GN=MYCGRDRAFT_37947 PE=4 SV=1
24.2473	23.4989	24.2715	24.5996	26.15	25.4516	24.5224	23.6592	24.8737	24.6908	24.3918	24.1834	24.6177	24.0967	23.9194	24.1202	1	2	4	2	4	4	2	1	10	10	10	5.1	5.1	5.1	362.73	0	37.481	235140000	20	tr|F9X639|F9X639_ZYMTI	tr|F9X639|F9X639_ZYMTI	tr|F9X639|F9X639_ZYMTI Uncharacterized protein OS=Zymoseptoria tritici (strain CBS 115943 / IPO323) OX=336722 GN=MYCGRDRAFT_108516 PE=4 SV=1
30.0812	28.1538	29.2008	28.9879	29.7002	29.7127	29.4442	29.3613	29.7061	29.546	29.2691	29.1862	28.2608	28.6085	29.2735	29.4028	9	12	14	13	10	12	11	15	10	10	10	27.1	27.1	27.1	39.526	0	266.18	5756200000	96	tr|F9X640|F9X640_ZYMTI	tr|F9X640|F9X640_ZYMTI	tr|F9X640|F9X640_ZYMTI Uncharacterized protein OS=Zymoseptoria tritici (strain CBS 115943 / IPO323) OX=336722 GN=MYCGRDRAFT_108517 PE=4 SV=1
23.8523	23.0782	24.3306	24.6144	25.9544	25.1963	24.2122	24.0209	24.2774	24.0241	24.4249	24.4156	24.1789	24.4673	24.1738	24.0099	1	1	2	3	7	5	2	2	12	12	12	12.3	12.3	12.3	137.7	0	56.173	210700000	23	tr|F9X643|F9X643_ZYMTI	tr|F9X643|F9X643_ZYMTI	tr|F9X643|F9X643_ZYMTI Structural maintenance of chromosomes protein OS=Zymoseptoria tritici (strain CBS 115943 / IPO323) OX=336722 GN=CPC2402 PE=3 SV=1
28.7557	27.949	28.4838	28.4313	29.4685	28.5478	28.4062	28.3389	28.7015	28.564	28.4875	28.5196	27.9494	27.8132	28.4153	28.5	14	16	23	21	22	14	17	23	27	27	27	39.1	39.1	39.1	82.517	0	302.11	3280200000	150	tr|F9X645|F9X645_ZYMTI	tr|F9X645|F9X645_ZYMTI	tr|F9X645|F9X645_ZYMTI Uncharacterized protein OS=Zymoseptoria tritici (strain CBS 115943 / IPO323) OX=336722 GN=MYCGRDRAFT_56466 PE=4 SV=1
24.6153	22.5841	22.719	21.3553	25.9328	24.5062	23.2485	22.0597	23.5368	23.5613	23.5317	NaN	23.7107	24.3588	23.9996	NaN	1	1	0	0	3	3	1	0	6	6	6	20.6	20.6	20.6	61.266	0	26.796	143800000	9	tr|F9X668|F9X668_ZYMTI	tr|F9X668|F9X668_ZYMTI	tr|F9X668|F9X668_ZYMTI Uncharacterized protein OS=Zymoseptoria tritici (strain CBS 115943 / IPO323) OX=336722 GN=MYCGRDRAFT_38267 PE=4 SV=1
23.7421	23.2368	24.104	24.488	25.6162	24.607	24.0719	23.5011	23.8144	23.2637	24.2651	24.5256	23.9204	23.6614	24.5789	23.6215	3	3	1	3	3	2	2	2	3	3	3	9	9	9	52.046	0	27.7	171970000	19	tr|F9X669|F9X669_ZYMTI	tr|F9X669|F9X669_ZYMTI	tr|F9X669|F9X669_ZYMTI Dolichyl-diphosphooligosaccharide--protein glycosyltransferase subunit WBP1 OS=Zymoseptoria tritici (strain CBS 115943 / IPO323) OX=336722 GN=MYCGRDRAFT_69582 PE=3 SV=1
24.2891	23.1387	24.1056	24.2049	27.2621	26.6625	24.7521	24.9204	24.5635	24.2758	24.4276	24.4383	25.4243	25.4116	25.0724	25.127	2	2	3	2	9	9	3	4	11	11	11	13.9	13.9	13.9	137.39	0	72.715	394320000	34	tr|F9X671|F9X671_ZYMTI	tr|F9X671|F9X671_ZYMTI	tr|F9X671|F9X671_ZYMTI Uncharacterized protein OS=Zymoseptoria tritici (strain CBS 115943 / IPO323) OX=336722 GN=MYCGRDRAFT_69588 PE=4 SV=1
NaN	NaN	NaN	NaN	23.48	22.6966	NaN	NaN	NaN	NaN	NaN	NaN	NaN	21.7498	NaN	NaN	0	0	0	0	0	1	0	0	1	1	1	9.7	9.7	9.7	21.941	0	8.3051	18498000	1	tr|F9X675|F9X675_ZYMTI	tr|F9X675|F9X675_ZYMTI	tr|F9X675|F9X675_ZYMTI Uncharacterized protein OS=Zymoseptoria tritici (strain CBS 115943 / IPO323) OX=336722 GN=MYCGRDRAFT_103653 PE=4 SV=1
18.3901	18.0891	18.4032	18.0515	NaN	18.2963	18.0058	17.9695	NaN	NaN	NaN	NaN	NaN	NaN	NaN	18.0611	0	0	1	1	0	1	1	1	1	1	1	5.7	5.7	5.7	19.786	0.0049372	2.9535	2082500	5	tr|F9X676|F9X676_ZYMTI	tr|F9X676|F9X676_ZYMTI	tr|F9X676|F9X676_ZYMTI Uncharacterized protein OS=Zymoseptoria tritici (strain CBS 115943 / IPO323) OX=336722 GN=MYCGRDRAFT_108529 PE=4 SV=1
NaN	NaN	NaN	22.1305	NaN	NaN	20.251	19.743	NaN	NaN	NaN	22.2791	NaN	NaN	NaN	NaN	1	0	0	1	0	0	1	0	2	2	2	7	7	7	49.116	0.0022873	3.1803	6716600	3	tr|F9X682|F9X682_ZYMTI	tr|F9X682|F9X682_ZYMTI	tr|F9X682|F9X682_ZYMTI Uncharacterized protein OS=Zymoseptoria tritici (strain CBS 115943 / IPO323) OX=336722 GN=MYCGRDRAFT_37732 PE=4 SV=1
26.8014	26.3187	27.4157	26.9884	29.2765	28.4406	27.5863	27.153	27.1066	26.9747	27.2853	27.2839	27.5362	27.5086	27.5691	27.4136	10	6	8	8	7	12	12	7	12	12	12	51.4	51.4	51.4	34.213	0	80.343	1878200000	70	tr|F9X691|F9X691_ZYMTI	tr|F9X691|F9X691_ZYMTI	tr|F9X691|F9X691_ZYMTI NADH-cytochrome b5 reductase OS=Zymoseptoria tritici (strain CBS 115943 / IPO323) OX=336722 GN=MYCGRDRAFT_69942 PE=3 SV=1
23.9627	22.9009	23.6358	23.171	24.1792	23.4985	23.6624	22.9975	24.0876	23.5785	23.3882	23.5406	22.6788	22.6945	23.5959	22.8789	1	1	2	2	1	1	3	2	3	3	3	13.9	13.9	13.9	39.718	0	12.553	99159000	13	tr|F9X699|F9X699_ZYMTI	tr|F9X699|F9X699_ZYMTI	tr|F9X699|F9X699_ZYMTI ADP-ribosylation factor GTPase activator OS=Zymoseptoria tritici (strain CBS 115943 / IPO323) OX=336722 GN=MYCGRDRAFT_69951 PE=4 SV=1
27.5715	27.0823	27.2408	27.0894	28.0056	27.1533	27.2453	27.2924	27.7306	27.634	27.3701	27.1908	26.6455	26.0436	27.2793	27.1932	9	9	10	9	7	9	9	11	14	14	14	59.9	59.9	59.9	36.2	0	125.37	1385200000	73	tr|F9X6A6|F9X6A6_ZYMTI	tr|F9X6A6|F9X6A6_ZYMTI	tr|F9X6A6|F9X6A6_ZYMTI Uncharacterized protein OS=Zymoseptoria tritici (strain CBS 115943 / IPO323) OX=336722 GN=MYCGRDRAFT_103773 PE=4 SV=1
25.0905	23.6328	24.5674	24.6078	26.767	26.0992	24.4994	24.0029	25.4571	24.3332	24.5384	24.5923	25.0328	25.0885	24.5635	24.1871	4	3	4	4	6	6	4	3	10	10	10	34.2	34.2	34.2	39.34	0	34.924	325770000	34	tr|F9X6A8|F9X6A8_ZYMTI	tr|F9X6A8|F9X6A8_ZYMTI	tr|F9X6A8|F9X6A8_ZYMTI Uncharacterized protein OS=Zymoseptoria tritici (strain CBS 115943 / IPO323) OX=336722 GN=MYCGRDRAFT_69961 PE=3 SV=1
23.5672	23.5262	23.716	24.7174	23.8413	21.8451	23.1781	23.0254	22.9967	23.9502	23.9728	24.6637	22.8276	NaN	23.4809	23.6091	2	2	2	2	2	0	2	2	4	4	4	48.4	48.4	48.4	17.01	0	16.228	102700000	14	tr|F9X6B1|F9X6B1_ZYMTI	tr|F9X6B1|F9X6B1_ZYMTI	tr|F9X6B1|F9X6B1_ZYMTI Uncharacterized protein OS=Zymoseptoria tritici (strain CBS 115943 / IPO323) OX=336722 GN=MYCGRDRAFT_91799 PE=4 SV=1
NaN	NaN	NaN	NaN	NaN	NaN	NaN	NaN	NaN	NaN	NaN	NaN	NaN	NaN	NaN	NaN	0	0	0	0	0	0	0	1	1	1	1	4.1	4.1	4.1	50.681	0.007919	2.7573	0	1	tr|F9X6B3|F9X6B3_ZYMTI	tr|F9X6B3|F9X6B3_ZYMTI	tr|F9X6B3|F9X6B3_ZYMTI Nuclear distribution protein PAC1 OS=Zymoseptoria tritici (strain CBS 115943 / IPO323) OX=336722 GN=PAC1 PE=3 SV=1
23.13	21.1592	21.6492	20.9654	NaN	21.9233	22.6252	21.4482	NaN	NaN	NaN	NaN	NaN	NaN	22.6509	NaN	0	0	0	0	0	0	0	0	2	2	2	0.7	0.7	0.7	510.25	0.00047103	3.6329	30165000	0	tr|F9X6C4|F9X6C4_ZYMTI	tr|F9X6C4|F9X6C4_ZYMTI	tr|F9X6C4|F9X6C4_ZYMTI Midasin OS=Zymoseptoria tritici (strain CBS 115943 / IPO323) OX=336722 GN=MYCGRDRAFT_91809 PE=3 SV=1
24.0838	23.4638	24.1198	24.137	28.3993	27.7923	24.029	23.252	24.2667	24.3158	24.5324	23.7488	26.8159	26.8741	24.5462	23.2961	2	1	2	1	9	12	2	1	15	15	15	50.9	50.9	50.9	38.539	0	107.23	679630000	30	tr|F9X6D0|F9X6D0_ZYMTI	tr|F9X6D0|F9X6D0_ZYMTI	tr|F9X6D0|F9X6D0_ZYMTI Uncharacterized protein OS=Zymoseptoria tritici (strain CBS 115943 / IPO323) OX=336722 GN=MYCGRDRAFT_70000 PE=4 SV=1
25.2883	24.239	24.6345	24.7388	25.7526	25.6038	24.6605	24.6718	25.3596	24.9061	24.5939	24.86	24.228	24.5919	24.7513	24.7296	2	3	3	4	4	3	3	4	5	5	5	21.1	21.1	21.1	22.152	0	23.363	275590000	26	tr|F9X6D6|F9X6D6_ZYMTI	tr|F9X6D6|F9X6D6_ZYMTI	tr|F9X6D6|F9X6D6_ZYMTI Protein RER1 OS=Zymoseptoria tritici (strain CBS 115943 / IPO323) OX=336722 GN=MYCGRDRAFT_70002 PE=3 SV=1
26.0714	25.6302	26.5972	25.7532	28.2847	26.5953	26.9109	25.9306	26.8985	26.3224	26.1642	26.3316	26.352	26.0825	26.404	26.0784	4	1	5	4	9	4	7	4	13	13	13	52.9	52.9	52.9	31.224	0	78.552	899040000	38	tr|F9X6D7|F9X6D7_ZYMTI	tr|F9X6D7|F9X6D7_ZYMTI	tr|F9X6D7|F9X6D7_ZYMTI Uncharacterized protein OS=Zymoseptoria tritici (strain CBS 115943 / IPO323) OX=336722 GN=MYCGRDRAFT_38857 PE=3 SV=1
NaN	20.1976	21.4791	20.112	21.6449	21.7822	21.8536	20.6859	NaN	NaN	NaN	NaN	NaN	NaN	NaN	20.7776	1	0	0	1	0	1	1	1	1	1	1	5.1	5.1	5.1	39.616	0.0013838	3.3617	17621000	5	tr|F9X6F2|F9X6F2_ZYMTI	tr|F9X6F2|F9X6F2_ZYMTI	tr|F9X6F2|F9X6F2_ZYMTI Uncharacterized protein OS=Zymoseptoria tritici (strain CBS 115943 / IPO323) OX=336722 GN=MYCGRDRAFT_92063 PE=4 SV=1
21.7222	21.1153	21.5048	21.4244	22.1224	21.6034	20.9353	21.257	NaN	NaN	NaN	NaN	NaN	NaN	NaN	21.3486	1	1	0	0	0	0	0	0	1	1	1	1.4	1.4	1.4	77.581	0.006646	2.8515	23785000	2	tr|F9X6F7|F9X6F7_ZYMTI	tr|F9X6F7|F9X6F7_ZYMTI	tr|F9X6F7|F9X6F7_ZYMTI Uncharacterized protein OS=Zymoseptoria tritici (strain CBS 115943 / IPO323) OX=336722 GN=MYCGRDRAFT_39123 PE=4 SV=1
18.7026	18.8098	20.995	21.5185	23.2974	23.0287	20.7476	19.5962	NaN	NaN	NaN	NaN	NaN	22.0819	NaN	NaN	0	0	0	1	1	1	1	0	3	3	3	5.3	5.3	5.3	70.414	0	9.6875	27400000	4	tr|F9X6H0|F9X6H0_ZYMTI	tr|F9X6H0|F9X6H0_ZYMTI	tr|F9X6H0|F9X6H0_ZYMTI Uncharacterized protein OS=Zymoseptoria tritici (strain CBS 115943 / IPO323) OX=336722 GN=MYCGRDRAFT_70401 PE=4 SV=1
NaN	18.1146	20.0213	19.2339	21.652	21.1311	20.2145	19.5355	NaN	NaN	NaN	NaN	NaN	NaN	NaN	19.627	0	0	0	0	1	1	0	0	1	1	1	2.6	2.6	2.6	58.581	0.0040706	3.0232	9533100	2	tr|F9X6H1|F9X6H1_ZYMTI	tr|F9X6H1|F9X6H1_ZYMTI	tr|F9X6H1|F9X6H1_ZYMTI Uncharacterized protein (Fragment) OS=Zymoseptoria tritici (strain CBS 115943 / IPO323) OX=336722 GN=MYCGRDRAFT_11429 PE=4 SV=1
21.915	21.5457	23.5028	23.773	25.9069	25.5125	22.5795	22.6035	23.0534	23.1594	23.529	23.2797	24.3898	24.3659	22.7641	22.6951	0	0	1	1	4	3	1	1	5	5	5	13.8	13.8	13.8	44.171	0	17.141	156660000	11	tr|F9X6H8|F9X6H8_ZYMTI	tr|F9X6H8|F9X6H8_ZYMTI	tr|F9X6H8|F9X6H8_ZYMTI Uncharacterized protein (Fragment) OS=Zymoseptoria tritici (strain CBS 115943 / IPO323) OX=336722 GN=MYCGRDRAFT_39267 PE=4 SV=1
21.3432	20.0772	20.4336	20.1055	21.8214	22.1839	20.412	20.3704	NaN	NaN	NaN	NaN	NaN	NaN	NaN	20.462	0	0	0	0	0	0	0	0	1	1	1	2.2	2.2	2.2	53.216	0.00047642	3.7786	17532000	0	tr|F9X6J0|F9X6J0_ZYMTI	tr|F9X6J0|F9X6J0_ZYMTI	tr|F9X6J0|F9X6J0_ZYMTI Aldehyde dehydrogenase OS=Zymoseptoria tritici (strain CBS 115943 / IPO323) OX=336722 GN=ALD2 PE=3 SV=1
24.0204	23.0234	24.0018	23.3553	25.2765	24.6704	22.6251	23.6383	24.1327	23.7955	23.5731	23.5711	23.4269	23.6573	23.7279	23.503	2	2	1	0	1	1	2	0	4	4	4	19.5	19.5	19.5	36.809	0	17.567	139940000	9	tr|F9X6J2|F9X6J2_ZYMTI	tr|F9X6J2|F9X6J2_ZYMTI	tr|F9X6J2|F9X6J2_ZYMTI Uncharacterized protein OS=Zymoseptoria tritici (strain CBS 115943 / IPO323) OX=336722 GN=MYCGRDRAFT_70410 PE=4 SV=1
21.7437	20.5989	21.9162	21.1853	22.0215	21.6618	20.9774	21.0974	NaN	NaN	21.8994	NaN	NaN	NaN	NaN	NaN	0	0	1	0	0	0	0	1	2	2	2	14.7	14.7	14.7	36.816	0.00047551	3.7516	23325000	2	tr|F9X6J6|F9X6J6_ZYMTI	tr|F9X6J6|F9X6J6_ZYMTI	tr|F9X6J6|F9X6J6_ZYMTI 2-dehydropantoate 2-reductase OS=Zymoseptoria tritici (strain CBS 115943 / IPO323) OX=336722 GN=MYCGRDRAFT_70413 PE=3 SV=1
23.3083	22.4506	23.5314	22.9057	25.4707	24.5335	23.0246	23.0804	23.0956	22.9281	23.5598	23.2964	23.8922	23.4959	23.2826	23.3685	0	0	1	0	2	2	1	1	3	3	3	7.4	7.4	7.4	51.838	0	9.3377	124290000	7	tr|F9X6J7|F9X6J7_ZYMTI	tr|F9X6J7|F9X6J7_ZYMTI	tr|F9X6J7|F9X6J7_ZYMTI Uncharacterized protein OS=Zymoseptoria tritici (strain CBS 115943 / IPO323) OX=336722 GN=Tpk2 PE=3 SV=1
22.7031	23.2794	23.8345	23.7078	26.0192	25.5186	23.8195	24.7742	24.2782	24.2423	24.1807	24.2923	24.1594	24.0034	23.9424	24.025	1	0	4	5	4	3	2	3	11	11	11	9.8	9.8	9.8	139.97	0	46.589	205240000	22	tr|F9X6K0|F9X6K0_ZYMTI	tr|F9X6K0|F9X6K0_ZYMTI	tr|F9X6K0|F9X6K0_ZYMTI Uncharacterized protein OS=Zymoseptoria tritici (strain CBS 115943 / IPO323) OX=336722 GN=MYCGRDRAFT_37885 PE=4 SV=1
NaN	19.9823	NaN	NaN	25.0719	24.0354	20.3743	NaN	NaN	NaN	NaN	NaN	NaN	23.0886	NaN	NaN	0	0	0	0	1	0	0	0	2	2	2	12	12	12	45.238	0	12.701	54857000	1	tr|F9X6K2|F9X6K2_ZYMTI	tr|F9X6K2|F9X6K2_ZYMTI	tr|F9X6K2|F9X6K2_ZYMTI IMP-specific 5-nucleotidase 1 OS=Zymoseptoria tritici (strain CBS 115943 / IPO323) OX=336722 GN=MYCGRDRAFT_56200 PE=3 SV=1
21.8626	22.7577	21.7823	22.7974	23.7453	24.1192	22.8618	23.1703	NaN	23.2544	NaN	23.039	NaN	23.2003	23.0103	23.1833	0	1	1	0	1	2	1	1	2	2	2	2.7	2.7	2.7	106.59	0	13.188	71147000	7	tr|F9X6K7|F9X6K7_ZYMTI	tr|F9X6K7|F9X6K7_ZYMTI	tr|F9X6K7|F9X6K7_ZYMTI Calcium channel protein OS=Zymoseptoria tritici (strain CBS 115943 / IPO323) OX=336722 GN=MYCGRDRAFT_69304 PE=4 SV=1
NaN	21.0401	22.0693	23.3332	26.4723	25.1869	22.9839	22.0158	NaN	22.6964	NaN	23.3408	24.5526	24.6662	22.8203	22.6628	0	0	0	0	5	3	1	0	7	7	7	11.8	11.8	11.8	82.926	0	31.747	160960000	9	tr|F9X6L0|F9X6L0_ZYMTI	tr|F9X6L0|F9X6L0_ZYMTI	tr|F9X6L0|F9X6L0_ZYMTI ATP-dependent 6-phosphofructokinase OS=Zymoseptoria tritici (strain CBS 115943 / IPO323) OX=336722 GN=PFK PE=3 SV=1
NaN	19.0468	23.1431	22.7251	23.6551	23.8405	23.4275	23.9712	NaN	NaN	NaN	NaN	NaN	NaN	NaN	24.0628	0	0	0	0	1	1	0	1	2	2	2	11.9	11.9	11.9	37.789	0	11.502	72697000	3	tr|F9X6L3|F9X6L3_ZYMTI	tr|F9X6L3|F9X6L3_ZYMTI	tr|F9X6L3|F9X6L3_ZYMTI Uncharacterized protein OS=Zymoseptoria tritici (strain CBS 115943 / IPO323) OX=336722 GN=MYCGRDRAFT_69313 PE=4 SV=1
26.1972	25.3149	26.5569	26.2339	28.7813	27.6041	26.2994	26.6151	26.6603	26.3354	26.4919	26.6101	26.923	26.4248	26.5845	26.4698	6	6	9	9	16	14	11	7	21	21	21	32.4	32.4	32.4	115.53	0	141.84	1147100000	78	tr|F9X6M9|F9X6M9_ZYMTI	tr|F9X6M9|F9X6M9_ZYMTI	tr|F9X6M9|F9X6M9_ZYMTI Glycine cleavage system P protein OS=Zymoseptoria tritici (strain CBS 115943 / IPO323) OX=336722 GN=MYCGRDRAFT_69333 PE=3 SV=1
22.8721	22.7663	23.1641	22.3507	24.7591	23.9469	23.2535	22.8363	NaN	NaN	NaN	NaN	23.3434	NaN	NaN	NaN	1	1	0	1	1	1	1	1	2	2	2	6.9	6.9	6.9	66.733	0	12.193	91614000	7	tr|F9X6N1|F9X6N1_ZYMTI	tr|F9X6N1|F9X6N1_ZYMTI	tr|F9X6N1|F9X6N1_ZYMTI Uncharacterized protein OS=Zymoseptoria tritici (strain CBS 115943 / IPO323) OX=336722 GN=MYCGRDRAFT_69338 PE=4 SV=1
25.4931	24.3706	24.805	24.7402	25.3131	24.0172	25.3011	24.9912	25.1451	25.0964	24.6938	24.8918	24.2291	24.0286	25.2053	25.0977	5	4	1	4	3	1	4	4	10	10	10	17.7	17.7	17.7	75.845	0	52.345	259610000	26	tr|F9X6N5|F9X6N5_ZYMTI	tr|F9X6N5|F9X6N5_ZYMTI	tr|F9X6N5|F9X6N5_ZYMTI Uncharacterized protein OS=Zymoseptoria tritici (strain CBS 115943 / IPO323) OX=336722 GN=MYCGRDRAFT_108444 PE=4 SV=1
27.1013	26.3235	26.7416	26.6652	27.5081	27.0792	26.4252	26.5624	27.0563	26.8982	26.758	26.4947	26.0962	26.1989	26.7388	26.7229	7	8	6	10	8	6	8	9	15	15	15	40.7	40.7	40.7	55.105	0	69.524	968480000	62	tr|F9X6N6|F9X6N6_ZYMTI	tr|F9X6N6|F9X6N6_ZYMTI	tr|F9X6N6|F9X6N6_ZYMTI Uncharacterized protein OS=Zymoseptoria tritici (strain CBS 115943 / IPO323) OX=336722 GN=MYCGRDRAFT_108445 PE=3 SV=1
29.526	28.7221	29.9475	29.7973	31.9997	31.026	29.4429	29.3991	29.7422	29.4412	29.78	29.9365	30.5299	30.0943	29.4656	29.426	9	8	12	11	16	16	11	6	13	13	13	45.2	45.2	45.2	40.584	0	211.64	11103000000	89	tr|F9X6P5|F9X6P5_ZYMTI	tr|F9X6P5|F9X6P5_ZYMTI	tr|F9X6P5|F9X6P5_ZYMTI Pyruvate dehydrogenase E1 component subunit beta OS=Zymoseptoria tritici (strain CBS 115943 / IPO323) OX=336722 GN=PDB1 PE=4 SV=1
24.1931	23.8336	24.6019	24.5415	25.3684	25.4313	23.8684	24.7456	24.346	24.5148	24.5946	24.5436	24.2296	24.2336	24.1897	24.633	1	2	3	2	3	4	3	3	6	6	6	17.5	17.5	17.5	64.686	0	34.72	216020000	21	tr|F9X6P7|F9X6P7_ZYMTI	tr|F9X6P7|F9X6P7_ZYMTI	tr|F9X6P7|F9X6P7_ZYMTI Uncharacterized protein OS=Zymoseptoria tritici (strain CBS 115943 / IPO323) OX=336722 GN=MYCGRDRAFT_99408 PE=3 SV=1
26.7363	26.0924	27.6365	27.3252	29.3382	28.6768	26.8472	26.8597	26.8673	27.0496	27.5281	27.5207	27.6944	27.5894	27.0388	27.0297	7	8	18	13	23	23	12	12	31	31	31	56.4	56.4	56.4	81.706	0	270.38	1910500000	116	tr|F9X6P9|F9X6P9_ZYMTI	tr|F9X6P9|F9X6P9_ZYMTI	tr|F9X6P9|F9X6P9_ZYMTI ABC transporter domain-containing protein OS=Zymoseptoria tritici (strain CBS 115943 / IPO323) OX=336722 GN=MYCGRDRAFT_103578 PE=4 SV=1
20.1469	19.2156	20.9037	21.2015	24.2189	23.9935	21.6615	21.5855	NaN	NaN	NaN	NaN	22.5392	23.1382	21.9435	NaN	0	0	0	0	1	1	1	0	2	2	2	12	12	12	44.286	0	6.9064	48836000	3	tr|F9X6Q0|F9X6Q0_ZYMTI	tr|F9X6Q0|F9X6Q0_ZYMTI	tr|F9X6Q0|F9X6Q0_ZYMTI Uncharacterized protein OS=Zymoseptoria tritici (strain CBS 115943 / IPO323) OX=336722 GN=MYCGRDRAFT_69366 PE=4 SV=1
24.8238	24.2052	25.5284	25.1673	27.4019	26.7836	25.2025	25.039	24.8834	24.7873	25.6365	25.3179	25.9515	25.7673	25.1737	25.1673	2	4	5	5	8	8	6	4	10	10	10	18.5	18.5	18.5	86.509	0	69.492	501050000	42	tr|F9X6Q2|F9X6Q2_ZYMTI	tr|F9X6Q2|F9X6Q2_ZYMTI	tr|F9X6Q2|F9X6Q2_ZYMTI Non-specific serine/threonine protein kinase OS=Zymoseptoria tritici (strain CBS 115943 / IPO323) OX=336722 GN=MYCGRDRAFT_56270 PE=4 SV=1
23.4855	22.6804	23.5464	23.3641	24.4228	24.4764	23.5899	23.2205	23.8393	23.2304	23.4153	23.3868	23.4072	23.3826	23.3171	23.3144	1	1	0	0	1	2	1	1	4	4	4	5.1	5.1	5.1	114.3	0	8.4987	109750000	7	tr|F9X6Q3|F9X6Q3_ZYMTI	tr|F9X6Q3|F9X6Q3_ZYMTI	tr|F9X6Q3|F9X6Q3_ZYMTI Uncharacterized protein (Fragment) OS=Zymoseptoria tritici (strain CBS 115943 / IPO323) OX=336722 GN=MYCGRDRAFT_20234 PE=4 SV=1
24.4438	23.6489	24.3554	24.2371	25.3031	24.6059	23.5884	24.2419	24.8214	24.2978	24.1527	24.3012	23.7169	23.6398	23.8665	24.0313	3	2	1	2	4	1	1	3	6	6	6	7.9	7.9	7.9	114.23	0	21.578	176600000	17	tr|F9X6Q6|F9X6Q6_ZYMTI	tr|F9X6Q6|F9X6Q6_ZYMTI	tr|F9X6Q6|F9X6Q6_ZYMTI Uncharacterized protein (Fragment) OS=Zymoseptoria tritici (strain CBS 115943 / IPO323) OX=336722 GN=MYCGRDRAFT_38485 PE=4 SV=1
23.7633	22.4157	22.6712	22.7944	22.6558	22.5303	22.0863	22.0244	23.7633	NaN	NaN	NaN	NaN	NaN	NaN	NaN	1	1	1	1	0	0	2	1	3	3	3	19.6	19.6	19.6	26.068	0	14.322	55171000	7	tr|F9X6Q8|F9X6Q8_ZYMTI	tr|F9X6Q8|F9X6Q8_ZYMTI	tr|F9X6Q8|F9X6Q8_ZYMTI Uncharacterized protein OS=Zymoseptoria tritici (strain CBS 115943 / IPO323) OX=336722 GN=MYCGRDRAFT_39277 PE=4 SV=1
25.3153	24.6724	25.8636	25.935	28.142	27.354	25.4738	24.8696	25.1202	25.5522	25.7662	25.8628	26.8991	26.4314	25.2469	25.0664	3	2	5	4	4	4	1	2	10	10	10	61.5	61.5	61.5	22.798	0	49.269	738700000	25	tr|F9X6R2|F9X6R2_ZYMTI	tr|F9X6R2|F9X6R2_ZYMTI	tr|F9X6R2|F9X6R2_ZYMTI Ras-related protein-like protein OS=Zymoseptoria tritici (strain CBS 115943 / IPO323) OX=336722 GN=MYCGRDRAFT_99493 PE=4 SV=1
25.0238	24.7074	25.6893	25.2157	26.5574	26.1405	25.6461	25.3491	25.6317	25.0579	25.3614	25.6569	24.968	25.1144	25.5614	25.4436	3	2	3	3	3	4	4	3	11	11	11	46.7	46.7	46.7	44.239	0	51.54	422550000	25	tr|F9X6R4|F9X6R4_ZYMTI	tr|F9X6R4|F9X6R4_ZYMTI	tr|F9X6R4|F9X6R4_ZYMTI Uncharacterized protein OS=Zymoseptoria tritici (strain CBS 115943 / IPO323) OX=336722 GN=MYCGRDRAFT_56546 PE=4 SV=1
25.0351	24.2937	24.6516	25.1285	25.9982	25.7838	25.176	25.2691	24.8849	24.9415	24.7337	25.0996	24.6797	24.8526	25.2802	25.3881	3	3	4	4	3	4	4	4	3	3	3	24.8	24.8	24.8	17.282	0	127.29	321120000	29	tr|F9X6R5|F9X6R5_ZYMTI	tr|F9X6R5|F9X6R5_ZYMTI	tr|F9X6R5|F9X6R5_ZYMTI Uncharacterized protein OS=Zymoseptoria tritici (strain CBS 115943 / IPO323) OX=336722 GN=MYCGRDRAFT_69648 PE=4 SV=1
23.0479	22.646	22.5701	23.1248	25.8182	25.0846	23.5674	23.5586	23.3195	23.234	22.9518	23.4731	24.1561	24.2296	23.2902	23.6075	3	2	2	2	4	2	2	1	5	5	5	19.1	19.1	19.1	36.373	0	48.375	150140000	18	tr|F9X6R8|F9X6R8_ZYMTI	tr|F9X6R8|F9X6R8_ZYMTI	tr|F9X6R8|F9X6R8_ZYMTI Uncharacterized protein OS=Zymoseptoria tritici (strain CBS 115943 / IPO323) OX=336722 GN=MYCGRDRAFT_69651 PE=4 SV=1
22.7608	23.2864	24.2476	23.8438	25.8956	23.957	22.5424	23.8942	23.4691	23.4021	24.684	23.868	23.4292	23.6764	NaN	24.1002	0	1	4	1	1	0	2	2	9	9	9	27.4	27.4	27.4	55.613	0	21.352	152720000	11	tr|F9X6R9|F9X6R9_ZYMTI	tr|F9X6R9|F9X6R9_ZYMTI	tr|F9X6R9|F9X6R9_ZYMTI Uncharacterized protein OS=Zymoseptoria tritici (strain CBS 115943 / IPO323) OX=336722 GN=MYCGRDRAFT_69654 PE=4 SV=1
23.7433	23.1356	23.6285	23.5367	24.6266	23.8972	24.0367	23.5134	23.6414	24.0618	23.368	23.4546	23.0521	23.3193	24.0571	23.6374	0	2	2	0	0	2	3	2	5	5	5	16.4	16.4	16.4	31.752	0	19.517	119100000	11	tr|F9X6S2|F9X6S2_ZYMTI	tr|F9X6S2|F9X6S2_ZYMTI	tr|F9X6S2|F9X6S2_ZYMTI Uncharacterized protein OS=Zymoseptoria tritici (strain CBS 115943 / IPO323) OX=336722 GN=MYCGRDRAFT_69661 PE=4 SV=1
21.0439	20.4881	21.6029	22.2271	23.9474	24.4089	23.3108	21.1274	22.6527	21.7211	22.3614	22.6348	21.5221	22.3619	23.0916	22.059	2	0	1	1	2	1	1	0	5	5	5	6.6	6.6	6.6	105.49	0	8.0708	62874000	8	tr|F9X6S4|F9X6S4_ZYMTI	tr|F9X6S4|F9X6S4_ZYMTI	tr|F9X6S4|F9X6S4_ZYMTI Uncharacterized protein OS=Zymoseptoria tritici (strain CBS 115943 / IPO323) OX=336722 GN=MgCdc24 PE=4 SV=1
22.6703	22.1861	22.2321	21.6766	NaN	23.5374	22.588	22.3447	22.6082	22.7295	21.9138	22.34	NaN	22.943	22.3715	22.2233	1	1	3	1	0	2	1	2	5	5	5	3.8	3.8	3.8	222.7	0	12.66	43531000	11	tr|F9X6T0|F9X6T0_ZYMTI	tr|F9X6T0|F9X6T0_ZYMTI	tr|F9X6T0|F9X6T0_ZYMTI Uncharacterized protein OS=Zymoseptoria tritici (strain CBS 115943 / IPO323) OX=336722 GN=MYCGRDRAFT_56573 PE=4 SV=1
18.9353	20.0501	NaN	19.6466	23.2954	21.0029	20.2376	20.0128	NaN	NaN	NaN	NaN	NaN	20.0562	NaN	NaN	0	0	0	1	1	1	1	1	3	3	3	9.2	9.2	9.2	58.034	0	8.3662	17098000	5	tr|F9X6T5|F9X6T5_ZYMTI	tr|F9X6T5|F9X6T5_ZYMTI	tr|F9X6T5|F9X6T5_ZYMTI Succinyl-CoA:3-ketoacid-coenzyme A transferase OS=Zymoseptoria tritici (strain CBS 115943 / IPO323) OX=336722 GN=TR2 PE=3 SV=1
29.6333	29.0421	29.4448	29.3457	30.2772	29.6475	29.3837	29.4127	29.7032	29.6159	29.3307	29.3867	28.8138	28.8203	29.4989	29.5345	17	24	26	20	23	18	25	26	25	25	25	51.2	51.2	51.2	56.281	0	186.81	6355800000	179	tr|F9X6T7|F9X6T7_ZYMTI	tr|F9X6T7|F9X6T7_ZYMTI	tr|F9X6T7|F9X6T7_ZYMTI NADH dehydrogenase [ubiquinone] flavoprotein 1, mitochondrial OS=Zymoseptoria tritici (strain CBS 115943 / IPO323) OX=336722 GN=MYCGRDRAFT_99503 PE=3 SV=1
22.9433	22.3301	22.5302	22.5911	24.5788	23.9389	22.4391	22.0698	22.8393	NaN	22.368	22.6629	23.1905	23.0304	22.6068	22.306	1	0	1	1	2	2	1	1	3	3	3	9.3	9.3	9.3	37.357	0	13.015	76942000	9	tr|F9X6U8|F9X6U8_ZYMTI	tr|F9X6U8|F9X6U8_ZYMTI	tr|F9X6U8|F9X6U8_ZYMTI Uncharacterized protein OS=Zymoseptoria tritici (strain CBS 115943 / IPO323) OX=336722 GN=MYCGRDRAFT_69696 PE=4 SV=1
23.3687	22.1844	22.8615	23.0895	23.4127	23.1493	22.843	23.0777	23.5851	NaN	NaN	23.1683	22.2926	NaN	NaN	22.7787	1	0	0	1	1	0	0	1	4	4	4	10.1	10.1	10.1	54.466	0	10.922	68990000	4	tr|F9X6V2|F9X6V2_ZYMTI	tr|F9X6V2|F9X6V2_ZYMTI	tr|F9X6V2|F9X6V2_ZYMTI Adenylosuccinate lyase OS=Zymoseptoria tritici (strain CBS 115943 / IPO323) OX=336722 GN=MYCGRDRAFT_103679 PE=3 SV=1
21.3592	21.7883	22.4187	22.0715	23.9881	23.2469	20.4618	22.6206	21.9525	NaN	21.9076	22.2281	22.3808	22.812	NaN	22.4321	0	0	1	1	1	2	0	1	4	4	4	20.6	20.6	20.6	33.311	0	15.864	50813000	6	tr|F9X6V4|F9X6V4_ZYMTI	tr|F9X6V4|F9X6V4_ZYMTI	tr|F9X6V4|F9X6V4_ZYMTI Uncharacterized protein (Fragment) OS=Zymoseptoria tritici (strain CBS 115943 / IPO323) OX=336722 GN=MYCGRDRAFT_69702 PE=3 SV=1
29.1146	28.2666	29.6364	29.4796	31.991	31.4828	29.2539	28.9361	29.2941	29.08	29.6079	29.6749	30.3583	30.5288	29.3034	29.156	18	19	22	23	34	34	24	17	26	26	26	62.5	62.5	62.5	48.062	0	323.31	10910000000	191	tr|F9X6W9|F9X6W9_ZYMTI	tr|F9X6W9|F9X6W9_ZYMTI	tr|F9X6W9|F9X6W9_ZYMTI Succinate--CoA ligase [ADP-forming] subunit beta, mitochondrial OS=Zymoseptoria tritici (strain CBS 115943 / IPO323) OX=336722 GN=LSC2 PE=3 SV=1
25.039	24.6361	24.8406	24.651	24.5367	24.7527	24.1654	24.9217	24.0492	24.7329	24.9769	24.8518	24.0951	24.1801	24.5741	25.2445	1	2	2	1	2	3	2	2	4	4	4	14	14	14	33.928	0	14.416	220140000	15	tr|F9X6X2|F9X6X2_ZYMTI	tr|F9X6X2|F9X6X2_ZYMTI	tr|F9X6X2|F9X6X2_ZYMTI Uricase OS=Zymoseptoria tritici (strain CBS 115943 / IPO323) OX=336722 GN=MYCGRDRAFT_70045 PE=3 SV=1
23.8589	23.1138	22.6791	22.4971	23.6617	23.6932	23.2187	22.8022	NaN	NaN	NaN	NaN	NaN	22.7464	NaN	NaN	1	1	0	0	0	0	0	0	3	3	3	22.4	22.4	22.4	14.991	0	5.7489	80835000	2	tr|F9X6X5|F9X6X5_ZYMTI	tr|F9X6X5|F9X6X5_ZYMTI	tr|F9X6X5|F9X6X5_ZYMTI Uncharacterized protein OS=Zymoseptoria tritici (strain CBS 115943 / IPO323) OX=336722 GN=MYCGRDRAFT_70050 PE=4 SV=1
22.0662	20.5099	21.7942	21.2325	22.1443	22.7066	21.9542	22.0442	NaN	NaN	NaN	NaN	NaN	NaN	NaN	22.1358	0	0	1	0	0	1	1	1	2	2	2	2.4	2.4	2.4	116.48	0	4.0401	31854000	4	tr|F9X6X8|F9X6X8_ZYMTI	tr|F9X6X8|F9X6X8_ZYMTI	tr|F9X6X8|F9X6X8_ZYMTI Putative H+/Ca2+ transporter OS=Zymoseptoria tritici (strain CBS 115943 / IPO323) OX=336722 GN=MYCGRDRAFT_70055 PE=3 SV=1
26.4943	25.3645	26.514	26.2167	27.5635	27.4158	26.0864	26.1272	26.5677	26.2009	26.239	26.3539	26.0731	26.5028	26.1983	25.9747	7	7	7	9	8	10	8	7	15	15	14	46.3	46.3	43.2	43.323	0	136.83	833500000	63	tr|F9X6X9|F9X6X9_ZYMTI	tr|F9X6X9|F9X6X9_ZYMTI	tr|F9X6X9|F9X6X9_ZYMTI 26S proteasome regulatory complex, ATPase RPT6 OS=Zymoseptoria tritici (strain CBS 115943 / IPO323) OX=336722 GN=PATPB2401 PE=3 SV=1
26.0152	25.2169	26.9371	26.7184	28.6969	28.3467	26.8009	26.8997	26.4228	26.3524	26.8811	26.8879	27.1576	27.2273	26.8693	26.795	6	7	9	11	14	12	10	11	17	17	17	28.4	28.4	28.4	72.288	0	160.77	1364300000	80	tr|F9X6Y2|F9X6Y2_ZYMTI	tr|F9X6Y2|F9X6Y2_ZYMTI	tr|F9X6Y2|F9X6Y2_ZYMTI Uncharacterized protein OS=Zymoseptoria tritici (strain CBS 115943 / IPO323) OX=336722 GN=MYCGRDRAFT_70061 PE=4 SV=1
21.7536	20.3819	NaN	20.8209	NaN	21.2705	NaN	20.9357	21.7536	NaN	NaN	NaN	NaN	NaN	NaN	NaN	1	0	0	0	0	0	0	0	2	2	2	4	4	4	71.935	0.0049349	2.9534	11290000	1	tr|F9X6Y5|F9X6Y5_ZYMTI	tr|F9X6Y5|F9X6Y5_ZYMTI	tr|F9X6Y5|F9X6Y5_ZYMTI Uncharacterized protein OS=Zymoseptoria tritici (strain CBS 115943 / IPO323) OX=336722 GN=MYCGRDRAFT_70063 PE=4 SV=1
20.6952	20.2586	NaN	20.3076	22.6974	21.9558	NaN	20.4681	NaN	NaN	NaN	NaN	NaN	NaN	NaN	20.5597	0	1	0	0	0	0	0	1	1	1	1	1.3	1.3	1.3	161.4	0.0079156	2.7521	16570000	2	tr|F9X6Y8|F9X6Y8_ZYMTI	tr|F9X6Y8|F9X6Y8_ZYMTI	tr|F9X6Y8|F9X6Y8_ZYMTI Pre-mRNA-splicing factor OS=Zymoseptoria tritici (strain CBS 115943 / IPO323) OX=336722 GN=MYCGRDRAFT_38812 PE=3 SV=1
24.0719	23.5843	23.0728	23.1899	25.083	24.5934	24.2633	23.6215	24.1104	24.1117	23.0592	23.302	23.6824	23.6745	24.3074	23.7428	2	1	1	1	2	2	2	2	2	2	2	17.2	17.2	17.2	23.302	0	24.538	142500000	13	tr|F9X6Y9|F9X6Y9_ZYMTI	tr|F9X6Y9|F9X6Y9_ZYMTI	tr|F9X6Y9|F9X6Y9_ZYMTI Uncharacterized protein OS=Zymoseptoria tritici (strain CBS 115943 / IPO323) OX=336722 GN=MYCGRDRAFT_70066 PE=4 SV=1
26.3122	25.885	26.7767	26.6831	29.7001	29.3474	28.2584	27.9592	26.7057	26.8934	27.0067	26.9526	28.1274	28.3071	28.1965	27.9865	3	5	7	6	12	19	10	13	18	18	18	39.4	39.4	39.4	55.283	0	132.68	2505300000	75	tr|F9X6Z0|F9X6Z0_ZYMTI	tr|F9X6Z0|F9X6Z0_ZYMTI	tr|F9X6Z0|F9X6Z0_ZYMTI Putative P450 monooxygenase OS=Zymoseptoria tritici (strain CBS 115943 / IPO323) OX=336722 GN=CYP-51 PE=3 SV=1
NaN	16.6022	18.3171	NaN	22.2448	21.0194	NaN	NaN	NaN	NaN	NaN	NaN	NaN	20.0727	NaN	NaN	0	0	0	0	0	0	0	0	2	2	2	10.3	10.3	10.3	26.894	0.00047237	3.6476	7521800	0	tr|F9X6Z3|F9X6Z3_ZYMTI	tr|F9X6Z3|F9X6Z3_ZYMTI	tr|F9X6Z3|F9X6Z3_ZYMTI Uncharacterized protein OS=Zymoseptoria tritici (strain CBS 115943 / IPO323) OX=336722 GN=MYCGRDRAFT_70073 PE=4 SV=1
20.5981	19.8453	20.4626	21.9491	25.7109	25.1167	NaN	19.0009	NaN	NaN	22.144	21.9645	23.7246	24.4417	NaN	NaN	0	0	0	0	4	4	0	0	8	8	8	45.9	45.9	45.9	29.677	0	46.122	99852000	8	tr|F9X708|F9X708_ZYMTI	tr|F9X708|F9X708_ZYMTI	tr|F9X708|F9X708_ZYMTI Uncharacterized protein OS=Zymoseptoria tritici (strain CBS 115943 / IPO323) OX=336722 GN=MYCGRDRAFT_70086 PE=4 SV=1
29.4026	28.495	28.9893	28.9033	30.2626	30.0256	29.3334	29.1193	29.426	29.0524	29.0656	29.0215	28.8483	29.1231	29.3363	29.1675	9	8	7	13	12	10	10	11	10	10	10	53	53	53	26.884	0	235.17	5763800000	80	tr|F9X710|F9X710_ZYMTI	tr|F9X710|F9X710_ZYMTI	tr|F9X710|F9X710_ZYMTI Uncharacterized protein (Fragment) OS=Zymoseptoria tritici (strain CBS 115943 / IPO323) OX=336722 GN=MYCGRDRAFT_103818 PE=4 SV=1
28.632	27.7565	28.6703	28.6424	30.852	30.3182	28.4909	28.3303	28.2867	28.2869	28.7415	28.7562	29.6101	29.4204	28.4259	28.4219	14	13	16	19	29	27	15	18	28	28	28	49.5	49.5	49.5	64.755	0	202.57	5480500000	151	tr|F9X713|F9X713_ZYMTI	tr|F9X713|F9X713_ZYMTI	tr|F9X713|F9X713_ZYMTI Uncharacterized protein OS=Zymoseptoria tritici (strain CBS 115943 / IPO323) OX=336722 GN=MYCGRDRAFT_70420 PE=4 SV=1
NaN	NaN	22.8936	20.7776	24.5005	21.9108	21.7755	21.0399	NaN	NaN	NaN	NaN	23.0846	NaN	NaN	NaN	0	0	1	1	2	1	0	1	2	2	2	10.3	10.3	10.3	39.851	0	10.013	43012000	6	tr|F9X719|F9X719_ZYMTI	tr|F9X719|F9X719_ZYMTI	tr|F9X719|F9X719_ZYMTI Uncharacterized protein (Fragment) OS=Zymoseptoria tritici (strain CBS 115943 / IPO323) OX=336722 GN=MYCGRDRAFT_15870 PE=4 SV=1
22.2012	21.3652	21.4082	21.9298	23.2294	22.8746	21.8247	22.2399	NaN	NaN	NaN	NaN	NaN	NaN	NaN	22.3315	0	1	0	1	0	0	1	1	2	2	2	12.1	12.1	12.1	24.618	0	11.18	40494000	4	tr|F9X722|F9X722_ZYMTI	tr|F9X722|F9X722_ZYMTI	tr|F9X722|F9X722_ZYMTI Uncharacterized protein OS=Zymoseptoria tritici (strain CBS 115943 / IPO323) OX=336722 GN=MYCGRDRAFT_92115 PE=4 SV=1
29.3292	28.5275	29.6734	29.3895	31.1307	30.2849	29.0492	29.0825	29.2655	29.2662	29.6287	29.5187	29.5082	29.4359	29.1762	29.2361	37	36	43	43	44	39	32	32	44	44	44	50.6	50.6	50.6	118.29	0	323.31	7404000000	306	tr|F9X732|F9X732_ZYMTI	tr|F9X732|F9X732_ZYMTI	tr|F9X732|F9X732_ZYMTI 2-oxoglutarate dehydrogenase E1 component OS=Zymoseptoria tritici (strain CBS 115943 / IPO323) OX=336722 GN=KGD1 PE=4 SV=1
25.281	24.8386	25.8248	25.8114	27.957	27.6693	26.4093	26.1504	25.9598	25.6966	25.7329	26.0295	26.2964	26.5725	26.403	26.1501	4	4	6	4	8	6	5	6	11	11	11	31.6	31.6	31.6	49.977	0	73.135	826690000	43	tr|F9X738|F9X738_ZYMTI	tr|F9X738|F9X738_ZYMTI	tr|F9X738|F9X738_ZYMTI Uncharacterized protein OS=Zymoseptoria tritici (strain CBS 115943 / IPO323) OX=336722 GN=MYCGRDRAFT_70464 PE=4 SV=1
25.8162	25.2347	26.2102	25.9858	28.6403	27.8009	26.1793	25.9048	26.0072	25.7638	25.9352	26.0527	27.344	26.7829	26.1164	25.9697	5	3	6	5	9	8	6	6	8	8	8	50.7	50.7	50.7	15.366	0	65.849	1033700000	48	tr|F9X745|F9X745_ZYMTI	tr|F9X745|F9X745_ZYMTI	tr|F9X745|F9X745_ZYMTI 40S ribosomal protein S24 OS=Zymoseptoria tritici (strain CBS 115943 / IPO323) OX=336722 GN=MYCGRDRAFT_70471 PE=3 SV=1
27.3652	26.6755	27.6453	27.2812	28.4797	27.9302	27.3672	27.5306	27.3787	27.6651	27.3894	27.353	27.0241	26.9864	27.4983	27.4851	8	12	12	12	12	10	9	10	18	18	18	18.9	18.9	18.9	115.71	0	146.14	1650100000	85	tr|F9X753|F9X753_ZYMTI	tr|F9X753|F9X753_ZYMTI	tr|F9X753|F9X753_ZYMTI Uncharacterized protein OS=Zymoseptoria tritici (strain CBS 115943 / IPO323) OX=336722 GN=MYCGRDRAFT_70478 PE=3 SV=1
NaN	NaN	NaN	NaN	23.9471	22.5367	NaN	20.6605	NaN	NaN	NaN	NaN	NaN	21.5899	NaN	NaN	0	0	0	0	0	1	0	0	2	2	2	4.7	4.7	4.7	58.93	0.0086505	2.6155	23915000	1	tr|F9X755|F9X755_ZYMTI	tr|F9X755|F9X755_ZYMTI	tr|F9X755|F9X755_ZYMTI Uncharacterized protein (Fragment) OS=Zymoseptoria tritici (strain CBS 115943 / IPO323) OX=336722 GN=MYCGRDRAFT_20760 PE=4 SV=1
26.2717	26.2434	26.846	26.8333	28.1122	27.3836	26.8976	26.9988	26.6494	26.7033	26.9351	26.948	26.6225	26.597	26.8802	26.8839	5	5	7	8	6	4	6	8	7	7	7	19.4	19.4	19.4	49.801	0	28.106	1125100000	49	tr|F9X758|F9X758_ZYMTI	tr|F9X758|F9X758_ZYMTI	tr|F9X758|F9X758_ZYMTI Uncharacterized protein OS=Zymoseptoria tritici (strain CBS 115943 / IPO323) OX=336722 GN=MYCGRDRAFT_103950 PE=4 SV=1
21.8733	21.8865	23.1803	22.2038	22.6251	23.0834	22.7785	20.5191	NaN	NaN	NaN	NaN	NaN	NaN	22.8042	NaN	1	0	0	1	1	0	1	0	2	2	2	10.6	10.6	10.6	24.586	0	4.8959	46109000	4	tr|F9X765|F9X765_ZYMTI	tr|F9X765|F9X765_ZYMTI	tr|F9X765|F9X765_ZYMTI Uncharacterized protein (Fragment) OS=Zymoseptoria tritici (strain CBS 115943 / IPO323) OX=336722 GN=MYCGRDRAFT_27860 PE=4 SV=1
25.8901	25.3654	26.4072	26.361	28.4471	27.6303	26.1175	26.1322	25.9249	26.1436	26.5207	26.4291	26.8757	26.6893	26.2516	26.1259	3	3	6	7	16	12	8	7	24	24	24	17.5	17.5	17.5	205.21	0	187.71	1000700000	62	tr|F9X772|F9X772_ZYMTI	tr|F9X772|F9X772_ZYMTI	tr|F9X772|F9X772_ZYMTI Uncharacterized protein OS=Zymoseptoria tritici (strain CBS 115943 / IPO323) OX=336722 GN=MYCGRDRAFT_69710 PE=4 SV=1
29.6596	28.7942	29.3855	29.3832	30.5997	30.3603	29.4584	29.6826	29.7566	29.3482	29.354	29.4259	29.2278	29.3631	29.6004	29.5161	15	13	19	17	15	18	17	18	15	15	15	47.5	47.5	47.5	29.768	0	163.47	7319900000	132	tr|F9X773|F9X773_ZYMTI	tr|F9X773|F9X773_ZYMTI	tr|F9X773|F9X773_ZYMTI Uncharacterized protein OS=Zymoseptoria tritici (strain CBS 115943 / IPO323) OX=336722 GN=MYCGRDRAFT_103683 PE=4 SV=1
20.9504	21.3761	21.4703	21.7575	24.2664	23.3568	22.4708	22.1457	NaN	NaN	21.9562	22.0959	22.5155	22.4864	22.362	22.2492	1	1	1	1	1	2	1	0	2	2	2	5.2	5.2	5.2	61.517	0	11.81	52572000	8	tr|F9X774|F9X774_ZYMTI	tr|F9X774|F9X774_ZYMTI	tr|F9X774|F9X774_ZYMTI Uncharacterized protein OS=Zymoseptoria tritici (strain CBS 115943 / IPO323) OX=336722 GN=MYCGRDRAFT_69716 PE=4 SV=1
NaN	20.4081	22.7961	20.5832	23.3113	23.645	20.933	22.6624	NaN	NaN	NaN	NaN	NaN	NaN	20.9587	NaN	0	1	1	1	1	1	1	1	2	2	2	10.1	10.1	10.1	52.022	0	10.028	42412000	7	tr|F9X782|F9X782_ZYMTI	tr|F9X782|F9X782_ZYMTI	tr|F9X782|F9X782_ZYMTI Aspartyl protease OS=Zymoseptoria tritici (strain CBS 115943 / IPO323) OX=336722 GN=MYCGRDRAFT_38027 PE=3 SV=1
29.2116	28.6407	29.3115	29.4314	31.1405	30.5265	28.9176	28.9549	29.4633	29.2548	29.2765	29.6051	29.6391	29.5465	28.8951	28.9314	15	18	18	20	24	23	16	17	19	19	19	53.8	53.8	53.8	39.794	0	323.31	7371600000	151	tr|F9X786|F9X786_ZYMTI	tr|F9X786|F9X786_ZYMTI	tr|F9X786|F9X786_ZYMTI Uncharacterized protein OS=Zymoseptoria tritici (strain CBS 115943 / IPO323) OX=336722 GN=MYCGRDRAFT_108572 PE=4 SV=1
NaN	21.6561	22.8715	23.154	24.5927	25.0211	22.9654	22.2542	NaN	NaN	NaN	23.5699	NaN	23.9261	22.9236	NaN	0	0	1	1	1	1	2	0	2	2	2	6.6	6.6	6.6	44.736	0	31.538	92852000	6	tr|F9X787|F9X787_ZYMTI	tr|F9X787|F9X787_ZYMTI	tr|F9X787|F9X787_ZYMTI Uncharacterized protein OS=Zymoseptoria tritici (strain CBS 115943 / IPO323) OX=336722 GN=MYCGRDRAFT_56633 PE=4 SV=1
NaN	19.3353	21.271	21.0255	21.8335	20.1964	NaN	NaN	NaN	NaN	NaN	21.1741	NaN	NaN	NaN	NaN	0	0	1	0	1	0	0	0	2	2	2	7.2	7.2	7.2	43.352	0	6.2352	10265000	2	tr|F9X796|F9X796_ZYMTI	tr|F9X796|F9X796_ZYMTI	tr|F9X796|F9X796_ZYMTI Uncharacterized protein OS=Zymoseptoria tritici (strain CBS 115943 / IPO323) OX=336722 GN=MYCGRDRAFT_70094 PE=4 SV=1
21.5892	24.0937	23.4415	23.9593	24.4321	24.1528	23.9983	22.4513	NaN	23.7021	23.48	24.1168	23.3258	23.4935	24.1691	23.6782	0	0	2	2	0	1	2	1	3	3	3	3.4	3.4	3.4	167.5	0	8.9227	112540000	8	tr|F9X798|F9X798_ZYMTI	tr|F9X798|F9X798_ZYMTI	tr|F9X798|F9X798_ZYMTI DNA polymerase OS=Zymoseptoria tritici (strain CBS 115943 / IPO323) OX=336722 GN=MYCGRDRAFT_99627 PE=3 SV=1
29.4676	28.6727	29.6546	29.452	31.5497	29.9068	29.1207	29.8197	29.6091	29.2057	29.5939	29.4861	29.7075	29.4949	29.5598	29.7893	11	10	12	13	17	12	16	17	20	20	20	50	50	50	25.345	0	128.67	8431100000	108	tr|F9X799|F9X799_ZYMTI	tr|F9X799|F9X799_ZYMTI	tr|F9X799|F9X799_ZYMTI 60S ribosomal protein L13 OS=Zymoseptoria tritici (strain CBS 115943 / IPO323) OX=336722 GN=MYCGRDRAFT_103824 PE=3 SV=1
21.035	19.9788	NaN	19.865	23.2873	22.6634	20.4622	20.3616	NaN	NaN	NaN	NaN	NaN	21.7166	NaN	NaN	0	0	0	0	1	1	0	0	2	2	2	9.8	9.8	9.8	29.968	0	4.7652	23809000	2	tr|F9X7A1|F9X7A1_ZYMTI	tr|F9X7A1|F9X7A1_ZYMTI	tr|F9X7A1|F9X7A1_ZYMTI Uncharacterized protein OS=Zymoseptoria tritici (strain CBS 115943 / IPO323) OX=336722 GN=MYCGRDRAFT_108713 PE=4 SV=1
20.1358	20.4643	21.4901	20.9602	23.6509	22.9782	21.382	21.7653	NaN	NaN	21.5914	NaN	NaN	22.0625	NaN	21.721	0	0	1	0	0	1	0	1	2	2	2	10.2	10.2	10.2	42.589	0	8.4611	35315000	3	tr|F9X7A4|F9X7A4_ZYMTI	tr|F9X7A4|F9X7A4_ZYMTI	tr|F9X7A4|F9X7A4_ZYMTI Uncharacterized protein OS=Zymoseptoria tritici (strain CBS 115943 / IPO323) OX=336722 GN=MYCGRDRAFT_70110 PE=4 SV=1
28.1791	27.8477	28.1337	27.8744	29.2616	28.6548	27.9505	27.966	28.0749	28.2614	28.0767	28.1725	27.7079	27.8362	28.0469	28.2116	11	14	15	12	11	14	14	10	15	15	15	49.2	49.2	49.2	42.969	0	243.35	2673900000	101	tr|F9X7A5|F9X7A5_ZYMTI	tr|F9X7A5|F9X7A5_ZYMTI	tr|F9X7A5|F9X7A5_ZYMTI Sterol 24-C-methyltransferase OS=Zymoseptoria tritici (strain CBS 115943 / IPO323) OX=336722 GN=ERG6 PE=3 SV=1
29.8578	28.8531	29.3677	28.9896	29.6718	29.1449	29.2128	29.2026	29.8083	29.5887	29.2948	29.2118	28.3418	28.1573	29.1465	29.2788	22	17	22	18	18	15	19	19	20	20	20	49.9	49.9	49.9	50.924	0	267.61	5372400000	150	tr|F9X7A8|F9X7A8_ZYMTI	tr|F9X7A8|F9X7A8_ZYMTI	tr|F9X7A8|F9X7A8_ZYMTI Uncharacterized protein OS=Zymoseptoria tritici (strain CBS 115943 / IPO323) OX=336722 GN=MYCGRDRAFT_99631 PE=4 SV=1
26.8353	26.1893	27.1588	26.9693	28.864	28.3744	26.9872	27.0117	26.8397	27.0452	27.1314	27.1531	27.2989	27.3787	27.1044	26.9994	2	4	6	8	10	9	5	6	21	21	21	29.9	29.9	29.9	97.708	0	96.717	1582400000	50	tr|F9X7B1|F9X7B1_ZYMTI	tr|F9X7B1|F9X7B1_ZYMTI	tr|F9X7B1|F9X7B1_ZYMTI Eukaryotic translation initiation factor 3 subunit C OS=Zymoseptoria tritici (strain CBS 115943 / IPO323) OX=336722 GN=NIP1 PE=3 SV=1
25.137	23.4153	23.9313	23.0045	23.9463	23.5216	23.4175	23.0919	NaN	24.0595	NaN	NaN	NaN	NaN	23.4031	NaN	0	1	0	0	0	0	1	0	2	2	2	12.2	12.2	12.2	43.423	0.0053381	2.8856	120850000	2	tr|F9X7B8|F9X7B8_ZYMTI	tr|F9X7B8|F9X7B8_ZYMTI	tr|F9X7B8|F9X7B8_ZYMTI Uncharacterized protein OS=Zymoseptoria tritici (strain CBS 115943 / IPO323) OX=336722 GN=MYCGRDRAFT_70132 PE=4 SV=1
21.7153	21.7414	22.6076	22.4393	25.0951	24.2763	22.6468	22.8156	22.0827	22.1833	22.7386	22.4206	23.7404	23.2088	22.9549	22.5904	1	0	1	1	3	2	3	1	4	4	4	6.8	6.8	6.8	71.442	0	11.284	89136000	12	tr|F9X7C0|F9X7C0_ZYMTI	tr|F9X7C0|F9X7C0_ZYMTI	tr|F9X7C0|F9X7C0_ZYMTI Uncharacterized protein OS=Zymoseptoria tritici (strain CBS 115943 / IPO323) OX=336722 GN=MYCGRDRAFT_38717 PE=4 SV=1
29.4376	28.7373	29.3078	29.5008	31.3618	30.9237	29.2847	29.2509	29.4068	29.3513	29.3032	29.6027	29.8911	29.9916	29.3836	29.4071	12	14	15	12	17	14	11	15	21	21	21	55.8	55.8	55.8	31.62	0	155.05	8688200000	110	tr|F9X7C4|F9X7C4_ZYMTI	tr|F9X7C4|F9X7C4_ZYMTI	tr|F9X7C4|F9X7C4_ZYMTI Uncharacterized protein OS=Zymoseptoria tritici (strain CBS 115943 / IPO323) OX=336722 GN=MYCGRDRAFT_108724 PE=4 SV=1
25.1978	24.9863	25.2456	25.2126	26.5673	25.1837	25.1142	25.6922	25.5888	25.6577	25.3086	25.2928	25.0385	24.0325	25.0463	25.6146	3	5	4	5	4	1	3	4	11	11	11	34.7	34.7	34.7	59.978	0	55.623	378470000	29	tr|F9X7C8|F9X7C8_ZYMTI	tr|F9X7C8|F9X7C8_ZYMTI	tr|F9X7C8|F9X7C8_ZYMTI Uncharacterized protein OS=Zymoseptoria tritici (strain CBS 115943 / IPO323) OX=336722 GN=MYCGRDRAFT_39112 PE=4 SV=1
18.9684	21.5603	22.7799	22.1917	23.4822	23.2794	22.863	22.2705	NaN	NaN	NaN	NaN	NaN	NaN	NaN	22.3621	0	1	1	0	0	0	1	1	2	2	2	12.6	12.6	12.6	20.819	0	9.0542	50185000	4	tr|F9X7D3|F9X7D3_ZYMTI	tr|F9X7D3|F9X7D3_ZYMTI	tr|F9X7D3|F9X7D3_ZYMTI Uncharacterized protein (Fragment) OS=Zymoseptoria tritici (strain CBS 115943 / IPO323) OX=336722 GN=MYCGRDRAFT_103845 PE=4 SV=1
25.8188	25.086	26.1017	25.8635	28.1379	27.4747	25.8345	26.1179	25.889	25.825	26.2202	26.2749	26.2925	26.4731	26.1069	26.0631	3	3	9	8	13	17	11	6	22	22	22	35.1	35.1	35.1	106.74	0	137.22	842390000	70	tr|F9X7D4|F9X7D4_ZYMTI	tr|F9X7D4|F9X7D4_ZYMTI	tr|F9X7D4|F9X7D4_ZYMTI Nuclear pore protein OS=Zymoseptoria tritici (strain CBS 115943 / IPO323) OX=336722 GN=MYCGRDRAFT_70159 PE=3 SV=1
27.7841	27.1288	27.8584	28.0548	28.875	28.1098	27.7252	27.7605	28.1975	27.9632	27.7183	28.0173	27.241	26.817	27.6854	27.9217	10	9	9	10	5	6	8	8	8	8	8	45.6	45.6	45.6	23.175	0	206.37	2131300000	65	tr|F9X7F4|F9X7F4_ZYMTI	tr|F9X7F4|F9X7F4_ZYMTI	tr|F9X7F4|F9X7F4_ZYMTI Uncharacterized protein OS=Zymoseptoria tritici (strain CBS 115943 / IPO323) OX=336722 GN=MYCGRDRAFT_108883 PE=4 SV=1
26.279	26.0895	26.3984	26.2936	28.043	26.8554	26.0436	25.7965	26.4993	26.3346	26.404	26.6772	26.6036	25.9747	25.8893	25.9118	5	4	5	4	3	5	3	5	4	4	4	21.7	21.7	21.7	41.133	0	80.017	848960000	34	tr|F9X7F7|F9X7F7_ZYMTI	tr|F9X7F7|F9X7F7_ZYMTI	tr|F9X7F7|F9X7F7_ZYMTI Uncharacterized protein OS=Zymoseptoria tritici (strain CBS 115943 / IPO323) OX=336722 GN=MYCGRDRAFT_37733 PE=4 SV=1
36.1716	35.239	35.6866	35.3729	35.2633	35.2509	35.6406	35.3503	36.1296	35.7932	35.565	35.5821	33.6228	34.2408	35.6058	35.5629	163	152	157	155	98	103	158	157	62	62	62	81.3	81.3	81.3	78.856	0	323.31	397240000000	1143	tr|F9X7H3|F9X7H3_ZYMTI	tr|F9X7H3|F9X7H3_ZYMTI	tr|F9X7H3|F9X7H3_ZYMTI Uncharacterized protein OS=Zymoseptoria tritici (strain CBS 115943 / IPO323) OX=336722 GN=MYCGRDRAFT_70525 PE=4 SV=1
24.0331	24.5919	23.8624	23.3911	26.6077	25.1964	22.9692	23.4189	23.9151	24.7158	24.4404	24.6705	24.6109	23.3055	23.6625	24.2336	2	3	2	3	2	3	0	2	7	7	7	29.4	29.4	29.4	34.777	0	62.187	228840000	17	tr|F9X7H4|F9X7H4_ZYMTI	tr|F9X7H4|F9X7H4_ZYMTI	tr|F9X7H4|F9X7H4_ZYMTI Uncharacterized protein (Fragment) OS=Zymoseptoria tritici (strain CBS 115943 / IPO323) OX=336722 GN=MYCGRDRAFT_57422 PE=4 SV=1
26.1105	25.1083	26.0591	25.7869	28.2777	27.7477	25.933	25.8013	26.0853	26.0491	26.1938	26.1422	26.6364	26.2803	26.1764	26.1518	3	3	5	6	8	6	6	6	10	10	10	23.8	23.8	23.8	87.478	0	118.08	909740000	43	tr|F9X7H6|F9X7H6_ZYMTI	tr|F9X7H6|F9X7H6_ZYMTI	tr|F9X7H6|F9X7H6_ZYMTI Putative ABC transporter OS=Zymoseptoria tritici (strain CBS 115943 / IPO323) OX=336722 GN=MYCGRDRAFT_70532 PE=4 SV=1
24.8288	24.8452	24.5579	25.3989	27.7289	26.1011	26.537	24.1092	25.126	25.5122	25.55	25.5652	25.7377	25.8573	25.4708	25.3289	3	5	2	5	5	4	4	4	6	6	6	29.4	29.4	29.4	39.172	0	170.13	538770000	32	tr|F9X7H8|F9X7H8_ZYMTI	tr|F9X7H8|F9X7H8_ZYMTI	tr|F9X7H8|F9X7H8_ZYMTI Uncharacterized protein OS=Zymoseptoria tritici (strain CBS 115943 / IPO323) OX=336722 GN=MYCGRDRAFT_103966 PE=4 SV=1
NaN	NaN	NaN	NaN	23.3214	NaN	21.5228	20.6541	NaN	NaN	NaN	NaN	NaN	NaN	NaN	20.7457	0	0	0	0	1	0	0	0	1	1	1	2.2	2.2	2.2	56.744	0.00047125	3.6392	15145000	1	tr|F9X7H9|F9X7H9_ZYMTI	tr|F9X7H9|F9X7H9_ZYMTI	tr|F9X7H9|F9X7H9_ZYMTI Uncharacterized protein OS=Zymoseptoria tritici (strain CBS 115943 / IPO323) OX=336722 GN=MYCGRDRAFT_103968 PE=4 SV=1
24.8896	24.0634	24.6598	24.2065	25.2682	24.8438	24.3298	24.3682	24.2612	24.8677	24.7911	24.324	24.0177	23.8963	24.3174	24.6702	1	1	2	2	1	0	3	2	4	4	4	17.5	17.5	17.5	28.284	0	14.819	207740000	12	tr|F9X7I4|F9X7I4_ZYMTI	tr|F9X7I4|F9X7I4_ZYMTI	tr|F9X7I4|F9X7I4_ZYMTI Uncharacterized protein OS=Zymoseptoria tritici (strain CBS 115943 / IPO323) OX=336722 GN=MYCGRDRAFT_39108 PE=4 SV=1
27.1195	26.2247	26.3091	26.129	27.1756	27.4788	25.9938	26.217	27.1542	26.5772	26.4512	26.2734	25.6706	26.0501	26.5656	26.4256	9	8	9	7	3	7	8	9	14	14	14	42.3	42.3	42.3	44.381	0	63.629	864200000	60	tr|F9X7I9|F9X7I9_ZYMTI	tr|F9X7I9|F9X7I9_ZYMTI	tr|F9X7I9|F9X7I9_ZYMTI Cdc11-like protein OS=Zymoseptoria tritici (strain CBS 115943 / IPO323) OX=336722 GN=MYCGRDRAFT_99758 PE=3 SV=1
24.5509	23.4454	24.3436	23.3574	24.8604	24.8215	21.9214	23.6886	24.7616	24.1935	23.7222	23.6973	23.6563	23.5072	22.749	23.6381	3	4	3	1	1	2	1	3	5	5	5	28	28	28	34.12	0	29.985	145640000	18	tr|F9X7J8|F9X7J8_ZYMTI	tr|F9X7J8|F9X7J8_ZYMTI	tr|F9X7J8|F9X7J8_ZYMTI Uncharacterized protein OS=Zymoseptoria tritici (strain CBS 115943 / IPO323) OX=336722 GN=MYCGRDRAFT_103583 PE=4 SV=1
22.752	22.1624	24.2558	24.2917	26.7268	26.4431	24.3434	23.6986	24.1341	NaN	24.3006	24.3492	25.0996	25.1842	24.3909	24.1206	1	1	2	0	7	7	1	0	14	14	14	18.6	18.6	18.6	119.4	0	46.639	289520000	19	tr|F9X7J9|F9X7J9_ZYMTI	tr|F9X7J9|F9X7J9_ZYMTI	tr|F9X7J9|F9X7J9_ZYMTI Uncharacterized protein OS=Zymoseptoria tritici (strain CBS 115943 / IPO323) OX=336722 GN=MYCGRDRAFT_56278 PE=4 SV=1
27.7865	27.3301	28.5217	27.8057	30.2438	29.155	28.0711	27.9666	28.4305	28.2143	28.1795	28.2033	28.0497	28.1071	28.2437	28.2243	12	16	16	21	24	21	19	19	42	42	42	55	55	55	97.806	0	308.63	3433700000	148	tr|F9X7K9|F9X7K9_ZYMTI	tr|F9X7K9|F9X7K9_ZYMTI	tr|F9X7K9|F9X7K9_ZYMTI Uncharacterized protein OS=Zymoseptoria tritici (strain CBS 115943 / IPO323) OX=336722 GN=MYCGRDRAFT_69388 PE=4 SV=1
27.9137	27.0046	27.8504	27.5861	28.9205	28.3721	27.6981	27.6321	28.0465	27.8278	27.755	27.4892	27.635	27.2749	27.6839	27.7081	6	6	9	8	8	7	8	10	14	14	14	41	41	41	35.781	0	100.95	2112200000	62	tr|F9X7L4|F9X7L4_ZYMTI	tr|F9X7L4|F9X7L4_ZYMTI	tr|F9X7L4|F9X7L4_ZYMTI Transaldolase OS=Zymoseptoria tritici (strain CBS 115943 / IPO323) OX=336722 GN=TAL1 PE=4 SV=1
21.5798	20.3333	21.0405	20.7812	22.6182	22.0447	21.0009	21.1769	NaN	NaN	NaN	NaN	NaN	NaN	NaN	21.2684	2	1	0	1	1	0	0	0	3	3	3	19.5	19.5	19.5	15.822	0	7.2634	23648000	5	tr|F9X7L5|F9X7L5_ZYMTI	tr|F9X7L5|F9X7L5_ZYMTI	tr|F9X7L5|F9X7L5_ZYMTI Superoxide dismutase [Cu-Zn] OS=Zymoseptoria tritici (strain CBS 115943 / IPO323) OX=336722 GN=MYCGRDRAFT_103593 PE=3 SV=1
23.1559	23.2975	23.1195	22.9749	26.0753	25.8009	24.1476	23.7268	NaN	24.0581	23.8658	23.3469	24.0072	24.4007	24.3343	24.3187	2	1	1	1	1	6	3	3	8	8	8	26.2	26.2	26.2	35.733	0	32.772	198640000	18	tr|F9X7L9|F9X7L9_ZYMTI	tr|F9X7L9|F9X7L9_ZYMTI	tr|F9X7L9|F9X7L9_ZYMTI Uncharacterized protein OS=Zymoseptoria tritici (strain CBS 115943 / IPO323) OX=336722 GN=MYCGRDRAFT_69411 PE=4 SV=1
24.6407	24.0532	24.8397	24.6312	26.2703	25.5383	24.8321	24.7339	24.9888	24.8563	24.8558	24.8351	24.4383	24.5382	24.66	24.8163	1	3	3	2	3	3	4	5	6	6	6	14.4	14.4	14.4	72.356	0	23.356	287010000	24	tr|F9X7M1|F9X7M1_ZYMTI	tr|F9X7M1|F9X7M1_ZYMTI	tr|F9X7M1|F9X7M1_ZYMTI Uncharacterized protein OS=Zymoseptoria tritici (strain CBS 115943 / IPO323) OX=336722 GN=MYCGRDRAFT_108464 PE=4 SV=1
NaN	18.5135	19.4781	NaN	NaN	20.4426	19.3176	19.3753	NaN	NaN	NaN	NaN	NaN	NaN	NaN	19.4669	0	1	0	0	0	1	1	0	1	1	1	4.4	4.4	4.4	37.25	0	4.0989	3863100	3	tr|F9X7M9|F9X7M9_ZYMTI	tr|F9X7M9|F9X7M9_ZYMTI	tr|F9X7M9|F9X7M9_ZYMTI Uncharacterized protein OS=Zymoseptoria tritici (strain CBS 115943 / IPO323) OX=336722 GN=MYCGRDRAFT_103601 PE=4 SV=1
26.6915	25.7593	26.5513	26.4862	29.6454	29.2574	26.6252	26.822	26.7878	26.8219	26.5738	26.555	28.0489	28.2096	26.673	26.9983	3	7	6	5	12	12	8	7	12	12	12	25.8	25.8	25.8	84.25	0	59.945	2061100000	60	tr|F9X7N0|F9X7N0_ZYMTI	tr|F9X7N0|F9X7N0_ZYMTI	tr|F9X7N0|F9X7N0_ZYMTI Ferrochelatase OS=Zymoseptoria tritici (strain CBS 115943 / IPO323) OX=336722 GN=MYCGRDRAFT_108472 PE=3 SV=1
NaN	NaN	19.285	19.9948	20.6631	19.587	NaN	19.1116	NaN	NaN	NaN	NaN	NaN	18.6402	NaN	NaN	0	0	1	0	0	0	0	0	2	2	2	4.7	4.7	4.7	71.618	0	7.0817	4698000	1	tr|F9X7N2|F9X7N2_ZYMTI	tr|F9X7N2|F9X7N2_ZYMTI	tr|F9X7N2|F9X7N2_ZYMTI Uncharacterized protein OS=Zymoseptoria tritici (strain CBS 115943 / IPO323) OX=336722 GN=MYCGRDRAFT_85040 PE=4 SV=1
22.4783	22.1744	22.635	21.3642	23.937	23.3221	20.511	19.8364	NaN	22.7729	22.6235	NaN	22.5081	22.4091	NaN	NaN	0	0	2	0	1	0	0	0	3	3	3	4.4	4.4	4.4	109.72	0	9.2015	48767000	3	tr|F9X7N3|F9X7N3_ZYMTI	tr|F9X7N3|F9X7N3_ZYMTI	tr|F9X7N3|F9X7N3_ZYMTI Imitation switch Two complex protein OS=Zymoseptoria tritici (strain CBS 115943 / IPO323) OX=336722 GN=NFE2401 PE=4 SV=1
NaN	NaN	NaN	21.9495	25.9024	26.0269	21.3433	21.3283	NaN	NaN	NaN	NaN	NaN	NaN	NaN	21.4199	0	0	0	0	1	1	0	0	1	1	1	2	2	2	50.098	0.0097914	2.4554	140440000	2	tr|F9X7N6|F9X7N6_ZYMTI	tr|F9X7N6|F9X7N6_ZYMTI	tr|F9X7N6|F9X7N6_ZYMTI Uncharacterized protein OS=Zymoseptoria tritici (strain CBS 115943 / IPO323) OX=336722 GN=MYCGRDRAFT_69448 PE=4 SV=1
NaN	NaN	NaN	NaN	23.5416	NaN	NaN	NaN	NaN	NaN	NaN	NaN	22.1257	NaN	NaN	NaN	0	0	0	0	1	0	0	0	1	1	1	1.9	1.9	1.9	83.633	0.00047371	3.6884	12210000	1	tr|F9X7N8|F9X7N8_ZYMTI	tr|F9X7N8|F9X7N8_ZYMTI	tr|F9X7N8|F9X7N8_ZYMTI Uncharacterized protein OS=Zymoseptoria tritici (strain CBS 115943 / IPO323) OX=336722 GN=MYCGRDRAFT_69454 PE=4 SV=1
20.6298	20.8042	20.5767	20.8849	24.2716	23.9704	20.6929	21.0131	NaN	NaN	NaN	NaN	22.8928	22.9898	NaN	NaN	0	0	0	0	2	2	0	0	2	2	2	15.6	15.6	15.6	27.216	0	10.645	47452000	4	tr|F9X7N9|F9X7N9_ZYMTI	tr|F9X7N9|F9X7N9_ZYMTI	tr|F9X7N9|F9X7N9_ZYMTI Uncharacterized protein OS=Zymoseptoria tritici (strain CBS 115943 / IPO323) OX=336722 GN=MYCGRDRAFT_108479 PE=4 SV=1
NaN	NaN	NaN	NaN	22.0238	NaN	NaN	NaN	NaN	NaN	NaN	NaN	20.608	NaN	NaN	NaN	0	1	0	0	1	0	0	0	2	2	2	8.9	8.9	8.9	45.167	0	4.438	4264000	2	tr|F9X7P3|F9X7P3_ZYMTI	tr|F9X7P3|F9X7P3_ZYMTI	tr|F9X7P3|F9X7P3_ZYMTI Uncharacterized protein OS=Zymoseptoria tritici (strain CBS 115943 / IPO323) OX=336722 GN=MYCGRDRAFT_39200 PE=4 SV=1
NaN	NaN	NaN	NaN	21.4665	20.9875	NaN	NaN	NaN	NaN	NaN	NaN	NaN	20.0407	NaN	NaN	1	0	0	0	1	0	0	0	2	2	2	19.8	19.8	19.8	10.292	0	4.9408	4976800	2	tr|F9X7Q4|F9X7Q4_ZYMTI	tr|F9X7Q4|F9X7Q4_ZYMTI	tr|F9X7Q4|F9X7Q4_ZYMTI Uncharacterized protein (Fragment) OS=Zymoseptoria tritici (strain CBS 115943 / IPO323) OX=336722 GN=MYCGRDRAFT_30583 PE=4 SV=1
23.2249	22.0454	22.5998	21.5453	23.9707	NaN	23.2623	22.7903	NaN	NaN	NaN	NaN	NaN	NaN	NaN	22.8819	1	1	1	1	1	0	0	1	1	1	1	2	2	2	64.051	0	6.5914	57305000	6	tr|F9X7Q6|F9X7Q6_ZYMTI	tr|F9X7Q6|F9X7Q6_ZYMTI	tr|F9X7Q6|F9X7Q6_ZYMTI Uncharacterized protein OS=Zymoseptoria tritici (strain CBS 115943 / IPO323) OX=336722 GN=MYCGRDRAFT_99520 PE=4 SV=1
NaN	NaN	NaN	NaN	23.4815	22.3715	20.3465	20.0838	NaN	NaN	NaN	NaN	22.0657	NaN	NaN	NaN	0	0	0	0	2	1	0	0	3	3	3	22.6	22.6	22.6	21.918	0	7.0988	19583000	3	tr|F9X7Q7|F9X7Q7_ZYMTI	tr|F9X7Q7|F9X7Q7_ZYMTI	tr|F9X7Q7|F9X7Q7_ZYMTI Uncharacterized protein OS=Zymoseptoria tritici (strain CBS 115943 / IPO323) OX=336722 GN=MYCGRDRAFT_99521 PE=4 SV=1
27.9621	27.2405	27.6213	27.4536	28.2028	28.2193	27.9469	27.6598	27.9926	27.9123	27.6531	27.6824	26.9247	27.2695	27.7408	27.697	14	15	12	14	9	14	14	14	27	27	27	30.8	30.8	30.8	97.84	0	187.3	1902500000	106	tr|F9X7R1|F9X7R1_ZYMTI	tr|F9X7R1|F9X7R1_ZYMTI	tr|F9X7R1|F9X7R1_ZYMTI V-type proton ATPase subunit a OS=Zymoseptoria tritici (strain CBS 115943 / IPO323) OX=336722 GN=MYCGRDRAFT_69748 PE=3 SV=1
19.0004	19.3538	21.8375	19.0521	24.7981	24.8253	22.0672	21.4158	NaN	NaN	NaN	NaN	23.4444	23.8327	NaN	NaN	0	0	0	0	1	3	0	0	5	5	5	11.5	11.5	11.5	54.956	0	10.648	71576000	4	tr|F9X7R6|F9X7R6_ZYMTI	tr|F9X7R6|F9X7R6_ZYMTI	tr|F9X7R6|F9X7R6_ZYMTI Uncharacterized protein (Fragment) OS=Zymoseptoria tritici (strain CBS 115943 / IPO323) OX=336722 GN=MYCGRDRAFT_38269 PE=4 SV=1
24.9372	24.441	24.5651	24.8646	26.4774	26.0291	24.8351	24.6604	25.1296	25.3545	24.5414	24.7153	25.0084	24.9518	24.8718	24.647	2	3	3	4	6	7	7	4	9	9	9	31.5	31.5	31.5	34.437	0	48.965	328630000	36	tr|F9X7S0|F9X7S0_ZYMTI	tr|F9X7S0|F9X7S0_ZYMTI	tr|F9X7S0|F9X7S0_ZYMTI Uncharacterized protein OS=Zymoseptoria tritici (strain CBS 115943 / IPO323) OX=336722 GN=MYCGRDRAFT_56657 PE=3 SV=1
24.6421	24.5494	25.7553	24.8098	27.2821	26.3495	25.5259	25.0062	24.8943	24.9723	25.5514	25.012	25.6951	25.7139	25.4401	25.2918	4	3	5	5	5	4	4	6	9	9	9	26.3	26.3	26.3	66.113	0	35.633	467500000	36	tr|F9X7S7|F9X7S7_ZYMTI	tr|F9X7S7|F9X7S7_ZYMTI	tr|F9X7S7|F9X7S7_ZYMTI CTP synthase OS=Zymoseptoria tritici (strain CBS 115943 / IPO323) OX=336722 GN=MYCGRDRAFT_69768 PE=3 SV=1
23.332	21.7099	24.9819	24.7679	27.0298	26.7934	23.6563	23.8793	23.8101	23.1655	24.6362	24.7832	25.3056	26.048	24.0276	23.8217	0	0	2	4	4	8	1	0	10	10	10	27.7	27.7	27.7	58.61	0	45.469	357670000	19	tr|F9X7T6|F9X7T6_ZYMTI	tr|F9X7T6|F9X7T6_ZYMTI	tr|F9X7T6|F9X7T6_ZYMTI Uncharacterized protein OS=Zymoseptoria tritici (strain CBS 115943 / IPO323) OX=336722 GN=MYCGRDRAFT_69770 PE=4 SV=1
29.9557	28.8972	29.3485	29.1705	31.1758	30.6476	29.2994	29.3347	29.9043	29.5936	29.2537	29.2955	29.6833	29.7016	29.3483	29.4517	14	18	18	20	21	23	16	20	21	21	21	64.9	64.9	64.9	28.307	0	240.49	8274500000	150	tr|F9X7T8|F9X7T8_ZYMTI	tr|F9X7T8|F9X7T8_ZYMTI	tr|F9X7T8|F9X7T8_ZYMTI Uncharacterized protein OS=Zymoseptoria tritici (strain CBS 115943 / IPO323) OX=336722 GN=MYCGRDRAFT_103694 PE=3 SV=1
22.2041	21.0217	21.8654	21.9172	25.1561	24.3131	20.6058	23.2835	NaN	NaN	NaN	NaN	23.9222	23.312	NaN	23.1635	0	0	0	0	2	1	0	0	3	3	3	27.4	27.4	27.4	14.673	0	16.263	84778000	3	tr|F9X7U1|F9X7U1_ZYMTI	tr|F9X7U1|F9X7U1_ZYMTI	tr|F9X7U1|F9X7U1_ZYMTI Uncharacterized protein OS=Zymoseptoria tritici (strain CBS 115943 / IPO323) OX=336722 GN=MYCGRDRAFT_56675 PE=3 SV=1
25.6758	25.423	26.1194	26.4802	28.3891	27.9276	26.6101	26.4442	25.797	26.0515	26.1301	26.5234	27.0549	26.9389	26.6503	26.4721	4	6	5	7	11	9	7	9	9	9	9	28.7	28.7	28.7	54.692	0	104.22	1065700000	58	tr|F9X7U9|F9X7U9_ZYMTI	tr|F9X7U9|F9X7U9_ZYMTI	tr|F9X7U9|F9X7U9_ZYMTI ERG1 squalene epoxidase OS=Zymoseptoria tritici (strain CBS 115943 / IPO323) OX=336722 GN=ERG1 PE=4 SV=1
27.2801	26.4284	27.3609	27.3828	29.1537	28.4872	27.211	27.0234	27.387	27.3084	27.3946	27.5292	27.4817	27.506	27.0959	27.2095	11	11	9	8	15	13	12	7	21	21	21	48.2	48.2	48.2	59.944	0	195.6	1865900000	86	tr|F9X7V7|F9X7V7_ZYMTI	tr|F9X7V7|F9X7V7_ZYMTI	tr|F9X7V7|F9X7V7_ZYMTI Uncharacterized protein OS=Zymoseptoria tritici (strain CBS 115943 / IPO323) OX=336722 GN=MYCGRDRAFT_70171 PE=3 SV=1
21.0978	22.9419	23.7596	23.7215	25.4606	24.7738	23.467	24.2831	NaN	23.6735	23.9835	24.17	23.6531	23.7769	23.6567	24.0895	0	1	2	0	2	1	2	2	4	4	4	12.8	12.8	12.8	73.546	0	18.454	145200000	10	tr|F9X7V9|F9X7V9_ZYMTI	tr|F9X7V9|F9X7V9_ZYMTI	tr|F9X7V9|F9X7V9_ZYMTI Uncharacterized protein OS=Zymoseptoria tritici (strain CBS 115943 / IPO323) OX=336722 GN=MYCGRDRAFT_108738 PE=4 SV=1
21.4868	20.0089	20.6635	20.5225	23.8153	22.3746	21.0936	21.2093	NaN	NaN	NaN	NaN	NaN	NaN	NaN	21.3008	0	0	0	0	1	1	1	1	1	1	1	1.7	1.7	1.7	90.539	0	7.4	32023000	4	tr|F9X7W0|F9X7W0_ZYMTI	tr|F9X7W0|F9X7W0_ZYMTI	tr|F9X7W0|F9X7W0_ZYMTI Uncharacterized protein OS=Zymoseptoria tritici (strain CBS 115943 / IPO323) OX=336722 GN=MYCGRDRAFT_108739 PE=4 SV=1
NaN	19.5459	21.1877	20.6236	23.0516	22.0021	20.736	20.7799	NaN	NaN	NaN	NaN	NaN	NaN	NaN	20.8715	0	0	0	0	1	1	1	0	1	1	1	3.5	3.5	3.5	47.306	0.0093937	2.4819	21211000	3	tr|F9X7W3|F9X7W3_ZYMTI	tr|F9X7W3|F9X7W3_ZYMTI	tr|F9X7W3|F9X7W3_ZYMTI Uncharacterized protein OS=Zymoseptoria tritici (strain CBS 115943 / IPO323) OX=336722 GN=MYCGRDRAFT_108742 PE=4 SV=1
22.2365	22.181	22.5488	22.1535	23.0152	23.2981	24.0609	23.6031	NaN	NaN	NaN	NaN	NaN	NaN	24.0225	23.7748	1	1	0	0	0	0	1	1	2	2	2	24.4	24.4	24.4	9.7551	0	5.7513	69532000	4	tr|F9X7W6|F9X7W6_ZYMTI	tr|F9X7W6|F9X7W6_ZYMTI	tr|F9X7W6|F9X7W6_ZYMTI Uncharacterized protein OS=Zymoseptoria tritici (strain CBS 115943 / IPO323) OX=336722 GN=MYCGRDRAFT_57074 PE=4 SV=1
NaN	NaN	20.2807	21.7188	22.7273	21.8313	20.3219	20.4807	NaN	NaN	NaN	21.8674	NaN	NaN	NaN	NaN	0	0	0	1	0	1	0	0	2	2	2	20.8	20.8	20.8	25.25	0.0045188	3.0081	18174000	2	tr|F9X7X0|F9X7X0_ZYMTI	tr|F9X7X0|F9X7X0_ZYMTI	tr|F9X7X0|F9X7X0_ZYMTI Uncharacterized protein (Fragment) OS=Zymoseptoria tritici (strain CBS 115943 / IPO323) OX=336722 GN=MYCGRDRAFT_38008 PE=4 SV=1
25.6025	24.0279	24.7058	24.8335	26.2768	25.7074	25.3514	25.5865	25.1294	24.7252	24.8105	24.9486	25.1379	25.0871	25.2494	25.7094	3	1	2	2	2	3	2	4	5	5	5	38.4	38.4	38.4	10.053	0	15.764	354600000	19	tr|F9X7X2|F9X7X2_ZYMTI	tr|F9X7X2|F9X7X2_ZYMTI	tr|F9X7X2|F9X7X2_ZYMTI Uncharacterized protein OS=Zymoseptoria tritici (strain CBS 115943 / IPO323) OX=336722 GN=MYCGRDRAFT_80097 PE=4 SV=1
24.6794	23.0091	24.7161	24.8891	26.4488	26.0854	24.5742	24.8214	24.561	24.151	24.742	24.7723	24.8425	24.9791	24.4859	24.5652	2	2	2	3	6	3	3	3	7	7	7	17	17	17	49.019	0	33.655	311370000	24	tr|F9X7X4|F9X7X4_ZYMTI	tr|F9X7X4|F9X7X4_ZYMTI	tr|F9X7X4|F9X7X4_ZYMTI Annexin OS=Zymoseptoria tritici (strain CBS 115943 / IPO323) OX=336722 GN=MYCGRDRAFT_70190 PE=3 SV=1
22.0246	21.242	20.7877	21.4317	21.2348	21.7031	21.306	21.0935	NaN	NaN	NaN	NaN	NaN	NaN	NaN	21.1851	0	0	0	0	0	0	1	0	2	2	2	7.1	7.1	7.1	38.441	0	4.3087	22097000	1	tr|F9X7X8|F9X7X8_ZYMTI	tr|F9X7X8|F9X7X8_ZYMTI	tr|F9X7X8|F9X7X8_ZYMTI Uncharacterized protein OS=Zymoseptoria tritici (strain CBS 115943 / IPO323) OX=336722 GN=MYCGRDRAFT_70194 PE=4 SV=1
36.1186	35.5756	35.7479	35.7084	35.2644	35.2085	35.9511	35.5692	35.9375	36.0839	35.8405	35.8205	33.6536	34.1233	35.9792	35.7875	370	381	379	369	228	234	406	389	246	246	246	85.7	85.7	85.7	251.83	0	323.31	438050000000	2756	tr|F9X7Y0|F9X7Y0_ZYMTI	tr|F9X7Y0|F9X7Y0_ZYMTI	tr|F9X7Y0|F9X7Y0_ZYMTI Acc1 acetyl-CoA carboxylase OS=Zymoseptoria tritici (strain CBS 115943 / IPO323) OX=336722 GN=ACC1 PE=4 SV=1
20.4624	20.1483	19.6345	21.1508	20.024	19.7959	20.109	19.5963	NaN	NaN	NaN	NaN	NaN	NaN	NaN	19.6878	0	1	1	1	0	0	1	1	1	1	1	3.3	3.3	3.3	43.117	0	10.825	9649000	5	tr|F9X7Y1|F9X7Y1_ZYMTI	tr|F9X7Y1|F9X7Y1_ZYMTI	tr|F9X7Y1|F9X7Y1_ZYMTI Uncharacterized protein OS=Zymoseptoria tritici (strain CBS 115943 / IPO323) OX=336722 GN=MYCGRDRAFT_85341 PE=4 SV=1
25.1409	24.4279	24.7377	24.0108	24.6655	24.6359	24.4675	24.1334	24.685	24.7435	25.0333	24.3584	23.1669	23.7395	24.78	24.3652	1	1	2	2	0	1	2	1	4	4	4	4	4	4	149.08	0	8.6769	198730000	10	tr|F9X7Y6|F9X7Y6_ZYMTI	tr|F9X7Y6|F9X7Y6_ZYMTI	tr|F9X7Y6|F9X7Y6_ZYMTI Uncharacterized protein OS=Zymoseptoria tritici (strain CBS 115943 / IPO323) OX=336722 GN=MYCGRDRAFT_108755 PE=3 SV=1
24.2267	23.7875	24.7401	24.6786	25.3257	25.8128	24.5882	24.0032	23.7647	24.4359	24.6914	24.6007	24.6403	24.6609	24.4534	24.4734	3	3	4	4	4	6	2	3	8	8	8	8.3	8.3	8.3	138.5	0	32.568	232020000	29	tr|F9X7Y7|F9X7Y7_ZYMTI	tr|F9X7Y7|F9X7Y7_ZYMTI	tr|F9X7Y7|F9X7Y7_ZYMTI Citron like protein OS=Zymoseptoria tritici (strain CBS 115943 / IPO323) OX=336722 GN=MYCGRDRAFT_57099 PE=4 SV=1
20.6328	NaN	21.2613	21.2825	23.1968	23.0004	20.9735	20.6504	NaN	NaN	NaN	NaN	NaN	NaN	20.9993	NaN	0	0	0	0	0	0	0	0	2	2	2	6.5	6.5	6.5	43.917	0.0086393	2.6069	28401000	0	tr|F9X7Z0|F9X7Z0_ZYMTI	tr|F9X7Z0|F9X7Z0_ZYMTI	tr|F9X7Z0|F9X7Z0_ZYMTI Uncharacterized protein OS=Zymoseptoria tritici (strain CBS 115943 / IPO323) OX=336722 GN=MgTpk1 PE=3 SV=1
31.1521	30.0655	28.6238	29.2799	23.2921	19.9396	NaN	28.4927	NaN	NaN	NaN	NaN	21.8763	NaN	NaN	NaN	0	0	1	0	1	0	0	0	2	2	2	7.8	7.8	7.8	75.18	0	5.4422	4964200000	2	tr|F9X7Z1|F9X7Z1_ZYMTI	tr|F9X7Z1|F9X7Z1_ZYMTI	tr|F9X7Z1|F9X7Z1_ZYMTI Uncharacterized protein OS=Zymoseptoria tritici (strain CBS 115943 / IPO323) OX=336722 GN=MYCGRDRAFT_70210 PE=4 SV=1
29.6358	29.1593	30.7196	30.6379	33.1019	32.6861	30.0111	29.7976	29.7107	29.7961	30.6476	30.6468	31.6687	31.6804	30.0128	30.0558	19	21	31	34	64	49	28	30	35	35	35	75.6	75.6	75.6	46.952	0	323.31	23017000000	276	tr|F9X7Z3|F9X7Z3_ZYMTI	tr|F9X7Z3|F9X7Z3_ZYMTI	tr|F9X7Z3|F9X7Z3_ZYMTI Pyruvate dehydrogenase E1 component subunit alpha OS=Zymoseptoria tritici (strain CBS 115943 / IPO323) OX=336722 GN=PDA1 PE=4 SV=1
28.1341	27.4172	27.433	27.4937	29.4683	28.8136	27.6881	27.5013	28.2085	27.9929	27.4802	27.7577	27.9639	27.8487	27.7089	27.4842	9	11	10	10	11	9	9	8	15	15	15	41.6	41.6	41.6	33.576	0	101.65	2464800000	77	tr|F9X7Z4|F9X7Z4_ZYMTI	tr|F9X7Z4|F9X7Z4_ZYMTI	tr|F9X7Z4|F9X7Z4_ZYMTI Uncharacterized protein OS=Zymoseptoria tritici (strain CBS 115943 / IPO323) OX=336722 GN=MYCGRDRAFT_70216 PE=3 SV=1
26.3281	25.0816	26.3756	26.6583	28.644	28.2999	26.025	25.6858	26.1004	25.7715	26.4494	26.6542	27.2174	27.2127	26.3268	26.173	3	2	4	4	9	8	5	4	9	9	9	35.2	35.2	35.2	32.592	0	195.44	1184900000	39	tr|F9X7Z8|F9X7Z8_ZYMTI	tr|F9X7Z8|F9X7Z8_ZYMTI	tr|F9X7Z8|F9X7Z8_ZYMTI Fructose-1,6-BISPHOSPHATASE (Fragment) OS=Zymoseptoria tritici (strain CBS 115943 / IPO323) OX=336722 GN=FBP1 PE=3 SV=1
21.8844	NaN	22.0918	21.8583	22.9988	23.6154	22.173	22.1103	NaN	NaN	NaN	NaN	21.5249	22.6918	22.2029	22.2025	0	1	2	1	2	2	0	2	4	4	4	21.6	21.6	21.6	23.824	0	15.152	42632000	10	tr|F9X809|F9X809_ZYMTI	tr|F9X809|F9X809_ZYMTI	tr|F9X809|F9X809_ZYMTI Carbonic anhydrase OS=Zymoseptoria tritici (strain CBS 115943 / IPO323) OX=336722 GN=MYCGRDRAFT_70246 PE=3 SV=1
20.0608	19.9731	20.5856	21.0184	22.5277	21.5477	19.9909	NaN	NaN	NaN	NaN	NaN	21.1119	NaN	NaN	NaN	0	0	0	0	0	0	0	0	3	3	3	2.5	2.5	2.5	151.31	0	6.4025	15975000	0	tr|F9X810|F9X810_ZYMTI	tr|F9X810|F9X810_ZYMTI	tr|F9X810|F9X810_ZYMTI Uncharacterized protein (Fragment) OS=Zymoseptoria tritici (strain CBS 115943 / IPO323) OX=336722 GN=MYCGRDRAFT_20004 PE=4 SV=1
25.6859	24.8937	25.6604	26.5266	25.2528	24.9892	25.433	25.4692	NaN	25.5336	25.6196	25.6004	24.5574	24.4414	25.3878	25.2777	1	1	1	1	2	2	2	1	4	4	4	5.5	5.5	5.5	72.889	0	9.3106	399890000	11	tr|F9X823|F9X823_ZYMTI	tr|F9X823|F9X823_ZYMTI	tr|F9X823|F9X823_ZYMTI Uncharacterized protein OS=Zymoseptoria tritici (strain CBS 115943 / IPO323) OX=336722 GN=MYCGRDRAFT_92212 PE=4 SV=1
25.0446	24.3889	25.8573	25.239	28.7539	27.4984	24.8576	24.9739	NaN	NaN	25.8405	NaN	NaN	NaN	NaN	NaN	0	1	2	1	1	1	0	1	2	2	2	9.2	9.2	9.2	27.765	0.0013902	3.4366	862610000	7	tr|F9X824|F9X824_ZYMTI	tr|F9X824|F9X824_ZYMTI	tr|F9X824|F9X824_ZYMTI Uncharacterized protein OS=Zymoseptoria tritici (strain CBS 115943 / IPO323) OX=336722 GN=MYCGRDRAFT_108912 PE=4 SV=1
24.2257	22.6224	23.535	23.0634	23.9643	22.5877	23.4055	21.9959	23.4282	23.5586	23.7922	23.642	NaN	NaN	NaN	NaN	1	1	1	1	2	1	0	0	3	3	3	15.2	15.2	15.2	43.899	0	11.658	84960000	7	tr|F9X833|F9X833_ZYMTI	tr|F9X833|F9X833_ZYMTI	tr|F9X833|F9X833_ZYMTI Uncharacterized protein OS=Zymoseptoria tritici (strain CBS 115943 / IPO323) OX=336722 GN=MYCGRDRAFT_99779 PE=4 SV=1
18.8814	19.3034	21.7582	21.5472	22.3661	22.2912	21.6571	22.2926	NaN	NaN	NaN	NaN	NaN	NaN	NaN	22.3842	0	0	0	0	0	0	1	0	2	2	2	13.7	13.7	13.7	22.842	0.0078671	2.713	26724000	1	tr|F9X834|F9X834_ZYMTI	tr|F9X834|F9X834_ZYMTI	tr|F9X834|F9X834_ZYMTI Uncharacterized protein OS=Zymoseptoria tritici (strain CBS 115943 / IPO323) OX=336722 GN=MYCGRDRAFT_99780 PE=4 SV=1
23.5242	22.4223	23.0563	22.9507	25.4828	24.7099	22.7203	23.4167	NaN	NaN	NaN	NaN	24.067	NaN	NaN	NaN	2	1	1	2	1	0	1	1	4	4	4	19.5	19.5	19.5	27.87	0	36.329	126950000	9	tr|F9X843|F9X843_ZYMTI	tr|F9X843|F9X843_ZYMTI	tr|F9X843|F9X843_ZYMTI Proteasome subunit alpha type OS=Zymoseptoria tritici (strain CBS 115943 / IPO323) OX=336722 GN=MYCGRDRAFT_104004 PE=3 SV=1
NaN	NaN	20.8696	20.6891	22.6104	22.4177	21.1691	NaN	NaN	NaN	NaN	NaN	NaN	NaN	21.1949	NaN	0	0	0	0	1	0	0	0	1	1	1	2.4	2.4	2.4	72.478	0	5.1145	17970000	1	tr|F9X846|F9X846_ZYMTI	tr|F9X846|F9X846_ZYMTI	tr|F9X846|F9X846_ZYMTI Uncharacterized protein OS=Zymoseptoria tritici (strain CBS 115943 / IPO323) OX=336722 GN=MYCGRDRAFT_70635 PE=4 SV=1
28.4321	28.2216	28.0775	28.2166	29.2255	28.8068	28.5375	28.4425	28.5155	28.7762	28.315	28.3528	27.8736	27.8896	28.4589	28.378	16	16	12	11	15	11	13	14	19	19	19	44.7	44.7	44.7	60.984	0	238.98	3122000000	108	tr|F9X855|F9X855_ZYMTI	tr|F9X855|F9X855_ZYMTI	tr|F9X855|F9X855_ZYMTI Glutamate decarboxylase OS=Zymoseptoria tritici (strain CBS 115943 / IPO323) OX=336722 GN=MYCGRDRAFT_70646 PE=3 SV=1
27.2845	26.2317	27.5727	27.4683	29.4386	28.7967	27.5339	27.7071	27.1998	26.9379	27.5224	27.6346	27.8592	28.0204	27.6355	27.748	5	4	6	5	7	7	7	4	9	9	9	21.3	21.3	21.3	54.069	0	82.262	2235000000	45	tr|F9X856|F9X856_ZYMTI	tr|F9X856|F9X856_ZYMTI	tr|F9X856|F9X856_ZYMTI Putative beta-Ig-H3/fasciclin OS=Zymoseptoria tritici (strain CBS 115943 / IPO323) OX=336722 GN=MYCGRDRAFT_104009 PE=4 SV=1
18.8679	21.9578	21.5331	20.1667	23.0234	23.2502	22.0384	19.3589	NaN	NaN	NaN	NaN	NaN	NaN	22.0641	NaN	0	0	0	0	1	0	1	0	3	3	3	7.9	7.9	7.9	62.548	0	10.999	32246000	2	tr|F9X858|F9X858_ZYMTI	tr|F9X858|F9X858_ZYMTI	tr|F9X858|F9X858_ZYMTI FACT complex subunit POB3 OS=Zymoseptoria tritici (strain CBS 115943 / IPO323) OX=336722 GN=MYCGRDRAFT_70653 PE=3 SV=1
20.8017	20.5494	20.1883	19.1873	22.2885	22.3191	21.7355	21.1301	NaN	NaN	NaN	NaN	NaN	NaN	NaN	21.2216	0	0	0	0	1	0	0	0	2	2	2	4.9	4.9	4.9	68.618	0	6.0507	21296000	1	tr|F9X861|F9X861_ZYMTI	tr|F9X861|F9X861_ZYMTI	tr|F9X861|F9X861_ZYMTI Uncharacterized protein OS=Zymoseptoria tritici (strain CBS 115943 / IPO323) OX=336722 GN=MYCGRDRAFT_40797 PE=4 SV=1
28.7404	28.2548	28.6393	28.2925	30.5324	29.659	28.6952	28.5662	28.7692	29.0751	28.7741	28.5808	28.5763	28.6036	28.7204	28.7027	26	23	23	24	29	23	22	27	32	32	32	68.3	68.3	68.3	61.926	0	323.31	4748500000	197	tr|F9X873|F9X873_ZYMTI	tr|F9X873|F9X873_ZYMTI	tr|F9X873|F9X873_ZYMTI Malate synthase OS=Zymoseptoria tritici (strain CBS 115943 / IPO323) OX=336722 GN=MYCGRDRAFT_70677 PE=3 SV=1
21.704	23.2337	24.4314	24.4434	25.8993	25.7264	23.8815	24.0822	23.5913	24.3031	24.4093	24.5488	24.2273	24.2791	23.8477	24.0909	0	1	2	3	4	3	2	2	7	7	7	17.2	17.2	17.2	62.322	0	23.894	210030000	17	tr|F9X878|F9X878_ZYMTI	tr|F9X878|F9X878_ZYMTI	tr|F9X878|F9X878_ZYMTI Threonine dehydratase OS=Zymoseptoria tritici (strain CBS 115943 / IPO323) OX=336722 GN=MYCGRDRAFT_70685 PE=3 SV=1
NaN	NaN	NaN	19.3168	21.6101	23.2991	22.4921	21.7744	NaN	NaN	NaN	NaN	NaN	22.2077	22.5556	21.9929	0	0	0	0	0	1	2	1	2	2	2	9.4	9.4	9.4	23.681	0	4.553	23662000	4	tr|F9X879|F9X879_ZYMTI	tr|F9X879|F9X879_ZYMTI	tr|F9X879|F9X879_ZYMTI Uncharacterized protein OS=Zymoseptoria tritici (strain CBS 115943 / IPO323) OX=336722 GN=MYCGRDRAFT_70688 PE=4 SV=1
24.5774	23.5865	23.9415	23.9983	26.2036	25.6771	24.2326	24.012	24.4412	24.4331	23.8937	24.1349	24.7512	24.7098	24.2358	24.1708	0	2	3	2	3	4	2	3	4	4	4	23.9	23.9	23.9	27.177	0	31.05	238060000	19	tr|F9X880|F9X880_ZYMTI	tr|F9X880|F9X880_ZYMTI	tr|F9X880|F9X880_ZYMTI Uncharacterized protein (Fragment) OS=Zymoseptoria tritici (strain CBS 115943 / IPO323) OX=336722 GN=MYCGRDRAFT_57585 PE=3 SV=1
18.8543	18.8303	19.4639	NaN	22.4432	NaN	19.2098	19.7923	NaN	NaN	NaN	NaN	NaN	NaN	NaN	19.8839	0	0	0	0	1	0	0	0	1	1	1	7.1	7.1	7.1	36.934	0.0053739	2.942	8880200	1	tr|F9X882|F9X882_ZYMTI	tr|F9X882|F9X882_ZYMTI	tr|F9X882|F9X882_ZYMTI Uncharacterized protein OS=Zymoseptoria tritici (strain CBS 115943 / IPO323) OX=336722 GN=MYCGRDRAFT_70695 PE=3 SV=1
25.3914	24.1649	24.7197	24.8349	26.7086	25.6313	24.6347	24.6325	25.0868	24.6387	24.7773	24.9274	25.218	25.0217	24.6726	24.9939	2	4	5	6	6	3	4	3	9	9	9	24.2	24.2	24.2	58.919	0	78.019	334080000	33	tr|F9X887|F9X887_ZYMTI	tr|F9X887|F9X887_ZYMTI	tr|F9X887|F9X887_ZYMTI Uncharacterized protein OS=Zymoseptoria tritici (strain CBS 115943 / IPO323) OX=336722 GN=MYCGRDRAFT_40793 PE=4 SV=1
21.5958	21.6959	21.6091	21.9626	22.7059	22.8597	22.5148	22.2824	21.5597	22.2311	21.7816	21.8262	21.6937	22.4161	22.1779	22.2691	1	2	1	0	1	3	2	2	4	4	4	14.8	14.8	14.8	41.42	0	10.972	39399000	12	tr|F9X889|F9X889_ZYMTI	tr|F9X889|F9X889_ZYMTI	tr|F9X889|F9X889_ZYMTI Uncharacterized protein OS=Zymoseptoria tritici (strain CBS 115943 / IPO323) OX=336722 GN=MYCGRDRAFT_85597 PE=4 SV=1
22.1637	21.7401	22.8321	22.0855	24.5346	24.2338	23.2836	23.0718	22.7048	22.937	23.3707	22.8201	22.5001	22.4927	22.8951	23.064	1	1	2	1	2	3	1	3	2	2	2	32	32	32	11.918	0	57.81	83178000	14	tr|F9X892|F9X892_ZYMTI	tr|F9X892|F9X892_ZYMTI	tr|F9X892|F9X892_ZYMTI Dynein light chain OS=Zymoseptoria tritici (strain CBS 115943 / IPO323) OX=336722 GN=MYCGRDRAFT_80351 PE=3 SV=1
23.7103	22.8806	23.4121	20.9921	21.333	21.498	21.945	20.0109	23.1734	22.4753	23.1798	22.5434	NaN	NaN	23.5317	NaN	2	1	2	1	0	0	2	1	3	3	3	7.7	7.7	7.7	41.018	0	5.7809	45392000	9	tr|F9X899|F9X899_ZYMTI	tr|F9X899|F9X899_ZYMTI	tr|F9X899|F9X899_ZYMTI Uncharacterized protein OS=Zymoseptoria tritici (strain CBS 115943 / IPO323) OX=336722 GN=MYCGRDRAFT_109019 PE=4 SV=1
20.6835	NaN	NaN	NaN	21.9845	NaN	20.1134	NaN	NaN	NaN	NaN	NaN	NaN	NaN	20.1391	NaN	1	0	0	0	0	0	0	0	2	2	2	8.2	8.2	8.2	63.182	0.0014071	3.5886	6967900	1	tr|F9X8A1|F9X8A1_ZYMTI	tr|F9X8A1|F9X8A1_ZYMTI	tr|F9X8A1|F9X8A1_ZYMTI Uncharacterized protein (Fragment) OS=Zymoseptoria tritici (strain CBS 115943 / IPO323) OX=336722 GN=MYCGRDRAFT_21681 PE=4 SV=1
21.4617	20.8454	20.9298	20.9385	NaN	22.3187	21.7967	21.4794	NaN	NaN	NaN	NaN	NaN	NaN	NaN	21.5709	0	0	0	0	1	1	0	0	1	1	1	5.9	5.9	5.9	13.106	0.0082573	2.6539	20577000	2	tr|F9X8A6|F9X8A6_ZYMTI	tr|F9X8A6|F9X8A6_ZYMTI	tr|F9X8A6|F9X8A6_ZYMTI Uncharacterized protein (Fragment) OS=Zymoseptoria tritici (strain CBS 115943 / IPO323) OX=336722 GN=MYCGRDRAFT_39970 PE=4 SV=1
NaN	NaN	NaN	NaN	20.5955	NaN	NaN	NaN	NaN	NaN	NaN	NaN	19.1797	NaN	NaN	NaN	0	0	0	0	1	0	0	0	1	1	1	3.4	3.4	3.4	48.759	0.00093853	3.5912	1584400	1	tr|F9X8B1|F9X8B1_ZYMTI	tr|F9X8B1|F9X8B1_ZYMTI	tr|F9X8B1|F9X8B1_ZYMTI Uncharacterized protein OS=Zymoseptoria tritici (strain CBS 115943 / IPO323) OX=336722 GN=MYCGRDRAFT_40691 PE=3 SV=1
28.2905	27.2055	27.8105	27.7887	28.5532	27.8463	27.6721	27.7453	28.2155	27.9323	27.7491	27.7803	27.1617	26.797	27.6022	27.6628	18	14	17	19	7	9	15	15	16	16	16	56.8	56.8	56.8	37.556	0	167.7	2024400000	114	tr|F9X8B2|F9X8B2_ZYMTI	tr|F9X8B2|F9X8B2_ZYMTI	tr|F9X8B2|F9X8B2_ZYMTI NADH-cytochrome b5 reductase OS=Zymoseptoria tritici (strain CBS 115943 / IPO323) OX=336722 GN=MYCGRDRAFT_70871 PE=3 SV=1
22.8915	22.7001	23.9649	24.3311	26.2663	25.921	23.4232	23.3725	23.6342	23.5828	24.4026	24.0727	24.5666	24.7744	23.4963	23.6617	1	1	2	1	4	3	0	1	10	10	10	8.4	8.4	8.4	138.44	0	25.004	218430000	13	tr|F9X8C0|F9X8C0_ZYMTI	tr|F9X8C0|F9X8C0_ZYMTI	tr|F9X8C0|F9X8C0_ZYMTI DNA-directed RNA polymerase subunit beta OS=Zymoseptoria tritici (strain CBS 115943 / IPO323) OX=336722 GN=MYCGRDRAFT_99853 PE=3 SV=1
21.7834	21.2011	21.4666	21.3108	23.0632	22.4904	21.7236	21.4911	NaN	NaN	NaN	NaN	NaN	NaN	NaN	21.5827	0	0	0	0	0	0	0	0	1	1	1	2	2	2	70.6	0	4.4915	32587000	0	tr|F9X8C2|F9X8C2_ZYMTI	tr|F9X8C2|F9X8C2_ZYMTI	tr|F9X8C2|F9X8C2_ZYMTI Uncharacterized protein OS=Zymoseptoria tritici (strain CBS 115943 / IPO323) OX=336722 GN=MYCGRDRAFT_70886 PE=3 SV=1
NaN	18.6875	19.6731	19.6049	NaN	20.2092	20.0354	20.0514	NaN	NaN	NaN	NaN	NaN	NaN	NaN	20.143	0	1	0	1	0	0	1	0	2	2	2	11.8	11.8	11.8	28.881	0.0078844	2.724	5428900	3	tr|F9X8D1|F9X8D1_ZYMTI	tr|F9X8D1|F9X8D1_ZYMTI	tr|F9X8D1|F9X8D1_ZYMTI Superoxide dismutase OS=Zymoseptoria tritici (strain CBS 115943 / IPO323) OX=336722 GN=MYCGRDRAFT_104097 PE=3 SV=1
20.5261	20.7154	21.639	20.9675	22.1655	21.5852	21.2499	20.0551	NaN	NaN	NaN	NaN	NaN	NaN	NaN	20.1467	0	0	1	0	1	1	0	0	2	2	2	3.2	3.2	3.2	83.897	0	5.3606	19982000	3	tr|F9X8D6|F9X8D6_ZYMTI	tr|F9X8D6|F9X8D6_ZYMTI	tr|F9X8D6|F9X8D6_ZYMTI Putative dehydropantoate reductase OS=Zymoseptoria tritici (strain CBS 115943 / IPO323) OX=336722 GN=MYCGRDRAFT_40386 PE=4 SV=1
22.3332	21.9756	22.2392	22.4119	23.4758	22.8162	22.4331	22.4767	NaN	NaN	NaN	NaN	NaN	NaN	22.4589	NaN	0	0	0	1	1	1	1	1	3	3	3	5.2	5.2	5.2	68.067	0	6.525	50490000	5	tr|F9X8E9|F9X8E9_ZYMTI	tr|F9X8E9|F9X8E9_ZYMTI	tr|F9X8E9|F9X8E9_ZYMTI Uncharacterized protein OS=Zymoseptoria tritici (strain CBS 115943 / IPO323) OX=336722 GN=MYCGRDRAFT_71171 PE=4 SV=1
22.3378	21.8288	23.3671	22.785	26.1191	25.5022	22.467	22.7695	23.7487	23.7213	23.6872	23.4131	23.5909	23.5517	NaN	23.4901	1	0	0	2	3	2	0	1	4	4	4	11.8	11.8	11.8	37.745	0	11.734	160430000	9	tr|F9X8F1|F9X8F1_ZYMTI	tr|F9X8F1|F9X8F1_ZYMTI	tr|F9X8F1|F9X8F1_ZYMTI Uncharacterized protein OS=Zymoseptoria tritici (strain CBS 115943 / IPO323) OX=336722 GN=MYCGRDRAFT_99937 PE=4 SV=1
22.3699	21.3521	21.6828	22.0143	23.3188	23.3875	22.8011	22.7668	NaN	NaN	NaN	NaN	NaN	NaN	NaN	22.8583	0	0	0	0	1	1	1	1	1	1	1	8.9	8.9	8.9	22.288	0	6.0074	51581000	4	tr|F9X8G3|F9X8G3_ZYMTI	tr|F9X8G3|F9X8G3_ZYMTI	tr|F9X8G3|F9X8G3_ZYMTI Uncharacterized protein OS=Zymoseptoria tritici (strain CBS 115943 / IPO323) OX=336722 GN=MYCGRDRAFT_71190 PE=4 SV=1
23.7928	23.4568	24.1013	23.7795	25.7895	25.7706	24.0807	24.0177	23.8078	24.3233	24.3515	24.1169	24.2369	24.0547	24.3111	24.2721	1	3	3	3	3	4	3	2	8	8	8	35.2	35.2	35.2	36.848	0	34.115	208410000	22	tr|F9X8G5|F9X8G5_ZYMTI	tr|F9X8G5|F9X8G5_ZYMTI	tr|F9X8G5|F9X8G5_ZYMTI ATPase GET3 OS=Zymoseptoria tritici (strain CBS 115943 / IPO323) OX=336722 GN=GET3 PE=3 SV=1
25.2772	24.8479	25.3871	25.0587	26.5191	26.1491	25.5386	25.6579	25.4062	25.5756	25.3088	25.0657	25.307	25.3268	25.3009	25.6791	3	3	4	2	4	5	3	4	7	7	7	23	23	23	55.535	0	34.238	421960000	28	tr|F9X8G8|F9X8G8_ZYMTI	tr|F9X8G8|F9X8G8_ZYMTI	tr|F9X8G8|F9X8G8_ZYMTI Oxalate decarboxylase, secreted OS=Zymoseptoria tritici (strain CBS 115943 / IPO323) OX=336722 GN=OXD PE=4 SV=1
23.9926	22.7827	23.4951	23.1437	25.695	24.4052	24.0324	24.278	23.8512	23.9051	24.0633	24.0287	23.9169	23.5599	23.6224	23.7545	1	1	1	2	2	3	1	2	7	7	7	20.8	20.8	20.8	44.324	0	32.719	159040000	13	tr|F9X8H1|F9X8H1_ZYMTI	tr|F9X8H1|F9X8H1_ZYMTI	tr|F9X8H1|F9X8H1_ZYMTI Uncharacterized protein OS=Zymoseptoria tritici (strain CBS 115943 / IPO323) OX=336722 GN=MYCGRDRAFT_85738 PE=3 SV=1
24.9524	24.3338	25.5837	25.5535	27.9381	26.9941	25.5167	25.2501	24.9266	25.0747	25.7778	25.7112	26.3736	25.9714	25.5755	25.3881	3	6	7	7	7	7	6	5	9	9	9	36.8	36.8	36.8	46.049	0	61.971	631890000	48	tr|F9X8I8|F9X8I8_ZYMTI	tr|F9X8I8|F9X8I8_ZYMTI	tr|F9X8I8|F9X8I8_ZYMTI Ribose-phosphate pyrophosphokinase OS=Zymoseptoria tritici (strain CBS 115943 / IPO323) OX=336722 GN=PRS5 PE=4 SV=1
NaN	NaN	NaN	NaN	22.2493	22.1653	NaN	NaN	NaN	NaN	NaN	NaN	NaN	21.2186	NaN	NaN	0	0	0	0	1	0	0	0	1	1	1	5	5	5	41.037	0.0094461	2.5666	9689000	1	tr|F9X8I9|F9X8I9_ZYMTI	tr|F9X8I9|F9X8I9_ZYMTI	tr|F9X8I9|F9X8I9_ZYMTI 3-isopropylmalate dehydrogenase OS=Zymoseptoria tritici (strain CBS 115943 / IPO323) OX=336722 GN=MYCGRDRAFT_40731 PE=3 SV=1
24.3965	22.8187	25.2214	24.317	26.5332	26.5846	23.6395	24.6186	24.4427	24.6727	24.8812	24.8002	24.9682	24.9908	24.432	24.6416	1	2	3	3	4	6	2	2	11	11	11	6.6	6.6	6.6	247.9	0	49.808	326080000	23	tr|F9X8J5|F9X8J5_ZYMTI	tr|F9X8J5|F9X8J5_ZYMTI	tr|F9X8J5|F9X8J5_ZYMTI Uncharacterized protein OS=Zymoseptoria tritici (strain CBS 115943 / IPO323) OX=336722 GN=MYCGRDRAFT_71536 PE=4 SV=1
23.9629	23.1177	24.2423	24.0907	26.4551	26.0194	24.2539	24.1017	23.8277	23.7629	24.3171	24.1534	24.8591	25.1413	24.3777	24.3106	1	0	3	1	5	2	2	2	5	5	3	15.8	15.8	12	40.705	0	41.903	261190000	16	tr|F9X8K1|F9X8K1_ZYMTI	tr|F9X8K1|F9X8K1_ZYMTI	tr|F9X8K1|F9X8K1_ZYMTI Uncharacterized protein OS=Zymoseptoria tritici (strain CBS 115943 / IPO323) OX=336722 GN=MYCGRDRAFT_92827 PE=4 SV=1
26.9274	25.9686	25.4438	25.7374	26.9804	26.1196	25.4584	25.7291	26.7385	26.5975	25.7115	25.9573	25.4387	25.2106	25.4585	25.8099	8	10	8	5	5	5	7	3	11	11	11	82	82	82	22.107	0	79.239	601910000	51	tr|F9X8K4|F9X8K4_ZYMTI	tr|F9X8K4|F9X8K4_ZYMTI	tr|F9X8K4|F9X8K4_ZYMTI Uncharacterized protein OS=Zymoseptoria tritici (strain CBS 115943 / IPO323) OX=336722 GN=MYCGRDRAFT_104294 PE=4 SV=1
30.6964	30.1242	30.979	30.8409	32.4991	32.5088	30.9038	30.549	30.7869	30.733	30.8886	30.9208	31.0048	31.5361	30.9051	30.6811	30	30	35	31	37	40	29	33	30	30	30	61.4	61.4	61.4	67.591	0	323.31	22711000000	265	tr|F9X8L4|F9X8L4_ZYMTI	tr|F9X8L4|F9X8L4_ZYMTI	tr|F9X8L4|F9X8L4_ZYMTI Tyrosinase, Monophenol monooxygenase OS=Zymoseptoria tritici (strain CBS 115943 / IPO323) OX=336722 GN=TYR PE=4 SV=1
22.4646	21.9688	22.8221	22.9559	23.8948	23.7983	21.494	22.938	NaN	NaN	22.8326	22.9837	22.8962	22.7168	NaN	22.9062	0	0	1	1	1	2	1	0	4	4	4	21.7	21.7	21.7	32.558	0	14.283	66618000	6	tr|F9X8L6|F9X8L6_ZYMTI	tr|F9X8L6|F9X8L6_ZYMTI	tr|F9X8L6|F9X8L6_ZYMTI Uncharacterized protein OS=Zymoseptoria tritici (strain CBS 115943 / IPO323) OX=336722 GN=MYCGRDRAFT_71559 PE=3 SV=1
21.1305	20.1287	22.7495	22.4184	23.5374	24.264	22.2382	21.7159	NaN	NaN	22.95	NaN	NaN	23.1337	22.2967	NaN	1	1	1	1	1	1	2	2	3	3	3	8.8	8.8	8.8	71.107	0	10.314	56812000	10	tr|F9X8L8|F9X8L8_ZYMTI	tr|F9X8L8|F9X8L8_ZYMTI	tr|F9X8L8|F9X8L8_ZYMTI Amino-acid acetyltransferase, mitochondrial OS=Zymoseptoria tritici (strain CBS 115943 / IPO323) OX=336722 GN=MYCGRDRAFT_71564 PE=3 SV=1
27.9428	27.8276	29.0137	29.1365	31.5018	31.4849	30.3857	29.4271	29.421	29.4143	29.6038	29.58	29.6594	29.7642	29.9278	29.705	10	8	13	12	14	18	13	12	17	17	17	37	37	37	51.78	0	178.48	9799000000	100	tr|F9X8M1|F9X8M1_ZYMTI	tr|F9X8M1|F9X8M1_ZYMTI	tr|F9X8M1|F9X8M1_ZYMTI Acyl-CoA desaturase OS=Zymoseptoria tritici (strain CBS 115943 / IPO323) OX=336722 GN=MYCGRDRAFT_80591 PE=3 SV=1
NaN	20.0815	20.7583	20.3339	20.7584	21.6501	NaN	21.1904	NaN	NaN	NaN	NaN	NaN	NaN	NaN	21.282	0	0	1	0	1	1	0	0	1	1	1	3.8	3.8	3.8	52.224	0	6.146	11662000	3	tr|F9X8M6|F9X8M6_ZYMTI	tr|F9X8M6|F9X8M6_ZYMTI	tr|F9X8M6|F9X8M6_ZYMTI Uncharacterized protein OS=Zymoseptoria tritici (strain CBS 115943 / IPO323) OX=336722 GN=MYCGRDRAFT_109293 PE=4 SV=1
26.4796	25.8803	27.1594	26.9103	33.3184	33.0136	27.0852	26.8267	27.3007	27.0878	27.5004	27.4651	31.8969	31.9521	27.3724	27.4041	5	7	8	9	48	44	11	8	31	31	31	57.9	57.9	57.9	54.232	0	323.31	20075000000	140	tr|F9X8M7|F9X8M7_ZYMTI	tr|F9X8M7|F9X8M7_ZYMTI	tr|F9X8M7|F9X8M7_ZYMTI Uncharacterized protein OS=Zymoseptoria tritici (strain CBS 115943 / IPO323) OX=336722 GN=MYCGRDRAFT_109294 PE=4 SV=1
20.7641	20.2633	21.3405	20.7456	21.8109	22.4791	21.3531	21.068	NaN	NaN	NaN	NaN	NaN	NaN	NaN	21.1595	1	1	1	1	0	1	1	1	1	1	1	4.8	4.8	4.8	44.117	0	4.2819	21855000	7	tr|F9X8N0|F9X8N0_ZYMTI	tr|F9X8N0|F9X8N0_ZYMTI	tr|F9X8N0|F9X8N0_ZYMTI Uncharacterized protein OS=Zymoseptoria tritici (strain CBS 115943 / IPO323) OX=336722 GN=MYCGRDRAFT_92851 PE=4 SV=1
26.0568	24.9223	25.5237	25.2763	25.7394	26.2006	25.3116	25.0277	25.9077	25.4205	25.5393	25.3214	24.5192	25.3898	25.4133	25.2513	5	2	3	1	0	3	4	2	5	5	5	26.7	26.7	26.7	31.233	0	76.967	399470000	20	tr|F9X8N4|F9X8N4_ZYMTI	tr|F9X8N4|F9X8N4_ZYMTI	tr|F9X8N4|F9X8N4_ZYMTI Signal recognition particle receptor beta subunit OS=Zymoseptoria tritici (strain CBS 115943 / IPO323) OX=336722 GN=MYCGRDRAFT_100057 PE=4 SV=1
23.6417	20.2065	22.9259	22.948	23.9142	23.7136	23.1135	20.2079	23.7612	NaN	22.8182	22.8568	22.6995	22.7132	23.1545	NaN	2	1	1	0	0	1	2	1	2	2	2	3.1	3.1	3.1	124.74	0	7.8061	70209000	8	tr|F9X8N7|F9X8N7_ZYMTI	tr|F9X8N7|F9X8N7_ZYMTI	tr|F9X8N7|F9X8N7_ZYMTI Uncharacterized protein OS=Zymoseptoria tritici (strain CBS 115943 / IPO323) OX=336722 GN=MYCGRDRAFT_100058 PE=4 SV=1
26.1903	25.9103	27.1087	26.9602	29.3048	28.5308	26.5916	26.6078	26.545	26.7017	26.9584	27.1167	27.4677	27.5091	26.941	27.0017	6	5	6	8	11	12	7	6	19	19	19	56.9	56.9	56.9	38.443	0	140.44	1669300000	61	tr|F9X8N9|F9X8N9_ZYMTI	tr|F9X8N9|F9X8N9_ZYMTI	tr|F9X8N9|F9X8N9_ZYMTI Uncharacterized protein OS=Zymoseptoria tritici (strain CBS 115943 / IPO323) OX=336722 GN=MYCGRDRAFT_104314 PE=4 SV=1
30.0394	29.1854	29.8531	29.7401	30.7273	30.1488	29.5658	29.6652	30.0419	29.9251	29.7189	29.8177	29.3102	29.3405	29.5076	29.6882	20	23	20	24	21	24	18	25	25	25	25	45.9	45.9	45.9	62.64	0	323.31	8194500000	175	tr|F9X8P7|F9X8P7_ZYMTI	tr|F9X8P7|F9X8P7_ZYMTI	tr|F9X8P7|F9X8P7_ZYMTI Calnexin protein OS=Zymoseptoria tritici (strain CBS 115943 / IPO323) OX=336722 GN=MYCGRDRAFT_71605 PE=3 SV=1
26.0741	25.1778	26.0299	25.75	26.8794	26.1115	25.6724	25.6114	26.1218	25.8394	25.8518	25.9172	25.4174	25.1963	25.7223	25.7523	3	2	3	3	4	3	3	2	4	4	4	11.2	11.2	11.2	40.006	0	21.852	534240000	23	tr|F9X8Q0|F9X8Q0_ZYMTI	tr|F9X8Q0|F9X8Q0_ZYMTI	tr|F9X8Q0|F9X8Q0_ZYMTI Uncharacterized protein OS=Zymoseptoria tritici (strain CBS 115943 / IPO323) OX=336722 GN=MYCGRDRAFT_40160 PE=4 SV=1
20.9783	18.3374	21.062	21.4141	23.6529	22.4789	21.313	21.3437	NaN	NaN	21.403	21.2478	22.1869	21.4474	21.4653	21.4838	0	0	0	0	2	2	0	0	2	2	2	3	3	3	122.68	0	5.3151	31682000	4	tr|F9X8Q3|F9X8Q3_ZYMTI	tr|F9X8Q3|F9X8Q3_ZYMTI	tr|F9X8Q3|F9X8Q3_ZYMTI Uncharacterized protein OS=Zymoseptoria tritici (strain CBS 115943 / IPO323) OX=336722 GN=MYCGRDRAFT_70713 PE=4 SV=1
27.6968	27.5685	28.004	27.8391	30.9186	29.69	28.3906	28.6837	27.6384	28.3345	28.3775	28.039	29.0829	28.7117	28.7006	28.7227	11	9	13	10	20	12	10	10	13	13	13	62.2	62.2	62.2	23.022	0	194.71	4604700000	95	tr|F9X8Q4|F9X8Q4_ZYMTI	tr|F9X8Q4|F9X8Q4_ZYMTI	tr|F9X8Q4|F9X8Q4_ZYMTI 40S ribosomal protein S7 OS=Zymoseptoria tritici (strain CBS 115943 / IPO323) OX=336722 GN=MYCGRDRAFT_104028 PE=3 SV=1
23.19	22.8956	23.873	23.4566	24.6364	24.3919	23.686	23.4855	NaN	23.3546	23.9465	23.6126	23.295	23.4737	23.6982	23.5289	0	1	2	1	2	0	1	0	5	5	5	8.2	8.2	8.2	77.123	0	16.625	117580000	7	tr|F9X8Q8|F9X8Q8_ZYMTI	tr|F9X8Q8|F9X8Q8_ZYMTI	tr|F9X8Q8|F9X8Q8_ZYMTI Uncharacterized protein OS=Zymoseptoria tritici (strain CBS 115943 / IPO323) OX=336722 GN=MYCGRDRAFT_108964 PE=4 SV=1
22.6107	23.0861	24.412	23.4013	25.2743	25.0466	24.3584	23.1188	NaN	23.8551	24.2069	23.5505	23.7147	23.9812	24.2811	23.8636	0	0	2	2	2	3	3	3	3	3	3	14.6	14.6	14.6	23.638	0	12.185	154570000	15	tr|F9X8R6|F9X8R6_ZYMTI	tr|F9X8R6|F9X8R6_ZYMTI	tr|F9X8R6|F9X8R6_ZYMTI Uncharacterized protein OS=Zymoseptoria tritici (strain CBS 115943 / IPO323) OX=336722 GN=MYCGRDRAFT_70735 PE=4 SV=1
25.1377	24.1635	24.659	25.1154	26.8382	26.6258	24.3309	24.4373	24.9731	24.686	24.6829	25.0371	25.5031	25.7272	24.661	24.6149	2	3	5	6	7	5	3	5	10	10	10	22.8	22.8	22.8	58.01	0	65.289	385890000	36	tr|F9X8R8|F9X8R8_ZYMTI	tr|F9X8R8|F9X8R8_ZYMTI	tr|F9X8R8|F9X8R8_ZYMTI Pyruvate kinase OS=Zymoseptoria tritici (strain CBS 115943 / IPO323) OX=336722 GN=PYK1 PE=3 SV=1
29.3282	28.706	29.4362	29.2247	31.2974	30.6781	29.6129	29.6969	29.4188	29.5704	29.4441	29.4424	29.6122	29.7495	29.6831	29.6453	29	28	30	32	33	43	32	37	45	45	45	68.9	68.9	68.9	78.214	0	323.31	8514100000	264	tr|F9X8S5|F9X8S5_ZYMTI	tr|F9X8S5|F9X8S5_ZYMTI	tr|F9X8S5|F9X8S5_ZYMTI Uncharacterized protein (Fragment) OS=Zymoseptoria tritici (strain CBS 115943 / IPO323) OX=336722 GN=MYCGRDRAFT_57639 PE=3 SV=1
29.7579	28.3593	28.6321	28.2268	21.2349	28.3995	28.9402	28.278	NaN	NaN	NaN	NaN	NaN	27.4527	NaN	NaN	1	1	1	1	0	1	1	1	2	2	2	1	1	1	168.4	0.0079086	2.742	3179500000	7	tr|F9X8S6|F9X8S6_ZYMTI	tr|F9X8S6|F9X8S6_ZYMTI	tr|F9X8S6|F9X8S6_ZYMTI Bromodomain-containing AAA ATPase protein OS=Zymoseptoria tritici (strain CBS 115943 / IPO323) OX=336722 GN=BRAT2401 PE=4 SV=1
22.1386	21.1779	21.3997	20.5404	21.8845	21.9704	21.5088	20.9853	NaN	NaN	NaN	NaN	NaN	NaN	NaN	21.0769	1	1	1	1	0	1	1	1	1	1	1	2	2	2	65.768	0.0036281	3.0586	24322000	7	tr|F9X8S8|F9X8S8_ZYMTI	tr|F9X8S8|F9X8S8_ZYMTI	tr|F9X8S8|F9X8S8_ZYMTI Uncharacterized protein OS=Zymoseptoria tritici (strain CBS 115943 / IPO323) OX=336722 GN=MYCGRDRAFT_108974 PE=4 SV=1
18.5175	21.7025	22.6818	21.8193	24.4749	22.9794	22.7163	22.8059	NaN	21.9467	22.6647	22.392	22.88	22.4063	22.7039	22.8469	0	0	3	0	0	2	1	3	4	4	4	7.5	7.5	7.5	100.56	0	13.651	60028000	9	tr|F9X8U0|F9X8U0_ZYMTI	tr|F9X8U0|F9X8U0_ZYMTI	tr|F9X8U0|F9X8U0_ZYMTI Uncharacterized protein OS=Zymoseptoria tritici (strain CBS 115943 / IPO323) OX=336722 GN=MYCGRDRAFT_108979 PE=4 SV=1
NaN	19.0863	21.9636	21.9264	25.5385	24.2955	20.0608	19.6133	NaN	NaN	NaN	22.05	NaN	23.3589	NaN	NaN	0	0	0	1	0	1	0	0	2	2	2	17.1	17.1	17.1	23.327	0	6.5137	79854000	2	tr|F9X8U9|F9X8U9_ZYMTI	tr|F9X8U9|F9X8U9_ZYMTI	tr|F9X8U9|F9X8U9_ZYMTI Uncharacterized protein (Fragment) OS=Zymoseptoria tritici (strain CBS 115943 / IPO323) OX=336722 GN=MYCGRDRAFT_104056 PE=4 SV=1
25.4057	25.5032	26.6169	26.641	29.2696	28.6337	25.9293	26.0281	26.5338	26.1593	26.3369	26.5158	27.8061	27.4372	26.3222	26.229	4	2	6	5	20	16	4	1	22	22	22	31.9	31.9	31.9	77.239	0	132.98	1495600000	58	tr|F9X8V1|F9X8V1_ZYMTI	tr|F9X8V1|F9X8V1_ZYMTI	tr|F9X8V1|F9X8V1_ZYMTI Uncharacterized protein (Fragment) OS=Zymoseptoria tritici (strain CBS 115943 / IPO323) OX=336722 GN=MYCGRDRAFT_57670 PE=4 SV=1
[truncated: 1,264 more rows]
