# Supplementary material for: Discovery of active mouse, plant and fungal cytochrome P450s in endogenous proteomes and upon expression in planta
Source: Sci Rep. 2024 May 2;14:10091. doi: 10.1038/s41598-024-60333-x (PMC11066006; doi:10.1038/s41598-024-60333-x)
Supplement: Supplementary file 7 — Supplementary Information 7. [file 41598_2024_60333_MOESM7_ESM.csv]

PG.ProteinGroups	PG.ProteinAccessions	PG.Genes	PG.ProteinDescriptions	PG.ProteinNames	PG.Completeness	PG.CV	PG.MolecularWeight	[1] 20210130_Zt_microsome_01.raw.PG.Quantity	[1] 20210130_Zt_microsome_01.raw.PG.IBAQ
A9Y5G9	A9Y5G9		Uncharacterized protein	A9Y5G9_ZYMTI	100	NaN	27594.03	4130.68212890625	344.2
A9Y5H0	A9Y5H0	nad1	NADH-ubiquinone oxidoreductase chain 1	A9Y5H0_ZYMTI	100	NaN	42731.96	222329.046875	24703.2
A9Y5H1	A9Y5H1	cox1	Cytochrome c oxidase subunit 1	A9Y5H1_ZYMTI	100	NaN	73448.22	136448.984375	18193.2
A9Y5H2	A9Y5H2	nad5	NADH-ubiquinone oxidoreductase chain 5	A9Y5H2_ZYMTI	100	NaN	101549.88	1998996.5	184080.5
A9Y5H4	A9Y5H4	nad4	NADH-ubiquinone oxidoreductase chain 4	A9Y5H4_ZYMTI	100	NaN	55194.62	128675.7265625	26984.9
A9Y5H5	A9Y5H5	nad6	NADH-ubiquinone oxidoreductase chain 6	A9Y5H5_ZYMTI	100	NaN	24716.23	277044.1875	55408.8
A9Y5H7	A9Y5H7	nad3	NADH-ubiquinone oxidoreductase chain 3	A9Y5H7_ZYMTI	100	NaN	13521.03	75601.5078125	18900.4
A9Y5H8	A9Y5H8	nad2	NADH dehydrogenase subunit 2	A9Y5H8_ZYMTI	100	NaN	64840.14	561288.6875	94163
A9Y5I3	A9Y5I3	cox2	Cytochrome c oxidase subunit 2	A9Y5I3_ZYMTI	100	NaN	28570.89	2031142.75	1604768.6
A9Y5I4	A9Y5I4	cytb	Cytochrome b	A9Y5I4_ZYMTI	100	NaN	43929.96	9830.384765625	1228.8
A9Y5I5	A9Y5I5		Uncharacterized protein	A9Y5I5_ZYMTI	100	NaN	38570.52	32809.6875	5047.6
A9Y5I7	A9Y5I7	atp6	ATP synthase subunit a	A9Y5I7_ZYMTI	100	NaN	28243.57	109330.171875	18221.7
F9WW29;transcript=ZTRI_1.285.mRNA	F9WW29;transcript=ZTRI_1.285.mRNA	MYCGRDRAFT_65151;	Ceramidase like protein;gene=ZTRI_1.285 | organism=Zymoseptoria_tritici_IPO323 | gene_product=similar to neutral/alkaline non-lysosomal ceramidase | transcript_product=similar to neutral/alkaline non-lysosomal ceramidase | location=Ztri_chr_1:1007045-1009360(-) | protein_length=771 | sequence_SO=chromosome | SO=protein_coding | is_pseudo=false	F9WW29_ZYMTI;	100	NaN	81166.6;83813.47	23410.197265625	2953.7;2855.3
F9WW30;transcript=ZTRI_1.286.mRNA	F9WW30;transcript=ZTRI_1.286.mRNA	MYCGRDRAFT_83408;	Uncharacterized protein;gene=ZTRI_1.286 | organism=Zymoseptoria_tritici_IPO323 | gene_product=similar to bcas2 family protein | transcript_product=similar to bcas2 family protein | location=Ztri_chr_1:1009745-1010365(+) | protein_length=206 | sequence_SO=chromosome | SO=protein_coding | is_pseudo=false	F9WW30_ZYMTI;	100	NaN	22442.25;22442.25	35280.828125	8585;8585
F9WW32;transcript=ZTRI_1.288.mRNA	F9WW32;transcript=ZTRI_1.288.mRNA	MYCGRDRAFT_22912;	Uncharacterized protein (Fragment);gene=ZTRI_1.288 | organism=Zymoseptoria_tritici_IPO323 | gene_product=similar to MFS multidrug resistance transporter | transcript_product=similar to MFS multidrug resistance transporter | location=Ztri_chr_1:1012711-1014546(-) | protein_length=611 | sequence_SO=chromosome | SO=protein_coding | is_pseudo=false	F9WW32_ZYMTI;	100	NaN	55252.12;67336.05	20834.572265625	1389;947
F9WW33;transcript=ZTRI_1.289.mRNA	F9WW33;transcript=ZTRI_1.289.mRNA	MYCGRDRAFT_83409;	Uncharacterized protein;gene=ZTRI_1.289 | organism=Zymoseptoria_tritici_IPO323 | gene_product=hypothetical protein | transcript_product=hypothetical protein | location=Ztri_chr_1:1015422-1016432(+) | protein_length=336 | sequence_SO=chromosome | SO=protein_coding | is_pseudo=false	F9WW33_ZYMTI;	100	NaN	31340.17;36319.87	20240.193359375	2248.9;2024
F9WW35;transcript=ZTRI_1.291.mRNA	F9WW35;transcript=ZTRI_1.291.mRNA	MYCGRDRAFT_102083;	Isocitrate lyase;gene=ZTRI_1.291 | organism=Zymoseptoria_tritici_IPO323 | gene_product=similar to isocitrate lyase | transcript_product=similar to isocitrate lyase | location=Ztri_chr_1:1020955-1022692(+) | protein_length=537 | sequence_SO=chromosome | SO=protein_coding | is_pseudo=false	F9WW35_ZYMTI;	100	NaN	59215.96;59215.96	229650.640625	57285.9;57285.9
F9WW39;transcript=ZTRI_1.295.mRNA	F9WW39;transcript=ZTRI_1.295.mRNA	MYCGRDRAFT_32217;	Uncharacterized protein;gene=ZTRI_1.295 | organism=Zymoseptoria_tritici_IPO323 | gene_product=similar to isoleucyl-tRNA synthetase | transcript_product=similar to isoleucyl-tRNA synthetase | location=Ztri_chr_1:1032636-1036058(+) | protein_length=1140 | sequence_SO=chromosome | SO=protein_coding | is_pseudo=false	F9WW39_ZYMTI;	100	NaN	125550.48;129591.83	120920.328125	16270.7;15709.7
F9WW40;transcript=ZTRI_1.297.mRNA	F9WW40;transcript=ZTRI_1.297.mRNA	MYCGRDRAFT_32651;	Uncharacterized protein;gene=ZTRI_1.297 | organism=Zymoseptoria_tritici_IPO323 | gene_product=hypothetical protein | transcript_product=hypothetical protein | location=Ztri_chr_1:1038467-1039595(+) | protein_length=347 | sequence_SO=chromosome | SO=protein_coding | is_pseudo=false	F9WW40_ZYMTI;	100	NaN	32411.91;37665.12	53914.08984375	8224.6;7476.9
F9WW42;transcript=ZTRI_1.300.mRNA	F9WW42;transcript=ZTRI_1.300.mRNA	MYCGRDRAFT_65163;	Uncharacterized protein;gene=ZTRI_1.300 | organism=Zymoseptoria_tritici_IPO323 | gene_product=similar to serine/threonine protein kinase | transcript_product=similar to serine/threonine protein kinase | location=Ztri_chr_1:1046242-1048978(+) | protein_length=893 | sequence_SO=chromosome | SO=protein_coding | is_pseudo=false	F9WW42_ZYMTI;	100	NaN	87949.16;96568.38	80425.4453125	11396.9;11164.3
F9WW44;transcript=ZTRI_1.303.mRNA	F9WW44;transcript=ZTRI_1.303.mRNA	MYCGRDRAFT_106853;	Uncharacterized protein;gene=ZTRI_1.303 | organism=Zymoseptoria_tritici_IPO323 | gene_product=similar to dead box RNA helicase | transcript_product=similar to dead box RNA helicase | location=Ztri_chr_1:1058057-1060174(+) | protein_length=705 | sequence_SO=chromosome | SO=protein_coding | is_pseudo=false	F9WW44_ZYMTI;	100	NaN	76109.87;76109.87	280171.0625	52730.9;52730.9
F9WW45;transcript=ZTRI_1.304.mRNA	F9WW45;transcript=ZTRI_1.304.mRNA	MYCGRDRAFT_52118;	Uncharacterized protein;gene=ZTRI_1.304 | organism=Zymoseptoria_tritici_IPO323 | gene_product=similar to spg20 protein | transcript_product=similar to spg20 protein | location=Ztri_chr_1:1060976-1062523(+) | protein_length=515 | sequence_SO=chromosome | SO=protein_coding | is_pseudo=false	F9WW45_ZYMTI;	100	NaN	54832.35;54832.35	179019.21875	37378.8;37378.8
F9WW46;transcript=ZTRI_1.305.mRNA	F9WW46;transcript=ZTRI_1.305.mRNA	MYCGRDRAFT_29785;	Uncharacterized protein (Fragment);gene=ZTRI_1.305 | organism=Zymoseptoria_tritici_IPO323 | gene_product=similar to von Willebrand domain containing protein | transcript_product=similar to von Willebrand domain containing protein | location=Ztri_chr_1:1063244-1066111(+) | protein_length=955 | sequence_SO=chromosome | SO=protein_coding | is_pseudo=false	F9WW46_ZYMTI;	100	NaN	97248.25;102447.93	13593.322265625	566.4;543.7
F9WW47;transcript=ZTRI_1.306.mRNA	F9WW47;transcript=ZTRI_1.306.mRNA	MYCGRDRAFT_88841;	Uncharacterized protein;gene=ZTRI_1.306 | organism=Zymoseptoria_tritici_IPO323 | gene_product=hypothetical protein | transcript_product=hypothetical protein | location=Ztri_chr_1:1067213-1069678(-) | protein_length=725 | sequence_SO=chromosome | SO=protein_coding | is_pseudo=false	F9WW47_ZYMTI;	100	NaN	79328.29;80216.4	25250.8046875	2116.9;2174.1
F9WW48;transcript=ZTRI_1.307.mRNA	F9WW48;transcript=ZTRI_1.307.mRNA	MYCGRDRAFT_52122;	Uncharacterized protein (Fragment);gene=ZTRI_1.307 | organism=Zymoseptoria_tritici_IPO323 | gene_product=similar to ras family protein | transcript_product=similar to ras family protein | location=Ztri_chr_1:1072116-1073108(-) | protein_length=330 | sequence_SO=chromosome | SO=protein_coding | is_pseudo=false	F9WW48_ZYMTI;	100	NaN	34155.27;35216.43	38602.38671875	7398.6;7028.6
F9WW50;transcript=ZTRI_1.308.mRNA	F9WW50;transcript=ZTRI_1.308.mRNA	MYCGRDRAFT_65177;	Putative phospholipase;gene=ZTRI_1.308 | organism=Zymoseptoria_tritici_IPO323 | gene_product=similar to platelet-activating factor acetylhydrolase precursor | transcript_product=similar to platelet-activating factor acetylhydrolase precursor | location=Ztri_chr_1:1075318-1077126(-) | protein_length=602 | sequence_SO=chromosome | SO=protein_coding | is_pseudo=false	F9WW50_ZYMTI;	100	NaN	58297.96;66924.41	5229.58544921875	307.6;268.2
F9WW59;transcript=ZTRI_1.317.mRNA	F9WW59;transcript=ZTRI_1.317.mRNA	MYCGRDRAFT_32625;	Phosphoinositide phospholipase C;gene=ZTRI_1.317 | organism=Zymoseptoria_tritici_IPO323 | gene_product=similar to 1-phosphatidylinositol-4 | transcript_product=similar to 1-phosphatidylinositol-4 | location=Ztri_chr_1:1099809-1101563(+) | protein_length=584 | sequence_SO=chromosome | SO=protein_coding | is_pseudo=false	F9WW59_ZYMTI;	100	NaN	64439.33;65085.02	9812.310546875	700.9;700.9
F9WW60;transcript=ZTRI_1.318.mRNA	F9WW60;transcript=ZTRI_1.318.mRNA	MYCGRDRAFT_34048;	Uncharacterized protein (Fragment);gene=ZTRI_1.318 | organism=Zymoseptoria_tritici_IPO323 | gene_product=similar to BcpB protein | transcript_product=similar to BcpB protein | location=Ztri_chr_1:1101864-1102567(+) | protein_length=216 | sequence_SO=chromosome | SO=protein_coding | is_pseudo=false	F9WW60_ZYMTI;	100	NaN	18863.24;23844.09	35462.0703125	10638.6;8183.6
F9WW64;transcript=ZTRI_1.322.mRNA	F9WW64;transcript=ZTRI_1.322.mRNA	MYCGRDRAFT_88858;	Uncharacterized protein;gene=ZTRI_1.322 | organism=Zymoseptoria_tritici_IPO323 | gene_product=hypothetical protein | transcript_product=hypothetical protein | location=Ztri_chr_1:1113593-1114633(-) | protein_length=346 | sequence_SO=chromosome | SO=protein_coding | is_pseudo=false	F9WW64_ZYMTI;	100	NaN	37786.77;37786.77	20400.9375	3440.4;3440.4
F9WW66;transcript=ZTRI_1.326.mRNA	F9WW66;transcript=ZTRI_1.326.mRNA	MYCGRDRAFT_65192;	Uncharacterized protein;gene=ZTRI_1.326 | organism=Zymoseptoria_tritici_IPO323 | gene_product=similar to meiotic recombination protein dmc1 | transcript_product=similar to meiotic recombination protein dmc1 | location=Ztri_chr_1:1121571-1122506(-) | protein_length=311 | sequence_SO=chromosome | SO=protein_coding | is_pseudo=false	F9WW66_ZYMTI;	100	NaN	34781.67;34781.67	24669.7109375	4353.5;4353.5
F9WW67;transcript=ZTRI_1.329.mRNA	F9WW67;transcript=ZTRI_1.329.mRNA	MYCGRDRAFT_106864;	Uncharacterized protein;gene=ZTRI_1.329 | organism=Zymoseptoria_tritici_IPO323 | gene_product=similar to udp-n-acetylglucosamine pyrophosphorylase | transcript_product=similar to udp-n-acetylglucosamine pyrophosphorylase | location=Ztri_chr_1:1126948-1128492(-) | protein_length=514 | sequence_SO=chromosome | SO=protein_coding | is_pseudo=false	F9WW67_ZYMTI;	100	NaN	57022.7;57022.7	221950.140625	27061.6;27061.6
F9WW69;transcript=ZTRI_1.332.mRNA.1	F9WW69;transcript=ZTRI_1.332.mRNA.1	MYCGRDRAFT_35302;	Uncharacterized protein;gene=ZTRI_1.332.1 | organism=Zymoseptoria_tritici_IPO323 | gene_product=unspecified product | transcript_product=unspecified product | location=Ztri_chr_1:1134104-1138133(+) | protein_length=1307 | sequence_SO=chromosome | SO=protein_coding | is_pseudo=false	F9WW69_ZYMTI;	100	NaN	142545.97;143257.7	240380.671875	24000.8;24000.8
F9WW71;transcript=ZTRI_1.333.mRNA	F9WW71;transcript=ZTRI_1.333.mRNA	MYCGRDRAFT_65205;	Uncharacterized protein;gene=ZTRI_1.333 | organism=Zymoseptoria_tritici_IPO323 | gene_product=similar to aldehyde dehydrogenase (NAD+) | transcript_product=similar to aldehyde dehydrogenase (NAD+) | location=Ztri_chr_1:1141696-1143464(+) | protein_length=479 | sequence_SO=chromosome | SO=protein_coding | is_pseudo=false	F9WW71_ZYMTI;	100	NaN	52145.48;52145.48	37731.27734375	4591.1;4591.1
F9WW72;transcript=ZTRI_1.334.mRNA	F9WW72;transcript=ZTRI_1.334.mRNA	MYCGRDRAFT_106868;	Putative ABC transporter;gene=ZTRI_1.334 | organism=Zymoseptoria_tritici_IPO323 | gene_product=similar to peroxisomal abc transporter | transcript_product=similar to peroxisomal abc transporter | location=Ztri_chr_1:1143924-1146475(+) | protein_length=833 | sequence_SO=chromosome | SO=protein_coding | is_pseudo=false	F9WW72_ZYMTI;	100	NaN	93358.1;93358.1	171015.125	28361.7;28361.7
F9WW74;transcript=ZTRI_1.336.mRNA	F9WW74;transcript=ZTRI_1.336.mRNA	MYCGRDRAFT_98231;	Uncharacterized protein;gene=ZTRI_1.336 | organism=Zymoseptoria_tritici_IPO323 | gene_product=similar to peptide chain release factor 1 | transcript_product=similar to peptide chain release factor 1 | location=Ztri_chr_1:1150174-1151525(-) | protein_length=431 | sequence_SO=chromosome | SO=protein_coding | is_pseudo=false	F9WW74_ZYMTI;	100	NaN	47522.43;47380.27	19634.419921875	2711.7;2711.7
F9WW76;transcript=ZTRI_1.338.mRNA	F9WW76;transcript=ZTRI_1.338.mRNA	MYCGRDRAFT_31350;	Uncharacterized protein;gene=ZTRI_1.338 | organism=Zymoseptoria_tritici_IPO323 | gene_product=hypothetical protein | transcript_product=hypothetical protein | location=Ztri_chr_1:1161352-1162381(+) | protein_length=323 | sequence_SO=chromosome | SO=protein_coding | is_pseudo=false	F9WW76_ZYMTI;	100	NaN	28828.69;36196.21	11828.361328125	657.1;537.7
F9WW77;transcript=ZTRI_1.339.mRNA	F9WW77;transcript=ZTRI_1.339.mRNA	MYCGRDRAFT_106870;	Uncharacterized protein;gene=ZTRI_1.339 | organism=Zymoseptoria_tritici_IPO323 | gene_product=similar to enoyl-CoA hydratase/isomerase family protein | transcript_product=similar to enoyl-CoA hydratase/isomerase family protein | location=Ztri_chr_1:1162461-1163367(-) | protein_length=284 | sequence_SO=chromosome | SO=protein_coding | is_pseudo=false	F9WW77_ZYMTI;	100	NaN	30796.5;30796.5	212628.25	43495;43495
F9WW78;transcript=ZTRI_1.340.mRNA	F9WW78;transcript=ZTRI_1.340.mRNA	ARP2409;	Actin-related protein, ARP1 class;gene=ZTRI_1.340 | organism=Zymoseptoria_tritici_IPO323 | gene_product=similar to actin-like protein | transcript_product=similar to actin-like protein | location=Ztri_chr_1:1164061-1165347(+) | protein_length=380 | sequence_SO=chromosome | SO=protein_coding | is_pseudo=false	F9WW78_ZYMTI;	100	NaN	42584.57;42584.57	11107.5693359375	1687.7;1687.7
F9WW80;transcript=ZTRI_1.342.mRNA	F9WW80;transcript=ZTRI_1.342.mRNA	MYCGRDRAFT_98235;	Uncharacterized protein;gene=ZTRI_1.342 | organism=Zymoseptoria_tritici_IPO323 | gene_product=similar to oxysterol binding protein | transcript_product=similar to oxysterol binding protein | location=Ztri_chr_1:1168562-1171594(+) | protein_length=1010 | sequence_SO=chromosome | SO=protein_coding | is_pseudo=false	F9WW80_ZYMTI;	100	NaN	108857.9;110919.23	25157.533203125	2404.6;2358.4
F9WW82;transcript=ZTRI_1.344.mRNA	F9WW82;transcript=ZTRI_1.344.mRNA	MYCGRDRAFT_34542;	Uncharacterized protein;gene=ZTRI_1.344 | organism=Zymoseptoria_tritici_IPO323 | gene_product=similar to SWI/SNF family DNA-dependent ATPase Ris1 | transcript_product=similar to SWI/SNF family DNA-dependent ATPase Ris1 | location=Ztri_chr_1:1179930-1183895(+) | protein_length=1293 | sequence_SO=chromosome | SO=protein_coding | is_pseudo=false	F9WW82_ZYMTI;	100	NaN	88721.11;143025.95	12653.1064453125	648.9;401.7
F9WW85;transcript=ZTRI_1.517.mRNA	F9WW85;transcript=ZTRI_1.517.mRNA	spc98;	Spindle pole body component;gene=ZTRI_1.517 | organism=Zymoseptoria_tritici_IPO323 | gene_product=similar to spindle pole body component alp6 | transcript_product=similar to spindle pole body component alp6 | location=Ztri_chr_1:1673814-1676648(+) | protein_length=944 | sequence_SO=chromosome | SO=protein_coding | is_pseudo=false	F9WW85_ZYMTI;	100	NaN	102686.39;105706.57	171840.6875	10730.2;10730.2
F9WW86;transcript=ZTRI_1.518.mRNA	F9WW86;transcript=ZTRI_1.518.mRNA	MYCGRDRAFT_65477;	Uncharacterized protein;gene=ZTRI_1.518 | organism=Zymoseptoria_tritici_IPO323 | gene_product=similar to maf-like protein | transcript_product=similar to maf-like protein | location=Ztri_chr_1:1677007-1677866(+) | protein_length=267 | sequence_SO=chromosome | SO=protein_coding | is_pseudo=false	F9WW86_ZYMTI;	100	NaN	29266.58;29266.58	29629.14453125	5796.8;5796.8
F9WW87;transcript=ZTRI_1.519.mRNA	F9WW87;transcript=ZTRI_1.519.mRNA	MYCGRDRAFT_65481;	Uncharacterized protein;gene=ZTRI_1.519 | organism=Zymoseptoria_tritici_IPO323 | gene_product=similar to MSF1-domain-containing protein | transcript_product=similar to MSF1-domain-containing protein | location=Ztri_chr_1:1678219-1678959(-) | protein_length=246 | sequence_SO=chromosome | SO=protein_coding | is_pseudo=false	F9WW87_ZYMTI;	100	NaN	27872.39;27872.39	6923.21923828125	1384.6;1384.6
F9WW88;transcript=ZTRI_1.520.mRNA	F9WW88;transcript=ZTRI_1.520.mRNA	MYCGRDRAFT_65482;	Uncharacterized protein;gene=ZTRI_1.520 | organism=Zymoseptoria_tritici_IPO323 | gene_product=similar to tryptophanyl-trna synthetase | transcript_product=similar to tryptophanyl-trna synthetase | location=Ztri_chr_1:1679366-1680904(+) | protein_length=512 | sequence_SO=chromosome | SO=protein_coding | is_pseudo=false	F9WW88_ZYMTI;	100	NaN	57526.12;57526.12	147127.140625	20174.1;20174.1
F9WW90;transcript=ZTRI_1.522.mRNA	F9WW90;transcript=ZTRI_1.522.mRNA	MAD2;	MAD2-like protein;gene=ZTRI_1.522 | organism=Zymoseptoria_tritici_IPO323 | gene_product=similar to putative mitotic spindle checkpoint component mad2 protein | transcript_product=similar to putative mitotic spindle checkpoint component mad2 protein | location=Ztri_chr_1:1686560-1687356(-) | protein_length=230 | sequence_SO=chromosome | SO=protein_coding | is_pseudo=false	F9WW90_ZYMTI;	100	NaN	25881.23;25881.23	20745.15234375	3457.5;3457.5
F9WW94;transcript=ZTRI_1.527.mRNA	F9WW94;transcript=ZTRI_1.527.mRNA	MYCGRDRAFT_65493;	Uncharacterized protein;gene=ZTRI_1.527 | organism=Zymoseptoria_tritici_IPO323 | gene_product=similar to phosphoglycerate mutase family protein | transcript_product=similar to phosphoglycerate mutase family protein | location=Ztri_chr_1:1697065-1698238(-) | protein_length=330 | sequence_SO=chromosome | SO=protein_coding | is_pseudo=false	F9WW94_ZYMTI;	100	NaN	37824.55;37824.55	35327.3671875	6791.6;6791.6
F9WW96;transcript=ZTRI_1.529.mRNA	F9WW96;transcript=ZTRI_1.529.mRNA	PAFD2401;	Paf1p complex subunit;gene=ZTRI_1.529 | organism=Zymoseptoria_tritici_IPO323 | gene_product=similar to RNA polymerase II transcription elongation factor Rtf1p | transcript_product=similar to RNA polymerase II transcription elongation factor Rtf1p | location=Ztri_chr_1:1701998-1704039(-) | protein_length=601 | sequence_SO=chromosome | SO=protein_coding | is_pseudo=false	F9WW96_ZYMTI;	100	NaN	68075.67;68075.67	39676.1875	3925.3;3925.3
F9WW97;transcript=ZTRI_1.530.mRNA	F9WW97;transcript=ZTRI_1.530.mRNA	MYCGRDRAFT_102191;	Uncharacterized protein (Fragment);gene=ZTRI_1.530 | organism=Zymoseptoria_tritici_IPO323 | gene_product=similar to ubiquinone biosynthesis protein Coq7 | transcript_product=similar to ubiquinone biosynthesis protein Coq7 | location=Ztri_chr_1:1704550-1705287(+) | protein_length=245 | sequence_SO=chromosome | SO=protein_coding | is_pseudo=false	F9WW97_ZYMTI;	100	NaN	24933.34;27561.47	8646.1669921875	1152.8;1017.2
F9WW98;transcript=ZTRI_1.532.mRNA	F9WW98;transcript=ZTRI_1.532.mRNA	MgBcy1;	cAMP-dependent protein kinase regulatory subunit;gene=ZTRI_1.532 | organism=Zymoseptoria_tritici_IPO323 | gene_product=similar to camp-dependent protein kinase regulatory subunit | transcript_product=similar to camp-dependent protein kinase regulatory subunit | location=Ztri_chr_1:1706743-1708125(-) | protein_length=460 | sequence_SO=chromosome | SO=protein_coding | is_pseudo=false	F9WW98_ZYMTI;	100	NaN	50063.43;50063.43	161806.015625	32983.8;32983.8
F9WW99	F9WW99	MYCGRDRAFT_32503	Uncharacterized protein (Fragment)	F9WW99_ZYMTI	100	NaN	76018.64	23727.822265625	847.4
F9WWA3;transcript=ZTRI_1.537.mRNA	F9WWA3;transcript=ZTRI_1.537.mRNA	MYCGRDRAFT_89043;	Uncharacterized protein;gene=ZTRI_1.537 | organism=Zymoseptoria_tritici_IPO323 | gene_product=similar to ribosomal protein s15 | transcript_product=similar to ribosomal protein s15 | location=Ztri_chr_1:1723074-1724228(-) | protein_length=368 | sequence_SO=chromosome | SO=protein_coding | is_pseudo=false	F9WWA3_ZYMTI;	100	NaN	35376.53;40834.68	33942.8125	7273.5;5657.1
F9WWA4;transcript=ZTRI_1.538.mRNA	F9WWA4;transcript=ZTRI_1.538.mRNA	RPS0;	40S ribosomal protein S0;gene=ZTRI_1.538 | organism=Zymoseptoria_tritici_IPO323 | gene_product=similar to 40s ribosomal protein s0 | transcript_product=similar to 40s ribosomal protein s0 | location=Ztri_chr_1:1724451-1725503(+) | protein_length=307 | sequence_SO=chromosome | SO=protein_coding | is_pseudo=false	F9WWA4_ZYMTI;	100	NaN	32767.45;32767.45	4092789.5	1079740.9;1079740.9
F9WWA6;transcript=ZTRI_1.540.mRNA	F9WWA6;transcript=ZTRI_1.540.mRNA	MYCGRDRAFT_106990;	Uncharacterized protein;gene=ZTRI_1.540 | organism=Zymoseptoria_tritici_IPO323 | gene_product=similar to alpha/beta hydrolase | transcript_product=similar to alpha/beta hydrolase | location=Ztri_chr_1:1731236-1732632(-) | protein_length=382 | sequence_SO=chromosome | SO=protein_coding | is_pseudo=false	F9WWA6_ZYMTI;	100	NaN	39883.93;41230.5	24110.48046875	4486.4;4272.8
F9WWA7;transcript=ZTRI_1.541.mRNA	F9WWA7;transcript=ZTRI_1.541.mRNA	MYCGRDRAFT_106991;	Uncharacterized protein;gene=ZTRI_1.541 | organism=Zymoseptoria_tritici_IPO323 | gene_product=similar to phthalate transporter | transcript_product=similar to phthalate transporter | location=Ztri_chr_1:1732986-1735028(-) | protein_length=507 | sequence_SO=chromosome | SO=protein_coding | is_pseudo=false	F9WWA7_ZYMTI;	100	NaN	59531.74;55671.21	5553.73828125	264.5;277.7
F9WWA8;transcript=ZTRI_1.542.mRNA	F9WWA8;transcript=ZTRI_1.542.mRNA	MYCGRDRAFT_52468;	Uncharacterized protein;gene=ZTRI_1.542 | organism=Zymoseptoria_tritici_IPO323 | gene_product=similar to zinc-binding oxidoreductase CipB | transcript_product=similar to zinc-binding oxidoreductase CipB | location=Ztri_chr_1:1737690-1738826(+) | protein_length=339 | sequence_SO=chromosome | SO=protein_coding | is_pseudo=false	F9WWA8_ZYMTI;	100	NaN	35376.44;35376.44	61636.57421875	11719.5;11719.5
F9WWB1;transcript=ZTRI_1.545.mRNA	F9WWB1;transcript=ZTRI_1.545.mRNA	MgPPZ1;	Serine/threonine-protein phosphatase;gene=ZTRI_1.545 | organism=Zymoseptoria_tritici_IPO323 | gene_product=similar to serine/threonine-protein phosphatase PP-Z | transcript_product=similar to serine/threonine-protein phosphatase PP-Z | location=Ztri_chr_1:1743065-1744790(-) | protein_length=533 | sequence_SO=chromosome | SO=protein_coding | is_pseudo=false	F9WWB1_ZYMTI;	100	NaN	58201.53;58201.53	47366.703125	5978.8;5978.8
F9WWB2;transcript=ZTRI_1.546.mRNA	F9WWB2;transcript=ZTRI_1.546.mRNA	MYCGRDRAFT_65527;	Protoheme IX farnesyltransferase, mitochondrial;gene=ZTRI_1.546 | organism=Zymoseptoria_tritici_IPO323 | gene_product=similar to protoheme IX farnesyltransferase | transcript_product=similar to protoheme IX farnesyltransferase | location=Ztri_chr_1:1745695-1747182(-) | protein_length=495 | sequence_SO=chromosome | SO=protein_coding | is_pseudo=false	F9WWB2_ZYMTI;	100	NaN	53010.35;54443	20922.9140625	3487.2;4483.5
F9WWB3;transcript=ZTRI_1.548.mRNA	F9WWB3;transcript=ZTRI_1.548.mRNA	MYCGRDRAFT_34965;	Uncharacterized protein;gene=ZTRI_1.548 | organism=Zymoseptoria_tritici_IPO323 | gene_product=similar to pyruvate dehydrogenase protein x component | transcript_product=similar to pyruvate dehydrogenase protein x component | location=Ztri_chr_1:1748684-1750061(+) | protein_length=439 | sequence_SO=chromosome | SO=protein_coding | is_pseudo=false	F9WWB3_ZYMTI;	100	NaN	44623.53;47257.53	1196567.375	244744.5;233619.7
F9WWB4;transcript=ZTRI_1.549.mRNA	F9WWB4;transcript=ZTRI_1.549.mRNA	MYCGRDRAFT_33455;	Uncharacterized protein;gene=ZTRI_1.549 | organism=Zymoseptoria_tritici_IPO323 | gene_product=similar to oxidoreductase | transcript_product=similar to oxidoreductase | location=Ztri_chr_1:1750188-1751097(-) | protein_length=283 | sequence_SO=chromosome | SO=protein_coding | is_pseudo=false	F9WWB4_ZYMTI;	100	NaN	27411.77;31553.66	55473.5	15129.1;12801.6
F9WWB5;transcript=ZTRI_1.550.mRNA	F9WWB5;transcript=ZTRI_1.550.mRNA	MYCGRDRAFT_106995;	Uncharacterized protein;gene=ZTRI_1.550 | organism=Zymoseptoria_tritici_IPO323 | gene_product=hypothetical protein | transcript_product=hypothetical protein | location=Ztri_chr_1:1753782-1756775(+) | protein_length=859 | sequence_SO=chromosome | SO=protein_coding | is_pseudo=false	F9WWB5_ZYMTI;	100	NaN	79483.58;93838.43	20492.435546875	975.8;836.4
F9WWB7;transcript=ZTRI_1.552.mRNA	F9WWB7;transcript=ZTRI_1.552.mRNA	MYCGRDRAFT_65536;	Uncharacterized protein;gene=ZTRI_1.552 | organism=Zymoseptoria_tritici_IPO323 | gene_product=similar to triacylglycerol lipase | transcript_product=similar to triacylglycerol lipase | location=Ztri_chr_1:1761148-1762537(+) | protein_length=333 | sequence_SO=chromosome | SO=protein_coding | is_pseudo=false	F9WWB7_ZYMTI;	100	NaN	36904.35;37255.61	21301.5703125	3363.4;3363.4
F9WWB8;transcript=ZTRI_1.553.mRNA	F9WWB8;transcript=ZTRI_1.553.mRNA	MYCGRDRAFT_102202;	V-type proton ATPase subunit G;gene=ZTRI_1.553 | organism=Zymoseptoria_tritici_IPO323 | gene_product=similar to V-type ATPase | transcript_product=similar to V-type ATPase | location=Ztri_chr_1:1763249-1763916(-) | protein_length=120 | sequence_SO=chromosome | SO=protein_coding | is_pseudo=false	F9WWB8_ZYMTI;	100	NaN	13705.22;13705.22	270489.96875	263271.9;263271.9
F9WWC2;transcript=ZTRI_1.557.mRNA	F9WWC2;transcript=ZTRI_1.557.mRNA	MYCGRDRAFT_65543;	Uncharacterized protein;gene=ZTRI_1.557 | organism=Zymoseptoria_tritici_IPO323 | gene_product=similar to ATP-dependent RNA helicase rok1 | transcript_product=similar to ATP-dependent RNA helicase rok1 | location=Ztri_chr_1:1767146-1769205(-) | protein_length=671 | sequence_SO=chromosome | SO=protein_coding | is_pseudo=false	F9WWC2_ZYMTI;	100	NaN	76667.31;73468.69	17501.849609375	1697.6;1697.6
F9WWC3;transcript=ZTRI_1.558.mRNA	F9WWC3;transcript=ZTRI_1.558.mRNA	MYCGRDRAFT_83550;	Uncharacterized protein;gene=ZTRI_1.558 | organism=Zymoseptoria_tritici_IPO323 | gene_product=similar to dor1-like family protein | transcript_product=similar to dor1-like family protein | location=Ztri_chr_1:1769482-1770996(+) | protein_length=504 | sequence_SO=chromosome | SO=protein_coding | is_pseudo=false	F9WWC3_ZYMTI;	100	NaN	54863.81;54863.81	45965.75390625	7280.3;7280.3
F9WWC5;transcript=ZTRI_1.559.mRNA	F9WWC5;transcript=ZTRI_1.559.mRNA	MYCGRDRAFT_102207;	Uncharacterized protein;gene=ZTRI_1.559 | organism=Zymoseptoria_tritici_IPO323 | gene_product=hypothetical protein | transcript_product=hypothetical protein | location=Ztri_chr_1:1773316-1775442(+) | protein_length=689 | sequence_SO=chromosome | SO=protein_coding | is_pseudo=false	F9WWC5_ZYMTI;	100	NaN	10603.1;75594.22	23617.482421875	3373.9;715.7
F9WWD0;transcript=ZTRI_1.564.mRNA	F9WWD0;transcript=ZTRI_1.564.mRNA	MYCGRDRAFT_65551;	Uncharacterized protein;gene=ZTRI_1.564 | organism=Zymoseptoria_tritici_IPO323 | gene_product=similar to dihydrodipicolinate synthetase | transcript_product=similar to dihydrodipicolinate synthetase | location=Ztri_chr_1:1782599-1783698(+) | protein_length=337 | sequence_SO=chromosome | SO=protein_coding | is_pseudo=false	F9WWD0_ZYMTI;	100	NaN	36853.19;36853.19	35500.8984375	6207.4;6207.4
F9WWD1;transcript=ZTRI_1.565.mRNA	F9WWD1;transcript=ZTRI_1.565.mRNA	MYCGRDRAFT_65552;	Uncharacterized protein;gene=ZTRI_1.565 | organism=Zymoseptoria_tritici_IPO323 | gene_product=similar to glycosyltransferase family 2 | transcript_product=similar to glycosyltransferase family 2 | location=Ztri_chr_1:1786769-1788477(-) | protein_length=471 | sequence_SO=chromosome | SO=protein_coding | is_pseudo=false	F9WWD1_ZYMTI;	100	NaN	54871.06;54871.06	7984.3193359375	295.7;295.7
F9WWD2;transcript=ZTRI_1.566.mRNA	F9WWD2;transcript=ZTRI_1.566.mRNA	MYCGRDRAFT_107003;	Uncharacterized protein;gene=ZTRI_1.566 | organism=Zymoseptoria_tritici_IPO323 | gene_product=similar to mitochondrial F1F0-ATP synthase | transcript_product=similar to mitochondrial F1F0-ATP synthase | location=Ztri_chr_1:1793217-1794009(-) | protein_length=226 | sequence_SO=chromosome | SO=protein_coding | is_pseudo=false	F9WWD2_ZYMTI;	100	NaN	23507.76;23507.76	4000339.75	820396;820396
F9WWD7;transcript=ZTRI_1.813.mRNA	F9WWD7;transcript=ZTRI_1.813.mRNA	MYCGRDRAFT_34630;	Uncharacterized protein;gene=ZTRI_1.813 | organism=Zymoseptoria_tritici_IPO323 | gene_product=similar to RNA exonuclease Rex3 | transcript_product=similar to RNA exonuclease Rex3 | location=Ztri_chr_1:2401678-2403765(+) | protein_length=695 | sequence_SO=chromosome | SO=protein_coding | is_pseudo=false	F9WWD7_ZYMTI;	100	NaN	76098.83;76098.83	4116.4072265625	100.4;100.4
F9WWE0;transcript=ZTRI_1.816.mRNA	F9WWE0;transcript=ZTRI_1.816.mRNA	MYCGRDRAFT_98421;	Uncharacterized protein;gene=ZTRI_1.816 | organism=Zymoseptoria_tritici_IPO323 | gene_product=hypothetical protein | transcript_product=hypothetical protein | location=Ztri_chr_1:2407486-2409128(-) | protein_length=528 | sequence_SO=chromosome | SO=protein_coding | is_pseudo=false	F9WWE0_ZYMTI;	100	NaN	58101.84;58101.84	12714.8515625	470.9;470.9
F9WWE1;transcript=ZTRI_1.817.mRNA	F9WWE1;transcript=ZTRI_1.817.mRNA	TKL1;	Transketolase;gene=ZTRI_1.817 | organism=Zymoseptoria_tritici_IPO323 | gene_product=similar to transketolase | transcript_product=similar to transketolase | location=Ztri_chr_1:2409464-2411896(-) | protein_length=685 | sequence_SO=chromosome | SO=protein_coding | is_pseudo=false	F9WWE1_ZYMTI;	100	NaN	74673.57;74673.57	326238.25	38109.7;38109.7
F9WWE3;transcript=ZTRI_1.819.mRNA	F9WWE3;transcript=ZTRI_1.819.mRNA	MYCGRDRAFT_33196;	Uncharacterized protein;gene=ZTRI_1.819 | organism=Zymoseptoria_tritici_IPO323 | gene_product=similar to cell cycle control protein cwf19 | transcript_product=similar to cell cycle control protein cwf19 | location=Ztri_chr_1:2415221-2417395(-) | protein_length=724 | sequence_SO=chromosome | SO=protein_coding | is_pseudo=false	F9WWE3_ZYMTI;	100	NaN	78923.19;82978.48	16955.310546875	1680.1;1586.7
F9WWE4;transcript=ZTRI_1.820.mRNA	F9WWE4;transcript=ZTRI_1.820.mRNA	MYCGRDRAFT_98423;	Uncharacterized protein;gene=ZTRI_1.820 | organism=Zymoseptoria_tritici_IPO323 | gene_product=similar to ATP binding protein | transcript_product=similar to ATP binding protein | location=Ztri_chr_1:2417689-2419068(+) | protein_length=393 | sequence_SO=chromosome | SO=protein_coding | is_pseudo=false	F9WWE4_ZYMTI;	100	NaN	40843.72;43811.92	26001.9140625	4875.4;4588.6
F9WWE5;transcript=ZTRI_1.821.mRNA	F9WWE5;transcript=ZTRI_1.821.mRNA	MYCGRDRAFT_65875;	Uncharacterized protein;gene=ZTRI_1.821 | organism=Zymoseptoria_tritici_IPO323 | gene_product=similar to cell division control protein 14 | transcript_product=similar to cell division control protein 14 | location=Ztri_chr_1:2419862-2420799(+) | protein_length=295 | sequence_SO=chromosome | SO=protein_coding | is_pseudo=false	F9WWE5_ZYMTI;	100	NaN	32756.49;32756.49	5440.7783203125	453.4;453.4
F9WWE6;transcript=ZTRI_1.822.mRNA	F9WWE6;transcript=ZTRI_1.822.mRNA	MYCGRDRAFT_65878;	Eukaryotic translation initiation factor 3 subunit H;gene=ZTRI_1.822 | organism=Zymoseptoria_tritici_IPO323 | gene_product=similar to eukaryotic translation initiation factor 3 subunit H | transcript_product=similar to eukaryotic translation initiation factor 3 subunit H | location=Ztri_chr_1:2421428-2422605(-) | protein_length=373 | sequence_SO=chromosome | SO=protein_coding | is_pseudo=false	F9WWE6_ZYMTI;	100	NaN	41797.22;41797.22	164213.09375	46523.7;46523.7
F9WWE7;transcript=ZTRI_1.823.mRNA	F9WWE7;transcript=ZTRI_1.823.mRNA	MYCGRDRAFT_33235;	Uncharacterized protein;gene=ZTRI_1.823 | organism=Zymoseptoria_tritici_IPO323 | gene_product=similar to glutathione S-transferase | transcript_product=similar to glutathione S-transferase | location=Ztri_chr_1:2423177-2424224(+) | protein_length=315 | sequence_SO=chromosome | SO=protein_coding | is_pseudo=false	F9WWE7_ZYMTI;	100	NaN	31199.16;35932.85	32744.638671875	3274.5;2847.4
F9WWF0;transcript=ZTRI_1.825.mRNA	F9WWF0;transcript=ZTRI_1.825.mRNA	CYP-64;	Putative P450 monooxygenase;gene=ZTRI_1.825 | organism=Zymoseptoria_tritici_IPO323 | gene_product=similar to cytochrome p450 monooxygenase | transcript_product=similar to cytochrome p450 monooxygenase | location=Ztri_chr_1:2432302-2434117(-) | protein_length=497 | sequence_SO=chromosome | SO=protein_coding | is_pseudo=false	F9WWF0_ZYMTI;	100	NaN	56160.09;56031.91	67915.4375	11322.6;11322.6
F9WWF1;transcript=ZTRI_1.826.mRNA	F9WWF1;transcript=ZTRI_1.826.mRNA	GGS2;	Geranylgeranyl diphosphate synthase 2;gene=ZTRI_1.826 | organism=Zymoseptoria_tritici_IPO323 | gene_product=hypothetical protein | transcript_product=hypothetical protein | location=Ztri_chr_1:2434609-2438581(+) | protein_length=899 | sequence_SO=chromosome | SO=protein_coding | is_pseudo=false	F9WWF1_ZYMTI;	100	NaN	36758.77;97677.14	29383.8984375	3264.9;1277.6
F9WWF4;transcript=ZTRI_1.828.mRNA	F9WWF4;transcript=ZTRI_1.828.mRNA	CYP-58;	Putative P450 monooxygenase;gene=ZTRI_1.828 | organism=Zymoseptoria_tritici_IPO323 | gene_product=similar to cytochrome P450 monooxygenase | transcript_product=similar to cytochrome P450 monooxygenase | location=Ztri_chr_1:2452412-2454066(-) | protein_length=533 | sequence_SO=chromosome | SO=protein_coding | is_pseudo=false	F9WWF4_ZYMTI;	100	NaN	58558.72;60341.78	37142.32421875	3594.4;3594.4
F9WWF6;transcript=ZTRI_1.830.mRNA	F9WWF6;transcript=ZTRI_1.830.mRNA	MYCGRDRAFT_98428;	Uncharacterized protein;gene=ZTRI_1.830 | organism=Zymoseptoria_tritici_IPO323 | gene_product=similar to mitochondrial 54S ribosomal protein YmL33 | transcript_product=similar to mitochondrial 54S ribosomal protein YmL33 | location=Ztri_chr_1:2458990-2459265(-) | protein_length=91 | sequence_SO=chromosome | SO=protein_coding | is_pseudo=false	F9WWF6_ZYMTI;	100	NaN	10347.07;10347.07	16280.041015625	3256;3256
F9WWF9;transcript=ZTRI_1.833.mRNA	F9WWF9;transcript=ZTRI_1.833.mRNA	MYCGRDRAFT_52842;	Uncharacterized protein (Fragment);gene=ZTRI_1.833 | organism=Zymoseptoria_tritici_IPO323 | gene_product=similar to hydroxymethylglutaryl-CoA lyase | transcript_product=similar to hydroxymethylglutaryl-CoA lyase | location=Ztri_chr_1:2464892-2466240(-) | protein_length=411 | sequence_SO=chromosome | SO=protein_coding | is_pseudo=false	F9WWF9_ZYMTI;	100	NaN	43038.64;43709.37	43153.08203125	6643;6643
F9WWG5;transcript=ZTRI_1.841.mRNA	F9WWG5;transcript=ZTRI_1.841.mRNA	MYCGRDRAFT_89280;	Uncharacterized protein;gene=ZTRI_1.841 | organism=Zymoseptoria_tritici_IPO323 | gene_product=hypothetical protein | transcript_product=hypothetical protein | location=Ztri_chr_1:2480623-2481166(+) | protein_length=141 | sequence_SO=chromosome | SO=protein_coding | is_pseudo=false	F9WWG5_ZYMTI;	100	NaN	15519.11;15519.11	112264.03125	45286.1;45286.1
F9WWG7;transcript=ZTRI_1.843.mRNA	F9WWG7;transcript=ZTRI_1.843.mRNA	MYCGRDRAFT_31514;	Uncharacterized protein;gene=ZTRI_1.843 | organism=Zymoseptoria_tritici_IPO323 | gene_product=similar to aldo/keto reductase | transcript_product=similar to aldo/keto reductase | location=Ztri_chr_1:2482770-2484029(+) | protein_length=353 | sequence_SO=chromosome | SO=protein_coding | is_pseudo=false	F9WWG7_ZYMTI;	100	NaN	36541.62;38821.22	126775.0078125	25110.2;22212.8
F9WWG8;transcript=ZTRI_1.844.mRNA	F9WWG8;transcript=ZTRI_1.844.mRNA	MYCGRDRAFT_31653;	Uncharacterized protein;gene=ZTRI_1.844 | organism=Zymoseptoria_tritici_IPO323 | gene_product=similar to Complex 1 protein (LYR family) | transcript_product=similar to Complex 1 protein (LYR family) | location=Ztri_chr_1:2484357-2484602(-) | protein_length=81 | sequence_SO=chromosome | SO=protein_coding | is_pseudo=false	F9WWG8_ZYMTI;	100	NaN	9317.67;9317.67	6054.41796875	1513.6;1513.6
F9WWG9;transcript=ZTRI_1.845.mRNA	F9WWG9;transcript=ZTRI_1.845.mRNA	MYCGRDRAFT_65910;	Uncharacterized protein;gene=ZTRI_1.845 | organism=Zymoseptoria_tritici_IPO323 | gene_product=hypothetical protein | transcript_product=hypothetical protein | location=Ztri_chr_1:2484860-2485726(+) | protein_length=288 | sequence_SO=chromosome | SO=protein_coding | is_pseudo=false	F9WWG9_ZYMTI;	100	NaN	32111.53;32111.53	21092.390625	5327.6;5327.6
F9WWH0;transcript=ZTRI_1.846.mRNA	F9WWH0;transcript=ZTRI_1.846.mRNA	SSN3;	Serine/threonine protein kinase, CMGC family, CDC2/CDK subfamily;gene=ZTRI_1.846 | organism=Zymoseptoria_tritici_IPO323 | gene_product=similar to serine/threonine-protein kinase ssn3 | transcript_product=similar to serine/threonine-protein kinase ssn3 | location=Ztri_chr_1:2486152-2487921(-) | protein_length=495 | sequence_SO=chromosome | SO=protein_coding | is_pseudo=false	F9WWH0_ZYMTI;	100	NaN	46544.68;54150.9	19777.111328125	1582.2;1363.9
F9WWH2;transcript=ZTRI_1.848.mRNA	F9WWH2;transcript=ZTRI_1.848.mRNA	GEL1;	1,3-beta-glucanosyltransferase;gene=ZTRI_1.848 | organism=Zymoseptoria_tritici_IPO323 | gene_product=similar to 1 | transcript_product=similar to 1 | location=Ztri_chr_1:2492723-2494216(-) | protein_length=459 | sequence_SO=chromosome | SO=protein_coding | is_pseudo=false	F9WWH2_ZYMTI;	100	NaN	48240.24;48240.24	570842.6875	170940.8;170940.8
F9WWH5;transcript=ZTRI_1.851.mRNA	F9WWH5;transcript=ZTRI_1.851.mRNA	MYCGRDRAFT_107133;	Uncharacterized protein;gene=ZTRI_1.851 | organism=Zymoseptoria_tritici_IPO323 | gene_product=similar to 4-coumarate-CoA ligase | transcript_product=similar to 4-coumarate-CoA ligase | location=Ztri_chr_1:2501823-2503821(+) | protein_length=559 | sequence_SO=chromosome | SO=protein_coding | is_pseudo=false	F9WWH5_ZYMTI;	100	NaN	61847.83;61847.83	40990.44140625	5003.7;5003.7
F9WWH6;transcript=ZTRI_1.852.mRNA	F9WWH6;transcript=ZTRI_1.852.mRNA	MYCGRDRAFT_65923;	Uncharacterized protein;gene=ZTRI_1.852 | organism=Zymoseptoria_tritici_IPO323 | gene_product=similar to ATP-dependent rna helicase dbp5 | transcript_product=similar to ATP-dependent rna helicase dbp5 | location=Ztri_chr_1:2504222-2505830(-) | protein_length=518 | sequence_SO=chromosome | SO=protein_coding | is_pseudo=false	F9WWH6_ZYMTI;	100	NaN	56890.72;56890.72	807121.375	126336.5;126336.5
F9WWH7;transcript=ZTRI_1.853.mRNA	F9WWH7;transcript=ZTRI_1.853.mRNA	MYCGRDRAFT_102352;	Uncharacterized protein (Fragment);gene=ZTRI_1.853 | organism=Zymoseptoria_tritici_IPO323 | gene_product=similar to actin polymerization protein Bzz1 | transcript_product=similar to actin polymerization protein Bzz1 | location=Ztri_chr_1:2506273-2508538(+) | protein_length=736 | sequence_SO=chromosome | SO=protein_coding | is_pseudo=false	F9WWH7_ZYMTI;	100	NaN	71203.05;80184.18	30883.880859375	3825.7;3322.3
F9WWH8;transcript=ZTRI_1.854.mRNA	F9WWH8;transcript=ZTRI_1.854.mRNA	MYCGRDRAFT_107136;	Uncharacterized protein;gene=ZTRI_1.854 | organism=Zymoseptoria_tritici_IPO323 | gene_product=hypothetical protein | transcript_product=hypothetical protein | location=Ztri_chr_1:2510553-2512205(+) | protein_length=550 | sequence_SO=chromosome | SO=protein_coding | is_pseudo=false	F9WWH8_ZYMTI;	100	NaN	58756.17;58756.17	3267.84521484375	272.3;272.3
F9WWH9;transcript=ZTRI_1.856.mRNA	F9WWH9;transcript=ZTRI_1.856.mRNA	MgGpa1;	G-protein alpha subunit;gene=ZTRI_1.856 | organism=Zymoseptoria_tritici_IPO323 | gene_product=similar to guanine nucleotide-binding protein subunit alpha | transcript_product=similar to guanine nucleotide-binding protein subunit alpha | location=Ztri_chr_1:2515109-2516229(-) | protein_length=353 | sequence_SO=chromosome | SO=protein_coding | is_pseudo=false	F9WWH9_ZYMTI;	100	NaN	40634.28;40634.28	303425.03125	61062.5;61062.5
F9WWI5;transcript=ZTRI_1.862.mRNA	F9WWI5;transcript=ZTRI_1.862.mRNA	MYCGRDRAFT_102365;	Uncharacterized protein;gene=ZTRI_1.862 | organism=Zymoseptoria_tritici_IPO323 | gene_product=similar to 60s ribosomal protein l5 | transcript_product=similar to 60s ribosomal protein l5 | location=Ztri_chr_1:2532892-2533899(+) | protein_length=300 | sequence_SO=chromosome | SO=protein_coding | is_pseudo=false	F9WWI5_ZYMTI;	100	NaN	34337.79;34337.79	1654659.875	458667.1;458667.1
F9WWI9;transcript=ZTRI_1.865.mRNA	F9WWI9;transcript=ZTRI_1.865.mRNA	MYCGRDRAFT_65942;	Uncharacterized protein;gene=ZTRI_1.865 | organism=Zymoseptoria_tritici_IPO323 | gene_product=hypothetical protein | transcript_product=hypothetical protein | location=Ztri_chr_1:2543107-2546034(+) | protein_length=975 | sequence_SO=chromosome | SO=protein_coding | is_pseudo=false	F9WWI9_ZYMTI;	100	NaN	87903.06;104911.97	37584.14453125	5198.3;4956.5
F9WWJ0;transcript=ZTRI_1.866.mRNA	F9WWJ0;transcript=ZTRI_1.866.mRNA	MYCGRDRAFT_33998;	Uncharacterized protein;gene=ZTRI_1.866 | organism=Zymoseptoria_tritici_IPO323 | gene_product=similar to putative integral peroxisomal membrane peroxin protein | transcript_product=similar to putative integral peroxisomal membrane peroxin protein | location=Ztri_chr_1:2546351-2547874(+) | protein_length=507 | sequence_SO=chromosome | SO=protein_coding | is_pseudo=false	F9WWJ0_ZYMTI;	100	NaN	57947.64;57947.64	89254.46875	13291.3;13291.3
F9WWJ1;transcript=ZTRI_1.1084.mRNA	F9WWJ1;transcript=ZTRI_1.1084.mRNA	MgKAR2;	Immunoglobulin heavy chain-binding protein, KAR2;gene=ZTRI_1.1084 | organism=Zymoseptoria_tritici_IPO323 | gene_product=similar to glucose-regulated-like protein | transcript_product=similar to glucose-regulated-like protein | location=Ztri_chr_1:3128571-3130795(-) | protein_length=683 | sequence_SO=chromosome | SO=protein_coding | is_pseudo=false	F9WWJ1_ZYMTI;	100	NaN	71816.79;74542.96	6804550.5	1178466.4;1210316.9
F9WWJ3;transcript=ZTRI_1.1086.mRNA	F9WWJ3;transcript=ZTRI_1.1086.mRNA	MYCGRDRAFT_107281;	Uncharacterized protein (Fragment);gene=ZTRI_1.1086 | organism=Zymoseptoria_tritici_IPO323 | gene_product=hypothetical protein | transcript_product=hypothetical protein | location=Ztri_chr_1:3134645-3137259(+) | protein_length=784 | sequence_SO=chromosome | SO=protein_coding | is_pseudo=false	F9WWJ3_ZYMTI;	100	NaN	87542.52;87786.82	10751.9755859375	1053.8;1053.8
F9WWJ5;transcript=ZTRI_1.1088.mRNA	F9WWJ5;transcript=ZTRI_1.1088.mRNA	MYCGRDRAFT_66294;	Uncharacterized protein;gene=ZTRI_1.1088 | organism=Zymoseptoria_tritici_IPO323 | gene_product=similar to short chain dehydrogenase | transcript_product=similar to short chain dehydrogenase | location=Ztri_chr_1:3144520-3145701(+) | protein_length=358 | sequence_SO=chromosome | SO=protein_coding | is_pseudo=false	F9WWJ5_ZYMTI;	100	NaN	34441.23;37778.32	126511.9375	21085.3;16501.6
F9WWK3;transcript=ZTRI_1.1096.mRNA	F9WWK3;transcript=ZTRI_1.1096.mRNA	MYCGRDRAFT_14483;	Serine/threonine-protein phosphatase 2A activator (Fragment);gene=ZTRI_1.1096 | organism=Zymoseptoria_tritici_IPO323 | gene_product=similar to serine/threonine-protein phosphatase 2A activator 1 | transcript_product=similar to serine/threonine-protein phosphatase 2A activator 1 | location=Ztri_chr_1:3164781-3166224(-) | protein_length=463 | sequence_SO=chromosome | SO=protein_coding | is_pseudo=f…	F9WWK3_ZYMTI;	100	NaN	44011.01;50694.46	36737.4140625	6483.1;4791.8
F9WWK4;transcript=ZTRI_1.1097.mRNA	F9WWK4;transcript=ZTRI_1.1097.mRNA	MYCGRDRAFT_107288;	Uncharacterized protein;gene=ZTRI_1.1097 | organism=Zymoseptoria_tritici_IPO323 | gene_product=hypothetical protein | transcript_product=hypothetical protein | location=Ztri_chr_1:3166512-3168752(+) | protein_length=746 | sequence_SO=chromosome | SO=protein_coding | is_pseudo=false	F9WWK4_ZYMTI;	100	NaN	83726.63;83726.63	20383.9453125	926.5;926.5
F9WWK6;transcript=ZTRI_1.1099.mRNA	F9WWK6;transcript=ZTRI_1.1099.mRNA	MYCGRDRAFT_102517;	Uncharacterized protein;gene=ZTRI_1.1099 | organism=Zymoseptoria_tritici_IPO323 | gene_product=hypothetical protein | transcript_product=hypothetical protein | location=Ztri_chr_1:3170522-3171029(+) | protein_length=146 | sequence_SO=chromosome | SO=protein_coding | is_pseudo=false	F9WWK6_ZYMTI;	100	NaN	14942.95;14942.95	5578.31787109375	1859.4;1859.4
F9WWL0;transcript=ZTRI_1.1103.mRNA	F9WWL0;transcript=ZTRI_1.1103.mRNA	MYCGRDRAFT_66305;	Uncharacterized protein;gene=ZTRI_1.1103 | organism=Zymoseptoria_tritici_IPO323 | gene_product=similar to sulfite reductase flavoprotein component | transcript_product=similar to sulfite reductase flavoprotein component | location=Ztri_chr_1:3176775-3180005(-) | protein_length=1076 | sequence_SO=chromosome | SO=protein_coding | is_pseudo=false	F9WWL0_ZYMTI;	100	NaN	117711.2;117711.2	39565.4296875	3478.1;3478.1
F9WWL1;transcript=ZTRI_1.1104.mRNA	F9WWL1;transcript=ZTRI_1.1104.mRNA	MYCGRDRAFT_89510;	Uncharacterized protein;gene=ZTRI_1.1104 | organism=Zymoseptoria_tritici_IPO323 | gene_product=hypothetical protein | transcript_product=hypothetical protein | location=Ztri_chr_1:3180816-3181752(-) | protein_length=269 | sequence_SO=chromosome | SO=protein_coding | is_pseudo=false	F9WWL1_ZYMTI;	100	NaN	26606.45;26606.45	3828.646240234375	319.1;319.1
F9WWL3;transcript=ZTRI_1.1107.mRNA	F9WWL3;transcript=ZTRI_1.1107.mRNA	MYCGRDRAFT_89513;	Ca2+/calmodulin-dependent protein kinase;gene=ZTRI_1.1107 | organism=Zymoseptoria_tritici_IPO323 | gene_product=similar to protein kinase | transcript_product=similar to protein kinase | location=Ztri_chr_1:3189354-3191482(-) | protein_length=691 | sequence_SO=chromosome | SO=protein_coding | is_pseudo=false	F9WWL3_ZYMTI;	100	NaN	76467.73;76625.84	40569.62109375	2135.2;2135.2
F9WWL4;transcript=ZTRI_1.1108.mRNA	F9WWL4;transcript=ZTRI_1.1108.mRNA	MYCGRDRAFT_89514;	Uncharacterized protein;gene=ZTRI_1.1108 | organism=Zymoseptoria_tritici_IPO323 | gene_product=similar to glycerate dehydrogenase | transcript_product=similar to glycerate dehydrogenase | location=Ztri_chr_1:3191955-3193245(+) | protein_length=327 | sequence_SO=chromosome | SO=protein_coding | is_pseudo=false	F9WWL4_ZYMTI;	100	NaN	34842.75;35304.27	14644.828125	2092.1;2092.1
F9WWL7;transcript=ZTRI_1.1111.mRNA	F9WWL7;transcript=ZTRI_1.1111.mRNA	MYCGRDRAFT_102520;	Uncharacterized protein;gene=ZTRI_1.1111 | organism=Zymoseptoria_tritici_IPO323 | gene_product=hypothetical protein | transcript_product=hypothetical protein | location=Ztri_chr_1:3197245-3198076(+) | protein_length=258 | sequence_SO=chromosome | SO=protein_coding | is_pseudo=false	F9WWL7_ZYMTI;	100	NaN	27679.93;28370.73	29162.744140625	2651.2;2430.2
F9WWL9;transcript=ZTRI_1.1113.mRNA	F9WWL9;transcript=ZTRI_1.1113.mRNA	MYCGRDRAFT_53260;	Uncharacterized protein (Fragment);gene=ZTRI_1.1113 | organism=Zymoseptoria_tritici_IPO323 | gene_product=hypothetical protein | transcript_product=hypothetical protein | location=Ztri_chr_1:3203173-3204081(-) | protein_length=283 | sequence_SO=chromosome | SO=protein_coding | is_pseudo=false	F9WWL9_ZYMTI;	100	NaN	28569.23;30352.08	2916.40625	388.9;364.6
F9WWM4;transcript=ZTRI_1.1117.mRNA	F9WWM4;transcript=ZTRI_1.1117.mRNA	MYCGRDRAFT_107296;	Uncharacterized protein;gene=ZTRI_1.1117 | organism=Zymoseptoria_tritici_IPO323 | gene_product=hypothetical protein | transcript_product=hypothetical protein | location=Ztri_chr_1:3216310-3218661(-) | protein_length=783 | sequence_SO=chromosome | SO=protein_coding | is_pseudo=false	F9WWM4_ZYMTI;	100	NaN	85274.37;85274.37	20628.0078125	2208.7;2208.7
F9WWM6	F9WWM6	MYCGRDRAFT_102525	Uncharacterized protein	F9WWM6_ZYMTI	100	NaN	11130.58	1049705.125	236689
F9WWM7;transcript=ZTRI_1.1121.mRNA	F9WWM7;transcript=ZTRI_1.1121.mRNA	MYCGRDRAFT_66328;	Uncharacterized protein;gene=ZTRI_1.1121 | organism=Zymoseptoria_tritici_IPO323 | gene_product=similar to nuclear movement protein nudc | transcript_product=similar to nuclear movement protein nudc | location=Ztri_chr_1:3233715-3234409(+) | protein_length=195 | sequence_SO=chromosome | SO=protein_coding | is_pseudo=false	F9WWM7_ZYMTI;	100	NaN	22003.91;22003.91	6118.2646484375	1685.4;1685.4
F9WWM8;transcript=ZTRI_1.1122.mRNA	F9WWM8;transcript=ZTRI_1.1122.mRNA	MYCGRDRAFT_53277;	Uncharacterized protein (Fragment);gene=ZTRI_1.1122 | organism=Zymoseptoria_tritici_IPO323 | gene_product=hypothetical protein | transcript_product=hypothetical protein | location=Ztri_chr_1:3234781-3237050(-) | protein_length=739 | sequence_SO=chromosome | SO=protein_coding | is_pseudo=false	F9WWM8_ZYMTI;	100	NaN	58440.12;80444.33	6117.14306640625	573.5;524.3
F9WWM9;transcript=ZTRI_1.1123.mRNA	F9WWM9;transcript=ZTRI_1.1123.mRNA	MYCGRDRAFT_107300;	Uncharacterized protein;gene=ZTRI_1.1123 | organism=Zymoseptoria_tritici_IPO323 | gene_product=similar to c3hc zinc finger domain-containing protein | transcript_product=similar to c3hc zinc finger domain-containing protein | location=Ztri_chr_1:3237522-3238928(+) | protein_length=468 | sequence_SO=chromosome | SO=protein_coding | is_pseudo=false	F9WWM9_ZYMTI;	100	NaN	52497.38;52497.38	4659.44873046875	172.6;172.6
F9WWN0;transcript=ZTRI_1.1124.mRNA	F9WWN0;transcript=ZTRI_1.1124.mRNA	MYCGRDRAFT_89528;	Uncharacterized protein;gene=ZTRI_1.1124 | organism=Zymoseptoria_tritici_IPO323 | gene_product=hypothetical protein | transcript_product=hypothetical protein | location=Ztri_chr_1:3239605-3242538(-) | protein_length=977 | sequence_SO=chromosome | SO=protein_coding | is_pseudo=false	F9WWN0_ZYMTI;	100	NaN	100828.22;109165.07	7926.46435546875	540.4;540.4
F9WWN2;transcript=ZTRI_1.1126.mRNA	F9WWN2;transcript=ZTRI_1.1126.mRNA	MYCGRDRAFT_35159;	Uncharacterized protein;gene=ZTRI_1.1126 | organism=Zymoseptoria_tritici_IPO323 | gene_product=similar to oxidoreductase | transcript_product=similar to oxidoreductase | location=Ztri_chr_1:3246790-3248688(-) | protein_length=632 | sequence_SO=chromosome | SO=protein_coding | is_pseudo=false	F9WWN2_ZYMTI;	100	NaN	69200.89;69200.89	15837.927734375	1187.8;1187.8
F9WWN3;transcript=ZTRI_1.1127.mRNA	F9WWN3;transcript=ZTRI_1.1127.mRNA	MYCGRDRAFT_66333;	Uncharacterized protein;gene=ZTRI_1.1127 | organism=Zymoseptoria_tritici_IPO323 | gene_product=similar to vacuolar protein sorting-associated protein 21 | transcript_product=similar to vacuolar protein sorting-associated protein 21 | location=Ztri_chr_1:3249337-3250148(-) | protein_length=252 | sequence_SO=chromosome | SO=protein_coding | is_pseudo=false	F9WWN3_ZYMTI;	100	NaN	26069.1;26069.1	352716.9375	223599.7;223599.7
F9WWN4;transcript=ZTRI_1.1128.mRNA	F9WWN4;transcript=ZTRI_1.1128.mRNA	MYCGRDRAFT_31898;	Putative FRE ferric reductase-like transmembrane component;gene=ZTRI_1.1128 | organism=Zymoseptoria_tritici_IPO323 | gene_product=similar to ferric-chelate reductase | transcript_product=similar to ferric-chelate reductase | location=Ztri_chr_1:3252767-3254548(+) | protein_length=593 | sequence_SO=chromosome | SO=protein_coding | is_pseudo=false	F9WWN4_ZYMTI;	100	NaN	66510.12;66510.12	20930.943359375	2392.8;2392.8
F9WWN5;transcript=ZTRI_1.1129.mRNA	F9WWN5;transcript=ZTRI_1.1129.mRNA	MYCGRDRAFT_102530;	Uncharacterized protein;gene=ZTRI_1.1129 | organism=Zymoseptoria_tritici_IPO323 | gene_product=similar to glutathione s-transferase | transcript_product=similar to glutathione s-transferase | location=Ztri_chr_1:3255152-3256277(-) | protein_length=250 | sequence_SO=chromosome | SO=protein_coding | is_pseudo=false	F9WWN5_ZYMTI;	100	NaN	28794.5;28766.48	291987.53125	68307;68307
F9WWN6;transcript=ZTRI_1.1130.mRNA	F9WWN6;transcript=ZTRI_1.1130.mRNA	MYCGRDRAFT_102532;	Uncharacterized protein;gene=ZTRI_1.1130 | organism=Zymoseptoria_tritici_IPO323 | gene_product=similar to trna-intron endonuclease | transcript_product=similar to trna-intron endonuclease | location=Ztri_chr_1:3256831-3257460(+) | protein_length=209 | sequence_SO=chromosome | SO=protein_coding | is_pseudo=false	F9WWN6_ZYMTI;	100	NaN	23404.41;23404.41	67987.875	18584.7;18584.7
F9WWN8;transcript=ZTRI_1.1131.mRNA	F9WWN8;transcript=ZTRI_1.1131.mRNA	MYCGRDRAFT_66346;	Uncharacterized protein (Fragment);gene=ZTRI_1.1131 | organism=Zymoseptoria_tritici_IPO323 | gene_product=similar to transcription factor C6 | transcript_product=similar to transcription factor C6 | location=Ztri_chr_1:3257753-3260860(-) | protein_length=1035 | sequence_SO=chromosome | SO=protein_coding | is_pseudo=false	F9WWN8_ZYMTI;	100	NaN	83330.2;112085.37	8582.498046875	598.8;547.8
F9WWN9;transcript=ZTRI_1.1132.mRNA	F9WWN9;transcript=ZTRI_1.1132.mRNA	MYCGRDRAFT_107306;	Uncharacterized protein;gene=ZTRI_1.1132 | organism=Zymoseptoria_tritici_IPO323 | gene_product=similar to 26s proteasome regulatory subunit rpn7 | transcript_product=similar to 26s proteasome regulatory subunit rpn7 | location=Ztri_chr_1:3264056-3265638(-) | protein_length=509 | sequence_SO=chromosome | SO=protein_coding | is_pseudo=false	F9WWN9_ZYMTI;	100	NaN	55637.85;55637.85	190731.703125	41953.4;41953.4
F9WWP1;transcript=ZTRI_1.1135.mRNA	F9WWP1;transcript=ZTRI_1.1135.mRNA	MYCGRDRAFT_53300;	Uncharacterized protein;gene=ZTRI_1.1135 | organism=Zymoseptoria_tritici_IPO323 | gene_product=similar to 60s ribosomal protein l14 | transcript_product=similar to 60s ribosomal protein l14 | location=Ztri_chr_1:3269685-3270421(+) | protein_length=146 | sequence_SO=chromosome | SO=protein_coding | is_pseudo=false	F9WWP1_ZYMTI;	100	NaN	16063.65;16063.65	2203165	834797.5;834797.5
F9WWP2;transcript=ZTRI_1.1136.mRNA	F9WWP2;transcript=ZTRI_1.1136.mRNA	MYCGRDRAFT_102540;	Uncharacterized protein;gene=ZTRI_1.1136 | organism=Zymoseptoria_tritici_IPO323 | gene_product=similar to nascent polypeptide-associated complex | transcript_product=similar to nascent polypeptide-associated complex | location=Ztri_chr_1:3270999-3271670(+) | protein_length=205 | sequence_SO=chromosome | SO=protein_coding | is_pseudo=false	F9WWP2_ZYMTI;	100	NaN	22013.23;22013.23	463565.03125	250186.2;250186.2
F9WWP3;transcript=ZTRI_1.1137.mRNA	F9WWP3;transcript=ZTRI_1.1137.mRNA	MYCGRDRAFT_102541;	ATP synthase subunit d, mitochondrial;gene=ZTRI_1.1137 | organism=Zymoseptoria_tritici_IPO323 | gene_product=similar to mitochondrial ATP synthase D chain | transcript_product=similar to mitochondrial ATP synthase D chain | location=Ztri_chr_1:3272083-3272872(+) | protein_length=174 | sequence_SO=chromosome | SO=protein_coding | is_pseudo=false	F9WWP3_ZYMTI;	100	NaN	19583.13;19583.13	4135222.5	2464202.3;2464202.3
F9WWP4;transcript=ZTRI_1.1138.mRNA	F9WWP4;transcript=ZTRI_1.1138.mRNA	MYCGRDRAFT_31572;	Uncharacterized protein;gene=ZTRI_1.1138 | organism=Zymoseptoria_tritici_IPO323 | gene_product=similar to carbohydrate esterase family 9 protein | transcript_product=similar to carbohydrate esterase family 9 protein | location=Ztri_chr_1:3273568-3276799(-) | protein_length=938 | sequence_SO=chromosome | SO=protein_coding | is_pseudo=false	F9WWP4_ZYMTI;	100	NaN	101449.93;101421.92	55632.54296875	5696.5;5696.5
F9WWP5;transcript=ZTRI_1.1373.mRNA	F9WWP5;transcript=ZTRI_1.1373.mRNA	MYCGRDRAFT_66700;	Dipeptidyl peptidase 3;gene=ZTRI_1.1373 | organism=Zymoseptoria_tritici_IPO323 | gene_product=similar to dipeptidyl-peptidase III | transcript_product=similar to dipeptidyl-peptidase III | location=Ztri_chr_1:3927755-3930169(+) | protein_length=706 | sequence_SO=chromosome | SO=protein_coding | is_pseudo=false	F9WWP5_ZYMTI;	100	NaN	78462.61;78462.61	23656.931640625	3059.7;3059.7
F9WWP6;transcript=ZTRI_1.1374.mRNA	F9WWP6;transcript=ZTRI_1.1374.mRNA	MYCGRDRAFT_98662;	Uncharacterized protein;gene=ZTRI_1.1374 | organism=Zymoseptoria_tritici_IPO323 | gene_product=similar to coiled-coil domain-containing protein 25 | transcript_product=similar to coiled-coil domain-containing protein 25 | location=Ztri_chr_1:3930645-3931404(-) | protein_length=213 | sequence_SO=chromosome | SO=protein_coding | is_pseudo=false	F9WWP6_ZYMTI;	100	NaN	25081.18;25081.18	32014.748046875	9604.4;9604.4
F9WWP7;transcript=ZTRI_1.1375.mRNA	F9WWP7;transcript=ZTRI_1.1375.mRNA	MYCGRDRAFT_35040;	Uncharacterized protein (Fragment);gene=ZTRI_1.1375 | organism=Zymoseptoria_tritici_IPO323 | gene_product=similar to 3-ketosphinganine reductase/TSC10 | transcript_product=similar to 3-ketosphinganine reductase/TSC10 | location=Ztri_chr_1:3931595-3932791(+) | protein_length=360 | sequence_SO=chromosome | SO=protein_coding | is_pseudo=false	F9WWP7_ZYMTI;	100	NaN	34483.33;38951.66	158873.28125	28142;24121.7
F9WWQ3;transcript=ZTRI_1.1380.mRNA	F9WWQ3;transcript=ZTRI_1.1380.mRNA	MYCGRDRAFT_66711;	Uncharacterized protein;gene=ZTRI_1.1380 | organism=Zymoseptoria_tritici_IPO323 | gene_product=similar to ectonucleotide pyrophosphatase/phosphodiesterase family member 1/3 | transcript_product=similar to ectonucleotide pyrophosphatase/phosphodiesterase family member 1/3 | location=Ztri_chr_1:3944599-3946822(+) | protein_length=722 | sequence_SO=chromosome | SO=protein_coding | is_pseudo=false	F9WWQ3_ZYMTI;	100	NaN	78814.82;79956.16	10561.4736328125	1047.1;1047.1
F9WWQ4;transcript=ZTRI_1.1381.mRNA	F9WWQ4;transcript=ZTRI_1.1381.mRNA	TRM5;	tRNA (guanine(37)-N1)-methyltransferase;gene=ZTRI_1.1381 | organism=Zymoseptoria_tritici_IPO323 | gene_product=similar to tRNA (guanine) methyltransferase Trm5 | transcript_product=similar to tRNA (guanine) methyltransferase Trm5 | location=Ztri_chr_1:3947048-3948472(-) | protein_length=458 | sequence_SO=chromosome | SO=protein_coding | is_pseudo=false	F9WWQ4_ZYMTI;	100	NaN	52390.66;51810.91	23450.310546875	2131.8;1954.2
F9WWQ5;transcript=ZTRI_1.1382.mRNA	F9WWQ5;transcript=ZTRI_1.1382.mRNA	MYCGRDRAFT_33699;	Uncharacterized protein;gene=ZTRI_1.1382 | organism=Zymoseptoria_tritici_IPO323 | gene_product=similar to kinesin family protein | transcript_product=similar to kinesin family protein | location=Ztri_chr_1:3948919-3953829(+) | protein_length=1636 | sequence_SO=chromosome | SO=protein_coding | is_pseudo=false	F9WWQ5_ZYMTI;	100	NaN	182535.42;182535.42	23666.17578125	1478.9;1478.9
F9WWQ7;transcript=ZTRI_1.1384.mRNA	F9WWQ7;transcript=ZTRI_1.1384.mRNA	MYCGRDRAFT_102685;	Uncharacterized protein (Fragment);gene=ZTRI_1.1384 | organism=Zymoseptoria_tritici_IPO323 | gene_product=similar to major facilitator superfamily transporter | transcript_product=similar to major facilitator superfamily transporter | location=Ztri_chr_1:3956228-3957913(-) | protein_length=544 | sequence_SO=chromosome | SO=protein_coding | is_pseudo=false	F9WWQ7_ZYMTI;	100	NaN	53716.35;57711.7	10411.3505859375	743.7;694.1
F9WWR1;transcript=ZTRI_1.1388.mRNA	F9WWR1;transcript=ZTRI_1.1388.mRNA	SDH1;	Succinate dehydrogenase [ubiquinone] flavoprotein subunit, mitochondrial;gene=ZTRI_1.1388 | organism=Zymoseptoria_tritici_IPO323 | gene_product=similar to succinate dehydrogenase flavoprotein subunit | transcript_product=similar to succinate dehydrogenase flavoprotein subunit | location=Ztri_chr_1:3967872-3969856(-) | protein_length=643 | sequence_SO=chromosome | SO=protein_coding | is_pseudo=fal…	F9WWR1_ZYMTI;	100	NaN	70486.07;70486.07	1359017.125	245009.4;245009.4
F9WWR3;transcript=ZTRI_1.1390.mRNA	F9WWR3;transcript=ZTRI_1.1390.mRNA	MYCGRDRAFT_34603;	Uncharacterized protein (Fragment);gene=ZTRI_1.1390 | organism=Zymoseptoria_tritici_IPO323 | gene_product=similar to short chain dehydrogenase/reductase | transcript_product=similar to short chain dehydrogenase/reductase | location=Ztri_chr_1:3971998-3973582(+) | protein_length=331 | sequence_SO=chromosome | SO=protein_coding | is_pseudo=false	F9WWR3_ZYMTI;	100	NaN	31852.81;35235.91	10008.9609375	1668.2;1429.9
F9WWR7;transcript=ZTRI_1.1396.mRNA	F9WWR7;transcript=ZTRI_1.1396.mRNA	MYCGRDRAFT_98669;	Uncharacterized protein;gene=ZTRI_1.1396 | organism=Zymoseptoria_tritici_IPO323 | gene_product=hypothetical protein | transcript_product=hypothetical protein | location=Ztri_chr_1:3986378-3987597(-) | protein_length=370 | sequence_SO=chromosome | SO=protein_coding | is_pseudo=false	F9WWR7_ZYMTI;	100	NaN	34610.28;40009.31	21074.29296875	4214.9;3719
F9WWR9;transcript=ZTRI_1.1398.mRNA	F9WWR9;transcript=ZTRI_1.1398.mRNA	MYCGRDRAFT_53663;	Uncharacterized protein;gene=ZTRI_1.1398 | organism=Zymoseptoria_tritici_IPO323 | gene_product=similar to elmo ced-12 family protein | transcript_product=similar to elmo ced-12 family protein | location=Ztri_chr_1:3993164-3995431(-) | protein_length=711 | sequence_SO=chromosome | SO=protein_coding | is_pseudo=false	F9WWR9_ZYMTI;	100	NaN	80017.58;80017.58	50353.88671875	4028.7;4028.7
F9WWS0;transcript=ZTRI_1.1399.mRNA	F9WWS0;transcript=ZTRI_1.1399.mRNA	MYCGRDRAFT_102692;	Uncharacterized protein;gene=ZTRI_1.1399 | organism=Zymoseptoria_tritici_IPO323 | gene_product=hypothetical protein | transcript_product=hypothetical protein | location=Ztri_chr_1:3997055-3998930(-) | protein_length=586 | sequence_SO=chromosome | SO=protein_coding | is_pseudo=false	F9WWS0_ZYMTI;	100	NaN	64590.26;64590.26	11850.130859375	320.3;320.3
F9WWS5;transcript=ZTRI_1.1404.mRNA	F9WWS5;transcript=ZTRI_1.1404.mRNA	MYCGRDRAFT_66728;	Uncharacterized protein;gene=ZTRI_1.1404 | organism=Zymoseptoria_tritici_IPO323 | gene_product=similar to elongation factor 1-beta | transcript_product=similar to elongation factor 1-beta | location=Ztri_chr_1:4015725-4016733(-) | protein_length=231 | sequence_SO=chromosome | SO=protein_coding | is_pseudo=false	F9WWS5_ZYMTI;	100	NaN	25650.41;25650.41	1744618.375	389117;389117
F9WWS6	F9WWS6	MYCGRDRAFT_66729	Uncharacterized protein	F9WWS6_ZYMTI	100	NaN	87887.1	50718.41015625	11024.1
F9WWS8;transcript=ZTRI_1.1407.mRNA	F9WWS8;transcript=ZTRI_1.1407.mRNA	MYCGRDRAFT_33864;	Zinc finger protein, C2H2-type (Fragment);gene=ZTRI_1.1407 | organism=Zymoseptoria_tritici_IPO323 | gene_product=similar to arsenite resistance protein ars2 | transcript_product=similar to arsenite resistance protein ars2 | location=Ztri_chr_1:4025307-4028091(-) | protein_length=891 | sequence_SO=chromosome | SO=protein_coding | is_pseudo=false	F9WWS8_ZYMTI;	100	NaN	94722.1;100806.6	92298.9453125	6993.1;6701.7
F9WWS9;transcript=ZTRI_1.1408.mRNA	F9WWS9;transcript=ZTRI_1.1408.mRNA	MYCGRDRAFT_89752;	Uncharacterized protein;gene=ZTRI_1.1408 | organism=Zymoseptoria_tritici_IPO323 | gene_product=similar to benzodiazepine receptor family protein | transcript_product=similar to benzodiazepine receptor family protein | location=Ztri_chr_1:4028803-4029431(+) | protein_length=189 | sequence_SO=chromosome | SO=protein_coding | is_pseudo=false	F9WWS9_ZYMTI;	100	NaN	20789.27;20789.27	347295.96875	86824;86824
F9WWT1;transcript=ZTRI_1.1410.mRNA.1	F9WWT1;transcript=ZTRI_1.1410.mRNA.1	MYCGRDRAFT_66739;	Uncharacterized protein;gene=ZTRI_1.1410.1 | organism=Zymoseptoria_tritici_IPO323 | gene_product=unspecified product | transcript_product=unspecified product | location=Ztri_chr_1:4033258-4034152(+) | protein_length=230 | sequence_SO=chromosome | SO=protein_coding | is_pseudo=false	F9WWT1_ZYMTI;	100	NaN	25814.86;25814.86	41239.3515625	10620.4;10620.4
F9WWT5	F9WWT5	MYCGRDRAFT_66746	Uncharacterized protein	F9WWT5_ZYMTI	100	NaN	10140.5	722199	1151295.6
F9WWT6;transcript=ZTRI_1.1414.mRNA	F9WWT6;transcript=ZTRI_1.1414.mRNA	MYCGRDRAFT_66749;	Uncharacterized protein;gene=ZTRI_1.1414 | organism=Zymoseptoria_tritici_IPO323 | gene_product=similar to cytoplasmic dynein 1 intermediate chain 2 | transcript_product=similar to cytoplasmic dynein 1 intermediate chain 2 | location=Ztri_chr_1:4044809-4046918(+) | protein_length=685 | sequence_SO=chromosome | SO=protein_coding | is_pseudo=false	F9WWT6_ZYMTI;	100	NaN	75643.42;75643.42	20002.12109375	1875.2;1875.2
F9WWT7;transcript=ZTRI_1.1415.mRNA	F9WWT7;transcript=ZTRI_1.1415.mRNA	MYCGRDRAFT_66750;	Uncharacterized protein;gene=ZTRI_1.1415 | organism=Zymoseptoria_tritici_IPO323 | gene_product=similar to threonine aldolase | transcript_product=similar to threonine aldolase | location=Ztri_chr_1:4047143-4048516(-) | protein_length=439 | sequence_SO=chromosome | SO=protein_coding | is_pseudo=false	F9WWT7_ZYMTI;	100	NaN	46906.72;46906.72	51402.51171875	6474.4;6474.4
F9WWT8;transcript=ZTRI_1.1416.mRNA	F9WWT8;transcript=ZTRI_1.1416.mRNA	MYCGRDRAFT_66753;	Uncharacterized protein;gene=ZTRI_1.1416 | organism=Zymoseptoria_tritici_IPO323 | gene_product=similar to retinol dehydrogenase 12 | transcript_product=similar to retinol dehydrogenase 12 | location=Ztri_chr_1:4049088-4050277(+) | protein_length=363 | sequence_SO=chromosome | SO=protein_coding | is_pseudo=false	F9WWT8_ZYMTI;	100	NaN	36336.19;39171.54	193483.53125	27640.5;27640.5
F9WWU0	F9WWU0	MYCGRDRAFT_98679	Uncharacterized protein	F9WWU0_ZYMTI	100	NaN	65920.98	16869.75390625	9236.3
F9WWU5;transcript=ZTRI_1.1422.mRNA	F9WWU5;transcript=ZTRI_1.1422.mRNA	MYCGRDRAFT_66756;	Uncharacterized protein;gene=ZTRI_1.1422 | organism=Zymoseptoria_tritici_IPO323 | gene_product=similar to major facilitator superfamily transporter | transcript_product=similar to major facilitator superfamily transporter | location=Ztri_chr_1:4070261-4072502(+) | protein_length=626 | sequence_SO=chromosome | SO=protein_coding | is_pseudo=false	F9WWU5_ZYMTI;	100	NaN	66988.94;68461.48	695423.625	55633.9;55633.9
F9WWU7;transcript=ZTRI_1.1424.mRNA	F9WWU7;transcript=ZTRI_1.1424.mRNA	MYCGRDRAFT_98681;	Uncharacterized protein;gene=ZTRI_1.1424 | organism=Zymoseptoria_tritici_IPO323 | gene_product=similar to snf7 family protein | transcript_product=similar to snf7 family protein | location=Ztri_chr_1:4073751-4074479(-) | protein_length=207 | sequence_SO=chromosome | SO=protein_coding | is_pseudo=false	F9WWU7_ZYMTI;	100	NaN	23098.03;23098.03	11750.125	2711.6;2711.6
F9WWU8;transcript=ZTRI_1.1425.mRNA	F9WWU8;transcript=ZTRI_1.1425.mRNA	MYCGRDRAFT_84010;	Uncharacterized protein;gene=ZTRI_1.1425 | organism=Zymoseptoria_tritici_IPO323 | gene_product=similar to AAA family ATPase/60S ribosome export protein Rix7/60S ribosome export protein/Rix7 | transcript_product=similar to AAA family ATPase/60S ribosome export protein Rix7/60S ribosome export protein/Rix7 | location=Ztri_chr_1:4074705-4076825(+) | protein_length=706 | sequence_SO=chromosome | SO=p…	F9WWU8_ZYMTI;	100	NaN	75259.44;77055.51	93476.75	11592.4;11322.8
F9WWV1;transcript=ZTRI_1.1598.mRNA	F9WWV1;transcript=ZTRI_1.1598.mRNA	MYCGRDRAFT_34335;	Uncharacterized protein;gene=ZTRI_1.1598 | organism=Zymoseptoria_tritici_IPO323 | gene_product=similar to pap2 domain containing protein | transcript_product=similar to pap2 domain containing protein | location=Ztri_chr_1:4555048-4556220(+) | protein_length=390 | sequence_SO=chromosome | SO=protein_coding | is_pseudo=false	F9WWV1_ZYMTI;	100	NaN	40883.16;42837.46	108403.296875	19892;18786.9
F9WWV4;transcript=ZTRI_1.1600.mRNA	F9WWV4;transcript=ZTRI_1.1600.mRNA	MYCGRDRAFT_84117;	Uncharacterized protein;gene=ZTRI_1.1600 | organism=Zymoseptoria_tritici_IPO323 | gene_product=similar to acetylornithine aminotransferase | transcript_product=similar to acetylornithine aminotransferase | location=Ztri_chr_1:4560685-4562187(-) | protein_length=483 | sequence_SO=chromosome | SO=protein_coding | is_pseudo=false	F9WWV4_ZYMTI;	100	NaN	44960.23;52765.93	123744.6484375	19952.8;18527.6
F9WWV7;transcript=ZTRI_1.1602.mRNA	F9WWV7;transcript=ZTRI_1.1602.mRNA	MYCGRDRAFT_98769;	Uncharacterized protein;gene=ZTRI_1.1602 | organism=Zymoseptoria_tritici_IPO323 | gene_product=similar to steroid alpha reductase family protein | transcript_product=similar to steroid alpha reductase family protein | location=Ztri_chr_1:4566899-4567929(-) | protein_length=305 | sequence_SO=chromosome | SO=protein_coding | is_pseudo=false	F9WWV7_ZYMTI;	100	NaN	34068.88;34068.88	159607.21875	58668.7;58668.7
F9WWV9;transcript=ZTRI_1.1604.mRNA	F9WWV9;transcript=ZTRI_1.1604.mRNA	MYCGRDRAFT_67037;	Uncharacterized protein;gene=ZTRI_1.1604 | organism=Zymoseptoria_tritici_IPO323 | gene_product=similar to DNA-directed RNA polymerase II subunit RPB3 | transcript_product=similar to DNA-directed RNA polymerase II subunit RPB3 | location=Ztri_chr_1:4573735-4574874(-) | protein_length=361 | sequence_SO=chromosome | SO=protein_coding | is_pseudo=false	F9WWV9_ZYMTI;	100	NaN	39492.79;39492.79	84624.203125	20679.1;20679.1
F9WWW2;transcript=ZTRI_1.1607.mRNA	F9WWW2;transcript=ZTRI_1.1607.mRNA	MYCGRDRAFT_67041;	Uncharacterized protein;gene=ZTRI_1.1607 | organism=Zymoseptoria_tritici_IPO323 | gene_product=similar to sh3 domain containing protein | transcript_product=similar to sh3 domain containing protein | location=Ztri_chr_1:4581436-4587363(+) | protein_length=1975 | sequence_SO=chromosome | SO=protein_coding | is_pseudo=false	F9WWW2_ZYMTI;	100	NaN	221859.55;221859.55	16360.19140625	1211.2;1211.2
F9WWW3;transcript=ZTRI_1.1608.mRNA	F9WWW3;transcript=ZTRI_1.1608.mRNA	MYCGRDRAFT_34547;	Uncharacterized protein;gene=ZTRI_1.1608 | organism=Zymoseptoria_tritici_IPO323 | gene_product=similar to sphingosine-1-phosphate lyase | transcript_product=similar to sphingosine-1-phosphate lyase | location=Ztri_chr_1:4587853-4589562(+) | protein_length=569 | sequence_SO=chromosome | SO=protein_coding | is_pseudo=false	F9WWW3_ZYMTI;	100	NaN	61937.49;61937.49	596351.125	88391.6;88391.6
F9WWW5;transcript=ZTRI_1.1610.mRNA	F9WWW5;transcript=ZTRI_1.1610.mRNA	MYCGRDRAFT_53984;	Cytochrome c oxidase subunit;gene=ZTRI_1.1610 | organism=Zymoseptoria_tritici_IPO323 | gene_product=similar to cytochrome oxidase c subunit VIb | transcript_product=similar to cytochrome oxidase c subunit VIb | location=Ztri_chr_1:4590613-4591091(+) | protein_length=87 | sequence_SO=chromosome | SO=protein_coding | is_pseudo=false	F9WWW5_ZYMTI;	100	NaN	10433.73;10433.73	752559.375	736371.8;736371.8
F9WWX1;transcript=ZTRI_1.1617.mRNA	F9WWX1;transcript=ZTRI_1.1617.mRNA	MYCGRDRAFT_107571;	Uncharacterized protein;gene=ZTRI_1.1617 | organism=Zymoseptoria_tritici_IPO323 | gene_product=similar to RNA-binding protein Lupus La | transcript_product=similar to RNA-binding protein Lupus La | location=Ztri_chr_1:4616777-4620286(-) | protein_length=1169 | sequence_SO=chromosome | SO=protein_coding | is_pseudo=false	F9WWX1_ZYMTI;	100	NaN	127008.74;127008.74	71415.2109375	4570.5;4570.5
F9WWX4;transcript=ZTRI_1.1620.mRNA	F9WWX4;transcript=ZTRI_1.1620.mRNA	MYCGRDRAFT_102814;	ER membrane protein complex subunit 3;gene=ZTRI_1.1620 | organism=Zymoseptoria_tritici_IPO323 | gene_product=similar to duf850 domain protein | transcript_product=similar to duf850 domain protein | location=Ztri_chr_1:4626203-4627240(+) | protein_length=290 | sequence_SO=chromosome | SO=protein_coding | is_pseudo=false	F9WWX4_ZYMTI;	100	NaN	29623.56;32834.13	87950.125	18846.5;17590
F9WWX6;transcript=ZTRI_1.1623.mRNA	F9WWX6;transcript=ZTRI_1.1623.mRNA	MYCGRDRAFT_25855;	Uncharacterized protein (Fragment);gene=ZTRI_1.1623 | organism=Zymoseptoria_tritici_IPO323 | gene_product=similar to small glutamine-rich tetratricopeptide repeat-containing protein | transcript_product=similar to small glutamine-rich tetratricopeptide repeat-containing protein | location=Ztri_chr_1:4630836-4632013(-) | protein_length=357 | sequence_SO=chromosome | SO=protein_coding | is_pseudo=f…	F9WWX6_ZYMTI;	100	NaN	35087.3;36056.34	52467.453125	10657.2;9535.4
F9WWX7;transcript=ZTRI_1.1624.mRNA	F9WWX7;transcript=ZTRI_1.1624.mRNA	MYCGRDRAFT_98775;	Translation machinery-associated protein 20;gene=ZTRI_1.1624 | organism=Zymoseptoria_tritici_IPO323 | gene_product=similar to translation machinery-associated protein 20 | transcript_product=similar to translation machinery-associated protein 20 | location=Ztri_chr_1:4632250-4632878(+) | protein_length=190 | sequence_SO=chromosome | SO=protein_coding | is_pseudo=false	F9WWX7_ZYMTI;	100	NaN	21063.51;21063.51	37877.3828125	7575.5;7575.5
F9WWX9;transcript=ZTRI_1.1626.mRNA	F9WWX9;transcript=ZTRI_1.1626.mRNA	MYCGRDRAFT_10422;	Uncharacterized protein (Fragment);gene=ZTRI_1.1626 | organism=Zymoseptoria_tritici_IPO323 | gene_product=similar to putative ccaat-box-binding transcription factor protein | transcript_product=similar to putative ccaat-box-binding transcription factor protein | location=Ztri_chr_1:4635183-4637822(-) | protein_length=879 | sequence_SO=chromosome | SO=protein_coding | is_pseudo=false	F9WWX9_ZYMTI;	100	NaN	94775.64;98764.25	60717.6640625	7924.5;7547.1
F9WWY0;transcript=ZTRI_1.1627.mRNA	F9WWY0;transcript=ZTRI_1.1627.mRNA	MYCGRDRAFT_33206;	Uncharacterized protein (Fragment);gene=ZTRI_1.1627 | organism=Zymoseptoria_tritici_IPO323 | gene_product=similar to prolyl-trna synthetase | transcript_product=similar to prolyl-trna synthetase | location=Ztri_chr_1:4638044-4639874(+) | protein_length=593 | sequence_SO=chromosome | SO=protein_coding | is_pseudo=false	F9WWY0_ZYMTI;	100	NaN	57271.96;66540.53	55151.45703125	4085.3;3447
F9WWY2;transcript=ZTRI_1.1629.mRNA	F9WWY2;transcript=ZTRI_1.1629.mRNA	HIRA2401;	Protein HIR;gene=ZTRI_1.1629 | organism=Zymoseptoria_tritici_IPO323 | gene_product=similar to histone transcription regulator Hir1 | transcript_product=similar to histone transcription regulator Hir1 | location=Ztri_chr_1:4641624-4644809(+) | protein_length=1061 | sequence_SO=chromosome | SO=protein_coding | is_pseudo=false	F9WWY2_ZYMTI;	100	NaN	114843.37;114843.37	15191.3544921875	1037.2;1037.2
F9WWY3;transcript=ZTRI_1.1630.mRNA	F9WWY3;transcript=ZTRI_1.1630.mRNA	MYCGRDRAFT_67076;	Uncharacterized protein;gene=ZTRI_1.1630 | organism=Zymoseptoria_tritici_IPO323 | gene_product=similar to mitochondrial import inner membrane translocase subunit tim54 | transcript_product=similar to mitochondrial import inner membrane translocase subunit tim54 | location=Ztri_chr_1:4645056-4646528(+) | protein_length=473 | sequence_SO=chromosome | SO=protein_coding | is_pseudo=false	F9WWY3_ZYMTI;	100	NaN	52367.93;52367.93	220448.140625	47592.3;47592.3
F9WWY4;transcript=ZTRI_1.1631.mRNA	F9WWY4;transcript=ZTRI_1.1631.mRNA	MYCGRDRAFT_89934;	Uncharacterized protein;gene=ZTRI_1.1631 | organism=Zymoseptoria_tritici_IPO323 | gene_product=hypothetical protein | transcript_product=hypothetical protein | location=Ztri_chr_1:4647502-4649414(+) | protein_length=578 | sequence_SO=chromosome | SO=protein_coding | is_pseudo=false	F9WWY4_ZYMTI;	100	NaN	64356.14;64356.14	6726.49853515625	630.6;630.6
F9WWY6;transcript=ZTRI_1.1634.mRNA	F9WWY6;transcript=ZTRI_1.1634.mRNA	MYCGRDRAFT_98781;	Uncharacterized protein;gene=ZTRI_1.1634 | organism=Zymoseptoria_tritici_IPO323 | gene_product=similar to DUF1339 domain protein | transcript_product=similar to DUF1339 domain protein | location=Ztri_chr_1:4654475-4657756(+) | protein_length=1093 | sequence_SO=chromosome | SO=protein_coding | is_pseudo=false	F9WWY6_ZYMTI;	100	NaN	115254.77;120187.61	36019.36328125	2696.1;2556.7
F9WWY8;transcript=ZTRI_1.1638.mRNA	F9WWY8;transcript=ZTRI_1.1638.mRNA	MYCGRDRAFT_67089;	Uncharacterized protein;gene=ZTRI_1.1638 | organism=Zymoseptoria_tritici_IPO323 | gene_product=similar to epoxide hydrolase | transcript_product=similar to epoxide hydrolase | location=Ztri_chr_1:4665647-4667033(-) | protein_length=401 | sequence_SO=chromosome | SO=protein_coding | is_pseudo=false	F9WWY8_ZYMTI;	100	NaN	45163.66;45163.66	434197.21875	80566.6;80566.6
F9WWZ0;transcript=ZTRI_1.1641.mRNA	F9WWZ0;transcript=ZTRI_1.1641.mRNA	MYCGRDRAFT_102821;	Uncharacterized protein;gene=ZTRI_1.1641 | organism=Zymoseptoria_tritici_IPO323 | gene_product=hypothetical protein | transcript_product=hypothetical protein | location=Ztri_chr_1:4672586-4674533(-) | protein_length=627 | sequence_SO=chromosome | SO=protein_coding | is_pseudo=false	F9WWZ0_ZYMTI;	100	NaN	70548.22;70548.22	77115.53125	8007.3;8007.3
F9WWZ3;transcript=ZTRI_1.1644.mRNA	F9WWZ3;transcript=ZTRI_1.1644.mRNA	MYCGRDRAFT_67094;	Uncharacterized protein;gene=ZTRI_1.1644 | organism=Zymoseptoria_tritici_IPO323 | gene_product=similar to mitochondrial carrier protein | transcript_product=similar to mitochondrial carrier protein | location=Ztri_chr_1:4680443-4681501(+) | protein_length=352 | sequence_SO=chromosome | SO=protein_coding | is_pseudo=false	F9WWZ3_ZYMTI;	100	NaN	34536.7;37817.38	67589.84375	13958.7;13958.7
F9WWZ4;transcript=ZTRI_1.1646.mRNA	F9WWZ4;transcript=ZTRI_1.1646.mRNA	MYCGRDRAFT_32076;	Ca2+ channel, alpha subunit;gene=ZTRI_1.1646 | organism=Zymoseptoria_tritici_IPO323 | gene_product=similar to calcium channel subunit cch1 | transcript_product=similar to calcium channel subunit cch1 | location=Ztri_chr_1:4684189-4690941(-) | protein_length=2250 | sequence_SO=chromosome | SO=protein_coding | is_pseudo=false	F9WWZ4_ZYMTI;	100	NaN	231134.62;253483.66	28978.0703125	1264;1144.3
F9WWZ6;transcript=ZTRI_1.1648.mRNA	F9WWZ6;transcript=ZTRI_1.1648.mRNA	MYCGRDRAFT_67096;	Putative Ferriportin iron efflux transporter;gene=ZTRI_1.1648 | organism=Zymoseptoria_tritici_IPO323 | gene_product=hypothetical protein | transcript_product=hypothetical protein | location=Ztri_chr_1:4692488-4693686(-) | protein_length=380 | sequence_SO=chromosome | SO=protein_coding | is_pseudo=false	F9WWZ6_ZYMTI;	100	NaN	53698.69;41321.33	5195.61962890625	216.5;305.6
F9WX01;transcript=ZTRI_1.1655.mRNA	F9WX01;transcript=ZTRI_1.1655.mRNA	MYCGRDRAFT_67102;	Uncharacterized protein;gene=ZTRI_1.1655 | organism=Zymoseptoria_tritici_IPO323 | gene_product=similar to MGS207 protein | transcript_product=similar to MGS207 protein | location=Ztri_chr_1:4707341-4708661(+) | protein_length=421 | sequence_SO=chromosome | SO=protein_coding | is_pseudo=false	F9WX01_ZYMTI;	100	NaN	48311.86;48311.86	139065.25	24375.3;24375.3
F9WX10;transcript=ZTRI_1.1790.mRNA	F9WX10;transcript=ZTRI_1.1790.mRNA	MYCGRDRAFT_98823;	Uncharacterized protein;gene=ZTRI_1.1790 | organism=Zymoseptoria_tritici_IPO323 | gene_product=similar to aldehyde dehydrogenase | transcript_product=similar to aldehyde dehydrogenase | location=Ztri_chr_1:5071621-5073392(-) | protein_length=517 | sequence_SO=chromosome | SO=protein_coding | is_pseudo=false	F9WX10_ZYMTI;	100	NaN	55433.71;55433.71	8190.46728515625	273;273
F9WX21;transcript=ZTRI_1.1800.mRNA	F9WX21;transcript=ZTRI_1.1800.mRNA	MYCGRDRAFT_107660;	Uncharacterized protein;gene=ZTRI_1.1800 | organism=Zymoseptoria_tritici_IPO323 | gene_product=hypothetical protein | transcript_product=hypothetical protein | location=Ztri_chr_1:5096379-5098081(-) | protein_length=529 | sequence_SO=chromosome | SO=protein_coding | is_pseudo=false	F9WX21_ZYMTI;	100	NaN	52779.41;52779.41	7867.3486328125	224.8;224.8
F9WX23;transcript=ZTRI_1.1802.mRNA	F9WX23;transcript=ZTRI_1.1802.mRNA	MYCGRDRAFT_98828;	Uncharacterized protein;gene=ZTRI_1.1802 | organism=Zymoseptoria_tritici_IPO323 | gene_product=similar to hco3- transporter family protein | transcript_product=similar to hco3- transporter family protein | location=Ztri_chr_1:5104712-5106641(+) | protein_length=622 | sequence_SO=chromosome | SO=protein_coding | is_pseudo=false	F9WX23_ZYMTI;	100	NaN	64356.94;70762.75	16052.0283203125	729.6;617.4
F9WX29;transcript=ZTRI_1.1813.mRNA	F9WX29;transcript=ZTRI_1.1813.mRNA	MYCGRDRAFT_98830;	Eukaryotic translation initiation factor 3 subunit D;gene=ZTRI_1.1813 | organism=Zymoseptoria_tritici_IPO323 | gene_product=similar to eukaryotic translation initiation factor 3 subunit D | transcript_product=similar to eukaryotic translation initiation factor 3 subunit D | location=Ztri_chr_1:5132896-5134698(+) | protein_length=581 | sequence_SO=chromosome | SO=protein_coding | is_pseudo=false	F9WX29_ZYMTI;	100	NaN	64131.37;64490.61	109534.953125	20203;20203
F9WX30;transcript=ZTRI_1.1816.mRNA	F9WX30;transcript=ZTRI_1.1816.mRNA	MYCGRDRAFT_34756;	Uncharacterized protein;gene=ZTRI_1.1816 | organism=Zymoseptoria_tritici_IPO323 | gene_product=similar to mitochondrial 2-oxodicarboxylate carrier protein | transcript_product=similar to mitochondrial 2-oxodicarboxylate carrier protein | location=Ztri_chr_1:5141421-5142547(+) | protein_length=304 | sequence_SO=chromosome | SO=protein_coding | is_pseudo=false	F9WX30_ZYMTI;	100	NaN	33431.2;33431.2	1118414.375	490114;490114
F9WX31;transcript=ZTRI_1.1819.mRNA	F9WX31;transcript=ZTRI_1.1819.mRNA	MYCGRDRAFT_16590;	Uncharacterized protein (Fragment);gene=ZTRI_1.1819 | organism=Zymoseptoria_tritici_IPO323 | gene_product=similar to NRPS-like enzyme | transcript_product=similar to NRPS-like enzyme | location=Ztri_chr_1:5146946-5150080(-) | protein_length=1044 | sequence_SO=chromosome | SO=protein_coding | is_pseudo=false	F9WX31_ZYMTI;	100	NaN	27351.28;114295.43	8832.4423828125	883.2;163.6
F9WX33;transcript=ZTRI_1.1821.mRNA	F9WX33;transcript=ZTRI_1.1821.mRNA	MYCGRDRAFT_54222;	Uncharacterized protein (Fragment);gene=ZTRI_1.1821 | organism=Zymoseptoria_tritici_IPO323 | gene_product=similar to DNA repair protein Pso2/Snm1 | transcript_product=similar to DNA repair protein Pso2/Snm1 | location=Ztri_chr_1:5152460-5155249(+) | protein_length=929 | sequence_SO=chromosome | SO=protein_coding | is_pseudo=false	F9WX33_ZYMTI;	100	NaN	69432.7;102607.19	6125.2958984375	340.3;235.6
F9WX35;transcript=ZTRI_1.1824.mRNA	F9WX35;transcript=ZTRI_1.1824.mRNA	MYCGRDRAFT_84209;	Uncharacterized protein;gene=ZTRI_1.1824 | organism=Zymoseptoria_tritici_IPO323 | gene_product=similar to anhydro-N-acetylmuramic acid kinase | transcript_product=similar to anhydro-N-acetylmuramic acid kinase | location=Ztri_chr_1:5159841-5161232(-) | protein_length=463 | sequence_SO=chromosome | SO=protein_coding | is_pseudo=false	F9WX35_ZYMTI;	100	NaN	45960.31;50445.19	3344.81201171875	278.7;304.1
F9WX37;transcript=ZTRI_1.1826.mRNA	F9WX37;transcript=ZTRI_1.1826.mRNA	MYCGRDRAFT_32616;	Uncharacterized protein;gene=ZTRI_1.1826 | organism=Zymoseptoria_tritici_IPO323 | gene_product=similar to MFS monosaccharide transporter | transcript_product=similar to MFS monosaccharide transporter | location=Ztri_chr_1:5162955-5164817(-) | protein_length=547 | sequence_SO=chromosome | SO=protein_coding | is_pseudo=false	F9WX37_ZYMTI;	100	NaN	59540.28;59540.28	6135.31103515625	236;236
F9WX42;transcript=ZTRI_1.1830.mRNA	F9WX42;transcript=ZTRI_1.1830.mRNA	MYCGRDRAFT_84211;	Uncharacterized protein;gene=ZTRI_1.1830 | organism=Zymoseptoria_tritici_IPO323 | gene_product=similar to short-chain dehydrogenase | transcript_product=similar to short-chain dehydrogenase | location=Ztri_chr_1:5178369-5179157(+) | protein_length=262 | sequence_SO=chromosome | SO=protein_coding | is_pseudo=false	F9WX42_ZYMTI;	100	NaN	28690.87;28690.87	26266.421875	1459.2;1459.2
F9WX43;transcript=ZTRI_1.1831.mRNA	F9WX43;transcript=ZTRI_1.1831.mRNA	MYCGRDRAFT_33631;	Glutathione S-transferase kappa;gene=ZTRI_1.1831 | organism=Zymoseptoria_tritici_IPO323 | gene_product=similar to 2-hydroxychromene-2-carboxylate isomerase | transcript_product=similar to 2-hydroxychromene-2-carboxylate isomerase | location=Ztri_chr_1:5179219-5180056(-) | protein_length=222 | sequence_SO=chromosome | SO=protein_coding | is_pseudo=false	F9WX43_ZYMTI;	100	NaN	24908.88;24908.88	138953.609375	35878.2;35878.2
F9WX44;transcript=ZTRI_1.1832.mRNA	F9WX44;transcript=ZTRI_1.1832.mRNA	MYCGRDRAFT_84213;	Uncharacterized protein;gene=ZTRI_1.1832 | organism=Zymoseptoria_tritici_IPO323 | gene_product=similar to phenylacetyl-CoA ligase | transcript_product=similar to phenylacetyl-CoA ligase | location=Ztri_chr_1:5180606-5182299(+) | protein_length=546 | sequence_SO=chromosome | SO=protein_coding | is_pseudo=false	F9WX44_ZYMTI;	100	NaN	60807.8;60807.8	113658.3984375	16428.6;16428.6
F9WX49;transcript=ZTRI_1.1837.mRNA	F9WX49;transcript=ZTRI_1.1837.mRNA	MYCGRDRAFT_107669;	Uncharacterized protein;gene=ZTRI_1.1837 | organism=Zymoseptoria_tritici_IPO323 | gene_product=similar to O-acetylhomoserine/O-acetylserine sulfhydrylase | transcript_product=similar to O-acetylhomoserine/O-acetylserine sulfhydrylase | location=Ztri_chr_1:5190671-5192491(-) | protein_length=606 | sequence_SO=chromosome | SO=protein_coding | is_pseudo=false	F9WX49_ZYMTI;	100	NaN	65597.42;65597.42	69425.546875	10120.2;10120.2
F9WX50;transcript=ZTRI_1.1838.mRNA	F9WX50;transcript=ZTRI_1.1838.mRNA	MYCGRDRAFT_54228;	Uncharacterized protein;gene=ZTRI_1.1838 | organism=Zymoseptoria_tritici_IPO323 | gene_product=similar to putative ethanolamine utilization protein (EutQ) | transcript_product=similar to putative ethanolamine utilization protein (EutQ) | location=Ztri_chr_1:5199445-5199938(-) | protein_length=143 | sequence_SO=chromosome | SO=protein_coding | is_pseudo=false	F9WX50_ZYMTI;	100	NaN	15335.3;15335.3	31491.865234375	3499.1;3499.1
F9WX53;transcript=ZTRI_1.1841.mRNA	F9WX53;transcript=ZTRI_1.1841.mRNA	MYCGRDRAFT_32734;	Uncharacterized protein;gene=ZTRI_1.1841 | organism=Zymoseptoria_tritici_IPO323 | gene_product=similar to oxidoreductase | transcript_product=similar to oxidoreductase | location=Ztri_chr_1:5233462-5234408(-) | protein_length=293 | sequence_SO=chromosome | SO=protein_coding | is_pseudo=false	F9WX53_ZYMTI;	100	NaN	31528.37;31345.04	9796.720703125	544.3;576.3
F9WX55;transcript=ZTRI_1.1844.mRNA	F9WX55;transcript=ZTRI_1.1844.mRNA	MYCGRDRAFT_102877;	Uncharacterized protein;gene=ZTRI_1.1844 | organism=Zymoseptoria_tritici_IPO323 | gene_product=similar to caffeine-induced death protein Cid2 | transcript_product=similar to caffeine-induced death protein Cid2 | location=Ztri_chr_1:5237833-5238481(-) | protein_length=194 | sequence_SO=chromosome | SO=protein_coding | is_pseudo=false	F9WX55_ZYMTI;	100	NaN	22279.8;22279.8	15849.6845703125	2881.8;2881.8
F9WX56;transcript=ZTRI_1.1845.mRNA	F9WX56;transcript=ZTRI_1.1845.mRNA	MYCGRDRAFT_31749;	DNA ligase;gene=ZTRI_1.1845 | organism=Zymoseptoria_tritici_IPO323 | gene_product=similar to DNA ligase | transcript_product=similar to DNA ligase | location=Ztri_chr_1:5238756-5241633(+) | protein_length=929 | sequence_SO=chromosome | SO=protein_coding | is_pseudo=false	F9WX56_ZYMTI;	100	NaN	97969.83;103129	32889.15625	2185.1;2143
F9WX59;transcript=ZTRI_1.2010.mRNA	F9WX59;transcript=ZTRI_1.2010.mRNA	MYCGRDRAFT_107763;	Uncharacterized protein;gene=ZTRI_1.2010 | organism=Zymoseptoria_tritici_IPO323 | gene_product=similar to zip zinc transporter | transcript_product=similar to zip zinc transporter | location=Ztri_chr_1:5662388-5663753(+) | protein_length=418 | sequence_SO=chromosome | SO=protein_coding | is_pseudo=false	F9WX59_ZYMTI;	100	NaN	43776.53;43776.53	43299.13671875	19848.3;19848.3
F9WX63;transcript=ZTRI_1.2013.mRNA	F9WX63;transcript=ZTRI_1.2013.mRNA	MYCGRDRAFT_98897;	Uncharacterized protein;gene=ZTRI_1.2013 | organism=Zymoseptoria_tritici_IPO323 | gene_product=similar to ESCRT-I component | transcript_product=similar to ESCRT-I component | location=Ztri_chr_1:5671959-5673694(+) | protein_length=558 | sequence_SO=chromosome | SO=protein_coding | is_pseudo=false	F9WX63_ZYMTI;	100	NaN	53835.22;61348.27	42137.0859375	3121.3;2906
F9WX64;transcript=ZTRI_1.2014.mRNA	F9WX64;transcript=ZTRI_1.2014.mRNA	MYCGRDRAFT_67546;	Uncharacterized protein;gene=ZTRI_1.2014 | organism=Zymoseptoria_tritici_IPO323 | gene_product=similar to DSBA-like thioredoxin domain protein | transcript_product=similar to DSBA-like thioredoxin domain protein | location=Ztri_chr_1:5673731-5674411(-) | protein_length=226 | sequence_SO=chromosome | SO=protein_coding | is_pseudo=false	F9WX64_ZYMTI;	100	NaN	25832.14;25832.14	13014.4951171875	723;723
F9WX65;transcript=ZTRI_1.2015.mRNA	F9WX65;transcript=ZTRI_1.2015.mRNA	MYCGRDRAFT_67551;	Uncharacterized protein;gene=ZTRI_1.2015 | organism=Zymoseptoria_tritici_IPO323 | gene_product=similar to bar domain-containing protein | transcript_product=similar to bar domain-containing protein | location=Ztri_chr_1:5675148-5676530(-) | protein_length=436 | sequence_SO=chromosome | SO=protein_coding | is_pseudo=false	F9WX65_ZYMTI;	100	NaN	48996.12;48996.12	63791.3828125	9611;9611
F9WX66;transcript=ZTRI_1.2017.mRNA	F9WX66;transcript=ZTRI_1.2017.mRNA	MYCGRDRAFT_67552;	Uncharacterized protein;gene=ZTRI_1.2017 | organism=Zymoseptoria_tritici_IPO323 | gene_product=similar to cysteine desulfurase | transcript_product=similar to cysteine desulfurase | location=Ztri_chr_1:5685074-5686794(+) | protein_length=509 | sequence_SO=chromosome | SO=protein_coding | is_pseudo=false	F9WX66_ZYMTI;	100	NaN	55706.58;55706.58	90132.34375	10888.1;10888.1
F9WX67;transcript=ZTRI_1.2018.mRNA	F9WX67;transcript=ZTRI_1.2018.mRNA	MYCGRDRAFT_98901;	V-type proton ATPase subunit H;gene=ZTRI_1.2018 | organism=Zymoseptoria_tritici_IPO323 | gene_product=similar to vacuolar atp synthase subunit h | transcript_product=similar to vacuolar atp synthase subunit h | location=Ztri_chr_1:5687130-5688640(+) | protein_length=484 | sequence_SO=chromosome | SO=protein_coding | is_pseudo=false	F9WX67_ZYMTI;	100	NaN	53936.89;53936.89	374428.625	139179.8;139179.8
F9WX70;transcript=ZTRI_1.2021.mRNA	F9WX70;transcript=ZTRI_1.2021.mRNA	MYCGRDRAFT_34379;	Uncharacterized protein;gene=ZTRI_1.2021 | organism=Zymoseptoria_tritici_IPO323 | gene_product=similar to DNA-binding protein smubp-2 | transcript_product=similar to DNA-binding protein smubp-2 | location=Ztri_chr_1:5694344-5696673(-) | protein_length=698 | sequence_SO=chromosome | SO=protein_coding | is_pseudo=false	F9WX70_ZYMTI;	100	NaN	75442.25;76871.94	19744.9765625	1864;1864
F9WX71;transcript=ZTRI_1.2023.mRNA	F9WX71;transcript=ZTRI_1.2023.mRNA	MYCGRDRAFT_67558;	Uncharacterized protein;gene=ZTRI_1.2023 | organism=Zymoseptoria_tritici_IPO323 | gene_product=hypothetical protein | transcript_product=hypothetical protein | location=Ztri_chr_1:5697672-5698783(-) | protein_length=353 | sequence_SO=chromosome | SO=protein_coding | is_pseudo=false	F9WX71_ZYMTI;	100	NaN	30810.12;38503.24	345575.8125	139260.7;119366.3
F9WX72;transcript=ZTRI_1.2024.mRNA	F9WX72;transcript=ZTRI_1.2024.mRNA	MYCGRDRAFT_54489;	Uncharacterized protein (Fragment);gene=ZTRI_1.2024 | organism=Zymoseptoria_tritici_IPO323 | gene_product=hypothetical protein | transcript_product=hypothetical protein | location=Ztri_chr_1:5699013-5699611(+) | protein_length=145 | sequence_SO=chromosome | SO=protein_coding | is_pseudo=false	F9WX72_ZYMTI;	100	NaN	18745.1;15571.61	6650.20703125	1662.6;1995.1
F9WX73;transcript=ZTRI_1.2025.mRNA	F9WX73;transcript=ZTRI_1.2025.mRNA	MYCGRDRAFT_98903;	Uncharacterized protein;gene=ZTRI_1.2025 | organism=Zymoseptoria_tritici_IPO323 | gene_product=similar to nadh oxidase | transcript_product=similar to nadh oxidase | location=Ztri_chr_1:5700198-5701691(+) | protein_length=448 | sequence_SO=chromosome | SO=protein_coding | is_pseudo=false	F9WX73_ZYMTI;	100	NaN	49387.99;49387.99	88213.21875	12892;12892
F9WX75;transcript=ZTRI_1.2030.mRNA	F9WX75;transcript=ZTRI_1.2030.mRNA	MYCGRDRAFT_32282;	Uncharacterized protein;gene=ZTRI_1.2030 | organism=Zymoseptoria_tritici_IPO323 | gene_product=similar to aldehyde reductase | transcript_product=similar to aldehyde reductase | location=Ztri_chr_1:5710026-5711110(+) | protein_length=343 | sequence_SO=chromosome | SO=protein_coding | is_pseudo=false	F9WX75_ZYMTI;	100	NaN	34607.03;37942.82	86668.328125	15545.5;14132.3
F9WX79;transcript=ZTRI_1.2034.mRNA	F9WX79;transcript=ZTRI_1.2034.mRNA	MYCGRDRAFT_31528;	Uncharacterized protein (Fragment);gene=ZTRI_1.2034 | organism=Zymoseptoria_tritici_IPO323 | gene_product=similar to fungal specific transcription factor domain containing protein | transcript_product=similar to fungal specific transcription factor domain containing protein | location=Ztri_chr_1:5724889-5727375(+) | protein_length=828 | sequence_SO=chromosome | SO=protein_coding | is_pseudo=false	F9WX79_ZYMTI;	100	NaN	70078.62;93677.41	16326.4375	837.3;759.4
F9WX80;transcript=ZTRI_1.2035.mRNA	F9WX80;transcript=ZTRI_1.2035.mRNA	MYCGRDRAFT_84315;	Uncharacterized protein;gene=ZTRI_1.2035 | organism=Zymoseptoria_tritici_IPO323 | gene_product=hypothetical protein | transcript_product=hypothetical protein | location=Ztri_chr_1:5727972-5730472(+) | protein_length=810 | sequence_SO=chromosome | SO=protein_coding | is_pseudo=false	F9WX80_ZYMTI;	100	NaN	92830.19;95012.49	12489.138671875	713.7;693.8
F9WX81;transcript=ZTRI_1.2036.mRNA	F9WX81;transcript=ZTRI_1.2036.mRNA	MYCGRDRAFT_219383;	ABC transporter domain-containing protein;gene=ZTRI_1.2036 | organism=Zymoseptoria_tritici_IPO323 | gene_product=similar to translation initiation factor rli1 | transcript_product=similar to translation initiation factor rli1 | location=Ztri_chr_1:5731623-5733791(-) | protein_length=606 | sequence_SO=chromosome | SO=protein_coding | is_pseudo=false	F9WX81_ZYMTI;	100	NaN	68416.07;68416.07	157878.84375	54871.2;54871.2
F9WX82;transcript=ZTRI_1.2037.mRNA	F9WX82;transcript=ZTRI_1.2037.mRNA	MYCGRDRAFT_67576;	SNF2 family DNA-dependent chromodomain-containing ATPase;gene=ZTRI_1.2037 | organism=Zymoseptoria_tritici_IPO323 | gene_product=similar to chromodomain-helicase-DNA-binding protein 1 | transcript_product=similar to chromodomain-helicase-DNA-binding protein 1 | location=Ztri_chr_1:5734452-5740103(+) | protein_length=1648 | sequence_SO=chromosome | SO=protein_coding | is_pseudo=false	F9WX82_ZYMTI;	100	NaN	178261.9;185568.5	138463.0625	8607.4;8511.7
F9WX85;transcript=ZTRI_1.2041.mRNA	F9WX85;transcript=ZTRI_1.2041.mRNA	MYCGRDRAFT_24762;	Uncharacterized protein (Fragment);gene=ZTRI_1.2041 | organism=Zymoseptoria_tritici_IPO323 | gene_product=similar to mating-type switch/DNA repair protein Swi10/Rad10 | transcript_product=similar to mating-type switch/DNA repair protein Swi10/Rad10 | location=Ztri_chr_1:5744488-5745678(+) | protein_length=396 | sequence_SO=chromosome | SO=protein_coding | is_pseudo=false	F9WX85_ZYMTI;	100	NaN	32408.03;43456.12	28116.22265625	3514.5;2249.3
F9WX86;transcript=ZTRI_1.2043.mRNA	F9WX86;transcript=ZTRI_1.2043.mRNA	ERB1;	Ribosome biogenesis protein ERB1;gene=ZTRI_1.2043 | organism=Zymoseptoria_tritici_IPO323 | gene_product=similar to eukaryotic ribosome biogenesis protein 1 | transcript_product=similar to eukaryotic ribosome biogenesis protein 1 | location=Ztri_chr_1:5747339-5749687(+) | protein_length=782 | sequence_SO=chromosome | SO=protein_coding | is_pseudo=false	F9WX86_ZYMTI;	100	NaN	78681.49;88365.25	22030.09765625	2013.7;2013.7
F9WX87;transcript=ZTRI_1.2044.mRNA	F9WX87;transcript=ZTRI_1.2044.mRNA	MYCGRDRAFT_67581;	Uncharacterized protein;gene=ZTRI_1.2044 | organism=Zymoseptoria_tritici_IPO323 | gene_product=similar to endosomal peripheral membrane protein | transcript_product=similar to endosomal peripheral membrane protein | location=Ztri_chr_1:5750045-5755140(+) | protein_length=1681 | sequence_SO=chromosome | SO=protein_coding | is_pseudo=false	F9WX87_ZYMTI;	100	NaN	181405.49;183120.47	60506.26171875	4143.3;4095.7
F9WX88;transcript=ZTRI_1.2045.mRNA	F9WX88;transcript=ZTRI_1.2045.mRNA	MYCGRDRAFT_98906;	Uncharacterized protein;gene=ZTRI_1.2045 | organism=Zymoseptoria_tritici_IPO323 | gene_product=similar to ribonuclease p protein subunit | transcript_product=similar to ribonuclease p protein subunit | location=Ztri_chr_1:5755197-5756234(-) | protein_length=345 | sequence_SO=chromosome | SO=protein_coding | is_pseudo=false	F9WX88_ZYMTI;	100	NaN	35360.9;38073.98	8879.35546875	522.3;444
F9WX89;transcript=ZTRI_1.2046.mRNA	F9WX89;transcript=ZTRI_1.2046.mRNA	MYCGRDRAFT_67588;	Uncharacterized protein;gene=ZTRI_1.2046 | organism=Zymoseptoria_tritici_IPO323 | gene_product=similar to COPII-coated vesicle protein SurF4/Erv29 | transcript_product=similar to COPII-coated vesicle protein SurF4/Erv29 | location=Ztri_chr_1:5756881-5757968(-) | protein_length=305 | sequence_SO=chromosome | SO=protein_coding | is_pseudo=false	F9WX89_ZYMTI;	100	NaN	34052.09;34052.09	3032533.75	651123;651123
F9WX90;transcript=ZTRI_1.2047.mRNA	F9WX90;transcript=ZTRI_1.2047.mRNA	MYCGRDRAFT_98908;	Uncharacterized protein;gene=ZTRI_1.2047 | organism=Zymoseptoria_tritici_IPO323 | gene_product=hypothetical protein | transcript_product=hypothetical protein | location=Ztri_chr_1:5759270-5760505(-) | protein_length=411 | sequence_SO=chromosome | SO=protein_coding | is_pseudo=false	F9WX90_ZYMTI;	100	NaN	43978.72;43978.72	84810.59375	16427.7;16427.7
F9WX92;transcript=ZTRI_1.2049.mRNA	F9WX92;transcript=ZTRI_1.2049.mRNA	MYCGRDRAFT_98910;	Uncharacterized protein;gene=ZTRI_1.2049 | organism=Zymoseptoria_tritici_IPO323 | gene_product=similar to mitochondrial outer membrane protein iml2 | transcript_product=similar to mitochondrial outer membrane protein iml2 | location=Ztri_chr_1:5770227-5772469(+) | protein_length=689 | sequence_SO=chromosome | SO=protein_coding | is_pseudo=false	F9WX92_ZYMTI;	100	NaN	73857.99;76797.15	6583.80126953125	193.6;182.9
F9WX93;transcript=ZTRI_1.2051.mRNA	F9WX93;transcript=ZTRI_1.2051.mRNA	MYCGRDRAFT_33514;	Uncharacterized protein;gene=ZTRI_1.2051 | organism=Zymoseptoria_tritici_IPO323 | gene_product=hypothetical protein | transcript_product=hypothetical protein | location=Ztri_chr_1:5776946-5777317(-) | protein_length=92 | sequence_SO=chromosome | SO=protein_coding | is_pseudo=false	F9WX93_ZYMTI;	100	NaN	9381.28;9381.28	31268.107421875	7817;7817
F9WX99;transcript=ZTRI_1.2057.mRNA	F9WX99;transcript=ZTRI_1.2057.mRNA	MYCGRDRAFT_107781;	Uncharacterized protein;gene=ZTRI_1.2057 | organism=Zymoseptoria_tritici_IPO323 | gene_product=hypothetical protein | transcript_product=hypothetical protein | location=Ztri_chr_1:5798140-5800204(+) | protein_length=631 | sequence_SO=chromosome | SO=protein_coding | is_pseudo=false	F9WX99_ZYMTI;	100	NaN	66872.96;66872.96	131022.4375	35215.2;35215.2
F9WXA1;transcript=ZTRI_1.2059.mRNA	F9WXA1;transcript=ZTRI_1.2059.mRNA	MYCGRDRAFT_54524;	Uncharacterized protein;gene=ZTRI_1.2059 | organism=Zymoseptoria_tritici_IPO323 | gene_product=hypothetical protein | transcript_product=hypothetical protein | location=Ztri_chr_1:5803400-5804294(+) | protein_length=278 | sequence_SO=chromosome | SO=protein_coding | is_pseudo=false	F9WXA1_ZYMTI;	100	NaN	25766.11;30187.34	29068.431640625	5129.7;4844.7
F9WXA4;transcript=ZTRI_1.2062.mRNA	F9WXA4;transcript=ZTRI_1.2062.mRNA	MYCGRDRAFT_90268;	Uncharacterized protein;gene=ZTRI_1.2062 | organism=Zymoseptoria_tritici_IPO323 | gene_product=similar to ubiquitin domain-containing protein | transcript_product=similar to ubiquitin domain-containing protein | location=Ztri_chr_1:5813976-5814902(+) | protein_length=286 | sequence_SO=chromosome | SO=protein_coding | is_pseudo=false	F9WXA4_ZYMTI;	100	NaN	31019.64;31019.64	27470.0703125	1716.9;1716.9
F9WXA5;transcript=ZTRI_1.2064.mRNA	F9WXA5;transcript=ZTRI_1.2064.mRNA	MYCGRDRAFT_67605;	Uncharacterized protein;gene=ZTRI_1.2064 | organism=Zymoseptoria_tritici_IPO323 | gene_product=hypothetical protein | transcript_product=hypothetical protein | location=Ztri_chr_1:5816821-5820453(-) | protein_length=1210 | sequence_SO=chromosome | SO=protein_coding | is_pseudo=false	F9WXA5_ZYMTI;	100	NaN	134701.76;134701.76	36954	2916.5;2916.5
F9WXA7;transcript=ZTRI_1.2066.mRNA	F9WXA7;transcript=ZTRI_1.2066.mRNA	MYCGRDRAFT_35166;	Uncharacterized protein (Fragment);gene=ZTRI_1.2066 | organism=Zymoseptoria_tritici_IPO323 | gene_product=hypothetical protein | transcript_product=hypothetical protein | location=Ztri_chr_1:5821221-5823570(-) | protein_length=751 | sequence_SO=chromosome | SO=protein_coding | is_pseudo=false	F9WXA7_ZYMTI;	100	NaN	81210.52;83254.64	5928.861328125	289.2;282.3
F9WXA8;transcript=ZTRI_1.2067.mRNA	F9WXA8;transcript=ZTRI_1.2067.mRNA	MYCGRDRAFT_102988;	Uncharacterized protein;gene=ZTRI_1.2067 | organism=Zymoseptoria_tritici_IPO323 | gene_product=hypothetical protein | transcript_product=hypothetical protein | location=Ztri_chr_1:5823870-5824112(+) | protein_length=80 | sequence_SO=chromosome | SO=protein_coding | is_pseudo=false	F9WXA8_ZYMTI;	100	NaN	8160.65;8160.65	734.4915771484375	146.9;146.9
F9WXB5;transcript=ZTRI_1.6.mRNA	F9WXB5;transcript=ZTRI_1.6.mRNA	MYCGRDRAFT_51803;	Uncharacterized protein;gene=ZTRI_1.6 | organism=Zymoseptoria_tritici_IPO323 | gene_product=similar to splicing factor U2AF 23 kDa subunit | transcript_product=similar to splicing factor U2AF 23 kDa subunit | location=Ztri_chr_1:120041-120670(+) | protein_length=209 | sequence_SO=chromosome | SO=protein_coding | is_pseudo=false	F9WXB5_ZYMTI;	100	NaN	24318.33;24318.33	67350.2890625	9621.5;9621.5
F9WXB8;transcript=ZTRI_1.9.mRNA	F9WXB8;transcript=ZTRI_1.9.mRNA	CSN5;	26S proteasome regulatory complex;gene=ZTRI_1.9 | organism=Zymoseptoria_tritici_IPO323 | gene_product=similar to 26s proteasome regulatory subunit | transcript_product=similar to 26s proteasome regulatory subunit | location=Ztri_chr_1:127316-129161(+) | protein_length=354 | sequence_SO=chromosome | SO=protein_coding | is_pseudo=false	F9WXB8_ZYMTI;	100	NaN	38391.78;38391.78	353112.8125	79557.8;79557.8
F9WXC1;transcript=ZTRI_1.12.mRNA	F9WXC1;transcript=ZTRI_1.12.mRNA	MYCGRDRAFT_29736;	Uncharacterized protein (Fragment);gene=ZTRI_1.12 | organism=Zymoseptoria_tritici_IPO323 | gene_product=hypothetical protein | transcript_product=hypothetical protein | location=Ztri_chr_1:134262-135587(-) | protein_length=441 | sequence_SO=chromosome | SO=protein_coding | is_pseudo=false	F9WXC1_ZYMTI;	100	NaN	6442.2;47856.62	11477.19921875	2869.3;604.1
F9WXC7;transcript=ZTRI_1.19.mRNA	F9WXC7;transcript=ZTRI_1.19.mRNA	MYCGRDRAFT_106733;	Uncharacterized protein;gene=ZTRI_1.19 | organism=Zymoseptoria_tritici_IPO323 | gene_product=hypothetical protein | transcript_product=hypothetical protein | location=Ztri_chr_1:150985-151662(-) | protein_length=225 | sequence_SO=chromosome | SO=protein_coding | is_pseudo=false	F9WXC7_ZYMTI;	100	NaN	25019.74;25019.74	8565.9873046875	713.8;713.8
F9WXD0;transcript=ZTRI_1.23.mRNA	F9WXD0;transcript=ZTRI_1.23.mRNA	MYCGRDRAFT_26212;	Uncharacterized protein (Fragment);gene=ZTRI_1.23 | organism=Zymoseptoria_tritici_IPO323 | gene_product=hypothetical protein | transcript_product=hypothetical protein | location=Ztri_chr_1:156869-158092(-) | protein_length=407 | sequence_SO=chromosome | SO=protein_coding | is_pseudo=false	F9WXD0_ZYMTI;	100	NaN	36312.99;45168.09	63807.9765625	10012.1;7416.4
F9WXD2;transcript=ZTRI_1.24.mRNA	F9WXD2;transcript=ZTRI_1.24.mRNA	MYCGRDRAFT_64873;	Uncharacterized protein;gene=ZTRI_1.24 | organism=Zymoseptoria_tritici_IPO323 | gene_product=similar to adenine phosphoribosyltransferase | transcript_product=similar to adenine phosphoribosyltransferase | location=Ztri_chr_1:176417-177190(+) | protein_length=235 | sequence_SO=chromosome | SO=protein_coding | is_pseudo=false	F9WXD2_ZYMTI;	100	NaN	24674.04;24674.04	401188.90625	103086.3;103086.3
F9WXD3;transcript=ZTRI_1.25.mRNA	F9WXD3;transcript=ZTRI_1.25.mRNA	MYCGRDRAFT_83301;	Uncharacterized protein;gene=ZTRI_1.25 | organism=Zymoseptoria_tritici_IPO323 | gene_product=hypothetical protein | transcript_product=hypothetical protein | location=Ztri_chr_1:178840-179706(+) | protein_length=246 | sequence_SO=chromosome | SO=protein_coding | is_pseudo=false	F9WXD3_ZYMTI;	100	NaN	22995.68;27093.38	28724.701171875	5791.4;5181.8
F9WXD6;transcript=ZTRI_1.28.mRNA	F9WXD6;transcript=ZTRI_1.28.mRNA	MYCGRDRAFT_64875;	Peptide methionine sulfoxide reductase;gene=ZTRI_1.28 | organism=Zymoseptoria_tritici_IPO323 | gene_product=similar to peptide methionine sulfoxide reductase | transcript_product=similar to peptide methionine sulfoxide reductase | location=Ztri_chr_1:192635-193361(-) | protein_length=202 | sequence_SO=chromosome | SO=protein_coding | is_pseudo=false	F9WXD6_ZYMTI;	100	NaN	22914.71;22914.71	16396.97265625	3401.5;3401.5
F9WXD7;transcript=ZTRI_1.29.mRNA	F9WXD7;transcript=ZTRI_1.29.mRNA	MYCGRDRAFT_33362;	Uncharacterized protein (Fragment);gene=ZTRI_1.29 | organism=Zymoseptoria_tritici_IPO323 | gene_product=hypothetical protein | transcript_product=hypothetical protein | location=Ztri_chr_1:194056-197574(-) | protein_length=1172 | sequence_SO=chromosome | SO=protein_coding | is_pseudo=false	F9WXD7_ZYMTI;	100	NaN	92397.04;126626.75	12255.1015625	1193;817.4
F9WXE0;transcript=ZTRI_1.32.mRNA	F9WXE0;transcript=ZTRI_1.32.mRNA	MYCGRDRAFT_202665;	Putative major facilitator superfamily transporter;gene=ZTRI_1.32 | organism=Zymoseptoria_tritici_IPO323 | gene_product=similar to major facilitator superfamily transporter | transcript_product=similar to major facilitator superfamily transporter | location=Ztri_chr_1:203107-205260(-) | protein_length=660 | sequence_SO=chromosome | SO=protein_coding | is_pseudo=false	F9WXE0_ZYMTI;	100	NaN	71716.82;71716.82	22507.8515625	1607.7;1607.7
F9WXE3;transcript=ZTRI_1.34.mRNA	F9WXE3;transcript=ZTRI_1.34.mRNA	MYCGRDRAFT_106740;	Uncharacterized protein;gene=ZTRI_1.34 | organism=Zymoseptoria_tritici_IPO323 | gene_product=hypothetical protein | transcript_product=hypothetical protein | location=Ztri_chr_1:213893-216649(-) | protein_length=918 | sequence_SO=chromosome | SO=protein_coding | is_pseudo=false	F9WXE3_ZYMTI;	100	NaN	98303.88;98303.88	12372.505859375	526.5;526.5
F9WXE5;transcript=ZTRI_1.36.mRNA	F9WXE5;transcript=ZTRI_1.36.mRNA	HMG1;	3-hydroxy-3-methylglutaryl coenzyme A reductase;gene=ZTRI_1.36 | organism=Zymoseptoria_tritici_IPO323 | gene_product=similar to 3-hydroxy-3-methylglutaryl-coenzyme a reductase | transcript_product=similar to 3-hydroxy-3-methylglutaryl-coenzyme a reductase | location=Ztri_chr_1:219853-223342(+) | protein_length=1144 | sequence_SO=chromosome | SO=protein_coding | is_pseudo=false	F9WXE5_ZYMTI;	100	NaN	122739.34;122739.34	652705.6875	77925.2;77925.2
F9WXE7;transcript=ZTRI_1.39.mRNA	F9WXE7;transcript=ZTRI_1.39.mRNA	HDA2401;	Histone deacetylase;gene=ZTRI_1.39 | organism=Zymoseptoria_tritici_IPO323 | gene_product=similar to histone deacetylase | transcript_product=similar to histone deacetylase | location=Ztri_chr_1:228547-230163(+) | protein_length=538 | sequence_SO=chromosome | SO=protein_coding | is_pseudo=false	F9WXE7_ZYMTI;	100	NaN	58632.88;60161.56	59802.953125	6226.2;6440.9
F9WXF6;transcript=ZTRI_1.109.mRNA	F9WXF6;transcript=ZTRI_1.109.mRNA	MYCGRDRAFT_98156;	Uncharacterized protein;gene=ZTRI_1.109 | organism=Zymoseptoria_tritici_IPO323 | gene_product=similar to non-specific lipid-transfer protein | transcript_product=similar to non-specific lipid-transfer protein | location=Ztri_chr_1:454691-456125(+) | protein_length=459 | sequence_SO=chromosome | SO=protein_coding | is_pseudo=false	F9WXF6_ZYMTI;	100	NaN	49709.48;49709.48	94049.5546875	12461.8;12461.8
F9WXF7;transcript=ZTRI_1.110.mRNA	F9WXF7;transcript=ZTRI_1.110.mRNA	MYCGRDRAFT_106762;	Uncharacterized protein;gene=ZTRI_1.110 | organism=Zymoseptoria_tritici_IPO323 | gene_product=similar to cystathionine gamma-synthase | transcript_product=similar to cystathionine gamma-synthase | location=Ztri_chr_1:456512-457786(+) | protein_length=424 | sequence_SO=chromosome | SO=protein_coding | is_pseudo=false	F9WXF7_ZYMTI;	100	NaN	61318.64;46273.51	25761.322265625	2914.8;3886.4
F9WXF8;transcript=ZTRI_1.111.mRNA	F9WXF8;transcript=ZTRI_1.111.mRNA	MYCGRDRAFT_88680;	Uncharacterized protein;gene=ZTRI_1.111 | organism=Zymoseptoria_tritici_IPO323 | gene_product=hypothetical protein | transcript_product=hypothetical protein | location=Ztri_chr_1:459400-463939(-) | protein_length=1474 | sequence_SO=chromosome | SO=protein_coding | is_pseudo=false	F9WXF8_ZYMTI;	100	NaN	150911.09;159326.82	10571.7373046875	373.1;356.4
F9WXF9;transcript=ZTRI_1.112.mRNA	F9WXF9;transcript=ZTRI_1.112.mRNA	MYCGRDRAFT_64949;	Uncharacterized protein (Fragment);gene=ZTRI_1.112 | organism=Zymoseptoria_tritici_IPO323 | gene_product=similar to Golgi to endosome transport protein (Ent3) | transcript_product=similar to Golgi to endosome transport protein (Ent3) | location=Ztri_chr_1:473910-475518(-) | protein_length=498 | sequence_SO=chromosome | SO=protein_coding | is_pseudo=false	F9WXF9_ZYMTI;	100	NaN	37557.25;53001.27	252227.046875	63883.2;44718.3
F9WXG0;transcript=ZTRI_1.113.mRNA	F9WXG0;transcript=ZTRI_1.113.mRNA	MYCGRDRAFT_64952;	Peptidyl-prolyl cis-trans isomerase;gene=ZTRI_1.113 | organism=Zymoseptoria_tritici_IPO323 | gene_product=similar to peptidyl-prolyl cis-trans isomerase | transcript_product=similar to peptidyl-prolyl cis-trans isomerase | location=Ztri_chr_1:476536-477402(+) | protein_length=224 | sequence_SO=chromosome | SO=protein_coding | is_pseudo=false	F9WXG0_ZYMTI;	100	NaN	23943.85;23943.85	403755.125	168819.3;168819.3
F9WXG1;transcript=ZTRI_1.114.mRNA	F9WXG1;transcript=ZTRI_1.114.mRNA	MYCGRDRAFT_102005;	Uncharacterized protein;gene=ZTRI_1.114 | organism=Zymoseptoria_tritici_IPO323 | gene_product=similar to 60s ribosomal protein l23 | transcript_product=similar to 60s ribosomal protein l23 | location=Ztri_chr_1:478286-479148(+) | protein_length=139 | sequence_SO=chromosome | SO=protein_coding | is_pseudo=false	F9WXG1_ZYMTI;	100	NaN	14725.35;14725.35	81969.9296875	82883.9;82883.9
F9WXG6;transcript=ZTRI_1.120.mRNA	F9WXG6;transcript=ZTRI_1.120.mRNA	MYCGRDRAFT_106769;	Uncharacterized protein;gene=ZTRI_1.120 | organism=Zymoseptoria_tritici_IPO323 | gene_product=hypothetical protein | transcript_product=hypothetical protein | location=Ztri_chr_1:497958-498849(+) | protein_length=275 | sequence_SO=chromosome | SO=protein_coding | is_pseudo=false	F9WXG6_ZYMTI;	100	NaN	30024.79;30024.79	13440.3798828125	2371.8;2371.8
F9WXG7;transcript=ZTRI_1.121.mRNA	F9WXG7;transcript=ZTRI_1.121.mRNA	MYCGRDRAFT_64960;	UTP--glucose-1-phosphate uridylyltransferase;gene=ZTRI_1.121 | organism=Zymoseptoria_tritici_IPO323 | gene_product=similar to utp-glucose-1-phosphate uridylyltransferase | transcript_product=similar to utp-glucose-1-phosphate uridylyltransferase | location=Ztri_chr_1:500543-502588(+) | protein_length=522 | sequence_SO=chromosome | SO=protein_coding | is_pseudo=false	F9WXG7_ZYMTI;	100	NaN	57849.25;57849.25	607945.375	100529.1;100529.1
F9WXG9;transcript=ZTRI_1.126.mRNA	F9WXG9;transcript=ZTRI_1.126.mRNA	MYCGRDRAFT_102012;	Uncharacterized protein;gene=ZTRI_1.126 | organism=Zymoseptoria_tritici_IPO323 | gene_product=similar to cytochrome c oxidase subunit Vb | transcript_product=similar to cytochrome c oxidase subunit Vb | location=Ztri_chr_1:515839-516617(-) | protein_length=193 | sequence_SO=chromosome | SO=protein_coding | is_pseudo=false	F9WXG9_ZYMTI;	100	NaN	21501.27;21501.27	2937909.5	1420432.4;1420432.4
F9WXH0;transcript=ZTRI_1.128.mRNA	F9WXH0;transcript=ZTRI_1.128.mRNA	MYCGRDRAFT_83336;	Uncharacterized protein;gene=ZTRI_1.128 | organism=Zymoseptoria_tritici_IPO323 | gene_product=hypothetical protein | transcript_product=hypothetical protein | location=Ztri_chr_1:523230-524817(+) | protein_length=509 | sequence_SO=chromosome | SO=protein_coding | is_pseudo=false	F9WXH0_ZYMTI;	100	NaN	46944.5;54240.57	166932.515625	34750.3;33239.4
F9WXH5;transcript=ZTRI_1.133.mRNA	F9WXH5;transcript=ZTRI_1.133.mRNA	MYCGRDRAFT_11032;	Uncharacterized protein (Fragment);gene=ZTRI_1.133 | organism=Zymoseptoria_tritici_IPO323 | gene_product=hypothetical protein | transcript_product=hypothetical protein | location=Ztri_chr_1:539448-541880(+) | protein_length=810 | sequence_SO=chromosome | SO=protein_coding | is_pseudo=false	F9WXH5_ZYMTI;	100	NaN	71087.55;92939.24	37395.0234375	2579;1869.8
F9WXH8;transcript=ZTRI_1.137.mRNA	F9WXH8;transcript=ZTRI_1.137.mRNA	MYCGRDRAFT_64973;	Uncharacterized protein;gene=ZTRI_1.137 | organism=Zymoseptoria_tritici_IPO323 | gene_product=similar to er lumen protein retaining receptor | transcript_product=similar to er lumen protein retaining receptor | location=Ztri_chr_1:548999-550157(+) | protein_length=367 | sequence_SO=chromosome | SO=protein_coding | is_pseudo=false	F9WXH8_ZYMTI;	100	NaN	41209.68;41209.68	65777.0859375	3869.2;3869.2
F9WXH9;transcript=ZTRI_1.138.mRNA	F9WXH9;transcript=ZTRI_1.138.mRNA	MYCGRDRAFT_64976;	Uncharacterized protein;gene=ZTRI_1.138 | organism=Zymoseptoria_tritici_IPO323 | gene_product=similar to dihydroxy-acid dehydratase | transcript_product=similar to dihydroxy-acid dehydratase | location=Ztri_chr_1:550543-552333(+) | protein_length=596 | sequence_SO=chromosome | SO=protein_coding | is_pseudo=false	F9WXH9_ZYMTI;	100	NaN	63776.09;63776.09	12946.044921875	1339.2;1339.2
F9WXI0;transcript=ZTRI_1.139.mRNA.1	F9WXI0;transcript=ZTRI_1.139.mRNA.1	MYCGRDRAFT_64979;	Ca2+/calmodulin-dependent protein kinase;gene=ZTRI_1.139.1 | organism=Zymoseptoria_tritici_IPO323 | gene_product=unspecified product | transcript_product=unspecified product | location=Ztri_chr_1:552672-554984(-) | protein_length=669 | sequence_SO=chromosome | SO=protein_coding | is_pseudo=false	F9WXI0_ZYMTI;	100	NaN	74668.36;74668.36	112540.3671875	12103.1;12103.1
F9WXI4;transcript=ZTRI_1.142.mRNA	F9WXI4;transcript=ZTRI_1.142.mRNA	MgEXG1;	Putative Exo-beta-1,3-glucanase;gene=ZTRI_1.142 | organism=Zymoseptoria_tritici_IPO323 | gene_product=similar to glucan 1 | transcript_product=similar to glucan 1 | location=Ztri_chr_1:571914-573282(-) | protein_length=417 | sequence_SO=chromosome | SO=protein_coding | is_pseudo=false	F9WXI4_ZYMTI;	100	NaN	45140.18;45140.18	7551.3291015625	377.6;377.6
F9WXI5;transcript=ZTRI_1.143.mRNA	F9WXI5;transcript=ZTRI_1.143.mRNA	MYCGRDRAFT_106780;	Uncharacterized protein;gene=ZTRI_1.143 | organism=Zymoseptoria_tritici_IPO323 | gene_product=hypothetical protein | transcript_product=hypothetical protein | location=Ztri_chr_1:577551-578981(+) | protein_length=476 | sequence_SO=chromosome | SO=protein_coding | is_pseudo=false	F9WXI5_ZYMTI;	100	NaN	46897.77;46897.77	101185.5859375	12648.2;12648.2
F9WXI6;transcript=ZTRI_1.144.mRNA	F9WXI6;transcript=ZTRI_1.144.mRNA	MYCGRDRAFT_33635;	Uncharacterized protein;gene=ZTRI_1.144 | organism=Zymoseptoria_tritici_IPO323 | gene_product=similar to aldo-keto reductase | transcript_product=similar to aldo-keto reductase | location=Ztri_chr_1:579845-580948(-) | protein_length=286 | sequence_SO=chromosome | SO=protein_coding | is_pseudo=false	F9WXI6_ZYMTI;	100	NaN	32333.82;32178.62	20011.154296875	2858.7;2858.7
F9WXI7	F9WXI7	MYCGRDRAFT_106782	Uncharacterized protein	F9WXI7_ZYMTI	0	NaN	60394.75	NaN	8230.6
F9WXI9;transcript=ZTRI_1.148.mRNA	F9WXI9;transcript=ZTRI_1.148.mRNA	MYCGRDRAFT_34487;	Ras GTPase;gene=ZTRI_1.148 | organism=Zymoseptoria_tritici_IPO323 | gene_product=similar to IQ domain-containing protein containing GTPase activating protein | transcript_product=similar to IQ domain-containing protein containing GTPase activating protein | location=Ztri_chr_1:587103-592649(-) | protein_length=1848 | sequence_SO=chromosome | SO=protein_coding | is_pseudo=false	F9WXI9_ZYMTI;	100	NaN	178520.17;209192.57	20094.970703125	1645.2;1382.6
F9WXJ0;transcript=ZTRI_1.149.mRNA	F9WXJ0;transcript=ZTRI_1.149.mRNA	MYCGRDRAFT_106783;	Inosine-5'-monophosphate dehydrogenase;gene=ZTRI_1.149 | organism=Zymoseptoria_tritici_IPO323 | gene_product=similar to inosine-5'-monophosphate dehydrogenase | transcript_product=similar to inosine-5'-monophosphate dehydrogenase | location=Ztri_chr_1:593177-595039(+) | protein_length=553 | sequence_SO=chromosome | SO=protein_coding | is_pseudo=false	F9WXJ0_ZYMTI;	100	NaN	59111.4;59111.4	662254	118685.4;118685.4
F9WXJ4;transcript=ZTRI_1.154.mRNA	F9WXJ4;transcript=ZTRI_1.154.mRNA	MYCGRDRAFT_102019;	Uncharacterized protein;gene=ZTRI_1.154 | organism=Zymoseptoria_tritici_IPO323 | gene_product=similar to bax inhibitor family protein | transcript_product=similar to bax inhibitor family protein | location=Ztri_chr_1:608688-609790(-) | protein_length=348 | sequence_SO=chromosome | SO=protein_coding | is_pseudo=false	F9WXJ4_ZYMTI;	100	NaN	37900.33;37900.33	56573.79296875	6655.7;6655.7
F9WXJ6;transcript=ZTRI_1.157.mRNA	F9WXJ6;transcript=ZTRI_1.157.mRNA	MYCGRDRAFT_88718;	Uncharacterized protein;gene=ZTRI_1.157 | organism=Zymoseptoria_tritici_IPO323 | gene_product=hypothetical protein | transcript_product=hypothetical protein | location=Ztri_chr_1:617367-619249(-) | protein_length=585 | sequence_SO=chromosome | SO=protein_coding | is_pseudo=false	F9WXJ6_ZYMTI;	100	NaN	69313.48;64296.52	19782.904296875	2372.7;2626.9
F9WXJ9;transcript=ZTRI_1.160.mRNA	F9WXJ9;transcript=ZTRI_1.160.mRNA	MYCGRDRAFT_34594;	Uncharacterized protein;gene=ZTRI_1.160 | organism=Zymoseptoria_tritici_IPO323 | gene_product=similar to amidase signature enzyme | transcript_product=similar to amidase signature enzyme | location=Ztri_chr_1:626689-628516(-) | protein_length=570 | sequence_SO=chromosome | SO=protein_coding | is_pseudo=false	F9WXJ9_ZYMTI;	100	NaN	63271.17;63271.17	240006.328125	47519.6;47519.6
F9WXK0;transcript=ZTRI_1.161.mRNA	F9WXK0;transcript=ZTRI_1.161.mRNA	MYCGRDRAFT_65005;	Uncharacterized protein;gene=ZTRI_1.161 | organism=Zymoseptoria_tritici_IPO323 | gene_product=similar to c6 zinc finger domain containing protein | transcript_product=similar to c6 zinc finger domain containing protein | location=Ztri_chr_1:629897-632295(-) | protein_length=749 | sequence_SO=chromosome | SO=protein_coding | is_pseudo=false	F9WXK0_ZYMTI;	100	NaN	75745.97;82427.13	30050.158203125	1767.7;1717.2
F9WXK1;transcript=ZTRI_1.162.mRNA	F9WXK1;transcript=ZTRI_1.162.mRNA	MYCGRDRAFT_12526;	Uncharacterized protein (Fragment);gene=ZTRI_1.162 | organism=Zymoseptoria_tritici_IPO323 | gene_product=similar to polarized growth protein | transcript_product=similar to polarized growth protein | location=Ztri_chr_1:633097-634596(+) | protein_length=499 | sequence_SO=chromosome | SO=protein_coding | is_pseudo=false	F9WXK1_ZYMTI;	100	NaN	53528.25;56198.39	83087.640625	10923;10923
F9WXK7;transcript=ZTRI_1.168.mRNA	F9WXK7;transcript=ZTRI_1.168.mRNA	MYCGRDRAFT_98177;	Uncharacterized protein;gene=ZTRI_1.168 | organism=Zymoseptoria_tritici_IPO323 | gene_product=similar to pre-mrna processing splicing factor 8 | transcript_product=similar to pre-mrna processing splicing factor 8 | location=Ztri_chr_1:653919-661312(-) | protein_length=2366 | sequence_SO=chromosome | SO=protein_coding | is_pseudo=false	F9WXK7_ZYMTI;	100	NaN	273444.97;273655.12	245789.8125	24063.6;24063.6
F9WXK8;transcript=ZTRI_1.169.mRNA	F9WXK8;transcript=ZTRI_1.169.mRNA	MYCGRDRAFT_102027;	Uncharacterized protein;gene=ZTRI_1.169 | organism=Zymoseptoria_tritici_IPO323 | gene_product=similar to 60s ribosomal protein l34 | transcript_product=similar to 60s ribosomal protein l34 | location=Ztri_chr_1:661694-662263(+) | protein_length=116 | sequence_SO=chromosome | SO=protein_coding | is_pseudo=false	F9WXK8_ZYMTI;	100	NaN	13277.71;13277.71	2468831	1399470.2;1399470.2
F9WXK9;transcript=ZTRI_1.345.mRNA	F9WXK9;transcript=ZTRI_1.345.mRNA	CYP-9;	Putative P450 monooxygenase (Fragment);gene=ZTRI_1.345 | organism=Zymoseptoria_tritici_IPO323 | gene_product=similar to cytochrome p450 6a1 | transcript_product=similar to cytochrome p450 6a1 | location=Ztri_chr_1:1199620-1201544(+) | protein_length=548 | sequence_SO=chromosome | SO=protein_coding | is_pseudo=false	F9WXK9_ZYMTI;	100	NaN	58778.64;61939.19	93335.03125	14738.6;13312.3
F9WXL2;transcript=ZTRI_1.348.mRNA	F9WXL2;transcript=ZTRI_1.348.mRNA	MYCGRDRAFT_65233;	Uncharacterized protein;gene=ZTRI_1.348 | organism=Zymoseptoria_tritici_IPO323 | gene_product=similar to methyltransferase LaeA | transcript_product=similar to methyltransferase LaeA | location=Ztri_chr_1:1211439-1212809(+) | protein_length=366 | sequence_SO=chromosome | SO=protein_coding | is_pseudo=false	F9WXL2_ZYMTI;	100	NaN	40160.34;41382.78	7235.28125	361.8;361.8
F9WXL3;transcript=ZTRI_1.349.mRNA	F9WXL3;transcript=ZTRI_1.349.mRNA	MYCGRDRAFT_65235;	Uncharacterized protein;gene=ZTRI_1.349 | organism=Zymoseptoria_tritici_IPO323 | gene_product=similar to d-lactate dehydrogenase | transcript_product=similar to d-lactate dehydrogenase | location=Ztri_chr_1:1213569-1215445(-) | protein_length=605 | sequence_SO=chromosome | SO=protein_coding | is_pseudo=false	F9WXL3_ZYMTI;	100	NaN	66517.77;66517.77	511051.5625	93681.9;93681.9
F9WXL4;transcript=ZTRI_1.350.mRNA	F9WXL4;transcript=ZTRI_1.350.mRNA	MYCGRDRAFT_32587;	Uncharacterized protein;gene=ZTRI_1.350 | organism=Zymoseptoria_tritici_IPO323 | gene_product=hypothetical protein | transcript_product=hypothetical protein | location=Ztri_chr_1:1215964-1217535(-) | protein_length=523 | sequence_SO=chromosome | SO=protein_coding | is_pseudo=false	F9WXL4_ZYMTI;	100	NaN	53459.72;56590.15	27647.8515625	2633.1;2633.1
F9WXL6;transcript=ZTRI_1.352.mRNA	F9WXL6;transcript=ZTRI_1.352.mRNA	MYCGRDRAFT_106880;	Uncharacterized protein;gene=ZTRI_1.352 | organism=Zymoseptoria_tritici_IPO323 | gene_product=similar to polarized growth protein boi2 | transcript_product=similar to polarized growth protein boi2 | location=Ztri_chr_1:1226650-1229759(-) | protein_length=982 | sequence_SO=chromosome | SO=protein_coding | is_pseudo=false	F9WXL6_ZYMTI;	100	NaN	104907.52;105815.36	9738.4560546875	755;740.7
F9WXL8;transcript=ZTRI_1.355.mRNA	F9WXL8;transcript=ZTRI_1.355.mRNA	MYCGRDRAFT_33464;	Uncharacterized protein;gene=ZTRI_1.355 | organism=Zymoseptoria_tritici_IPO323 | gene_product=hypothetical protein | transcript_product=hypothetical protein | location=Ztri_chr_1:1240709-1241926(-) | protein_length=405 | sequence_SO=chromosome | SO=protein_coding | is_pseudo=false	F9WXL8_ZYMTI;	100	NaN	41673.02;45657.34	4100.41259765625	186.4;178.3
F9WXM2;transcript=ZTRI_1.359.mRNA	F9WXM2;transcript=ZTRI_1.359.mRNA	MYCGRDRAFT_106885;	Putative RAD50;gene=ZTRI_1.359 | organism=Zymoseptoria_tritici_IPO323 | gene_product=similar to DNA repair protein rad50 | transcript_product=similar to DNA repair protein rad50 | location=Ztri_chr_1:1250724-1254635(+) | protein_length=1303 | sequence_SO=chromosome | SO=protein_coding | is_pseudo=false	F9WXM2_ZYMTI;	100	NaN	147883.54;147883.54	14733.6572265625	685.5;685.5
F9WXM4;transcript=ZTRI_1.361.mRNA	F9WXM4;transcript=ZTRI_1.361.mRNA	MYCGRDRAFT_83445;	DNA-directed RNA polymerase subunit;gene=ZTRI_1.361 | organism=Zymoseptoria_tritici_IPO323 | gene_product=similar to DNA directed RNA polymerase III largest subunit | transcript_product=similar to DNA directed RNA polymerase III largest subunit | location=Ztri_chr_1:1258358-1262839(+) | protein_length=1493 | sequence_SO=chromosome | SO=protein_coding | is_pseudo=false	F9WXM4_ZYMTI;	100	NaN	159301.48;165525.41	20783.57421875	1081.7;1081.7
F9WXM5;transcript=ZTRI_1.363.mRNA	F9WXM5;transcript=ZTRI_1.363.mRNA	MYCGRDRAFT_83446;	Uncharacterized protein;gene=ZTRI_1.363 | organism=Zymoseptoria_tritici_IPO323 | gene_product=similar to oxidoreductase | transcript_product=similar to oxidoreductase | location=Ztri_chr_1:1263858-1264991(-) | protein_length=276 | sequence_SO=chromosome | SO=protein_coding | is_pseudo=false	F9WXM5_ZYMTI;	100	NaN	15622.93;29356.37	12432.3828125	2072.1;888
F9WXM8;transcript=ZTRI_1.366.mRNA	F9WXM8;transcript=ZTRI_1.366.mRNA	MYCGRDRAFT_65256;	Uncharacterized protein;gene=ZTRI_1.366 | organism=Zymoseptoria_tritici_IPO323 | gene_product=hypothetical protein | transcript_product=hypothetical protein | location=Ztri_chr_1:1271555-1273540(+) | protein_length=565 | sequence_SO=chromosome | SO=protein_coding | is_pseudo=false	F9WXM8_ZYMTI;	100	NaN	60393.23;60393.23	15500.9736328125	2214.4;2214.4
F9WXM9	F9WXM9	MYCGRDRAFT_52203	Uncharacterized protein	F9WXM9_ZYMTI	100	NaN	19777.03	48165.6171875	8231.5
F9WXN2;transcript=ZTRI_1.371.mRNA	F9WXN2;transcript=ZTRI_1.371.mRNA	MYCGRDRAFT_106893;	Uncharacterized protein;gene=ZTRI_1.371 | organism=Zymoseptoria_tritici_IPO323 | gene_product=similar to nucleolar protein | transcript_product=similar to nucleolar protein | location=Ztri_chr_1:1280737-1282519(-) | protein_length=572 | sequence_SO=chromosome | SO=protein_coding | is_pseudo=false	F9WXN2_ZYMTI;	100	NaN	61953.78;61953.78	204252.375	28914.6;28914.6
F9WXN3;transcript=ZTRI_1.372.mRNA	F9WXN3;transcript=ZTRI_1.372.mRNA	ARP2403;	Fungal specific actin related protein;gene=ZTRI_1.372 | organism=Zymoseptoria_tritici_IPO323 | gene_product=similar to actin-related protein RO7 | transcript_product=similar to actin-related protein RO7 | location=Ztri_chr_1:1282805-1284340(+) | protein_length=511 | sequence_SO=chromosome | SO=protein_coding | is_pseudo=false	F9WXN3_ZYMTI;	100	NaN	56584.48;56584.48	10390.0576171875	944.6;944.6
F9WXN6;transcript=ZTRI_1.374.mRNA	F9WXN6;transcript=ZTRI_1.374.mRNA	MYCGRDRAFT_102119;	Uncharacterized protein;gene=ZTRI_1.374 | organism=Zymoseptoria_tritici_IPO323 | gene_product=hypothetical protein | transcript_product=hypothetical protein | location=Ztri_chr_1:1288019-1288382(+) | protein_length=102 | sequence_SO=chromosome | SO=protein_coding | is_pseudo=false	F9WXN6_ZYMTI;	100	NaN	11348.39;11348.39	24790.076171875	12395;12395
F9WXN7;transcript=ZTRI_1.375.mRNA	F9WXN7;transcript=ZTRI_1.375.mRNA	MYCGRDRAFT_33888;	Uncharacterized protein;gene=ZTRI_1.375 | organism=Zymoseptoria_tritici_IPO323 | gene_product=similar to AB hydrolase superfamily protein B1A11.02 | transcript_product=similar to AB hydrolase superfamily protein B1A11.02 | location=Ztri_chr_1:1288736-1289930(-) | protein_length=339 | sequence_SO=chromosome | SO=protein_coding | is_pseudo=false	F9WXN7_ZYMTI;	100	NaN	32861.26;36819.66	5110.3818359375	958.2;901.8
F9WXP1;transcript=ZTRI_1.380.mRNA	F9WXP1;transcript=ZTRI_1.380.mRNA	MYCGRDRAFT_106897;	Uncharacterized protein;gene=ZTRI_1.380 | organism=Zymoseptoria_tritici_IPO323 | gene_product=similar to lipoxygenase | transcript_product=similar to lipoxygenase | location=Ztri_chr_1:1303423-1305894(+) | protein_length=766 | sequence_SO=chromosome | SO=protein_coding | is_pseudo=false	F9WXP1_ZYMTI;	100	NaN	86702.06;86702.06	435.67193603515625	9.5;9.5
F9WXP3;transcript=ZTRI_1.382.mRNA	F9WXP3;transcript=ZTRI_1.382.mRNA	MYCGRDRAFT_16902;	Uncharacterized protein (Fragment);gene=ZTRI_1.382 | organism=Zymoseptoria_tritici_IPO323 | gene_product=predicted protein | transcript_product=predicted protein | location=Ztri_chr_1:1308452-1309411(-) | protein_length=319 | sequence_SO=chromosome | SO=protein_coding | is_pseudo=false	F9WXP3_ZYMTI;	100	NaN	18252.85;34489.82	24024.365234375	4804.9;2402.4
F9WXP7;transcript=ZTRI_1.386.mRNA	F9WXP7;transcript=ZTRI_1.386.mRNA	MYCGRDRAFT_106901;	Uncharacterized protein;gene=ZTRI_1.386 | organism=Zymoseptoria_tritici_IPO323 | gene_product=hypothetical protein | transcript_product=hypothetical protein | location=Ztri_chr_1:1315657-1317532(-) | protein_length=606 | sequence_SO=chromosome | SO=protein_coding | is_pseudo=false	F9WXP7_ZYMTI;	100	NaN	65286.77;65286.77	8657.7392578125	309.2;309.2
F9WXQ0;transcript=ZTRI_1.389.mRNA	F9WXQ0;transcript=ZTRI_1.389.mRNA	MYCGRDRAFT_65284;	Uncharacterized protein;gene=ZTRI_1.389 | organism=Zymoseptoria_tritici_IPO323 | gene_product=hypothetical protein | transcript_product=hypothetical protein | location=Ztri_chr_1:1324674-1325366(-) | protein_length=230 | sequence_SO=chromosome | SO=protein_coding | is_pseudo=false	F9WXQ0_ZYMTI;	100	NaN	22126.31;25063.59	51100.6015625	13001.5;12134.7
F9WXQ1	F9WXQ1	MYCGRDRAFT_98253	Aldehyde dehydrogenase	F9WXQ1_ZYMTI	100	NaN	54363.3	31316.19921875	171444.8
F9WXQ2;transcript=ZTRI_1.392.mRNA	F9WXQ2;transcript=ZTRI_1.392.mRNA	MgSlt2;	Mitogen-activated protein kinase;gene=ZTRI_1.392 | organism=Zymoseptoria_tritici_IPO323 | gene_product=similar to mitogen-activated protein kinase | transcript_product=similar to mitogen-activated protein kinase | location=Ztri_chr_1:1331641-1332992(+) | protein_length=414 | sequence_SO=chromosome | SO=protein_coding | is_pseudo=false	F9WXQ2_ZYMTI;	100	NaN	47564.81;47590.89	419157.78125	58005.1;58005.1
F9WXQ5;transcript=ZTRI_1.395.mRNA	F9WXQ5;transcript=ZTRI_1.395.mRNA	MYCGRDRAFT_102127;	Ketol-acid reductoisomerase, mitochondrial;gene=ZTRI_1.395 | organism=Zymoseptoria_tritici_IPO323 | gene_product=similar to ketol-acid reductoisomerase | transcript_product=similar to ketol-acid reductoisomerase | location=Ztri_chr_1:1345028-1346413(-) | protein_length=403 | sequence_SO=chromosome | SO=protein_coding | is_pseudo=false	F9WXQ5_ZYMTI;	100	NaN	44912.04;44912.04	1573134.75	368437;368437
F9WXQ6;transcript=ZTRI_1.396.mRNA	F9WXQ6;transcript=ZTRI_1.396.mRNA	MYCGRDRAFT_88924;	Uncharacterized protein;gene=ZTRI_1.396 | organism=Zymoseptoria_tritici_IPO323 | gene_product=similar to helicase MOV-10 | transcript_product=similar to helicase MOV-10 | location=Ztri_chr_1:1346831-1349545(+) | protein_length=866 | sequence_SO=chromosome | SO=protein_coding | is_pseudo=false	F9WXQ6_ZYMTI;	100	NaN	96719.98;96719.98	10674.18359375	762.4;762.4
F9WXQ7;transcript=ZTRI_1.397.mRNA	F9WXQ7;transcript=ZTRI_1.397.mRNA	MYCGRDRAFT_98257;	Uncharacterized protein;gene=ZTRI_1.397 | organism=Zymoseptoria_tritici_IPO323 | gene_product=similar to endoplasmic reticulum vesicle protein 25 | transcript_product=similar to endoplasmic reticulum vesicle protein 25 | location=Ztri_chr_1:1349935-1350681(+) | protein_length=214 | sequence_SO=chromosome | SO=protein_coding | is_pseudo=false	F9WXQ7_ZYMTI;	100	NaN	24060.57;24060.57	94733.625	30763.3;30763.3
F9WXQ9;transcript=ZTRI_1.399.mRNA	F9WXQ9;transcript=ZTRI_1.399.mRNA	MYCGRDRAFT_102131;	Succinate dehydrogenase assembly factor 2, mitochondrial;gene=ZTRI_1.399 | organism=Zymoseptoria_tritici_IPO323 | gene_product=similar to TPR repeat protein | transcript_product=similar to TPR repeat protein | location=Ztri_chr_1:1353399-1354397(-) | protein_length=314 | sequence_SO=chromosome | SO=protein_coding | is_pseudo=false	F9WXQ9_ZYMTI;	100	NaN	34656.61;34656.61	59701.30078125	14441.3;14441.3
F9WXR2;transcript=ZTRI_1.402.mRNA	F9WXR2;transcript=ZTRI_1.402.mRNA	MYCGRDRAFT_65302;	Uncharacterized protein;gene=ZTRI_1.402 | organism=Zymoseptoria_tritici_IPO323 | gene_product=similar to acetyl-CoA-acetyltransferase | transcript_product=similar to acetyl-CoA-acetyltransferase | location=Ztri_chr_1:1358175-1359575(+) | protein_length=444 | sequence_SO=chromosome | SO=protein_coding | is_pseudo=false	F9WXR2_ZYMTI;	100	NaN	46933.56;46933.56	87893.390625	13851;13851
F9WXR3;transcript=ZTRI_1.570.mRNA	F9WXR3;transcript=ZTRI_1.570.mRNA	MYCGRDRAFT_89071;	Uncharacterized protein;gene=ZTRI_1.570 | organism=Zymoseptoria_tritici_IPO323 | gene_product=hypothetical protein | transcript_product=hypothetical protein | location=Ztri_chr_1:1802658-1804349(+) | protein_length=526 | sequence_SO=chromosome | SO=protein_coding | is_pseudo=false	F9WXR3_ZYMTI;	100	NaN	75381.53;58640.72	55603.765625	1588.7;2224.2
F9WXR5;transcript=ZTRI_1.573.mRNA	F9WXR5;transcript=ZTRI_1.573.mRNA	MYCGRDRAFT_89073;	Uncharacterized protein;gene=ZTRI_1.573 | organism=Zymoseptoria_tritici_IPO323 | gene_product=similar to short-chain dehydrogenase/reductase family protein | transcript_product=similar to short-chain dehydrogenase/reductase family protein | location=Ztri_chr_1:1807925-1809056(-) | protein_length=357 | sequence_SO=chromosome | SO=protein_coding | is_pseudo=false	F9WXR5_ZYMTI;	100	NaN	38511.52;38511.52	20894.015625	4075.8;4075.8
F9WXR7	F9WXR7	MYCGRDRAFT_65563	Uncharacterized protein	F9WXR7_ZYMTI	100	NaN	25291.56	12700.130859375	2528.7
F9WXR9;transcript=ZTRI_1.577.mRNA	F9WXR9;transcript=ZTRI_1.577.mRNA	MYCGRDRAFT_65568;	Uncharacterized protein;gene=ZTRI_1.577 | organism=Zymoseptoria_tritici_IPO323 | gene_product=similar to cytosolic non-specific dipeptidase | transcript_product=similar to cytosolic non-specific dipeptidase | location=Ztri_chr_1:1818200-1819810(-) | protein_length=536 | sequence_SO=chromosome | SO=protein_coding | is_pseudo=false	F9WXR9_ZYMTI;	100	NaN	53200.56;59592.96	104106.734375	16940.5;15811.1
F9WXS0;transcript=ZTRI_1.578.mRNA	F9WXS0;transcript=ZTRI_1.578.mRNA	MYCGRDRAFT_35147;	Uncharacterized protein;gene=ZTRI_1.578 | organism=Zymoseptoria_tritici_IPO323 | gene_product=similar to Polysaccharide deacetylase family protein | transcript_product=similar to Polysaccharide deacetylase family protein | location=Ztri_chr_1:1820135-1820857(+) | protein_length=240 | sequence_SO=chromosome | SO=protein_coding | is_pseudo=false	F9WXS0_ZYMTI;	100	NaN	27020.39;27020.39	27464.75	6521.9;6521.9
F9WXS2;transcript=ZTRI_1.580.mRNA	F9WXS2;transcript=ZTRI_1.580.mRNA	MYCGRDRAFT_65574;	Uncharacterized protein;gene=ZTRI_1.580 | organism=Zymoseptoria_tritici_IPO323 | gene_product=similar to small nucleolar ribonucleoprotein complex subunit Utp15 | transcript_product=similar to small nucleolar ribonucleoprotein complex subunit Utp15 | location=Ztri_chr_1:1822564-1824219(-) | protein_length=551 | sequence_SO=chromosome | SO=protein_coding | is_pseudo=false	F9WXS2_ZYMTI;	100	NaN	61102.54;61102.54	25769.849609375	3841.1;3841.1
F9WXS4;transcript=ZTRI_1.582.mRNA	F9WXS4;transcript=ZTRI_1.582.mRNA	MYCGRDRAFT_65576;	Uncharacterized protein;gene=ZTRI_1.582 | organism=Zymoseptoria_tritici_IPO323 | gene_product=hypothetical protein | transcript_product=hypothetical protein | location=Ztri_chr_1:1828698-1830484(-) | protein_length=576 | sequence_SO=chromosome | SO=protein_coding | is_pseudo=false	F9WXS4_ZYMTI;	100	NaN	62620.42;64353.25	327598.4375	54126.9;54126.9
F9WXS7;transcript=ZTRI_1.585.mRNA	F9WXS7;transcript=ZTRI_1.585.mRNA	MYCGRDRAFT_83566;	Uncharacterized protein;gene=ZTRI_1.585 | organism=Zymoseptoria_tritici_IPO323 | gene_product=hypothetical protein | transcript_product=hypothetical protein | location=Ztri_chr_1:1836559-1837422(-) | protein_length=287 | sequence_SO=chromosome | SO=protein_coding | is_pseudo=false	F9WXS7_ZYMTI;	100	NaN	32673.25;32673.25	12678.6591796875	704.4;704.4
F9WXT5;transcript=ZTRI_1.594.mRNA	F9WXT5;transcript=ZTRI_1.594.mRNA	MYCGRDRAFT_65583;	SWI/SNF complex protein;gene=ZTRI_1.594 | organism=Zymoseptoria_tritici_IPO323 | gene_product=similar to swi-snf complex subunit | transcript_product=similar to swi-snf complex subunit | location=Ztri_chr_1:1860409-1862155(-) | protein_length=499 | sequence_SO=chromosome | SO=protein_coding | is_pseudo=false	F9WXT5_ZYMTI;	100	NaN	57062.72;57062.72	44633.6328125	7798.4;7798.4
F9WXT7;transcript=ZTRI_1.597.mRNA	F9WXT7;transcript=ZTRI_1.597.mRNA	MDM12;	Mitochondrial distribution and morphology protein 12;gene=ZTRI_1.597 | organism=Zymoseptoria_tritici_IPO323 | gene_product=similar to putative mitochondrial inheritance component mdm12 protein | transcript_product=similar to putative mitochondrial inheritance component mdm12 protein | location=Ztri_chr_1:1871161-1872327(+) | protein_length=388 | sequence_SO=chromosome | SO=protein_coding | is_pse…	F9WXT7_ZYMTI;	100	NaN	42543.2;42543.2	13350.455078125	1483.4;1483.4
F9WXT9;transcript=ZTRI_1.599.mRNA	F9WXT9;transcript=ZTRI_1.599.mRNA	MYCGRDRAFT_65589;	Uncharacterized protein;gene=ZTRI_1.599 | organism=Zymoseptoria_tritici_IPO323 | gene_product=similar to transcriptional regulator Ngg1 | transcript_product=similar to transcriptional regulator Ngg1 | location=Ztri_chr_1:1875048-1877196(-) | protein_length=667 | sequence_SO=chromosome | SO=protein_coding | is_pseudo=false	F9WXT9_ZYMTI;	100	NaN	73332.41;73332.41	13072.54296875	384.5;384.5
F9WXU0;transcript=ZTRI_1.600.mRNA	F9WXU0;transcript=ZTRI_1.600.mRNA	MYCGRDRAFT_65593;	Uncharacterized protein;gene=ZTRI_1.600 | organism=Zymoseptoria_tritici_IPO323 | gene_product=similar to RING finger domain-containing protein | transcript_product=similar to RING finger domain-containing protein | location=Ztri_chr_1:1878032-1879715(+) | protein_length=542 | sequence_SO=chromosome | SO=protein_coding | is_pseudo=false	F9WXU0_ZYMTI;	100	NaN	58754.52;58754.52	22895.75390625	1831.7;1831.7
F9WXU1;transcript=ZTRI_1.601.mRNA	F9WXU1;transcript=ZTRI_1.601.mRNA	MYCGRDRAFT_65596;	Uncharacterized protein;gene=ZTRI_1.601 | organism=Zymoseptoria_tritici_IPO323 | gene_product=similar to putative exosome complex exonuclease rrp41 protein | transcript_product=similar to putative exosome complex exonuclease rrp41 protein | location=Ztri_chr_1:1880224-1881044(+) | protein_length=250 | sequence_SO=chromosome | SO=protein_coding | is_pseudo=false	F9WXU1_ZYMTI;	100	NaN	26836.3;26836.3	9061.3798828125	2265.3;2265.3
F9WXU3;transcript=ZTRI_1.605.mRNA	F9WXU3;transcript=ZTRI_1.605.mRNA	MYCGRDRAFT_31901;	Histidine kinase;gene=ZTRI_1.605 | organism=Zymoseptoria_tritici_IPO323 | gene_product=similar to osomolarity two-component system | transcript_product=similar to osomolarity two-component system | location=Ztri_chr_1:1887334-1891244(-) | protein_length=1176 | sequence_SO=chromosome | SO=protein_coding | is_pseudo=false	F9WXU3_ZYMTI;	100	NaN	126044.69;128282.09	22994.744140625	1319.3;1361.8
F9WXU5;transcript=ZTRI_1.606.mRNA	F9WXU5;transcript=ZTRI_1.606.mRNA	MYCGRDRAFT_98343;	GTP-binding nuclear protein;gene=ZTRI_1.606 | organism=Zymoseptoria_tritici_IPO323 | gene_product=hypothetical protein | transcript_product=hypothetical protein | location=Ztri_chr_1:1892559-1895546(+) | protein_length=712 | sequence_SO=chromosome | SO=protein_coding | is_pseudo=false	F9WXU5_ZYMTI;	100	NaN	23976.46;79123.38	903834.1875	427285.6;179184.3
F9WXU7;transcript=ZTRI_1.608.mRNA	F9WXU7;transcript=ZTRI_1.608.mRNA	MYCGRDRAFT_65606;	Uncharacterized protein;gene=ZTRI_1.608 | organism=Zymoseptoria_tritici_IPO323 | gene_product=hypothetical protein | transcript_product=hypothetical protein | location=Ztri_chr_1:1897220-1897561(+) | protein_length=92 | sequence_SO=chromosome | SO=protein_coding | is_pseudo=false	F9WXU7_ZYMTI;	100	NaN	10549.03;10549.03	23890.83984375	6826;6826
F9WXU9;transcript=ZTRI_1.610.mRNA	F9WXU9;transcript=ZTRI_1.610.mRNA	MYCGRDRAFT_65607;	Uncharacterized protein;gene=ZTRI_1.610 | organism=Zymoseptoria_tritici_IPO323 | gene_product=similar to ap-3 adaptor complex subunit mu | transcript_product=similar to ap-3 adaptor complex subunit mu | location=Ztri_chr_1:1899043-1900774(+) | protein_length=556 | sequence_SO=chromosome | SO=protein_coding | is_pseudo=false	F9WXU9_ZYMTI;	100	NaN	59106.74;59106.74	31226.984375	3378.8;3378.8
F9WXV3;transcript=ZTRI_1.615.mRNA	F9WXV3;transcript=ZTRI_1.615.mRNA	MYCGRDRAFT_19317;	Uncharacterized protein (Fragment);gene=ZTRI_1.615 | organism=Zymoseptoria_tritici_IPO323 | gene_product=hypothetical protein | transcript_product=hypothetical protein | location=Ztri_chr_1:1905323-1906085(-) | protein_length=211 | sequence_SO=chromosome | SO=protein_coding | is_pseudo=false	F9WXV3_ZYMTI;	100	NaN	12639.21;23101.87	31357.994140625	5226.3;2850.7
F9WXV5;transcript=ZTRI_1.616.mRNA	F9WXV5;transcript=ZTRI_1.616.mRNA	MYCGRDRAFT_34200;	Uncharacterized protein;gene=ZTRI_1.616 | organism=Zymoseptoria_tritici_IPO323 | gene_product=hypothetical protein | transcript_product=hypothetical protein | location=Ztri_chr_1:1907167-1907525(+) | protein_length=97 | sequence_SO=chromosome | SO=protein_coding | is_pseudo=false	F9WXV5_ZYMTI;	100	NaN	10767.37;10767.37	200437.421875	50109.4;50109.4
F9WXV6;transcript=ZTRI_1.617.mRNA	F9WXV6;transcript=ZTRI_1.617.mRNA	MYCGRDRAFT_65614;	Uncharacterized protein;gene=ZTRI_1.617 | organism=Zymoseptoria_tritici_IPO323 | gene_product=similar to eukaryotic translation initiation factor 2 subunit beta | transcript_product=similar to eukaryotic translation initiation factor 2 subunit beta | location=Ztri_chr_1:1908221-1909234(-) | protein_length=318 | sequence_SO=chromosome | SO=protein_coding | is_pseudo=false	F9WXV6_ZYMTI;	100	NaN	34834.82;34834.82	245278.25	51155;51155
F9WXV7;transcript=ZTRI_1.618.mRNA	F9WXV7;transcript=ZTRI_1.618.mRNA	MYCGRDRAFT_32106;	Uncharacterized protein;gene=ZTRI_1.618 | organism=Zymoseptoria_tritici_IPO323 | gene_product=hypothetical protein | transcript_product=hypothetical protein | location=Ztri_chr_1:1909781-1910168(+) | protein_length=110 | sequence_SO=chromosome | SO=protein_coding | is_pseudo=false	F9WXV7_ZYMTI;	100	NaN	12097.49;12097.49	29181.18359375	4863.5;4863.5
F9WXW0;transcript=ZTRI_1.622.mRNA	F9WXW0;transcript=ZTRI_1.622.mRNA	MYCGRDRAFT_107028;	Uncharacterized protein;gene=ZTRI_1.622 | organism=Zymoseptoria_tritici_IPO323 | gene_product=similar to nad-dependent 15-hydroxyprostaglandin dehydrogenase | transcript_product=similar to nad-dependent 15-hydroxyprostaglandin dehydrogenase | location=Ztri_chr_1:1917496-1918462(+) | protein_length=295 | sequence_SO=chromosome | SO=protein_coding | is_pseudo=false	F9WXW0_ZYMTI;	100	NaN	32482.12;32482.12	5531.93701171875	276.6;276.6
F9WXW1;transcript=ZTRI_1.625.mRNA	F9WXW1;transcript=ZTRI_1.625.mRNA	MYCGRDRAFT_89108;	Uncharacterized protein;gene=ZTRI_1.625 | organism=Zymoseptoria_tritici_IPO323 | gene_product=hypothetical protein | transcript_product=hypothetical protein | location=Ztri_chr_1:1922133-1923542(-) | protein_length=469 | sequence_SO=chromosome | SO=protein_coding | is_pseudo=false	F9WXW1_ZYMTI;	100	NaN	109214.91;51444.86	4658.0576171875	81.7;179.2
F9WXW8;transcript=ZTRI_1.868.mRNA.1	F9WXW8;transcript=ZTRI_1.868.mRNA.1	MgSwi4;	Apses transcription factor;gene=ZTRI_1.868.1 | organism=Zymoseptoria_tritici_IPO323 | gene_product=unspecified product | transcript_product=unspecified product | location=Ztri_chr_1:2551751-2553995(-) | protein_length=702 | sequence_SO=chromosome | SO=protein_coding | is_pseudo=false	F9WXW8_ZYMTI;	100	NaN	76093.98;77985.19	22982.154296875	2381.4;2381.4
F9WXW9;transcript=ZTRI_1.869.mRNA	F9WXW9;transcript=ZTRI_1.869.mRNA	MYCGRDRAFT_65952;	Multifunctional tryptophan biosynthesis protein;gene=ZTRI_1.869 | organism=Zymoseptoria_tritici_IPO323 | gene_product=similar to anthranilate synthase component 2 | transcript_product=similar to anthranilate synthase component 2 | location=Ztri_chr_1:2554275-2556581(+) | protein_length=768 | sequence_SO=chromosome | SO=protein_coding | is_pseudo=false	F9WXW9_ZYMTI;	100	NaN	82417.48;82417.48	158971.15625	25703.2;25703.2
F9WXX1;transcript=ZTRI_1.871.mRNA	F9WXX1;transcript=ZTRI_1.871.mRNA	MYCGRDRAFT_34886;	Uncharacterized protein;gene=ZTRI_1.871 | organism=Zymoseptoria_tritici_IPO323 | gene_product=hypothetical protein | transcript_product=hypothetical protein | location=Ztri_chr_1:2559396-2560307(-) | protein_length=303 | sequence_SO=chromosome | SO=protein_coding | is_pseudo=false	F9WXX1_ZYMTI;	100	NaN	28790.56;33834.75	7848.419921875	923.3;872
F9WXX2	F9WXX2	MYCGRDRAFT_78485	Uncharacterized protein	F9WXX2_ZYMTI	100	NaN	9447.89	14034.03515625	4137
F9WXX3;transcript=ZTRI_1.873.mRNA	F9WXX3;transcript=ZTRI_1.873.mRNA	MYCGRDRAFT_32270;	Uncharacterized protein (Fragment);gene=ZTRI_1.873 | organism=Zymoseptoria_tritici_IPO323 | gene_product=similar to mage family protein | transcript_product=similar to mage family protein | location=Ztri_chr_1:2561516-2562624(+) | protein_length=334 | sequence_SO=chromosome | SO=protein_coding | is_pseudo=false	F9WXX3_ZYMTI;	100	NaN	35743.68;37734.89	15258.2666015625	953.6;897.5
F9WXX5;transcript=ZTRI_1.875.mRNA	F9WXX5;transcript=ZTRI_1.875.mRNA	MYCGRDRAFT_52902;	Uncharacterized protein (Fragment);gene=ZTRI_1.875 | organism=Zymoseptoria_tritici_IPO323 | gene_product=similar to serine/threonine-protein kinase | transcript_product=similar to serine/threonine-protein kinase | location=Ztri_chr_1:2564563-2567766(+) | protein_length=1067 | sequence_SO=chromosome | SO=protein_coding | is_pseudo=false	F9WXX5_ZYMTI;	100	NaN	87535.57;115772.84	16927.498046875	1015.6;793.5
F9WXX6;transcript=ZTRI_1.876.mRNA	F9WXX6;transcript=ZTRI_1.876.mRNA	MYCGRDRAFT_89305;	Mediator of RNA polymerase II transcription subunit 31;gene=ZTRI_1.876 | organism=Zymoseptoria_tritici_IPO323 | gene_product=similar to mediator of rna polymerase ii transcription subunit 31 | transcript_product=similar to mediator of rna polymerase ii transcription subunit 31 | location=Ztri_chr_1:2568426-2569083(-) | protein_length=119 | sequence_SO=chromosome | SO=protein_coding | is_pseudo=fa…	F9WXX6_ZYMTI;	100	NaN	13906.8;13906.8	8517.11328125	2433.5;2433.5
F9WXX9;transcript=ZTRI_1.879.mRNA	F9WXX9;transcript=ZTRI_1.879.mRNA	MYCGRDRAFT_65960;	Uncharacterized protein;gene=ZTRI_1.879 | organism=Zymoseptoria_tritici_IPO323 | gene_product=similar to ankyrin repeat protein | transcript_product=similar to ankyrin repeat protein | location=Ztri_chr_1:2573969-2574561(+) | protein_length=180 | sequence_SO=chromosome | SO=protein_coding | is_pseudo=false	F9WXX9_ZYMTI;	100	NaN	19121.97;19121.97	5776.96923828125	525.2;525.2
F9WXY4;transcript=ZTRI_1.883.mRNA	F9WXY4;transcript=ZTRI_1.883.mRNA	MYCGRDRAFT_102381;	Uncharacterized protein;gene=ZTRI_1.883 | organism=Zymoseptoria_tritici_IPO323 | gene_product=hypothetical protein | transcript_product=hypothetical protein | location=Ztri_chr_1:2584748-2586208(+) | protein_length=353 | sequence_SO=chromosome | SO=protein_coding | is_pseudo=false	F9WXY4_ZYMTI;	100	NaN	36586.11;36586.11	300626.84375	66033.6;66033.6
F9WXY5;transcript=ZTRI_1.884.mRNA	F9WXY5;transcript=ZTRI_1.884.mRNA	MYCGRDRAFT_65963;	Uncharacterized protein;gene=ZTRI_1.884 | organism=Zymoseptoria_tritici_IPO323 | gene_product=similar to integral membrane protein | transcript_product=similar to integral membrane protein | location=Ztri_chr_1:2587928-2589219(+) | protein_length=413 | sequence_SO=chromosome | SO=protein_coding | is_pseudo=false	F9WXY5_ZYMTI;	100	NaN	43210.44;43210.44	38767.28515625	10422.6;10422.6
F9WXY6;transcript=ZTRI_1.885.mRNA	F9WXY6;transcript=ZTRI_1.885.mRNA	MYCGRDRAFT_65966;	Uncharacterized protein;gene=ZTRI_1.885 | organism=Zymoseptoria_tritici_IPO323 | gene_product=hypothetical protein | transcript_product=hypothetical protein | location=Ztri_chr_1:2589694-2593074(-) | protein_length=693 | sequence_SO=chromosome | SO=protein_coding | is_pseudo=false	F9WXY6_ZYMTI;	100	NaN	27420.89;77491.85	225659.8125	76221.3;31385.2
F9WXY8;transcript=ZTRI_1.886.mRNA	F9WXY8;transcript=ZTRI_1.886.mRNA	MYCGRDRAFT_65974;	Uncharacterized protein;gene=ZTRI_1.886 | organism=Zymoseptoria_tritici_IPO323 | gene_product=similar to SNARE complex subunit (Vam7) | transcript_product=similar to SNARE complex subunit (Vam7) | location=Ztri_chr_1:2593375-2594490(+) | protein_length=371 | sequence_SO=chromosome | SO=protein_coding | is_pseudo=false	F9WXY8_ZYMTI;	100	NaN	40308.45;40308.45	66067.6328125	10083.4;10083.4
F9WXY9;transcript=ZTRI_1.887.mRNA	F9WXY9;transcript=ZTRI_1.887.mRNA	MYCGRDRAFT_98456;	Uncharacterized protein;gene=ZTRI_1.887 | organism=Zymoseptoria_tritici_IPO323 | gene_product=similar to lmbr1 domain-containing protein | transcript_product=similar to lmbr1 domain-containing protein | location=Ztri_chr_1:2594671-2596767(-) | protein_length=698 | sequence_SO=chromosome | SO=protein_coding | is_pseudo=false	F9WXY9_ZYMTI;	100	NaN	74811.2;77516.19	121931.5	12536;11519.5
F9WXZ0;transcript=ZTRI_1.888.mRNA	F9WXZ0;transcript=ZTRI_1.888.mRNA	MYCGRDRAFT_65978;	Uncharacterized protein;gene=ZTRI_1.888 | organism=Zymoseptoria_tritici_IPO323 | gene_product=similar to zinc alcohol dehydrogenase | transcript_product=similar to zinc alcohol dehydrogenase | location=Ztri_chr_1:2597083-2598325(+) | protein_length=353 | sequence_SO=chromosome | SO=protein_coding | is_pseudo=false	F9WXZ0_ZYMTI;	100	NaN	38199.51;38199.51	10042.5205078125	1434.6;1434.6
F9WXZ1;transcript=ZTRI_1.889.mRNA	F9WXZ1;transcript=ZTRI_1.889.mRNA	MYCGRDRAFT_33473;	Uncharacterized protein;gene=ZTRI_1.889 | organism=Zymoseptoria_tritici_IPO323 | gene_product=similar to inositol phospholipid biosynthesis protein Scs3 | transcript_product=similar to inositol phospholipid biosynthesis protein Scs3 | location=Ztri_chr_1:2598561-2599568(+) | protein_length=335 | sequence_SO=chromosome | SO=protein_coding | is_pseudo=false	F9WXZ1_ZYMTI;	100	NaN	37648.53;37648.53	6232.046875	366.6;366.6
F9WXZ5;transcript=ZTRI_1.893.mRNA	F9WXZ5;transcript=ZTRI_1.893.mRNA	MYCGRDRAFT_34265;	Uncharacterized protein;gene=ZTRI_1.893 | organism=Zymoseptoria_tritici_IPO323 | gene_product=similar to secretory pathway protein Sec39 | transcript_product=similar to secretory pathway protein Sec39 | location=Ztri_chr_1:2606626-2609637(-) | protein_length=965 | sequence_SO=chromosome | SO=protein_coding | is_pseudo=false	F9WXZ5_ZYMTI;	100	NaN	106484.64;107955.33	57293.79296875	4090.8;3954.4
F9WXZ6;transcript=ZTRI_1.894.mRNA	F9WXZ6;transcript=ZTRI_1.894.mRNA	CIT3;	Citrate synthase;gene=ZTRI_1.894 | organism=Zymoseptoria_tritici_IPO323 | gene_product=similar to 2-methylcitrate synthase | transcript_product=similar to 2-methylcitrate synthase | location=Ztri_chr_1:2609922-2611402(-) | protein_length=471 | sequence_SO=chromosome | SO=protein_coding | is_pseudo=false	F9WXZ6_ZYMTI;	100	NaN	51652.14;51652.14	275248.625	118977.1;118977.1
F9WXZ7	F9WXZ7	MYCGRDRAFT_83726	Isocitrate lyase	F9WXZ7_ZYMTI	100	NaN	61938.96	4367.1220703125	10035.3
F9WXZ8;transcript=ZTRI_1.896.mRNA	F9WXZ8;transcript=ZTRI_1.896.mRNA	MYCGRDRAFT_89326;	Uncharacterized protein;gene=ZTRI_1.896 | organism=Zymoseptoria_tritici_IPO323 | gene_product=hypothetical protein | transcript_product=hypothetical protein | location=Ztri_chr_1:2613898-2615550(-) | protein_length=550 | sequence_SO=chromosome | SO=protein_coding | is_pseudo=false	F9WXZ8_ZYMTI;	100	NaN	59303.57;59303.57	10247.1669921875	1182.4;1182.4
F9WY00;transcript=ZTRI_1.898.mRNA	F9WY00;transcript=ZTRI_1.898.mRNA	MYCGRDRAFT_102384;	Uncharacterized protein;gene=ZTRI_1.898 | organism=Zymoseptoria_tritici_IPO323 | gene_product=similar to eukaryotic translation initiation factor 4E | transcript_product=similar to eukaryotic translation initiation factor 4E | location=Ztri_chr_1:2618305-2619134(+) | protein_length=252 | sequence_SO=chromosome | SO=protein_coding | is_pseudo=false	F9WY00_ZYMTI;	100	NaN	28196.36;28196.36	19019.208984375	5301.3;5301.3
F9WY04;transcript=ZTRI_1.901.mRNA	F9WY04;transcript=ZTRI_1.901.mRNA	MYCGRDRAFT_34411;	Uncharacterized protein;gene=ZTRI_1.901 | organism=Zymoseptoria_tritici_IPO323 | gene_product=similar to aldo/keto reductase | transcript_product=similar to aldo/keto reductase | location=Ztri_chr_1:2624613-2625572(+) | protein_length=319 | sequence_SO=chromosome | SO=protein_coding | is_pseudo=false	F9WY04_ZYMTI;	100	NaN	34325.96;35152.07	52737.6796875	2292.9;2397.2
F9WY05;transcript=ZTRI_1.903.mRNA	F9WY05;transcript=ZTRI_1.903.mRNA	MYCGRDRAFT_65995;	Uncharacterized protein;gene=ZTRI_1.903 | organism=Zymoseptoria_tritici_IPO323 | gene_product=similar to folylpolyglutamate synthase | transcript_product=similar to folylpolyglutamate synthase | location=Ztri_chr_1:2627136-2628907(+) | protein_length=536 | sequence_SO=chromosome | SO=protein_coding | is_pseudo=false	F9WY05_ZYMTI;	100	NaN	53583.03;58541.6	17518.23828125	1877;1751.8
F9WY06;transcript=ZTRI_1.904.mRNA	F9WY06;transcript=ZTRI_1.904.mRNA	MYCGRDRAFT_65997;	Uncharacterized protein;gene=ZTRI_1.904 | organism=Zymoseptoria_tritici_IPO323 | gene_product=similar to ADP | transcript_product=similar to ADP | location=Ztri_chr_1:2629473-2631019(+) | protein_length=314 | sequence_SO=chromosome | SO=protein_coding | is_pseudo=false	F9WY06_ZYMTI;	100	NaN	34085.4;34085.4	31831014	14648296.5;14648296.5
F9WY07;transcript=ZTRI_1.905.mRNA	F9WY07;transcript=ZTRI_1.905.mRNA	MYCGRDRAFT_107168;	Uncharacterized protein;gene=ZTRI_1.905 | organism=Zymoseptoria_tritici_IPO323 | gene_product=hypothetical protein | transcript_product=hypothetical protein | location=Ztri_chr_1:2631422-2632135(-) | protein_length=237 | sequence_SO=chromosome | SO=protein_coding | is_pseudo=false	F9WY07_ZYMTI;	100	NaN	24323.91;24323.91	44679.53515625	16754.8;16754.8
F9WY09;transcript=ZTRI_1.907.mRNA	F9WY09;transcript=ZTRI_1.907.mRNA	MYCGRDRAFT_66000;	Uncharacterized protein;gene=ZTRI_1.907 | organism=Zymoseptoria_tritici_IPO323 | gene_product=similar to flavin containing amine oxidase | transcript_product=similar to flavin containing amine oxidase | location=Ztri_chr_1:2634845-2636821(-) | protein_length=545 | sequence_SO=chromosome | SO=protein_coding | is_pseudo=false	F9WY09_ZYMTI;	100	NaN	57061.73;60683.65	12528.9521484375	1503.5;1445.6
F9WY10;transcript=ZTRI_1.909.mRNA	F9WY10;transcript=ZTRI_1.909.mRNA	MYCGRDRAFT_66002;	Uncharacterized protein;gene=ZTRI_1.909 | organism=Zymoseptoria_tritici_IPO323 | gene_product=similar to phenylacetaldoxime dehydratase | transcript_product=similar to phenylacetaldoxime dehydratase | location=Ztri_chr_1:2639982-2641102(+) | protein_length=355 | sequence_SO=chromosome | SO=protein_coding | is_pseudo=false	F9WY10_ZYMTI;	100	NaN	40653.57;40653.57	12177.501953125	1799.4;1799.4
F9WY11;transcript=ZTRI_1.910.mRNA	F9WY11;transcript=ZTRI_1.910.mRNA	MYCGRDRAFT_66006;	Uncharacterized protein;gene=ZTRI_1.910 | organism=Zymoseptoria_tritici_IPO323 | gene_product=similar to COPII-coated vesicle protein (Erv41) | transcript_product=similar to COPII-coated vesicle protein (Erv41) | location=Ztri_chr_1:2641197-2642479(-) | protein_length=407 | sequence_SO=chromosome | SO=protein_coding | is_pseudo=false	F9WY11_ZYMTI;	100	NaN	45706.08;45706.08	228173.65625	33827.8;33827.8
F9WY13;transcript=ZTRI_1.913.mRNA	F9WY13;transcript=ZTRI_1.913.mRNA	MYCGRDRAFT_107174;	Uncharacterized protein;gene=ZTRI_1.913 | organism=Zymoseptoria_tritici_IPO323 | gene_product=hypothetical protein | transcript_product=hypothetical protein | location=Ztri_chr_1:2646076-2648986(+) | protein_length=906 | sequence_SO=chromosome | SO=protein_coding | is_pseudo=false	F9WY13_ZYMTI;	100	NaN	97552.22;97552.22	7286.6982421875	490.4;490.4
F9WY16;transcript=ZTRI_1.916.mRNA	F9WY16;transcript=ZTRI_1.916.mRNA	MYCGRDRAFT_66016;	Uncharacterized protein;gene=ZTRI_1.916 | organism=Zymoseptoria_tritici_IPO323 | gene_product=similar to related to 2 | transcript_product=similar to related to 2 | location=Ztri_chr_1:2653646-2654872(+) | protein_length=384 | sequence_SO=chromosome | SO=protein_coding | is_pseudo=false	F9WY16_ZYMTI;	100	NaN	43365.22;43365.22	4737.42724609375	197.4;197.4
F9WY18;transcript=ZTRI_1.918.mRNA	F9WY18;transcript=ZTRI_1.918.mRNA	MYCGRDRAFT_35012;	Uncharacterized protein;gene=ZTRI_1.918 | organism=Zymoseptoria_tritici_IPO323 | gene_product=hypothetical protein | transcript_product=hypothetical protein | location=Ztri_chr_1:2656781-2657599(+) | protein_length=212 | sequence_SO=chromosome | SO=protein_coding | is_pseudo=false	F9WY18_ZYMTI;	100	NaN	22587.86;23654.05	12102.57421875	3300.7;3025.6
F9WY19;transcript=ZTRI_1.919.mRNA	F9WY19;transcript=ZTRI_1.919.mRNA	ARP2401;	Actin-related protein, ARP2 class;gene=ZTRI_1.919 | organism=Zymoseptoria_tritici_IPO323 | gene_product=similar to actin-like protein 2 | transcript_product=similar to actin-like protein 2 | location=Ztri_chr_1:2657819-2659178(-) | protein_length=390 | sequence_SO=chromosome | SO=protein_coding | is_pseudo=false	F9WY19_ZYMTI;	100	NaN	43795.24;43795.24	221990.953125	73727.9;73727.9
F9WY20;transcript=ZTRI_1.920.mRNA	F9WY20;transcript=ZTRI_1.920.mRNA	MYCGRDRAFT_66023;	Uncharacterized protein;gene=ZTRI_1.920 | organism=Zymoseptoria_tritici_IPO323 | gene_product=similar to SUN domain protein (Uth1) | transcript_product=similar to SUN domain protein (Uth1) | location=Ztri_chr_1:2659997-2661331(-) | protein_length=426 | sequence_SO=chromosome | SO=protein_coding | is_pseudo=false	F9WY20_ZYMTI;	100	NaN	43804.13;43804.13	5867.400390625	977.9;977.9
F9WY22;transcript=ZTRI_1.1140.mRNA	F9WY22;transcript=ZTRI_1.1140.mRNA	MYCGRDRAFT_66364;	Uncharacterized protein;gene=ZTRI_1.1140 | organism=Zymoseptoria_tritici_IPO323 | gene_product=similar to exportin-t | transcript_product=similar to exportin-t | location=Ztri_chr_1:3283960-3287025(-) | protein_length=1021 | sequence_SO=chromosome | SO=protein_coding | is_pseudo=false	F9WY22_ZYMTI;	100	NaN	113530.88;113530.88	131252.6875	15928.2;15928.2
F9WY28;transcript=ZTRI_1.1146.mRNA	F9WY28;transcript=ZTRI_1.1146.mRNA	MYCGRDRAFT_66377;	Uncharacterized protein;gene=ZTRI_1.1146 | organism=Zymoseptoria_tritici_IPO323 | gene_product=similar to 6-phosphogluconate dehydrogenase C-terminal domain-like protein | transcript_product=similar to 6-phosphogluconate dehydrogenase C-terminal domain-like protein | location=Ztri_chr_1:3307780-3308852(+) | protein_length=316 | sequence_SO=chromosome | SO=protein_coding | is_pseudo=false	F9WY28_ZYMTI;	100	NaN	34518.9;34390.77	17419.33984375	2488.5;2488.5
F9WY31;transcript=ZTRI_1.1153.mRNA	F9WY31;transcript=ZTRI_1.1153.mRNA	MYCGRDRAFT_107316;	Uncharacterized protein;gene=ZTRI_1.1153 | organism=Zymoseptoria_tritici_IPO323 | gene_product=similar to HIRA-interacting protein 5 | transcript_product=similar to HIRA-interacting protein 5 | location=Ztri_chr_1:3316594-3317547(-) | protein_length=317 | sequence_SO=chromosome | SO=protein_coding | is_pseudo=false	F9WY31_ZYMTI;	100	NaN	34228.4;34228.4	296.8134765625	16.5;16.5
F9WY35;transcript=ZTRI_1.1156.mRNA	F9WY35;transcript=ZTRI_1.1156.mRNA	MYCGRDRAFT_66382;	Uncharacterized protein;gene=ZTRI_1.1156 | organism=Zymoseptoria_tritici_IPO323 | gene_product=similar to pxa domain-containing protein | transcript_product=similar to pxa domain-containing protein | location=Ztri_chr_1:3327315-3330064(-) | protein_length=544 | sequence_SO=chromosome | SO=protein_coding | is_pseudo=false	F9WY35_ZYMTI;	100	NaN	54384.56;61464.83	32650.162109375	4068.3;3632.4
F9WY37	F9WY37	MYCGRDRAFT_66386	Uncharacterized protein	F9WY37_ZYMTI	100	NaN	68969.03	91320.25	2767.3
F9WY41;transcript=ZTRI_1.1162.mRNA	F9WY41;transcript=ZTRI_1.1162.mRNA	MYCGRDRAFT_107320;	Uncharacterized protein;gene=ZTRI_1.1162 | organism=Zymoseptoria_tritici_IPO323 | gene_product=hypothetical protein | transcript_product=hypothetical protein | location=Ztri_chr_1:3341260-3343119(-) | protein_length=619 | sequence_SO=chromosome | SO=protein_coding | is_pseudo=false	F9WY41_ZYMTI;	100	NaN	68948.68;68948.68	40384.28515625	6635.8;6635.8
F9WY42;transcript=ZTRI_1.1163.mRNA	F9WY42;transcript=ZTRI_1.1163.mRNA	MYCGRDRAFT_66394;	Uncharacterized protein;gene=ZTRI_1.1163 | organism=Zymoseptoria_tritici_IPO323 | gene_product=similar to calcineurin-like phosphoesterase | transcript_product=similar to calcineurin-like phosphoesterase | location=Ztri_chr_1:3344920-3346690(-) | protein_length=571 | sequence_SO=chromosome | SO=protein_coding | is_pseudo=false	F9WY42_ZYMTI;	100	NaN	63869.43;63869.43	67604.4921875	7800.5;7800.5
F9WY44;transcript=ZTRI_1.1165.mRNA	F9WY44;transcript=ZTRI_1.1165.mRNA	MYCGRDRAFT_98572;	Uncharacterized protein;gene=ZTRI_1.1165 | organism=Zymoseptoria_tritici_IPO323 | gene_product=similar to putative 90s preribosome component rrp12 protein | transcript_product=similar to putative 90s preribosome component rrp12 protein | location=Ztri_chr_1:3348650-3352396(+) | protein_length=1248 | sequence_SO=chromosome | SO=protein_coding | is_pseudo=false	F9WY44_ZYMTI;	100	NaN	136239.03;137105.8	51000.0390625	6369.4;6592.9
F9WY45	F9WY45	MYCGRDRAFT_35196	Calcipressin	F9WY45_ZYMTI	100	NaN	27274.84	139396.453125	13939.6
F9WY46;transcript=ZTRI_1.1170.mRNA.1	F9WY46;transcript=ZTRI_1.1170.mRNA.1	MYCGRDRAFT_33937;	Uncharacterized protein;gene=ZTRI_1.1170.1 | organism=Zymoseptoria_tritici_IPO323 | gene_product=unspecified product | transcript_product=unspecified product | location=Ztri_chr_1:3363514-3367212(-) | protein_length=1178 | sequence_SO=chromosome | SO=protein_coding | is_pseudo=false	F9WY46_ZYMTI;	100	NaN	125662.22;129428.19	36517.9921875	3751.8;3687.1
F9WY51;transcript=ZTRI_1.1176.mRNA	F9WY51;transcript=ZTRI_1.1176.mRNA	HIT;	Zinc-binding protein of the histidine triad;gene=ZTRI_1.1176 | organism=Zymoseptoria_tritici_IPO323 | gene_product=hypothetical protein | transcript_product=hypothetical protein | location=Ztri_chr_1:3378283-3379232(-) | protein_length=236 | sequence_SO=chromosome | SO=protein_coding | is_pseudo=false	F9WY51_ZYMTI;	100	NaN	22993.17;26521.18	8146.70849609375	1357.8;1357.8
F9WY52;transcript=ZTRI_1.1177.mRNA	F9WY52;transcript=ZTRI_1.1177.mRNA	MYCGRDRAFT_53364;	Uncharacterized protein;gene=ZTRI_1.1177 | organism=Zymoseptoria_tritici_IPO323 | gene_product=similar to g2 mitotic-specific cyclin-b | transcript_product=similar to g2 mitotic-specific cyclin-b | location=Ztri_chr_1:3379894-3381504(-) | protein_length=493 | sequence_SO=chromosome | SO=protein_coding | is_pseudo=false	F9WY52_ZYMTI;	100	NaN	54822.38;54822.38	29151.630859375	1166.1;1166.1
F9WY53;transcript=ZTRI_1.1178.mRNA	F9WY53;transcript=ZTRI_1.1178.mRNA	MYCGRDRAFT_53366;	Uncharacterized protein;gene=ZTRI_1.1178 | organism=Zymoseptoria_tritici_IPO323 | gene_product=similar to mitochondrial 54s ribosomal protein rml2 | transcript_product=similar to mitochondrial 54s ribosomal protein rml2 | location=Ztri_chr_1:3382518-3383676(+) | protein_length=367 | sequence_SO=chromosome | SO=protein_coding | is_pseudo=false	F9WY53_ZYMTI;	100	NaN	40549.7;40549.7	27580.62890625	4867.2;4867.2
F9WY54;transcript=ZTRI_1.1179.mRNA	F9WY54;transcript=ZTRI_1.1179.mRNA	MYCGRDRAFT_107327;	Uncharacterized protein;gene=ZTRI_1.1179 | organism=Zymoseptoria_tritici_IPO323 | gene_product=similar to pre-mRNA splicing factor CLF1 | transcript_product=similar to pre-mRNA splicing factor CLF1 | location=Ztri_chr_1:3384981-3387464(-) | protein_length=827 | sequence_SO=chromosome | SO=protein_coding | is_pseudo=false	F9WY54_ZYMTI;	100	NaN	88877.71;88877.71	10134.189453125	460.6;460.6
F9WY56;transcript=ZTRI_1.1181.mRNA	F9WY56;transcript=ZTRI_1.1181.mRNA	MYCGRDRAFT_66422;	Uncharacterized protein;gene=ZTRI_1.1181 | organism=Zymoseptoria_tritici_IPO323 | gene_product=hypothetical protein | transcript_product=hypothetical protein | location=Ztri_chr_1:3391091-3392068(+) | protein_length=325 | sequence_SO=chromosome | SO=protein_coding | is_pseudo=false	F9WY56_ZYMTI;	100	NaN	35261.53;35261.53	90121.484375	19349.5;19349.5
F9WY57;transcript=ZTRI_1.1182.mRNA	F9WY57;transcript=ZTRI_1.1182.mRNA	MYCGRDRAFT_66426;	Uncharacterized protein;gene=ZTRI_1.1182 | organism=Zymoseptoria_tritici_IPO323 | gene_product=similar to sphingosine kinase | transcript_product=similar to sphingosine kinase | location=Ztri_chr_1:3392545-3394161(+) | protein_length=538 | sequence_SO=chromosome | SO=protein_coding | is_pseudo=false	F9WY57_ZYMTI;	100	NaN	56704.7;59068.46	48579.921875	7345.5;6820.8
F9WY63;transcript=ZTRI_1.1192.mRNA	F9WY63;transcript=ZTRI_1.1192.mRNA	MYCGRDRAFT_32304;	Uncharacterized protein;gene=ZTRI_1.1192 | organism=Zymoseptoria_tritici_IPO323 | gene_product=similar to small nuclear ribonucleoprotein LSM1 | transcript_product=similar to small nuclear ribonucleoprotein LSM1 | location=Ztri_chr_1:3424396-3425054(-) | protein_length=162 | sequence_SO=chromosome | SO=protein_coding | is_pseudo=false	F9WY63_ZYMTI;	100	NaN	15019.2;18018.61	43403.95703125	6200.6;6200.6
F9WY66;transcript=ZTRI_1.1194.mRNA	F9WY66;transcript=ZTRI_1.1194.mRNA	MYCGRDRAFT_102569;	GrpE protein homolog;gene=ZTRI_1.1194 | organism=Zymoseptoria_tritici_IPO323 | gene_product=similar to mitochondrial co-chaperone GrpE/grpE | transcript_product=similar to mitochondrial co-chaperone GrpE/grpE | location=Ztri_chr_1:3430140-3430976(+) | protein_length=242 | sequence_SO=chromosome | SO=protein_coding | is_pseudo=false	F9WY66_ZYMTI;	100	NaN	27405.08;27405.08	134314.515625	16789.3;16789.3
F9WY67;transcript=ZTRI_1.1195.mRNA	F9WY67;transcript=ZTRI_1.1195.mRNA	MYCGRDRAFT_102570;	Uncharacterized protein;gene=ZTRI_1.1195 | organism=Zymoseptoria_tritici_IPO323 | gene_product=hypothetical protein | transcript_product=hypothetical protein | location=Ztri_chr_1:3431752-3432211(-) | protein_length=135 | sequence_SO=chromosome | SO=protein_coding | is_pseudo=false	F9WY67_ZYMTI;	100	NaN	15656.96;15656.96	24969.91015625	10701.4;10701.4
F9WY68;transcript=ZTRI_1.1196.mRNA	F9WY68;transcript=ZTRI_1.1196.mRNA	MYCGRDRAFT_98585;	Uncharacterized protein;gene=ZTRI_1.1196 | organism=Zymoseptoria_tritici_IPO323 | gene_product=similar to leucyl-tRNA synthetase | transcript_product=similar to leucyl-tRNA synthetase | location=Ztri_chr_1:3432483-3435947(+) | protein_length=1154 | sequence_SO=chromosome | SO=protein_coding | is_pseudo=false	F9WY68_ZYMTI;	100	NaN	130246.47;130246.47	172026.71875	21445.1;21445.1
F9WY70	F9WY70	MYCGRDRAFT_98587	Uncharacterized protein	F9WY70_ZYMTI	100	NaN	33838.61	7037.5693359375	1142.4
F9WY74;transcript=ZTRI_1.1202.mRNA	F9WY74;transcript=ZTRI_1.1202.mRNA	MYCGRDRAFT_33741;	Uncharacterized protein;gene=ZTRI_1.1202 | organism=Zymoseptoria_tritici_IPO323 | gene_product=similar to 2-deoxy-d-gluconate 3-dehydrogenase | transcript_product=similar to 2-deoxy-d-gluconate 3-dehydrogenase | location=Ztri_chr_1:3445188-3446032(+) | protein_length=261 | sequence_SO=chromosome | SO=protein_coding | is_pseudo=false	F9WY74_ZYMTI;	100	NaN	27702.44;27702.44	7741.69873046875	430.1;430.1
F9WY76;transcript=ZTRI_1.1428.mRNA	F9WY76;transcript=ZTRI_1.1428.mRNA	MYCGRDRAFT_66768;	Uncharacterized protein;gene=ZTRI_1.1428 | organism=Zymoseptoria_tritici_IPO323 | gene_product=similar to transcription factor btf3 | transcript_product=similar to transcription factor btf3 | location=Ztri_chr_1:4079947-4082329(+) | protein_length=759 | sequence_SO=chromosome | SO=protein_coding | is_pseudo=false	F9WY76_ZYMTI;	100	NaN	84681.07;84681.07	56632.23828125	6468.2;6468.2
F9WY78;transcript=ZTRI_1.1431.mRNA	F9WY78;transcript=ZTRI_1.1431.mRNA	MYCGRDRAFT_84013;	Uncharacterized protein;gene=ZTRI_1.1431 | organism=Zymoseptoria_tritici_IPO323 | gene_product=similar to kinetochore protein spc25 | transcript_product=similar to kinetochore protein spc25 | location=Ztri_chr_1:4086466-4087310(+) | protein_length=261 | sequence_SO=chromosome | SO=protein_coding | is_pseudo=false	F9WY78_ZYMTI;	100	NaN	27318.5;30118.61	4626.7685546875	231.3;220.3
F9WY79;transcript=ZTRI_1.1432.mRNA	F9WY79;transcript=ZTRI_1.1432.mRNA	MYCGRDRAFT_66773;	Uncharacterized protein;gene=ZTRI_1.1432 | organism=Zymoseptoria_tritici_IPO323 | gene_product=similar to MFS transporter | transcript_product=similar to MFS transporter | location=Ztri_chr_1:4088238-4090158(+) | protein_length=573 | sequence_SO=chromosome | SO=protein_coding | is_pseudo=false	F9WY79_ZYMTI;	100	NaN	62403.19;62403.19	22313.97265625	2348.8;2348.8
F9WY81;transcript=ZTRI_1.1434.mRNA	F9WY81;transcript=ZTRI_1.1434.mRNA	MYCGRDRAFT_107462;	Uncharacterized protein;gene=ZTRI_1.1434 | organism=Zymoseptoria_tritici_IPO323 | gene_product=similar to acetolactate synthase | transcript_product=similar to acetolactate synthase | location=Ztri_chr_1:4091462-4093195(+) | protein_length=560 | sequence_SO=chromosome | SO=protein_coding | is_pseudo=false	F9WY81_ZYMTI;	100	NaN	60384.79;60384.79	42242.62890625	5368.3;5368.3
F9WY82;transcript=ZTRI_1.1435.mRNA	F9WY82;transcript=ZTRI_1.1435.mRNA	MYCGRDRAFT_33608;	Uncharacterized protein;gene=ZTRI_1.1435 | organism=Zymoseptoria_tritici_IPO323 | gene_product=similar to putative pirin protein | transcript_product=similar to putative pirin protein | location=Ztri_chr_1:4093800-4095236(-) | protein_length=380 | sequence_SO=chromosome | SO=protein_coding | is_pseudo=false	F9WY82_ZYMTI;	100	NaN	35381.9;41549.27	15169.04296875	1896.1;1685.4
F9WY84;transcript=ZTRI_1.1437.mRNA	F9WY84;transcript=ZTRI_1.1437.mRNA	MYCGRDRAFT_31393;	Uncharacterized protein;gene=ZTRI_1.1437 | organism=Zymoseptoria_tritici_IPO323 | gene_product=similar to putative u4 u6 small nuclear ribonucleoprotein prp4 protein | transcript_product=similar to putative u4 u6 small nuclear ribonucleoprotein prp4 protein | location=Ztri_chr_1:4096312-4098062(-) | protein_length=530 | sequence_SO=chromosome | SO=protein_coding | is_pseudo=false	F9WY84_ZYMTI;	100	NaN	57156.63;58092.66	15901.8017578125	2026.4;2114.5
F9WY85;transcript=ZTRI_1.1438.mRNA	F9WY85;transcript=ZTRI_1.1438.mRNA	MYCGRDRAFT_53722;	Uncharacterized protein;gene=ZTRI_1.1438 | organism=Zymoseptoria_tritici_IPO323 | gene_product=similar to 5-azacytidine resistance protein azr1 | transcript_product=similar to 5-azacytidine resistance protein azr1 | location=Ztri_chr_1:4098313-4099570(+) | protein_length=400 | sequence_SO=chromosome | SO=protein_coding | is_pseudo=false	F9WY85_ZYMTI;	100	NaN	39786.62;42870.34	15388.35546875	2367.4;1810.4
F9WY92;transcript=ZTRI_1.1443.mRNA	F9WY92;transcript=ZTRI_1.1443.mRNA	MYCGRDRAFT_66791;	Uncharacterized protein;gene=ZTRI_1.1443 | organism=Zymoseptoria_tritici_IPO323 | gene_product=similar to pre-mRNA splicing factor prp46 | transcript_product=similar to pre-mRNA splicing factor prp46 | location=Ztri_chr_1:4113079-4114608(+) | protein_length=509 | sequence_SO=chromosome | SO=protein_coding | is_pseudo=false	F9WY92_ZYMTI;	100	NaN	55622.73;55622.73	49658.7109375	6161.3;6161.3
F9WY95;transcript=ZTRI_1.1447.mRNA	F9WY95;transcript=ZTRI_1.1447.mRNA	MYCGRDRAFT_66798;	Uncharacterized protein;gene=ZTRI_1.1447 | organism=Zymoseptoria_tritici_IPO323 | gene_product=similar to peptidyl prolyl cis-trans isomerase cyclophilin | transcript_product=similar to peptidyl prolyl cis-trans isomerase cyclophilin | location=Ztri_chr_1:4121818-4122373(-) | protein_length=147 | sequence_SO=chromosome | SO=protein_coding | is_pseudo=false	F9WY95_ZYMTI;	100	NaN	16295.78;16295.78	25857.484375	9696.6;9696.6
F9WY96;transcript=ZTRI_1.1448.mRNA	F9WY96;transcript=ZTRI_1.1448.mRNA	MYCGRDRAFT_66801;	Uncharacterized protein;gene=ZTRI_1.1448 | organism=Zymoseptoria_tritici_IPO323 | gene_product=similar to transport protein SEC31 | transcript_product=similar to transport protein SEC31 | location=Ztri_chr_1:4122713-4126592(+) | protein_length=1274 | sequence_SO=chromosome | SO=protein_coding | is_pseudo=false	F9WY96_ZYMTI;	100	NaN	136521.65;136521.65	295479.53125	43632.7;43632.7
F9WY97;transcript=ZTRI_1.1449.mRNA	F9WY97;transcript=ZTRI_1.1449.mRNA	MYCGRDRAFT_66803;	Uncharacterized protein;gene=ZTRI_1.1449 | organism=Zymoseptoria_tritici_IPO323 | gene_product=similar to glucose repression mediator protein CYC8 | transcript_product=similar to glucose repression mediator protein CYC8 | location=Ztri_chr_1:4128719-4131580(+) | protein_length=882 | sequence_SO=chromosome | SO=protein_coding | is_pseudo=false	F9WY97_ZYMTI;	100	NaN	97437.9;97437.9	100771.46875	8998.4;8998.4
F9WY98;transcript=ZTRI_1.1450.mRNA	F9WY98;transcript=ZTRI_1.1450.mRNA	MYCGRDRAFT_107473;	Uncharacterized protein;gene=ZTRI_1.1450 | organism=Zymoseptoria_tritici_IPO323 | gene_product=similar to oxidoreductase | transcript_product=similar to oxidoreductase | location=Ztri_chr_1:4131976-4133023(+) | protein_length=253 | sequence_SO=chromosome | SO=protein_coding | is_pseudo=false	F9WY98_ZYMTI;	100	NaN	27163.91;27163.91	34683.1171875	6120.5;6120.5
F9WY99;transcript=ZTRI_1.1451.mRNA	F9WY99;transcript=ZTRI_1.1451.mRNA	MYCGRDRAFT_107474;	Uncharacterized protein;gene=ZTRI_1.1451 | organism=Zymoseptoria_tritici_IPO323 | gene_product=hypothetical protein | transcript_product=hypothetical protein | location=Ztri_chr_1:4137018-4139588(+) | protein_length=856 | sequence_SO=chromosome | SO=protein_coding | is_pseudo=false	F9WY99_ZYMTI;	100	NaN	96512.89;96512.89	9311.205078125	771.4;771.4
F9WYA2;transcript=ZTRI_1.1455.mRNA	F9WYA2;transcript=ZTRI_1.1455.mRNA	MYCGRDRAFT_53755;	Uncharacterized protein (Fragment);gene=ZTRI_1.1455 | organism=Zymoseptoria_tritici_IPO323 | gene_product=similar to putative histone acetylase complex subunit mrg15-2 protein | transcript_product=similar to putative histone acetylase complex subunit mrg15-2 protein | location=Ztri_chr_1:4146897-4148508(-) | protein_length=310 | sequence_SO=chromosome | SO=protein_coding | is_pseudo=false	F9WYA2_ZYMTI;	100	NaN	37754.68;35741.43	48320.4765625	8007.3;8949.3
F9WYA6;transcript=ZTRI_1.1460.mRNA	F9WYA6;transcript=ZTRI_1.1460.mRNA	MYCGRDRAFT_20459;	Uncharacterized protein (Fragment);gene=ZTRI_1.1460 | organism=Zymoseptoria_tritici_IPO323 | gene_product=similar to protein kinase | transcript_product=similar to protein kinase | location=Ztri_chr_1:4161655-4164825(+) | protein_length=1056 | sequence_SO=chromosome | SO=protein_coding | is_pseudo=false	F9WYA6_ZYMTI;	100	NaN	113885.67;117846.93	14706.103515625	612.8;588.2
F9WYA7;transcript=ZTRI_1.1461.mRNA	F9WYA7;transcript=ZTRI_1.1461.mRNA	MYCGRDRAFT_66823;	Uncharacterized protein;gene=ZTRI_1.1461 | organism=Zymoseptoria_tritici_IPO323 | gene_product=similar to d-aminopeptidase | transcript_product=similar to d-aminopeptidase | location=Ztri_chr_1:4165077-4166738(-) | protein_length=553 | sequence_SO=chromosome | SO=protein_coding | is_pseudo=false	F9WYA7_ZYMTI;	100	NaN	59852.88;59852.88	7971.064453125	626.4;626.4
F9WYB1;transcript=ZTRI_1.1465.mRNA	F9WYB1;transcript=ZTRI_1.1465.mRNA	MYCGRDRAFT_66828;	Uncharacterized protein;gene=ZTRI_1.1465 | organism=Zymoseptoria_tritici_IPO323 | gene_product=similar to sybindin-like family protein | transcript_product=similar to sybindin-like family protein | location=Ztri_chr_1:4185331-4185826(-) | protein_length=146 | sequence_SO=chromosome | SO=protein_coding | is_pseudo=false	F9WYB1_ZYMTI;	100	NaN	16418.07;16418.07	24941.537109375	4156.9;4156.9
F9WYB2;transcript=ZTRI_1.1466.mRNA.2	F9WYB2;transcript=ZTRI_1.1466.mRNA.2	MYCGRDRAFT_66829;	Uncharacterized protein;gene=ZTRI_1.1466.2 | organism=Zymoseptoria_tritici_IPO323 | gene_product=unspecified product | transcript_product=unspecified product | location=Ztri_chr_1:4186227-4187845(+) | protein_length=482 | sequence_SO=chromosome | SO=protein_coding | is_pseudo=false	F9WYB2_ZYMTI;	100	NaN	50897.49;54054.8	17984.99609375	2341.9;2443.7
F9WYB3;transcript=ZTRI_1.1467.mRNA	F9WYB3;transcript=ZTRI_1.1467.mRNA	HAF2401;	Transcription initiation factor TFIID, subunit TAF1;gene=ZTRI_1.1467 | organism=Zymoseptoria_tritici_IPO323 | gene_product=similar to transcription factor TFIID complex 145 kDa subunit | transcript_product=similar to transcription factor TFIID complex 145 kDa subunit | location=Ztri_chr_1:4188955-4192981(-) | protein_length=1185 | sequence_SO=chromosome | SO=protein_coding | is_pseudo=false	F9WYB3_ZYMTI;	100	NaN	116224.38;131223.99	13839.7158203125	288.3;251.6
F9WYB4;transcript=ZTRI_1.1468.mRNA	F9WYB4;transcript=ZTRI_1.1468.mRNA	MYCGRDRAFT_107483;	Uncharacterized protein (Fragment);gene=ZTRI_1.1468 | organism=Zymoseptoria_tritici_IPO323 | gene_product=hypothetical protein | transcript_product=hypothetical protein | location=Ztri_chr_1:4195773-4198294(+) | protein_length=816 | sequence_SO=chromosome | SO=protein_coding | is_pseudo=false	F9WYB4_ZYMTI;	100	NaN	20163.54;88844.17	19870.7421875	6531.2;1528.6
F9WYB6;transcript=ZTRI_1.1469.mRNA	F9WYB6;transcript=ZTRI_1.1469.mRNA	MYCGRDRAFT_66834;	Uncharacterized protein;gene=ZTRI_1.1469 | organism=Zymoseptoria_tritici_IPO323 | gene_product=similar to exonuclease | transcript_product=similar to exonuclease | location=Ztri_chr_1:4198481-4200667(-) | protein_length=728 | sequence_SO=chromosome | SO=protein_coding | is_pseudo=false	F9WYB6_ZYMTI;	100	NaN	79670.66;79670.66	26348.55859375	3331.8;3331.8
F9WYB9;transcript=ZTRI_1.1472.mRNA	F9WYB9;transcript=ZTRI_1.1472.mRNA	MYCGRDRAFT_34788;	Casein kinase II subunit beta;gene=ZTRI_1.1472 | organism=Zymoseptoria_tritici_IPO323 | gene_product=similar to fungal specific transcription factor domain protein | transcript_product=similar to fungal specific transcription factor domain protein | location=Ztri_chr_1:4205464-4207885(+) | protein_length=790 | sequence_SO=chromosome | SO=protein_coding | is_pseudo=false	F9WYB9_ZYMTI;	100	NaN	82631.36;87113.32	20536.93359375	1711.4;1540.3
F9WYC0;transcript=ZTRI_1.1473.mRNA	F9WYC0;transcript=ZTRI_1.1473.mRNA	MYCGRDRAFT_32585;	Casein kinase II subunit beta;gene=ZTRI_1.1473 | organism=Zymoseptoria_tritici_IPO323 | gene_product=hypothetical protein | transcript_product=hypothetical protein | location=Ztri_chr_1:4208597-4209907(+) | protein_length=436 | sequence_SO=chromosome | SO=protein_coding | is_pseudo=false	F9WYC0_ZYMTI;	100	NaN	46999.8;46999.8	24976.3359375	2497.6;2497.6
F9WYC2;transcript=ZTRI_1.1476.mRNA	F9WYC2;transcript=ZTRI_1.1476.mRNA	MYCGRDRAFT_102737;	Uncharacterized protein;gene=ZTRI_1.1476 | organism=Zymoseptoria_tritici_IPO323 | gene_product=similar to 60s acidic ribosomal protein p2 | transcript_product=similar to 60s acidic ribosomal protein p2 | location=Ztri_chr_1:4213192-4213581(-) | protein_length=111 | sequence_SO=chromosome | SO=protein_coding | is_pseudo=false	F9WYC2_ZYMTI;	100	NaN	11043.15;11043.15	1997441.125	1002755.9;1002755.9
F9WYC4;transcript=ZTRI_1.1478.mRNA	F9WYC4;transcript=ZTRI_1.1478.mRNA	MYCGRDRAFT_66842;	Uncharacterized protein;gene=ZTRI_1.1478 | organism=Zymoseptoria_tritici_IPO323 | gene_product=hypothetical protein | transcript_product=hypothetical protein | location=Ztri_chr_1:4215792-4218473(-) | protein_length=664 | sequence_SO=chromosome | SO=protein_coding | is_pseudo=false	F9WYC4_ZYMTI;	100	NaN	18682.42;72716.1	68530.46875	17132.6;3606.9
F9WYC9;transcript=ZTRI_1.1658.mRNA	F9WYC9;transcript=ZTRI_1.1658.mRNA	MYCGRDRAFT_107593;	Uncharacterized protein;gene=ZTRI_1.1658 | organism=Zymoseptoria_tritici_IPO323 | gene_product=similar to mago nashi domain protein | transcript_product=similar to mago nashi domain protein | location=Ztri_chr_1:4712031-4712875(-) | protein_length=156 | sequence_SO=chromosome | SO=protein_coding | is_pseudo=false	F9WYC9_ZYMTI;	100	NaN	17970.37;17970.37	58512.09765625	11702.4;11702.4
F9WYD0;transcript=ZTRI_1.1659.mRNA	F9WYD0;transcript=ZTRI_1.1659.mRNA	MYCGRDRAFT_67108;	Coatomer subunit beta;gene=ZTRI_1.1659 | organism=Zymoseptoria_tritici_IPO323 | gene_product=similar to coatomer subunit beta | transcript_product=similar to coatomer subunit beta | location=Ztri_chr_1:4713282-4716277(+) | protein_length=962 | sequence_SO=chromosome | SO=protein_coding | is_pseudo=false	F9WYD0_ZYMTI;	100	NaN	106683.27;106683.27	972694.1875	142625.1;142625.1
F9WYD2;transcript=ZTRI_1.1661.mRNA	F9WYD2;transcript=ZTRI_1.1661.mRNA	MYCGRDRAFT_67112;	Uncharacterized protein;gene=ZTRI_1.1661 | organism=Zymoseptoria_tritici_IPO323 | gene_product=similar to ph-response regulator protein palc | transcript_product=similar to ph-response regulator protein palc | location=Ztri_chr_1:4717439-4718878(-) | protein_length=479 | sequence_SO=chromosome | SO=protein_coding | is_pseudo=false	F9WYD2_ZYMTI;	100	NaN	52068.98;52068.98	9047.54296875	723.8;723.8
F9WYD5;transcript=ZTRI_1.1666.mRNA	F9WYD5;transcript=ZTRI_1.1666.mRNA	MYCGRDRAFT_67117;	40S ribosomal protein S8;gene=ZTRI_1.1666 | organism=Zymoseptoria_tritici_IPO323 | gene_product=similar to 40s ribosomal protein s8 | transcript_product=similar to 40s ribosomal protein s8 | location=Ztri_chr_1:4726401-4727114(-) | protein_length=199 | sequence_SO=chromosome | SO=protein_coding | is_pseudo=false	F9WYD5_ZYMTI;	100	NaN	22569.61;22569.61	2398343.25	1967363.8;1967363.8
F9WYE0;transcript=ZTRI_1.1671.mRNA	F9WYE0;transcript=ZTRI_1.1671.mRNA	MYCGRDRAFT_67122;	Uncharacterized protein;gene=ZTRI_1.1671 | organism=Zymoseptoria_tritici_IPO323 | gene_product=similar to c-3 sterol dehydrogenase c-4 decarboxylase | transcript_product=similar to c-3 sterol dehydrogenase c-4 decarboxylase | location=Ztri_chr_1:4737082-4738239(+) | protein_length=385 | sequence_SO=chromosome | SO=protein_coding | is_pseudo=false	F9WYE0_ZYMTI;	100	NaN	42694.04;42694.04	162964.15625	30852.1;30852.1
F9WYE1;transcript=ZTRI_1.1673.mRNA	F9WYE1;transcript=ZTRI_1.1673.mRNA	MYCGRDRAFT_84149;	Uncharacterized protein;gene=ZTRI_1.1673 | organism=Zymoseptoria_tritici_IPO323 | gene_product=hypothetical protein | transcript_product=hypothetical protein | location=Ztri_chr_1:4740504-4741892(+) | protein_length=444 | sequence_SO=chromosome | SO=protein_coding | is_pseudo=false	F9WYE1_ZYMTI;	100	NaN	38933.33;47206.76	7979.7880859375	1330;1140
F9WYE3;transcript=ZTRI_1.1676.mRNA	F9WYE3;transcript=ZTRI_1.1676.mRNA	MYCGRDRAFT_89963;	Uncharacterized protein;gene=ZTRI_1.1676 | organism=Zymoseptoria_tritici_IPO323 | gene_product=similar to related to SFH1 subunit of the RSC complex | transcript_product=similar to related to SFH1 subunit of the RSC complex | location=Ztri_chr_1:4745572-4747963(-) | protein_length=778 | sequence_SO=chromosome | SO=protein_coding | is_pseudo=false	F9WYE3_ZYMTI;	100	NaN	91675.43;85008.9	11771.845703125	636.3;672.7
F9WYE6;transcript=ZTRI_1.1679.mRNA	F9WYE6;transcript=ZTRI_1.1679.mRNA	MYCGRDRAFT_31615;	Uncharacterized protein;gene=ZTRI_1.1679 | organism=Zymoseptoria_tritici_IPO323 | gene_product=hypothetical protein | transcript_product=hypothetical protein | location=Ztri_chr_1:4753562-4755361(+) | protein_length=563 | sequence_SO=chromosome | SO=protein_coding | is_pseudo=false	F9WYE6_ZYMTI;	100	NaN	58494.28;61300.28	75726.6328125	7484.1;7250.2
F9WYF0;transcript=ZTRI_1.1682.mRNA	F9WYF0;transcript=ZTRI_1.1682.mRNA	MYCGRDRAFT_107603;	Uncharacterized protein;gene=ZTRI_1.1682 | organism=Zymoseptoria_tritici_IPO323 | gene_product=hypothetical protein | transcript_product=hypothetical protein | location=Ztri_chr_1:4764244-4765294(+) | protein_length=309 | sequence_SO=chromosome | SO=protein_coding | is_pseudo=false	F9WYF0_ZYMTI;	100	NaN	32808.27;32808.27	40098.234375	6683;6683
F9WYF1;transcript=ZTRI_1.1683.mRNA	F9WYF1;transcript=ZTRI_1.1683.mRNA	MYCGRDRAFT_67131;	Uncharacterized protein;gene=ZTRI_1.1683 | organism=Zymoseptoria_tritici_IPO323 | gene_product=similar to 50s ribosomal protein mrp49 | transcript_product=similar to 50s ribosomal protein mrp49 | location=Ztri_chr_1:4765448-4766034(-) | protein_length=177 | sequence_SO=chromosome | SO=protein_coding | is_pseudo=false	F9WYF1_ZYMTI;	100	NaN	19118.8;19946.89	34085.8203125	8521.5;8521.5
F9WYF4;transcript=ZTRI_1.1686.mRNA	F9WYF4;transcript=ZTRI_1.1686.mRNA	MYCGRDRAFT_67138;	V-type proton ATPase subunit C;gene=ZTRI_1.1686 | organism=Zymoseptoria_tritici_IPO323 | gene_product=similar to vacuolar ATP synthase subunit c | transcript_product=similar to vacuolar ATP synthase subunit c | location=Ztri_chr_1:4770945-4772262(-) | protein_length=395 | sequence_SO=chromosome | SO=protein_coding | is_pseudo=false	F9WYF4_ZYMTI;	100	NaN	44223.08;44223.08	423163.65625	128180.7;128180.7
F9WYF5;transcript=ZTRI_1.1687.mRNA	F9WYF5;transcript=ZTRI_1.1687.mRNA	MYCGRDRAFT_84158;	Aminomethyltransferase;gene=ZTRI_1.1687 | organism=Zymoseptoria_tritici_IPO323 | gene_product=similar to glycine cleavage system t protein | transcript_product=similar to glycine cleavage system t protein | location=Ztri_chr_1:4772613-4774058(+) | protein_length=481 | sequence_SO=chromosome | SO=protein_coding | is_pseudo=false	F9WYF5_ZYMTI;	100	NaN	42129.92;52040.13	44898.25390625	8424.5;6509.8
F9WYF7;transcript=ZTRI_1.1690.mRNA	F9WYF7;transcript=ZTRI_1.1690.mRNA	TRM8;	tRNA (guanine-N(7)-)-methyltransferase;gene=ZTRI_1.1690 | organism=Zymoseptoria_tritici_IPO323 | gene_product=similar to tRNA (guanine-N(7)-)-methyltransferase | transcript_product=similar to tRNA (guanine-N(7)-)-methyltransferase | location=Ztri_chr_1:4778657-4779506(-) | protein_length=264 | sequence_SO=chromosome | SO=protein_coding | is_pseudo=false	F9WYF7_ZYMTI;	100	NaN	29966;29966	11253.5625	803.8;803.8
F9WYG2;transcript=ZTRI_1.1695.mRNA	F9WYG2;transcript=ZTRI_1.1695.mRNA	MYCGRDRAFT_102837;	ATP synthase subunit alpha;gene=ZTRI_1.1695 | organism=Zymoseptoria_tritici_IPO323 | gene_product=similar to mitochondrial ATP synthase alpha subunit | transcript_product=similar to mitochondrial ATP synthase alpha subunit | location=Ztri_chr_1:4788300-4790661(+) | protein_length=550 | sequence_SO=chromosome | SO=protein_coding | is_pseudo=false	F9WYG2_ZYMTI;	100	NaN	59680.44;59680.44	25820128	5029555.1;5029555.1
F9WYG7;transcript=ZTRI_1.1701.mRNA	F9WYG7;transcript=ZTRI_1.1701.mRNA	MYCGRDRAFT_89986;	Uncharacterized protein;gene=ZTRI_1.1701 | organism=Zymoseptoria_tritici_IPO323 | gene_product=hypothetical protein | transcript_product=hypothetical protein | location=Ztri_chr_1:4803624-4805882(-) | protein_length=734 | sequence_SO=chromosome | SO=protein_coding | is_pseudo=false	F9WYG7_ZYMTI;	100	NaN	101598.26;80042.13	10293.6748046875	718.2;935.8
F9WYG8;transcript=ZTRI_1.1702.mRNA	F9WYG8;transcript=ZTRI_1.1702.mRNA	MYCGRDRAFT_30158;	Uncharacterized protein (Fragment);gene=ZTRI_1.1702 | organism=Zymoseptoria_tritici_IPO323 | gene_product=similar to nucleolar protein 12 | transcript_product=similar to nucleolar protein 12 | location=Ztri_chr_1:4806632-4808459(+) | protein_length=590 | sequence_SO=chromosome | SO=protein_coding | is_pseudo=false	F9WYG8_ZYMTI;	100	NaN	32515.84;64424.1	5071.03662109375	316.9;202.8
F9WYG9;transcript=ZTRI_1.1703.mRNA	F9WYG9;transcript=ZTRI_1.1703.mRNA	MYCGRDRAFT_98798;	Uncharacterized protein;gene=ZTRI_1.1703 | organism=Zymoseptoria_tritici_IPO323 | gene_product=similar to dolichyl-phosphate-mannose--protein mannosyltransferase | transcript_product=similar to dolichyl-phosphate-mannose--protein mannosyltransferase | location=Ztri_chr_1:4808916-4811365(+) | protein_length=779 | sequence_SO=chromosome | SO=protein_coding | is_pseudo=false	F9WYG9_ZYMTI;	100	NaN	88775.32;88775.32	1910358.625	211184.8;211184.8
F9WYH0;transcript=ZTRI_1.1704.mRNA	F9WYH0;transcript=ZTRI_1.1704.mRNA	ACS;	Acetyl-coenzyme A synthetase;gene=ZTRI_1.1704 | organism=Zymoseptoria_tritici_IPO323 | gene_product=similar to acetyl-coenzyme a synthetase | transcript_product=similar to acetyl-coenzyme a synthetase | location=Ztri_chr_1:4812692-4814853(+) | protein_length=669 | sequence_SO=chromosome | SO=protein_coding | is_pseudo=false	F9WYH0_ZYMTI;	100	NaN	80574.92;73868.07	213809.4375	52230.3;57326
F9WYH2;transcript=ZTRI_1.1706.mRNA	F9WYH2;transcript=ZTRI_1.1706.mRNA	MYCGRDRAFT_84166;	Uncharacterized protein;gene=ZTRI_1.1706 | organism=Zymoseptoria_tritici_IPO323 | gene_product=similar to DNA repair protein Rad7 | transcript_product=similar to DNA repair protein Rad7 | location=Ztri_chr_1:4816353-4818280(+) | protein_length=625 | sequence_SO=chromosome | SO=protein_coding | is_pseudo=false	F9WYH2_ZYMTI;	100	NaN	69215.83;69215.83	9639.158203125	321.3;321.3
F9WYH3;transcript=ZTRI_1.1707.mRNA	F9WYH3;transcript=ZTRI_1.1707.mRNA	MYCGRDRAFT_102841;	Uncharacterized protein;gene=ZTRI_1.1707 | organism=Zymoseptoria_tritici_IPO323 | gene_product=similar to alcohol dehydrogenase | transcript_product=similar to alcohol dehydrogenase | location=Ztri_chr_1:4818618-4820009(-) | protein_length=358 | sequence_SO=chromosome | SO=protein_coding | is_pseudo=false	F9WYH3_ZYMTI;	100	NaN	37069.68;37069.68	15740.7880859375	1049.4;1049.4
F9WYH5;transcript=ZTRI_1.1709.mRNA	F9WYH5;transcript=ZTRI_1.1709.mRNA	MYCGRDRAFT_102842;	Uncharacterized protein (Fragment);gene=ZTRI_1.1709 | organism=Zymoseptoria_tritici_IPO323 | gene_product=similar to NADP-dependent alcohol dehydrogenase | transcript_product=similar to NADP-dependent alcohol dehydrogenase | location=Ztri_chr_1:4821264-4822523(-) | protein_length=362 | sequence_SO=chromosome | SO=protein_coding | is_pseudo=false	F9WYH5_ZYMTI;	100	NaN	31418.95;39637.36	30153.0234375	4900.4;3747.3
F9WYH6;transcript=ZTRI_1.1710.mRNA	F9WYH6;transcript=ZTRI_1.1710.mRNA	MYCGRDRAFT_98802;	Uncharacterized protein;gene=ZTRI_1.1710 | organism=Zymoseptoria_tritici_IPO323 | gene_product=similar to alcohol dehydrogenase | transcript_product=similar to alcohol dehydrogenase | location=Ztri_chr_1:4823451-4824668(+) | protein_length=363 | sequence_SO=chromosome | SO=protein_coding | is_pseudo=false	F9WYH6_ZYMTI;	100	NaN	38746.41;39179.89	20712.650390625	1479.5;1380.8
F9WYH8	F9WYH8	MYCGRDRAFT_33451	Uncharacterized protein	F9WYH8_ZYMTI	100	NaN	32629.37	1901.696533203125	100.1
F9WYH9;transcript=ZTRI_1.1714.mRNA	F9WYH9;transcript=ZTRI_1.1714.mRNA	MYCGRDRAFT_67183;	Uncharacterized protein;gene=ZTRI_1.1714 | organism=Zymoseptoria_tritici_IPO323 | gene_product=similar to ADAM family of metalloprotease ADM-B | transcript_product=similar to ADAM family of metalloprotease ADM-B | location=Ztri_chr_1:4834794-4837332(+) | protein_length=828 | sequence_SO=chromosome | SO=protein_coding | is_pseudo=false	F9WYH9_ZYMTI;	100	NaN	88203.67;88203.67	55175.6328125	7724;7724
F9WYI1;transcript=ZTRI_1.1716.mRNA	F9WYI1;transcript=ZTRI_1.1716.mRNA	MYCGRDRAFT_102848;	Uncharacterized protein;gene=ZTRI_1.1716 | organism=Zymoseptoria_tritici_IPO323 | gene_product=similar to 60S ribosomal protein L3 | transcript_product=similar to 60S ribosomal protein L3 | location=Ztri_chr_1:4839098-4840520(-) | protein_length=392 | sequence_SO=chromosome | SO=protein_coding | is_pseudo=false	F9WYI1_ZYMTI;	100	NaN	44171.24;44171.24	2727091.5	400052.7;400052.7
F9WYI2;transcript=ZTRI_1.1717.mRNA	F9WYI2;transcript=ZTRI_1.1717.mRNA	MYCGRDRAFT_21187;	Uncharacterized protein (Fragment);gene=ZTRI_1.1717 | organism=Zymoseptoria_tritici_IPO323 | gene_product=similar to hormone-sensitive lipase | transcript_product=similar to hormone-sensitive lipase | location=Ztri_chr_1:4840915-4843039(-) | protein_length=687 | sequence_SO=chromosome | SO=protein_coding | is_pseudo=false	F9WYI2_ZYMTI;	100	NaN	64488.88;78227.08	172156.78125	23976.6;17036
F9WYI6;transcript=ZTRI_1.1849.mRNA	F9WYI6;transcript=ZTRI_1.1849.mRNA	MYCGRDRAFT_107673;	Uncharacterized protein;gene=ZTRI_1.1849 | organism=Zymoseptoria_tritici_IPO323 | gene_product=similar to 2' | transcript_product=similar to 2' | location=Ztri_chr_1:5252069-5252704(-) | protein_length=211 | sequence_SO=chromosome | SO=protein_coding | is_pseudo=false	F9WYI6_ZYMTI;	100	NaN	23560.25;23560.25	18988.95703125	1460.7;1460.7
F9WYI7;transcript=ZTRI_1.1850.mRNA	F9WYI7;transcript=ZTRI_1.1850.mRNA	MYCGRDRAFT_35060;	Uncharacterized protein;gene=ZTRI_1.1850 | organism=Zymoseptoria_tritici_IPO323 | gene_product=similar to glutaredoxin domain protein | transcript_product=similar to glutaredoxin domain protein | location=Ztri_chr_1:5253726-5254654(+) | protein_length=281 | sequence_SO=chromosome | SO=protein_coding | is_pseudo=false	F9WYI7_ZYMTI;	100	NaN	30260.23;30260.23	231226.859375	43355;43355
F9WYI8;transcript=ZTRI_1.1851.mRNA	F9WYI8;transcript=ZTRI_1.1851.mRNA	MYCGRDRAFT_102881;	Uncharacterized protein;gene=ZTRI_1.1851 | organism=Zymoseptoria_tritici_IPO323 | gene_product=similar to 60s ribosomal protein l9 | transcript_product=similar to 60s ribosomal protein l9 | location=Ztri_chr_1:5255249-5256064(-) | protein_length=193 | sequence_SO=chromosome | SO=protein_coding | is_pseudo=false	F9WYI8_ZYMTI;	100	NaN	21891.28;21891.28	4074271.25	2281047.3;2281047.3
F9WYJ0;transcript=ZTRI_1.1853.mRNA	F9WYJ0;transcript=ZTRI_1.1853.mRNA	MYCGRDRAFT_67314;	Uncharacterized protein;gene=ZTRI_1.1853 | organism=Zymoseptoria_tritici_IPO323 | gene_product=similar to vacuolar protein sorting-associated protein 26 | transcript_product=similar to vacuolar protein sorting-associated protein 26 | location=Ztri_chr_1:5259601-5260539(+) | protein_length=312 | sequence_SO=chromosome | SO=protein_coding | is_pseudo=false	F9WYJ0_ZYMTI;	100	NaN	36379.66;36379.66	68129.796875	11403.9;11403.9
F9WYJ1;transcript=ZTRI_1.1854.mRNA	F9WYJ1;transcript=ZTRI_1.1854.mRNA	MYCGRDRAFT_31803;	Dihydrolipoamide acetyltransferase component of pyruvate dehydrogenase complex;gene=ZTRI_1.1854 | organism=Zymoseptoria_tritici_IPO323 | gene_product=similar to branched-chain alpha-keto acid dehydrogenase E2 component | transcript_product=similar to branched-chain alpha-keto acid dehydrogenase E2 component | location=Ztri_chr_1:5260987-5262441(+) | protein_length=484 | sequence_SO=chromosome | S…	F9WYJ1_ZYMTI;	100	NaN	52868.18;52868.18	75527.625	10377.6;10377.6
F9WYJ2;transcript=ZTRI_1.1855.mRNA	F9WYJ2;transcript=ZTRI_1.1855.mRNA	MYCGRDRAFT_67317;	Uncharacterized protein;gene=ZTRI_1.1855 | organism=Zymoseptoria_tritici_IPO323 | gene_product=similar to delta 1-pyrroline-5-carboxylate dehydrogenase | transcript_product=similar to delta 1-pyrroline-5-carboxylate dehydrogenase | location=Ztri_chr_1:5262813-5264611(+) | protein_length=582 | sequence_SO=chromosome | SO=protein_coding | is_pseudo=false	F9WYJ2_ZYMTI;	100	NaN	63430.91;63430.91	112783.25	19947.4;19947.4
F9WYJ5;transcript=ZTRI_1.1858.mRNA	F9WYJ5;transcript=ZTRI_1.1858.mRNA	MYCGRDRAFT_34317;	Uncharacterized protein;gene=ZTRI_1.1858 | organism=Zymoseptoria_tritici_IPO323 | gene_product=similar to haloacid dehalogenase | transcript_product=similar to haloacid dehalogenase | location=Ztri_chr_1:5270197-5270976(-) | protein_length=259 | sequence_SO=chromosome | SO=protein_coding | is_pseudo=false	F9WYJ5_ZYMTI;	100	NaN	29145.08;29145.08	2224.52490234375	123.6;123.6
F9WYJ8;transcript=ZTRI_1.1861.mRNA	F9WYJ8;transcript=ZTRI_1.1861.mRNA	CYP-14;	Putative P450 monooxygenase;gene=ZTRI_1.1861 | organism=Zymoseptoria_tritici_IPO323 | gene_product=similar to cytochrome P450 monooxygenase | transcript_product=similar to cytochrome P450 monooxygenase | location=Ztri_chr_1:5277936-5279776(-) | protein_length=553 | sequence_SO=chromosome | SO=protein_coding | is_pseudo=false	F9WYJ8_ZYMTI;	100	NaN	62409.8;62409.8	187289.65625	28362.5;28362.5
F9WYK0;transcript=ZTRI_1.1863.mRNA	F9WYK0;transcript=ZTRI_1.1863.mRNA	MYCGRDRAFT_31520;	Uncharacterized protein;gene=ZTRI_1.1863 | organism=Zymoseptoria_tritici_IPO323 | gene_product=hypothetical protein | transcript_product=hypothetical protein | location=Ztri_chr_1:5281960-5283562(+) | protein_length=456 | sequence_SO=chromosome | SO=protein_coding | is_pseudo=false	F9WYK0_ZYMTI;	100	NaN	43374.88;49604.75	5707.8115234375	259.4;228.3
F9WYK4;transcript=ZTRI_1.1868.mRNA	F9WYK4;transcript=ZTRI_1.1868.mRNA	MYCGRDRAFT_32322;	Putative multicopper oxidase, type 1;gene=ZTRI_1.1868 | organism=Zymoseptoria_tritici_IPO323 | gene_product=similar to multicopper oxidase | transcript_product=similar to multicopper oxidase | location=Ztri_chr_1:5292390-5294444(+) | protein_length=684 | sequence_SO=chromosome | SO=protein_coding | is_pseudo=false	F9WYK4_ZYMTI;	100	NaN	69036.93;76469.02	18956.083984375	653.7;631.9
F9WYK9;transcript=ZTRI_1.1873.mRNA	F9WYK9;transcript=ZTRI_1.1873.mRNA	MYCGRDRAFT_67338;	Uncharacterized protein;gene=ZTRI_1.1873 | organism=Zymoseptoria_tritici_IPO323 | gene_product=hypothetical protein | transcript_product=hypothetical protein | location=Ztri_chr_1:5305682-5309108(-) | protein_length=858 | sequence_SO=chromosome | SO=protein_coding | is_pseudo=false	F9WYK9_ZYMTI;	100	NaN	33466.16;92714.05	30430.8203125	7022.5;2123.1
F9WYL1;transcript=ZTRI_1.1874.mRNA	F9WYL1;transcript=ZTRI_1.1874.mRNA	MgSsk2;	SSK2 MAP kinase;gene=ZTRI_1.1874 | organism=Zymoseptoria_tritici_IPO323 | gene_product=similar to MAP kinase | transcript_product=similar to MAP kinase | location=Ztri_chr_1:5310416-5314675(-) | protein_length=1419 | sequence_SO=chromosome | SO=protein_coding | is_pseudo=false	F9WYL1_ZYMTI;	100	NaN	153947.53;157588.44	39121.3046875	3640.3;3640.3
F9WYL2;transcript=ZTRI_1.1875.mRNA	F9WYL2;transcript=ZTRI_1.1875.mRNA	MYCGRDRAFT_107688;	Uncharacterized protein;gene=ZTRI_1.1875 | organism=Zymoseptoria_tritici_IPO323 | gene_product=similar to WD repeat-containing protein | transcript_product=similar to WD repeat-containing protein | location=Ztri_chr_1:5315280-5316377(+) | protein_length=365 | sequence_SO=chromosome | SO=protein_coding | is_pseudo=false	F9WYL2_ZYMTI;	100	NaN	39352.43;39352.43	71140.140625	12821.9;12821.9
F9WYL6	F9WYL6	MYCGRDRAFT_54282	Protein transport protein SFT2	F9WYL6_ZYMTI	100	NaN	24015.99	341575.84375	26275.1
F9WYL9;transcript=ZTRI_1.1882.mRNA	F9WYL9;transcript=ZTRI_1.1882.mRNA	MYCGRDRAFT_19563;	Uncharacterized protein (Fragment);gene=ZTRI_1.1882 | organism=Zymoseptoria_tritici_IPO323 | gene_product=similar to cytochrome c oxidase assembly protein cox19 | transcript_product=similar to cytochrome c oxidase assembly protein cox19 | location=Ztri_chr_1:5337747-5338195(-) | protein_length=107 | sequence_SO=chromosome | SO=protein_coding | is_pseudo=false	F9WYL9_ZYMTI;	100	NaN	9088.17;11781.29	13636.0595703125	3409;1948
F9WYM3	F9WYM3	MgGpa2	G-protein alpha subunit	F9WYM3_ZYMTI	100	NaN	40805.3	39458.4921875	46775.7
F9WYM4;transcript=ZTRI_1.1888.mRNA	F9WYM4;transcript=ZTRI_1.1888.mRNA	MYCGRDRAFT_102893;	Uncharacterized protein;gene=ZTRI_1.1888 | organism=Zymoseptoria_tritici_IPO323 | gene_product=similar to aldo/keto reductase | transcript_product=similar to aldo/keto reductase | location=Ztri_chr_1:5351851-5352988(+) | protein_length=339 | sequence_SO=chromosome | SO=protein_coding | is_pseudo=false	F9WYM4_ZYMTI;	100	NaN	36971.31;36971.31	63701.02734375	10922.2;10922.2
F9WYM6;transcript=ZTRI_1.1890.mRNA	F9WYM6;transcript=ZTRI_1.1890.mRNA	MYCGRDRAFT_102895;	Uncharacterized protein;gene=ZTRI_1.1890 | organism=Zymoseptoria_tritici_IPO323 | gene_product=hypothetical protein | transcript_product=hypothetical protein | location=Ztri_chr_1:5356144-5357121(+) | protein_length=325 | sequence_SO=chromosome | SO=protein_coding | is_pseudo=false	F9WYM6_ZYMTI;	100	NaN	34864.42;34864.42	42404.375	10032.7;10032.7
F9WYM7;transcript=ZTRI_1.1891.mRNA	F9WYM7;transcript=ZTRI_1.1891.mRNA	MYCGRDRAFT_102897;	Uncharacterized protein;gene=ZTRI_1.1891 | organism=Zymoseptoria_tritici_IPO323 | gene_product=similar to ubiquitin conjugating enzyme | transcript_product=similar to ubiquitin conjugating enzyme | location=Ztri_chr_1:5357410-5358015(-) | protein_length=139 | sequence_SO=chromosome | SO=protein_coding | is_pseudo=false	F9WYM7_ZYMTI;	100	NaN	15540.87;15540.87	287087.59375	109236.5;109236.5
F9WYN0;transcript=ZTRI_1.1895.mRNA	F9WYN0;transcript=ZTRI_1.1895.mRNA	MYCGRDRAFT_31720;	Uncharacterized protein;gene=ZTRI_1.1895 | organism=Zymoseptoria_tritici_IPO323 | gene_product=similar to acyl-CoA dehydrogenase | transcript_product=similar to acyl-CoA dehydrogenase | location=Ztri_chr_1:5363949-5365423(+) | protein_length=454 | sequence_SO=chromosome | SO=protein_coding | is_pseudo=false	F9WYN0_ZYMTI;	100	NaN	49947.66;49947.66	15099.005859375	1742.2;1742.2
F9WYN1;transcript=ZTRI_1.1897.mRNA	F9WYN1;transcript=ZTRI_1.1897.mRNA	MYCGRDRAFT_67374;	Uncharacterized protein;gene=ZTRI_1.1897 | organism=Zymoseptoria_tritici_IPO323 | gene_product=similar to succinyl-CoA synthetase | transcript_product=similar to succinyl-CoA synthetase | location=Ztri_chr_1:5366664-5368840(+) | protein_length=708 | sequence_SO=chromosome | SO=protein_coding | is_pseudo=false	F9WYN1_ZYMTI;	100	NaN	75641.92;75641.92	40809.3203125	7613.7;7613.7
F9WYN2;transcript=ZTRI_1.1898.mRNA	F9WYN2;transcript=ZTRI_1.1898.mRNA	MYCGRDRAFT_31905;	Uncharacterized protein;gene=ZTRI_1.1898 | organism=Zymoseptoria_tritici_IPO323 | gene_product=similar to ubiquitin-like modifier SUMO | transcript_product=similar to ubiquitin-like modifier SUMO | location=Ztri_chr_1:5369345-5369728(-) | protein_length=99 | sequence_SO=chromosome | SO=protein_coding | is_pseudo=false	F9WYN2_ZYMTI;	100	NaN	11005.15;11005.15	16383.6181640625	2340.5;2340.5
F9WYN4;transcript=ZTRI_1.1899.mRNA	F9WYN4;transcript=ZTRI_1.1899.mRNA	MYCGRDRAFT_67377;	Uncharacterized protein;gene=ZTRI_1.1899 | organism=Zymoseptoria_tritici_IPO323 | gene_product=similar to inosine-uridine preferring nucleoside hydrolase | transcript_product=similar to inosine-uridine preferring nucleoside hydrolase | location=Ztri_chr_1:5371542-5373072(+) | protein_length=447 | sequence_SO=chromosome | SO=protein_coding | is_pseudo=false	F9WYN4_ZYMTI;	100	NaN	49693.65;49693.65	10761.33984375	896.8;896.8
F9WYN5;transcript=ZTRI_1.1900.mRNA	F9WYN5;transcript=ZTRI_1.1900.mRNA	MYCGRDRAFT_35226;	Calcium-transporting ATPase;gene=ZTRI_1.1900 | organism=Zymoseptoria_tritici_IPO323 | gene_product=similar to calcium p-type atpase | transcript_product=similar to calcium p-type atpase | location=Ztri_chr_1:5376492-5380667(+) | protein_length=1391 | sequence_SO=chromosome | SO=protein_coding | is_pseudo=false	F9WYN5_ZYMTI;	100	NaN	150884.85;150884.85	80466.1640625	8656.2;8656.2
F9WYN7;transcript=ZTRI_1.170.mRNA	F9WYN7;transcript=ZTRI_1.170.mRNA	MYCGRDRAFT_106793;	Uncharacterized protein;gene=ZTRI_1.170 | organism=Zymoseptoria_tritici_IPO323 | gene_product=similar to zinc finger domain-containing protein | transcript_product=similar to zinc finger domain-containing protein | location=Ztri_chr_1:663731-666236(+) | protein_length=816 | sequence_SO=chromosome | SO=protein_coding | is_pseudo=false	F9WYN7_ZYMTI;	100	NaN	91203.04;91203.04	30539.693359375	2331.8;2331.8
F9WYN8;transcript=ZTRI_1.171.mRNA	F9WYN8;transcript=ZTRI_1.171.mRNA	MYCGRDRAFT_88732;	Uncharacterized protein;gene=ZTRI_1.171 | organism=Zymoseptoria_tritici_IPO323 | gene_product=predicted protein | transcript_product=predicted protein | location=Ztri_chr_1:666685-667593(+) | protein_length=302 | sequence_SO=chromosome | SO=protein_coding | is_pseudo=false	F9WYN8_ZYMTI;	100	NaN	33635.89;33635.89	12329.30859375	685;685
F9WYN9;transcript=ZTRI_1.172.mRNA	F9WYN9;transcript=ZTRI_1.172.mRNA	MYCGRDRAFT_106794;	Uncharacterized protein;gene=ZTRI_1.172 | organism=Zymoseptoria_tritici_IPO323 | gene_product=hypothetical protein | transcript_product=hypothetical protein | location=Ztri_chr_1:668103-670700(-) | protein_length=684 | sequence_SO=chromosome | SO=protein_coding | is_pseudo=false	F9WYN9_ZYMTI;	100	NaN	75851.77;76270.26	34771.79296875	993.5;993.5
F9WYP0;transcript=ZTRI_1.173.mRNA	F9WYP0;transcript=ZTRI_1.173.mRNA	MYCGRDRAFT_98180;	Uncharacterized protein;gene=ZTRI_1.173 | organism=Zymoseptoria_tritici_IPO323 | gene_product=similar to 40s ribosomal protein s19 | transcript_product=similar to 40s ribosomal protein s19 | location=Ztri_chr_1:671465-672129(+) | protein_length=150 | sequence_SO=chromosome | SO=protein_coding | is_pseudo=false	F9WYP0_ZYMTI;	100	NaN	16649.65;16649.65	2666487.75	1144837.8;1144837.8
F9WYP2;transcript=ZTRI_1.175.mRNA	F9WYP2;transcript=ZTRI_1.175.mRNA	MYCGRDRAFT_83356;	Kinesin-like protein;gene=ZTRI_1.175 | organism=Zymoseptoria_tritici_IPO323 | gene_product=similar to kinesin family protein | transcript_product=similar to kinesin family protein | location=Ztri_chr_1:674625-677859(+) | protein_length=1059 | sequence_SO=chromosome | SO=protein_coding | is_pseudo=false	F9WYP2_ZYMTI;	100	NaN	109321.04;114900.34	17840.96875	991.2;892
F9WYP3;transcript=ZTRI_1.179.mRNA	F9WYP3;transcript=ZTRI_1.179.mRNA	MgAMN6;	alpha-1,2-Mannosidase (Fragment);gene=ZTRI_1.179 | organism=Zymoseptoria_tritici_IPO323 | gene_product=similar to glycoside hydrolase family 47 | transcript_product=similar to glycoside hydrolase family 47 | location=Ztri_chr_1:687891-691281(-) | protein_length=1110 | sequence_SO=chromosome | SO=protein_coding | is_pseudo=false	F9WYP3_ZYMTI;	100	NaN	117097.6;121762.37	7697.5302734375	460.7;436
F9WYP8;transcript=ZTRI_1.182.mRNA	F9WYP8;transcript=ZTRI_1.182.mRNA	MYCGRDRAFT_65036;	Uncharacterized protein;gene=ZTRI_1.182 | organism=Zymoseptoria_tritici_IPO323 | gene_product=hypothetical protein | transcript_product=hypothetical protein | location=Ztri_chr_1:697049-700026(+) | protein_length=917 | sequence_SO=chromosome | SO=protein_coding | is_pseudo=false	F9WYP8_ZYMTI;	100	NaN	39978.43;101107.39	174194.375	34823.5;14924.4
F9WYQ3;transcript=ZTRI_1.187.mRNA	F9WYQ3;transcript=ZTRI_1.187.mRNA	CYP-61;	Putative P450 monooxygenase (Fragment);gene=ZTRI_1.187 | organism=Zymoseptoria_tritici_IPO323 | gene_product=similar to cytochrome P450 | transcript_product=similar to cytochrome P450 | location=Ztri_chr_1:721658-723241(+) | protein_length=527 | sequence_SO=chromosome | SO=protein_coding | is_pseudo=false	F9WYQ3_ZYMTI;	100	NaN	57705.56;59475.51	39672.6875	4453.7;4305.2
F9WYQ5;transcript=ZTRI_1.189.mRNA	F9WYQ5;transcript=ZTRI_1.189.mRNA	MYCGRDRAFT_65045;	Uncharacterized protein;gene=ZTRI_1.189 | organism=Zymoseptoria_tritici_IPO323 | gene_product=similar to gamma-glutamyltranspeptidase | transcript_product=similar to gamma-glutamyltranspeptidase | location=Ztri_chr_1:724528-726404(+) | protein_length=608 | sequence_SO=chromosome | SO=protein_coding | is_pseudo=false	F9WYQ5_ZYMTI;	100	NaN	65416.18;65416.18	41110.015625	4758.7;4758.7
F9WYR2;transcript=ZTRI_1.197.mRNA	F9WYR2;transcript=ZTRI_1.197.mRNA	MYCGRDRAFT_65057;	Uncharacterized protein;gene=ZTRI_1.197 | organism=Zymoseptoria_tritici_IPO323 | gene_product=similar to acyl-CoA dehydrogenase family protein | transcript_product=similar to acyl-CoA dehydrogenase family protein | location=Ztri_chr_1:745954-747658(-) | protein_length=512 | sequence_SO=chromosome | SO=protein_coding | is_pseudo=false	F9WYR2_ZYMTI;	100	NaN	57581.79;57581.79	81650.703125	9935.9;9935.9
F9WYR4;transcript=ZTRI_1.199.mRNA	F9WYR4;transcript=ZTRI_1.199.mRNA	MYCGRDRAFT_65060;	Uncharacterized protein;gene=ZTRI_1.199 | organism=Zymoseptoria_tritici_IPO323 | gene_product=similar to cyclic nucleotide-binding domain containing protein | transcript_product=similar to cyclic nucleotide-binding domain containing protein | location=Ztri_chr_1:752548-755520(+) | protein_length=990 | sequence_SO=chromosome | SO=protein_coding | is_pseudo=false	F9WYR4_ZYMTI;	100	NaN	108417.59;108417.59	20958.001953125	1574.5;1574.5
F9WYR5;transcript=ZTRI_1.201.mRNA	F9WYR5;transcript=ZTRI_1.201.mRNA	MYCGRDRAFT_33425;	Alkaline phosphatase;gene=ZTRI_1.201 | organism=Zymoseptoria_tritici_IPO323 | gene_product=similar to alkaline phosphatase | transcript_product=similar to alkaline phosphatase | location=Ztri_chr_1:758876-760729(+) | protein_length=617 | sequence_SO=chromosome | SO=protein_coding | is_pseudo=false	F9WYR5_ZYMTI;	100	NaN	66900.34;66900.34	197751	22095.4;22095.4
F9WYR7;transcript=ZTRI_1.203.mRNA.3	F9WYR7;transcript=ZTRI_1.203.mRNA.3	MYCGRDRAFT_65063;	Uncharacterized protein;gene=ZTRI_1.203.3 | organism=Zymoseptoria_tritici_IPO323 | gene_product=unspecified product | transcript_product=unspecified product | location=Ztri_chr_1:767925-769187(-) | protein_length=290 | sequence_SO=chromosome | SO=protein_coding | is_pseudo=false	F9WYR7_ZYMTI;	100	NaN	37312.68;32061.83	17116.728515625	1006.9;1141.1
F9WYR8;transcript=ZTRI_1.204.mRNA	F9WYR8;transcript=ZTRI_1.204.mRNA	MYCGRDRAFT_65067;	Putative ABC transporter;gene=ZTRI_1.204 | organism=Zymoseptoria_tritici_IPO323 | gene_product=similar to vacuolar ABC heavy metal transporter (Hmt1) | transcript_product=similar to vacuolar ABC heavy metal transporter (Hmt1) | location=Ztri_chr_1:770946-774052(-) | protein_length=1018 | sequence_SO=chromosome | SO=protein_coding | is_pseudo=false	F9WYR8_ZYMTI;	100	NaN	113385.14;113385.14	324704.96875	28343.3;28343.3
F9WYR9;transcript=ZTRI_1.205.mRNA	F9WYR9;transcript=ZTRI_1.205.mRNA	MYCGRDRAFT_78124;	40S ribosomal protein S21;gene=ZTRI_1.205 | organism=Zymoseptoria_tritici_IPO323 | gene_product=similar to 40s ribosomal protein s21 | transcript_product=similar to 40s ribosomal protein s21 | location=Ztri_chr_1:778755-779078(-) | protein_length=86 | sequence_SO=chromosome | SO=protein_coding | is_pseudo=false	F9WYR9_ZYMTI;	100	NaN	9548.66;9548.66	809122.5	673823.5;673823.5
F9WYS0;transcript=ZTRI_1.206.mRNA	F9WYS0;transcript=ZTRI_1.206.mRNA	MYCGRDRAFT_102047;	Uncharacterized protein;gene=ZTRI_1.206 | organism=Zymoseptoria_tritici_IPO323 | gene_product=similar to glycoside hydrolase family 16 protein | transcript_product=similar to glycoside hydrolase family 16 protein | location=Ztri_chr_1:779624-780999(-) | protein_length=441 | sequence_SO=chromosome | SO=protein_coding | is_pseudo=false	F9WYS0_ZYMTI;	100	NaN	46187.66;46187.66	326978.28125	62354.1;62354.1
F9WYS4;transcript=ZTRI_1.209.mRNA	F9WYS4;transcript=ZTRI_1.209.mRNA	MYCGRDRAFT_88763;	Uncharacterized protein;gene=ZTRI_1.209 | organism=Zymoseptoria_tritici_IPO323 | gene_product=similar to WD domain containing protein | transcript_product=similar to WD domain containing protein | location=Ztri_chr_1:785587-789348(+) | protein_length=1253 | sequence_SO=chromosome | SO=protein_coding | is_pseudo=false	F9WYS4_ZYMTI;	100	NaN	120363.98;138036.52	3966.96728515625	136.8;124
F9WYS6;transcript=ZTRI_1.211.mRNA	F9WYS6;transcript=ZTRI_1.211.mRNA	MYCGRDRAFT_34157;	Uncharacterized protein;gene=ZTRI_1.211 | organism=Zymoseptoria_tritici_IPO323 | gene_product=hypothetical protein | transcript_product=hypothetical protein | location=Ztri_chr_1:793634-795322(-) | protein_length=562 | sequence_SO=chromosome | SO=protein_coding | is_pseudo=false	F9WYS6_ZYMTI;	100	NaN	48613.34;60933.38	4198.07763671875	174.9;131.2
F9WYS7;transcript=ZTRI_1.212.mRNA	F9WYS7;transcript=ZTRI_1.212.mRNA	MYCGRDRAFT_83371;	Uncharacterized protein;gene=ZTRI_1.212 | organism=Zymoseptoria_tritici_IPO323 | gene_product=similar to cactin | transcript_product=similar to cactin | location=Ztri_chr_1:795627-797345(+) | protein_length=493 | sequence_SO=chromosome | SO=protein_coding | is_pseudo=false	F9WYS7_ZYMTI;	100	NaN	56078.75;56078.75	39558.609375	5123.5;5123.5
F9WYS9;transcript=ZTRI_1.214.mRNA	F9WYS9;transcript=ZTRI_1.214.mRNA	MYCGRDRAFT_88767;	Uncharacterized protein;gene=ZTRI_1.214 | organism=Zymoseptoria_tritici_IPO323 | gene_product=similar to nucleoside-diphosphate-sugar epimerase | transcript_product=similar to nucleoside-diphosphate-sugar epimerase | location=Ztri_chr_1:801154-801935(-) | protein_length=240 | sequence_SO=chromosome | SO=protein_coding | is_pseudo=false	F9WYS9_ZYMTI;	100	NaN	25345.21;25345.21	29091.662109375	7310.6;7310.6
F9WYT0;transcript=ZTRI_1.216.mRNA	F9WYT0;transcript=ZTRI_1.216.mRNA	MYCGRDRAFT_98194;	Uncharacterized protein;gene=ZTRI_1.216 | organism=Zymoseptoria_tritici_IPO323 | gene_product=similar to putative importin 11 protein | transcript_product=similar to putative importin 11 protein | location=Ztri_chr_1:805666-808885(-) | protein_length=1048 | sequence_SO=chromosome | SO=protein_coding | is_pseudo=false	F9WYT0_ZYMTI;	100	NaN	117598.63;117598.63	64036.7421875	4641.3;4641.3
F9WYT2;transcript=ZTRI_1.218.mRNA	F9WYT2;transcript=ZTRI_1.218.mRNA	MYCGRDRAFT_31826;	Uncharacterized protein;gene=ZTRI_1.218 | organism=Zymoseptoria_tritici_IPO323 | gene_product=similar to zinc-binding alcohol dehydrogenase | transcript_product=similar to zinc-binding alcohol dehydrogenase | location=Ztri_chr_1:811094-812542(+) | protein_length=357 | sequence_SO=chromosome | SO=protein_coding | is_pseudo=false	F9WYT2_ZYMTI;	100	NaN	38753.62;38753.62	40818.69921875	6550.3;6550.3
F9WYT3;transcript=ZTRI_1.219.mRNA	F9WYT3;transcript=ZTRI_1.219.mRNA	MYCGRDRAFT_65081;	5-hydroxyisourate hydrolase;gene=ZTRI_1.219 | organism=Zymoseptoria_tritici_IPO323 | gene_product=similar to transthyretin domain protein | transcript_product=similar to transthyretin domain protein | location=Ztri_chr_1:813851-814318(-) | protein_length=155 | sequence_SO=chromosome | SO=protein_coding | is_pseudo=false	F9WYT3_ZYMTI;	100	NaN	14195.03;17086.37	48405.76953125	13830.2;12101.4
F9WYT4;transcript=ZTRI_1.223.mRNA	F9WYT4;transcript=ZTRI_1.223.mRNA	MYCGRDRAFT_106817;	Uncharacterized protein;gene=ZTRI_1.223 | organism=Zymoseptoria_tritici_IPO323 | gene_product=hypothetical protein | transcript_product=hypothetical protein | location=Ztri_chr_1:822031-822555(-) | protein_length=174 | sequence_SO=chromosome | SO=protein_coding | is_pseudo=false	F9WYT4_ZYMTI;	100	NaN	18994.23;18994.23	30494.41796875	9148.3;9148.3
F9WYT5;transcript=ZTRI_1.224.mRNA	F9WYT5;transcript=ZTRI_1.224.mRNA	cnxG;	Molybdopterin synthase sulfur carrier subunit;gene=ZTRI_1.224 | organism=Zymoseptoria_tritici_IPO323 | gene_product=hypothetical protein | transcript_product=hypothetical protein | location=Ztri_chr_1:822994-823761(+) | protein_length=168 | sequence_SO=chromosome | SO=protein_coding | is_pseudo=false	F9WYT5_ZYMTI;	100	NaN	10488.86;18490.87	17994.72265625	5998.2;3998.8
F9WYT6	F9WYT6	MYCGRDRAFT_65087	Peptidase M28	F9WYT6_ZYMTI	100	NaN	84279.78	85691.75	10663.7
F9WYT7;transcript=ZTRI_1.226.mRNA	F9WYT7;transcript=ZTRI_1.226.mRNA	MYCGRDRAFT_11191;	Uncharacterized protein (Fragment);gene=ZTRI_1.226 | organism=Zymoseptoria_tritici_IPO323 | gene_product=hypothetical protein | transcript_product=hypothetical protein | location=Ztri_chr_1:828975-831647(-) | protein_length=873 | sequence_SO=chromosome | SO=protein_coding | is_pseudo=false	F9WYT7_ZYMTI;	100	NaN	77000.57;97262.65	3714.260498046875	316.4;274.2
F9WYT8;transcript=ZTRI_1.227.mRNA	F9WYT8;transcript=ZTRI_1.227.mRNA	MYCGRDRAFT_52041;	Uncharacterized protein (Fragment);gene=ZTRI_1.227 | organism=Zymoseptoria_tritici_IPO323 | gene_product=similar to phenylalanyl-trna synthetase alpha chain | transcript_product=similar to phenylalanyl-trna synthetase alpha chain | location=Ztri_chr_1:832117-833798(+) | protein_length=541 | sequence_SO=chromosome | SO=protein_coding | is_pseudo=false	F9WYT8_ZYMTI;	100	NaN	60943.77;60943.77	142484.03125	18771.5;18771.5
F9WYU1;transcript=ZTRI_1.403.mRNA	F9WYU1;transcript=ZTRI_1.403.mRNA	MgAtr1;	ABC transporter;gene=ZTRI_1.403 | organism=Zymoseptoria_tritici_IPO323 | gene_product=similar to ABC drug exporter AtrF | transcript_product=similar to ABC drug exporter AtrF | location=Ztri_chr_1:1360003-1364873(-) | protein_length=1562 | sequence_SO=chromosome | SO=protein_coding | is_pseudo=false	F9WYU1_ZYMTI;	100	NaN	174760.97;174760.97	201697.53125	19664;19664
F9WYU3;transcript=ZTRI_1.405.mRNA	F9WYU3;transcript=ZTRI_1.405.mRNA	MYCGRDRAFT_106912;	Uncharacterized protein;gene=ZTRI_1.405 | organism=Zymoseptoria_tritici_IPO323 | gene_product=similar to Ferlin/Peroxisome membrane | transcript_product=similar to Ferlin/Peroxisome membrane | location=Ztri_chr_1:1370382-1372421(-) | protein_length=660 | sequence_SO=chromosome | SO=protein_coding | is_pseudo=false	F9WYU3_ZYMTI;	100	NaN	82103.03;74684.34	7607.658203125	172.9;181.1
F9WYU4;transcript=ZTRI_1.406.mRNA	F9WYU4;transcript=ZTRI_1.406.mRNA	MYCGRDRAFT_102133;	Uncharacterized protein;gene=ZTRI_1.406 | organism=Zymoseptoria_tritici_IPO323 | gene_product=hypothetical protein | transcript_product=hypothetical protein | location=Ztri_chr_1:1373054-1373706(+) | protein_length=137 | sequence_SO=chromosome | SO=protein_coding | is_pseudo=false	F9WYU4_ZYMTI;	100	NaN	14511.27;14511.27	117977.828125	63817.1;63817.1
F9WYU7;transcript=ZTRI_1.409.mRNA	F9WYU7;transcript=ZTRI_1.409.mRNA	MYCGRDRAFT_15671;	Uncharacterized protein (Fragment);gene=ZTRI_1.409 | organism=Zymoseptoria_tritici_IPO323 | gene_product=hypothetical protein | transcript_product=hypothetical protein | location=Ztri_chr_1:1376779-1377711(-) | protein_length=310 | sequence_SO=chromosome | SO=protein_coding | is_pseudo=false	F9WYU7_ZYMTI;	100	NaN	23030.26;35461.48	10034.37890625	2736.6;1881.4
F9WYU8;transcript=ZTRI_1.410.mRNA	F9WYU8;transcript=ZTRI_1.410.mRNA	ALG13;	UDP-N-acetylglucosamine transferase subunit ALG13;gene=ZTRI_1.410 | organism=Zymoseptoria_tritici_IPO323 | gene_product=similar to glycosyltransferase family 1 protein | transcript_product=similar to glycosyltransferase family 1 protein | location=Ztri_chr_1:1377884-1378539(+) | protein_length=195 | sequence_SO=chromosome | SO=protein_coding | is_pseudo=false	F9WYU8_ZYMTI;	100	NaN	20710.48;20710.48	136898.859375	13689.9;13689.9
F9WYV2;transcript=ZTRI_1.413.mRNA	F9WYV2;transcript=ZTRI_1.413.mRNA	MYCGRDRAFT_65322;	V-type proton ATPase subunit;gene=ZTRI_1.413 | organism=Zymoseptoria_tritici_IPO323 | gene_product=similar to vacuolar atp synthase subunit d | transcript_product=similar to vacuolar atp synthase subunit d | location=Ztri_chr_1:1383729-1385020(-) | protein_length=366 | sequence_SO=chromosome | SO=protein_coding | is_pseudo=false	F9WYV2_ZYMTI;	100	NaN	41410.85;41410.85	795592.6875	283135.4;283135.4
F9WYV3;transcript=ZTRI_1.414.mRNA	F9WYV3;transcript=ZTRI_1.414.mRNA	MYCGRDRAFT_106918;	Uncharacterized protein;gene=ZTRI_1.414 | organism=Zymoseptoria_tritici_IPO323 | gene_product=hypothetical protein | transcript_product=hypothetical protein | location=Ztri_chr_1:1385554-1386603(-) | protein_length=349 | sequence_SO=chromosome | SO=protein_coding | is_pseudo=false	F9WYV3_ZYMTI;	100	NaN	37857.06;37857.06	14934.7314453125	1148.8;1148.8
F9WYV9;transcript=ZTRI_1.420.mRNA	F9WYV9;transcript=ZTRI_1.420.mRNA	MYCGRDRAFT_65330;	RNA helicase;gene=ZTRI_1.420 | organism=Zymoseptoria_tritici_IPO323 | gene_product=similar to ATP-dependent rrna helicase spb4 | transcript_product=similar to ATP-dependent rrna helicase spb4 | location=Ztri_chr_1:1402274-1404251(+) | protein_length=641 | sequence_SO=chromosome | SO=protein_coding | is_pseudo=false	F9WYV9_ZYMTI;	100	NaN	72338.46;72338.46	45697.5703125	4345.9;4345.9
F9WYW0;transcript=ZTRI_1.421.mRNA	F9WYW0;transcript=ZTRI_1.421.mRNA	MYCGRDRAFT_34973;	Uncharacterized protein;gene=ZTRI_1.421 | organism=Zymoseptoria_tritici_IPO323 | gene_product=similar to seryl-trna synthetase | transcript_product=similar to seryl-trna synthetase | location=Ztri_chr_1:1404480-1406000(+) | protein_length=506 | sequence_SO=chromosome | SO=protein_coding | is_pseudo=false	F9WYW0_ZYMTI;	100	NaN	55812.31;55812.31	12917.1962890625	496.8;496.8
F9WYW4;transcript=ZTRI_1.425.mRNA	F9WYW4;transcript=ZTRI_1.425.mRNA	MYCGRDRAFT_31719;	Uncharacterized protein;gene=ZTRI_1.425 | organism=Zymoseptoria_tritici_IPO323 | gene_product=similar to fungal specific transcription factor domain containing protein | transcript_product=similar to fungal specific transcription factor domain containing protein | location=Ztri_chr_1:1417914-1421232(-) | protein_length=1010 | sequence_SO=chromosome | SO=protein_coding | is_pseudo=false	F9WYW4_ZYMTI;	100	NaN	94377.4;110713.5	10753.4169921875	239;228.8
F9WYW5;transcript=ZTRI_1.426.mRNA	F9WYW5;transcript=ZTRI_1.426.mRNA	MYCGRDRAFT_65342;	RNA helicase;gene=ZTRI_1.426 | organism=Zymoseptoria_tritici_IPO323 | gene_product=hypothetical protein | transcript_product=hypothetical protein | location=Ztri_chr_1:1421672-1423742(-) | protein_length=672 | sequence_SO=chromosome | SO=protein_coding | is_pseudo=false	F9WYW5_ZYMTI;	100	NaN	71419.66;74997.14	135640.046875	23371.3;21309.2
F9WYW8;transcript=ZTRI_1.428.mRNA	F9WYW8;transcript=ZTRI_1.428.mRNA	MYCGRDRAFT_98268;	SWI/SNF chromatin remodeling complex component;gene=ZTRI_1.428 | organism=Zymoseptoria_tritici_IPO323 | gene_product=similar to chromatin remodelling complex atpase chain isw1 | transcript_product=similar to chromatin remodelling complex atpase chain isw1 | location=Ztri_chr_1:1427931-1431290(-) | protein_length=1100 | sequence_SO=chromosome | SO=protein_coding | is_pseudo=false	F9WYW8_ZYMTI;	100	NaN	122218.73;125275.29	212323.578125	26901.6;26004.9
F9WYX3;transcript=ZTRI_1.434.mRNA	F9WYX3;transcript=ZTRI_1.434.mRNA	IDP1;	Isocitrate dehydrogenase [NADP];gene=ZTRI_1.434 | organism=Zymoseptoria_tritici_IPO323 | gene_product=similar to isocitrate dehydrogenase | transcript_product=similar to isocitrate dehydrogenase | location=Ztri_chr_1:1449890-1451330(+) | protein_length=462 | sequence_SO=chromosome | SO=protein_coding | is_pseudo=false	F9WYX3_ZYMTI;	100	NaN	52209.91;52209.91	239216.328125	43261.6;43261.6
F9WYX4;transcript=ZTRI_1.435.mRNA	F9WYX4;transcript=ZTRI_1.435.mRNA	MYCGRDRAFT_26468;	Uncharacterized protein (Fragment);gene=ZTRI_1.435 | organism=Zymoseptoria_tritici_IPO323 | gene_product=similar to aminodeoxychorismate lyase | transcript_product=similar to aminodeoxychorismate lyase | location=Ztri_chr_1:1453886-1454743(-) | protein_length=285 | sequence_SO=chromosome | SO=protein_coding | is_pseudo=false	F9WYX4_ZYMTI;	100	NaN	28356.28;32671.1	48408.45703125	11171.2;8542.7
F9WYX5	F9WYX5	MYCGRDRAFT_65354	Uncharacterized protein	F9WYX5_ZYMTI	100	NaN	69504.26	270348.15625	192977.9
F9WYX6;transcript=ZTRI_1.437.mRNA	F9WYX6;transcript=ZTRI_1.437.mRNA	DCW1;	Mannan endo-1,6-alpha-mannosidase;gene=ZTRI_1.437 | organism=Zymoseptoria_tritici_IPO323 | gene_product=similar to glycoside hydrolase family 76 protein | transcript_product=similar to glycoside hydrolase family 76 protein | location=Ztri_chr_1:1458087-1459836(+) | protein_length=480 | sequence_SO=chromosome | SO=protein_coding | is_pseudo=false	F9WYX6_ZYMTI;	100	NaN	51225.59;51347.67	80410.7421875	14190.1;14190.1
F9WYX7;transcript=ZTRI_1.438.mRNA	F9WYX7;transcript=ZTRI_1.438.mRNA	MYCGRDRAFT_83481;	Uncharacterized protein;gene=ZTRI_1.438 | organism=Zymoseptoria_tritici_IPO323 | gene_product=similar to glutathione s-transferase | transcript_product=similar to glutathione s-transferase | location=Ztri_chr_1:1460212-1460995(-) | protein_length=241 | sequence_SO=chromosome | SO=protein_coding | is_pseudo=false	F9WYX7_ZYMTI;	100	NaN	27543.41;27543.41	66434.765625	17883.5;17883.5
F9WYY0;transcript=ZTRI_1.440.mRNA	F9WYY0;transcript=ZTRI_1.440.mRNA	MYCGRDRAFT_88966;	SNF2 family DNA-dependent ATPase;gene=ZTRI_1.440 | organism=Zymoseptoria_tritici_IPO323 | gene_product=hypothetical protein | transcript_product=hypothetical protein | location=Ztri_chr_1:1463929-1469647(+) | protein_length=1614 | sequence_SO=chromosome | SO=protein_coding | is_pseudo=false	F9WYY0_ZYMTI;	100	NaN	191195.3;183416.3	74380.5625	3102.6;3140
F9WYY2;transcript=ZTRI_1.442.mRNA	F9WYY2;transcript=ZTRI_1.442.mRNA	MYCGRDRAFT_65364;	Uncharacterized protein;gene=ZTRI_1.442 | organism=Zymoseptoria_tritici_IPO323 | gene_product=similar to sugar transporter | transcript_product=similar to sugar transporter | location=Ztri_chr_1:1471402-1473318(-) | protein_length=559 | sequence_SO=chromosome | SO=protein_coding | is_pseudo=false	F9WYY2_ZYMTI;	100	NaN	61057.48;61057.48	10825.3076171875	569.8;569.8
F9WYY3;transcript=ZTRI_1.444.mRNA	F9WYY3;transcript=ZTRI_1.444.mRNA	MgCHS1;	CHS1 chitin synthase, class I;gene=ZTRI_1.444 | organism=Zymoseptoria_tritici_IPO323 | gene_product=similar to chitin synthase 2 | transcript_product=similar to chitin synthase 2 | location=Ztri_chr_1:1478238-1481305(-) | protein_length=946 | sequence_SO=chromosome | SO=protein_coding | is_pseudo=false	F9WYY3_ZYMTI;	100	NaN	98467.82;106789.94	2900502.25	216542.1;206699.3
F9WYY8;transcript=ZTRI_1.450.mRNA	F9WYY8;transcript=ZTRI_1.450.mRNA	MYCGRDRAFT_98275;	Uncharacterized protein;gene=ZTRI_1.450 | organism=Zymoseptoria_tritici_IPO323 | gene_product=similar to peptidyl-prolyl cis-trans isomerase D | transcript_product=similar to peptidyl-prolyl cis-trans isomerase D | location=Ztri_chr_1:1496331-1497452(-) | protein_length=373 | sequence_SO=chromosome | SO=protein_coding | is_pseudo=false	F9WYY8_ZYMTI;	100	NaN	40622.73;40622.73	369503.03125	64562.7;64562.7
F9WYY9;transcript=ZTRI_1.451.mRNA	F9WYY9;transcript=ZTRI_1.451.mRNA	NTC1;	Trehalase;gene=ZTRI_1.451 | organism=Zymoseptoria_tritici_IPO323 | gene_product=hypothetical protein | transcript_product=hypothetical protein | location=Ztri_chr_1:1497975-1500790(-) | protein_length=876 | sequence_SO=chromosome | SO=protein_coding | is_pseudo=false	F9WYY9_ZYMTI;	100	NaN	100858.59;99837.36	64771.8984375	8000.2;8154
F9WYZ0;transcript=ZTRI_1.452.mRNA	F9WYZ0;transcript=ZTRI_1.452.mRNA	MYCGRDRAFT_106942;	Uncharacterized protein;gene=ZTRI_1.452 | organism=Zymoseptoria_tritici_IPO323 | gene_product=similar to short chain dehydrogenase/reductase | transcript_product=similar to short chain dehydrogenase/reductase | location=Ztri_chr_1:1502083-1503473(-) | protein_length=376 | sequence_SO=chromosome | SO=protein_coding | is_pseudo=false	F9WYZ0_ZYMTI;	100	NaN	41358.58;41358.58	484021.65625	91777.4;91777.4
F9WYZ2;transcript=ZTRI_1.454.mRNA	F9WYZ2;transcript=ZTRI_1.454.mRNA	MYCGRDRAFT_102151;	Uncharacterized protein;gene=ZTRI_1.454 | organism=Zymoseptoria_tritici_IPO323 | gene_product=similar to protein sly1 | transcript_product=similar to protein sly1 | location=Ztri_chr_1:1511003-1513272(+) | protein_length=697 | sequence_SO=chromosome | SO=protein_coding | is_pseudo=false	F9WYZ2_ZYMTI;	100	NaN	76658.27;76658.27	192130.4375	32531.6;32531.6
F9WYZ3;transcript=ZTRI_1.456.mRNA	F9WYZ3;transcript=ZTRI_1.456.mRNA	MYCGRDRAFT_106945;	Uncharacterized protein;gene=ZTRI_1.456 | organism=Zymoseptoria_tritici_IPO323 | gene_product=hypothetical protein | transcript_product=hypothetical protein | location=Ztri_chr_1:1516921-1520566(+) | protein_length=1160 | sequence_SO=chromosome | SO=protein_coding | is_pseudo=false	F9WYZ3_ZYMTI;	100	NaN	128013.81;128013.81	15090.6328125	780.5;780.5
F9WYZ4;transcript=ZTRI_1.457.mRNA	F9WYZ4;transcript=ZTRI_1.457.mRNA	MYCGRDRAFT_65387;	Uncharacterized protein;gene=ZTRI_1.457 | organism=Zymoseptoria_tritici_IPO323 | gene_product=similar to nedd8-conjugating enzyme ubc12 | transcript_product=similar to nedd8-conjugating enzyme ubc12 | location=Ztri_chr_1:1521374-1521983(+) | protein_length=182 | sequence_SO=chromosome | SO=protein_coding | is_pseudo=false	F9WYZ4_ZYMTI;	100	NaN	20597.69;20597.69	71115.578125	31025.4;31025.4
F9WYZ7;transcript=ZTRI_1.634.mRNA	F9WYZ7;transcript=ZTRI_1.634.mRNA	MYCGRDRAFT_52569;	Uncharacterized protein;gene=ZTRI_1.634 | organism=Zymoseptoria_tritici_IPO323 | gene_product=similar to mitochondrial import inner membrane translocase subunit tim10 | transcript_product=similar to mitochondrial import inner membrane translocase subunit tim10 | location=Ztri_chr_1:1946836-1947186(+) | protein_length=95 | sequence_SO=chromosome | SO=protein_coding | is_pseudo=false	F9WYZ7_ZYMTI;	100	NaN	10399.79;10399.79	213924.75	71308.3;71308.3
F9WZ05;transcript=ZTRI_1.642.mRNA	F9WZ05;transcript=ZTRI_1.642.mRNA	MYCGRDRAFT_33422;	Uncharacterized protein;gene=ZTRI_1.642 | organism=Zymoseptoria_tritici_IPO323 | gene_product=similar to putative cop9 signalosome complex subunit 12 protein | transcript_product=similar to putative cop9 signalosome complex subunit 12 protein | location=Ztri_chr_1:1962374-1963963(-) | protein_length=472 | sequence_SO=chromosome | SO=protein_coding | is_pseudo=false	F9WZ05_ZYMTI;	100	NaN	52672.85;52672.85	72657.6875	10958.7;10958.7
F9WZ06	F9WZ06	MYCGRDRAFT_34437	Uncharacterized protein (Fragment)	F9WZ06_ZYMTI	100	NaN	20588.96	7497.9853515625	954020
F9WZ10;transcript=ZTRI_1.648.mRNA	F9WZ10;transcript=ZTRI_1.648.mRNA	MYCGRDRAFT_98356;	Uncharacterized protein;gene=ZTRI_1.648 | organism=Zymoseptoria_tritici_IPO323 | gene_product=similar to C2H2 transcription factor (Sfp1) | transcript_product=similar to C2H2 transcription factor (Sfp1) | location=Ztri_chr_1:1974024-1975765(-) | protein_length=561 | sequence_SO=chromosome | SO=protein_coding | is_pseudo=false	F9WZ10_ZYMTI;	100	NaN	60684.16;60684.16	10169.20703125	535.2;535.2
F9WZ11;transcript=ZTRI_1.649.mRNA	F9WZ11;transcript=ZTRI_1.649.mRNA	MYCGRDRAFT_65640;	Uncharacterized protein;gene=ZTRI_1.649 | organism=Zymoseptoria_tritici_IPO323 | gene_product=similar to tRNA-dihydrouridine synthase 3 | transcript_product=similar to tRNA-dihydrouridine synthase 3 | location=Ztri_chr_1:1980508-1982733(-) | protein_length=741 | sequence_SO=chromosome | SO=protein_coding | is_pseudo=false	F9WZ11_ZYMTI;	100	NaN	76828.79;82664.13	3183.130859375	167.5;159.2
F9WZ12;transcript=ZTRI_1.650.mRNA	F9WZ12;transcript=ZTRI_1.650.mRNA	MYCGRDRAFT_102248;	Uncharacterized protein;gene=ZTRI_1.650 | organism=Zymoseptoria_tritici_IPO323 | gene_product=similar to bap31 domain protein | transcript_product=similar to bap31 domain protein | location=Ztri_chr_1:1983107-1984027(+) | protein_length=208 | sequence_SO=chromosome | SO=protein_coding | is_pseudo=false	F9WZ12_ZYMTI;	100	NaN	23547.64;23547.64	1378084	346405.8;346405.8
F9WZ13;transcript=ZTRI_1.653.mRNA	F9WZ13;transcript=ZTRI_1.653.mRNA	MYCGRDRAFT_89129;	Uncharacterized protein;gene=ZTRI_1.653 | organism=Zymoseptoria_tritici_IPO323 | gene_product=similar to lysyl-trna synthetase | transcript_product=similar to lysyl-trna synthetase | location=Ztri_chr_1:1986639-1988414(-) | protein_length=573 | sequence_SO=chromosome | SO=protein_coding | is_pseudo=false	F9WZ13_ZYMTI;	100	NaN	74214.29;64906.85	11586.3740234375	933.5;909.6
F9WZ14;transcript=ZTRI_1.654.mRNA	F9WZ14;transcript=ZTRI_1.654.mRNA	MYCGRDRAFT_65650;	Uncharacterized protein;gene=ZTRI_1.654 | organism=Zymoseptoria_tritici_IPO323 | gene_product=hypothetical protein | transcript_product=hypothetical protein | location=Ztri_chr_1:1991626-1992746(+) | protein_length=354 | sequence_SO=chromosome | SO=protein_coding | is_pseudo=false	F9WZ14_ZYMTI;	100	NaN	40390.61;40390.61	10002.1982421875	1250.3;1250.3
F9WZ15;transcript=ZTRI_1.657.mRNA	F9WZ15;transcript=ZTRI_1.657.mRNA	MYCGRDRAFT_65652;	Uncharacterized protein;gene=ZTRI_1.657 | organism=Zymoseptoria_tritici_IPO323 | gene_product=hypothetical protein | transcript_product=hypothetical protein | location=Ztri_chr_1:1995687-1997100(-) | protein_length=392 | sequence_SO=chromosome | SO=protein_coding | is_pseudo=false	F9WZ15_ZYMTI;	100	NaN	43286.26;42937.77	3378.619384765625	293.8;293.8
F9WZ18;transcript=ZTRI_1.660.mRNA	F9WZ18;transcript=ZTRI_1.660.mRNA	MYCGRDRAFT_102252;	Uncharacterized protein;gene=ZTRI_1.660 | organism=Zymoseptoria_tritici_IPO323 | gene_product=similar to multiprotein bridging factor 1 | transcript_product=similar to multiprotein bridging factor 1 | location=Ztri_chr_1:2003943-2004488(+) | protein_length=158 | sequence_SO=chromosome | SO=protein_coding | is_pseudo=false	F9WZ18_ZYMTI;	100	NaN	16555.91;16555.91	129062.1796875	34168.6;34168.6
F9WZ22;transcript=ZTRI_1.664.mRNA	F9WZ22;transcript=ZTRI_1.664.mRNA	MgPLD1;	Phospholipase;gene=ZTRI_1.664 | organism=Zymoseptoria_tritici_IPO323 | gene_product=similar to phospholipase D1 (PLD1) | transcript_product=similar to phospholipase D1 (PLD1) | location=Ztri_chr_1:2011409-2016962(-) | protein_length=1831 | sequence_SO=chromosome | SO=protein_coding | is_pseudo=false	F9WZ22_ZYMTI;	100	NaN	203588.12;207301.08	20340.91015625	949.1;930.6
F9WZ25;transcript=ZTRI_1.667.mRNA	F9WZ25;transcript=ZTRI_1.667.mRNA	MYCGRDRAFT_65666;	Uncharacterized protein;gene=ZTRI_1.667 | organism=Zymoseptoria_tritici_IPO323 | gene_product=similar to phytanoyl-CoA dioxygenase family protein | transcript_product=similar to phytanoyl-CoA dioxygenase family protein | location=Ztri_chr_1:2023534-2024484(+) | protein_length=316 | sequence_SO=chromosome | SO=protein_coding | is_pseudo=false	F9WZ25_ZYMTI;	100	NaN	34809.89;34809.89	12810.25390625	2401.9;2401.9
F9WZ26;transcript=ZTRI_1.668.mRNA	F9WZ26;transcript=ZTRI_1.668.mRNA	MYCGRDRAFT_52616;	Uncharacterized protein (Fragment);gene=ZTRI_1.668 | organism=Zymoseptoria_tritici_IPO323 | gene_product=similar to pre-mRNA splicing factor (Prp24) | transcript_product=similar to pre-mRNA splicing factor (Prp24) | location=Ztri_chr_1:2024673-2028873(-) | protein_length=1375 | sequence_SO=chromosome | SO=protein_coding | is_pseudo=false	F9WZ26_ZYMTI;	100	NaN	143841.65;152678.22	25019.58203125	1837.8;1696.4
F9WZ32;transcript=ZTRI_1.675.mRNA	F9WZ32;transcript=ZTRI_1.675.mRNA	MYCGRDRAFT_65675;	Uncharacterized protein;gene=ZTRI_1.675 | organism=Zymoseptoria_tritici_IPO323 | gene_product=similar to phosphotransferase enzyme family protein | transcript_product=similar to phosphotransferase enzyme family protein | location=Ztri_chr_1:2045334-2047178(+) | protein_length=557 | sequence_SO=chromosome | SO=protein_coding | is_pseudo=false	F9WZ32_ZYMTI;	100	NaN	62588.99;62588.99	3941.839599609375	225.2;225.2
F9WZ34;transcript=ZTRI_1.678.mRNA	F9WZ34;transcript=ZTRI_1.678.mRNA	MYCGRDRAFT_107050;	Uncharacterized protein;gene=ZTRI_1.678 | organism=Zymoseptoria_tritici_IPO323 | gene_product=similar to glycoside hydrolase family 79 protein | transcript_product=similar to glycoside hydrolase family 79 protein | location=Ztri_chr_1:2053858-2055665(+) | protein_length=568 | sequence_SO=chromosome | SO=protein_coding | is_pseudo=false	F9WZ34_ZYMTI;	100	NaN	55960.29;61770.14	130886.1953125	17641.6;17011.6
F9WZ35;transcript=ZTRI_1.679.mRNA	F9WZ35;transcript=ZTRI_1.679.mRNA	MYCGRDRAFT_98369;	Uncharacterized protein;gene=ZTRI_1.679 | organism=Zymoseptoria_tritici_IPO323 | gene_product=similar to xylulose-5-phosphate phosphoketolase | transcript_product=similar to xylulose-5-phosphate phosphoketolase | location=Ztri_chr_1:2056718-2059308(-) | protein_length=816 | sequence_SO=chromosome | SO=protein_coding | is_pseudo=false	F9WZ35_ZYMTI;	100	NaN	92369.07;92369.07	361180.375	38037.3;38037.3
F9WZ38;transcript=ZTRI_1.682.mRNA	F9WZ38;transcript=ZTRI_1.682.mRNA	MYCGRDRAFT_107052;	Uncharacterized protein;gene=ZTRI_1.682 | organism=Zymoseptoria_tritici_IPO323 | gene_product=similar to fructose-2 | transcript_product=similar to fructose-2 | location=Ztri_chr_1:2075122-2076705(+) | protein_length=488 | sequence_SO=chromosome | SO=protein_coding | is_pseudo=false	F9WZ38_ZYMTI;	100	NaN	55532.9;55532.9	415195.5	79944;79944
F9WZ44;transcript=ZTRI_1.688.mRNA	F9WZ44;transcript=ZTRI_1.688.mRNA	MYCGRDRAFT_27852;	Uncharacterized protein (Fragment);gene=ZTRI_1.688 | organism=Zymoseptoria_tritici_IPO323 | gene_product=similar to iron-sulfur cluster assembly accessory protein | transcript_product=similar to iron-sulfur cluster assembly accessory protein | location=Ztri_chr_1:2086679-2087496(+) | protein_length=254 | sequence_SO=chromosome | SO=protein_coding | is_pseudo=false	F9WZ44_ZYMTI;	100	NaN	23645.78;27808.66	17205.982421875	1564.2;1229
F9WZ45;transcript=ZTRI_1.689.mRNA	F9WZ45;transcript=ZTRI_1.689.mRNA	MYCGRDRAFT_31813;	Uncharacterized protein;gene=ZTRI_1.689 | organism=Zymoseptoria_tritici_IPO323 | gene_product=similar to stress responsive a b barrel domain containing protein | transcript_product=similar to stress responsive a b barrel domain containing protein | location=Ztri_chr_1:2087592-2087976(-) | protein_length=110 | sequence_SO=chromosome | SO=protein_coding | is_pseudo=false	F9WZ45_ZYMTI;	100	NaN	12341.94;12341.94	11384.3857421875	1897.4;1897.4
F9WZ46	F9WZ46	MYCGRDRAFT_34686	Uncharacterized protein	F9WZ46_ZYMTI	100	NaN	31037.3	41723.0859375	5563.1
F9WZ49;transcript=ZTRI_1.921.mRNA	F9WZ49;transcript=ZTRI_1.921.mRNA	MYCGRDRAFT_66025;	Uncharacterized protein;gene=ZTRI_1.921 | organism=Zymoseptoria_tritici_IPO323 | gene_product=similar to prohibitin-1 | transcript_product=similar to prohibitin-1 | location=Ztri_chr_1:2663241-2664142(-) | protein_length=281 | sequence_SO=chromosome | SO=protein_coding | is_pseudo=false	F9WZ49_ZYMTI;	100	NaN	30724.88;30724.88	1690515.875	579547.5;579547.5
F9WZ50;transcript=ZTRI_1.922.mRNA	F9WZ50;transcript=ZTRI_1.922.mRNA	MYCGRDRAFT_66030;	Uncharacterized protein;gene=ZTRI_1.922 | organism=Zymoseptoria_tritici_IPO323 | gene_product=similar to ubiquinol-cytochrome c reductase complex ubiquinone-binding protein | transcript_product=similar to ubiquinol-cytochrome c reductase complex ubiquinone-binding protein | location=Ztri_chr_1:2664378-2665021(+) | protein_length=103 | sequence_SO=chromosome | SO=protein_coding | is_pseudo=false	F9WZ50_ZYMTI;	100	NaN	11489.12;11489.12	2840704.5	1693179.3;1693179.3
F9WZ51;transcript=ZTRI_1.923.mRNA	F9WZ51;transcript=ZTRI_1.923.mRNA	EFM7;	Protein N-terminal and lysine N-methyltransferase EFM7;gene=ZTRI_1.923 | organism=Zymoseptoria_tritici_IPO323 | gene_product=similar to nicotinamide N-methyltransferase Nnt1 | transcript_product=similar to nicotinamide N-methyltransferase Nnt1 | location=Ztri_chr_1:2665212-2666239(-) | protein_length=282 | sequence_SO=chromosome | SO=protein_coding | is_pseudo=false	F9WZ51_ZYMTI;	100	NaN	28837.78;31485.62	6752.20947265625	397.2;375.1
F9WZ52;transcript=ZTRI_1.925.mRNA	F9WZ52;transcript=ZTRI_1.925.mRNA	MYCGRDRAFT_66031;	Uncharacterized protein;gene=ZTRI_1.925 | organism=Zymoseptoria_tritici_IPO323 | gene_product=similar to snare domain-containing protein | transcript_product=similar to snare domain-containing protein | location=Ztri_chr_1:2669297-2670376(-) | protein_length=340 | sequence_SO=chromosome | SO=protein_coding | is_pseudo=false	F9WZ52_ZYMTI;	100	NaN	37249.36;37249.36	266649.03125	112376.6;112376.6
F9WZ53;transcript=ZTRI_1.926.mRNA	F9WZ53;transcript=ZTRI_1.926.mRNA	MYCGRDRAFT_107183;	Uncharacterized protein;gene=ZTRI_1.926 | organism=Zymoseptoria_tritici_IPO323 | gene_product=similar to putative rna polymerase ii elongator complex subunit protein | transcript_product=similar to putative rna polymerase ii elongator complex subunit protein | location=Ztri_chr_1:2672568-2673597(+) | protein_length=291 | sequence_SO=chromosome | SO=protein_coding | is_pseudo=false	F9WZ53_ZYMTI;	100	NaN	32861.18;32861.18	23497.435546875	1305.4;1305.4
F9WZ56;transcript=ZTRI_1.930.mRNA	F9WZ56;transcript=ZTRI_1.930.mRNA	MYCGRDRAFT_98472;	Uncharacterized protein;gene=ZTRI_1.930 | organism=Zymoseptoria_tritici_IPO323 | gene_product=similar to nadh-ubiquinone oxidoreductase b18 subunit | transcript_product=similar to nadh-ubiquinone oxidoreductase b18 subunit | location=Ztri_chr_1:2683707-2684151(+) | protein_length=105 | sequence_SO=chromosome | SO=protein_coding | is_pseudo=false	F9WZ56_ZYMTI;	100	NaN	11978.55;11978.55	1140119.75	927745.1;927745.1
F9WZ57;transcript=ZTRI_1.931.mRNA	F9WZ57;transcript=ZTRI_1.931.mRNA	MYCGRDRAFT_107186;	SNF2 family DNA-dependent ATPase domain-containing protein;gene=ZTRI_1.931 | organism=Zymoseptoria_tritici_IPO323 | gene_product=similar to TATA-binding protein-associated factor MOT1 | transcript_product=similar to TATA-binding protein-associated factor MOT1 | location=Ztri_chr_1:2684550-2690325(-) | protein_length=1901 | sequence_SO=chromosome | SO=protein_coding | is_pseudo=false	F9WZ57_ZYMTI;	100	NaN	210137.3;210137.3	66405.3671875	6364.6;6364.6
F9WZ58;transcript=ZTRI_1.932.mRNA	F9WZ58;transcript=ZTRI_1.932.mRNA	MYCGRDRAFT_102406;	Uncharacterized protein;gene=ZTRI_1.932 | organism=Zymoseptoria_tritici_IPO323 | gene_product=similar to 60s ribosomal protein l16 | transcript_product=similar to 60s ribosomal protein l16 | location=Ztri_chr_1:2691953-2692735(-) | protein_length=202 | sequence_SO=chromosome | SO=protein_coding | is_pseudo=false	F9WZ58_ZYMTI;	100	NaN	23306.38;23306.38	1116903.75	310144.2;310144.2
F9WZ60;transcript=ZTRI_1.934.mRNA	F9WZ60;transcript=ZTRI_1.934.mRNA	MYCGRDRAFT_66052;	Uncharacterized protein;gene=ZTRI_1.934 | organism=Zymoseptoria_tritici_IPO323 | gene_product=similar to AMP-binding domain protein | transcript_product=similar to AMP-binding domain protein | location=Ztri_chr_1:2694757-2696869(+) | protein_length=592 | sequence_SO=chromosome | SO=protein_coding | is_pseudo=false	F9WZ60_ZYMTI;	100	NaN	65749.6;65749.6	48670.11328125	6845.1;6845.1
F9WZ63;transcript=ZTRI_1.936.mRNA	F9WZ63;transcript=ZTRI_1.936.mRNA	MYCGRDRAFT_107190;	Phospho-2-dehydro-3-deoxyheptonate aldolase;gene=ZTRI_1.936 | organism=Zymoseptoria_tritici_IPO323 | gene_product=similar to phospho-2-dehydro-3-deoxyheptonate aldolase | transcript_product=similar to phospho-2-dehydro-3-deoxyheptonate aldolase | location=Ztri_chr_1:2706009-2707448(+) | protein_length=479 | sequence_SO=chromosome | SO=protein_coding | is_pseudo=false	F9WZ63_ZYMTI;	100	NaN	53254.1;53254.1	22598.0078125	5212.2;5212.2
F9WZ64;transcript=ZTRI_1.937.mRNA	F9WZ64;transcript=ZTRI_1.937.mRNA	MYCGRDRAFT_66064;	Uncharacterized protein;gene=ZTRI_1.937 | organism=Zymoseptoria_tritici_IPO323 | gene_product=similar to long-chain fatty acid transporter | transcript_product=similar to long-chain fatty acid transporter | location=Ztri_chr_1:2708125-2710186(+) | protein_length=648 | sequence_SO=chromosome | SO=protein_coding | is_pseudo=false	F9WZ64_ZYMTI;	100	NaN	72136.06;72136.06	229847.40625	49592.7;49592.7
F9WZ65;transcript=ZTRI_1.938.mRNA	F9WZ65;transcript=ZTRI_1.938.mRNA	MYCGRDRAFT_53015;	Uncharacterized protein (Fragment);gene=ZTRI_1.938 | organism=Zymoseptoria_tritici_IPO323 | gene_product=hypothetical protein | transcript_product=hypothetical protein | location=Ztri_chr_1:2710704-2713117(-) | protein_length=726 | sequence_SO=chromosome | SO=protein_coding | is_pseudo=false	F9WZ65_ZYMTI;	100	NaN	64849.88;81939.83	124679.8515625	19007.8;14835.4
F9WZ71;transcript=ZTRI_1.945.mRNA	F9WZ71;transcript=ZTRI_1.945.mRNA	MYCGRDRAFT_66079;	Uncharacterized protein;gene=ZTRI_1.945 | organism=Zymoseptoria_tritici_IPO323 | gene_product=similar to alpha/beta-hydrolase | transcript_product=similar to alpha/beta-hydrolase | location=Ztri_chr_1:2726644-2727879(+) | protein_length=411 | sequence_SO=chromosome | SO=protein_coding | is_pseudo=false	F9WZ71_ZYMTI;	100	NaN	40077.89;44572.96	157558.40625	25192.6;25192.6
F9WZ73;transcript=ZTRI_1.947.mRNA	F9WZ73;transcript=ZTRI_1.947.mRNA	MYCGRDRAFT_98483;	Uncharacterized protein;gene=ZTRI_1.947 | organism=Zymoseptoria_tritici_IPO323 | gene_product=similar to U3 small nucleolar RNA-associated protein 4 | transcript_product=similar to U3 small nucleolar RNA-associated protein 4 | location=Ztri_chr_1:2735836-2738535(+) | protein_length=899 | sequence_SO=chromosome | SO=protein_coding | is_pseudo=false	F9WZ73_ZYMTI;	100	NaN	98699.33;98699.33	53813.9453125	6615.8;6615.8
F9WZ75;transcript=ZTRI_1.949.mRNA	F9WZ75;transcript=ZTRI_1.949.mRNA	MYCGRDRAFT_102416;	Uncharacterized protein;gene=ZTRI_1.949 | organism=Zymoseptoria_tritici_IPO323 | gene_product=similar to protein PNG1 | transcript_product=similar to protein PNG1 | location=Ztri_chr_1:2741415-2742909(-) | protein_length=480 | sequence_SO=chromosome | SO=protein_coding | is_pseudo=false	F9WZ75_ZYMTI;	100	NaN	54675.71;54675.71	5336.3740234375	368;368
F9WZ76;transcript=ZTRI_1.950.mRNA	F9WZ76;transcript=ZTRI_1.950.mRNA	MYCGRDRAFT_107202;	S-formylglutathione hydrolase;gene=ZTRI_1.950 | organism=Zymoseptoria_tritici_IPO323 | gene_product=similar to carbohydrate esterase family 1 protein | transcript_product=similar to carbohydrate esterase family 1 protein | location=Ztri_chr_1:2744939-2745850(-) | protein_length=284 | sequence_SO=chromosome | SO=protein_coding | is_pseudo=false	F9WZ76_ZYMTI;	100	NaN	31592.51;31285.21	154318.25	55163.7;58611.4
F9WZ81;transcript=ZTRI_1.954.mRNA	F9WZ81;transcript=ZTRI_1.954.mRNA	MYCGRDRAFT_89376;	Uncharacterized protein;gene=ZTRI_1.954 | organism=Zymoseptoria_tritici_IPO323 | gene_product=hypothetical protein | transcript_product=hypothetical protein | location=Ztri_chr_1:2751895-2753233(+) | protein_length=293 | sequence_SO=chromosome | SO=protein_coding | is_pseudo=false	F9WZ81_ZYMTI;	100	NaN	38231.84;34130.19	13286.888671875	1398.6;1660.9
F9WZ83;transcript=ZTRI_1.956.mRNA	F9WZ83;transcript=ZTRI_1.956.mRNA	CLU1;	Clustered mitochondria protein homolog;gene=ZTRI_1.956 | organism=Zymoseptoria_tritici_IPO323 | gene_product=similar to eukaryotic translation initiation factor 3 subunit CLU1/TIF31 | transcript_product=similar to eukaryotic translation initiation factor 3 subunit CLU1/TIF31 | location=Ztri_chr_1:2757440-2761428(-) | protein_length=1295 | sequence_SO=chromosome | SO=protein_coding | is_pseudo=fal…	F9WZ83_ZYMTI;	100	NaN	144044.31;144044.31	191765.703125	18020.7;18020.7
F9WZ87;transcript=ZTRI_1.960.mRNA	F9WZ87;transcript=ZTRI_1.960.mRNA	MYCGRDRAFT_66101;	Uncharacterized protein;gene=ZTRI_1.960 | organism=Zymoseptoria_tritici_IPO323 | gene_product=similar to MesA | transcript_product=similar to MesA | location=Ztri_chr_1:2808093-2810600(-) | protein_length=835 | sequence_SO=chromosome | SO=protein_coding | is_pseudo=false	F9WZ87_ZYMTI;	100	NaN	87345.88;91631.65	38338.08203125	2129.9;2017.8
F9WZ89;transcript=ZTRI_1.962.mRNA	F9WZ89;transcript=ZTRI_1.962.mRNA	MYCGRDRAFT_34913;	Uncharacterized protein;gene=ZTRI_1.962 | organism=Zymoseptoria_tritici_IPO323 | gene_product=similar to SIR2 family histone deacetylase-like protein | transcript_product=similar to SIR2 family histone deacetylase-like protein | location=Ztri_chr_1:2812182-2813333(-) | protein_length=383 | sequence_SO=chromosome | SO=protein_coding | is_pseudo=false	F9WZ89_ZYMTI;	100	NaN	41572.18;41572.18	10160.265625	1016;1016
F9WZA2;transcript=ZTRI_1.974.mRNA	F9WZA2;transcript=ZTRI_1.974.mRNA	MYCGRDRAFT_107212;	Uncharacterized protein;gene=ZTRI_1.974 | organism=Zymoseptoria_tritici_IPO323 | gene_product=similar to isoleucyl-trna synthetase | transcript_product=similar to isoleucyl-trna synthetase | location=Ztri_chr_1:2845762-2848983(+) | protein_length=1073 | sequence_SO=chromosome | SO=protein_coding | is_pseudo=false	F9WZA2_ZYMTI;	100	NaN	118742.04;118742.04	32289.6796875	1715;1715
F9WZA3;transcript=ZTRI_1.1203.mRNA	F9WZA3;transcript=ZTRI_1.1203.mRNA	GTE2401;	Transcription initiation factor;gene=ZTRI_1.1203 | organism=Zymoseptoria_tritici_IPO323 | gene_product=hypothetical protein | transcript_product=hypothetical protein | location=Ztri_chr_1:3448285-3451239(-) | protein_length=932 | sequence_SO=chromosome | SO=protein_coding | is_pseudo=false	F9WZA3_ZYMTI;	100	NaN	96553.06;99981.58	11857.5849609375	1162.6;1237.6
F9WZA4	F9WZA4	MYCGRDRAFT_107339	Uncharacterized protein	F9WZA4_ZYMTI	0	NaN	131505.16	NaN	4074.5
F9WZA7;transcript=ZTRI_1.1210.mRNA	F9WZA7;transcript=ZTRI_1.1210.mRNA	MYCGRDRAFT_66454;	Uncharacterized protein;gene=ZTRI_1.1210 | organism=Zymoseptoria_tritici_IPO323 | gene_product=similar to alpha/beta hydrolase fold protein | transcript_product=similar to alpha/beta hydrolase fold protein | location=Ztri_chr_1:3470047-3471221(-) | protein_length=355 | sequence_SO=chromosome | SO=protein_coding | is_pseudo=false	F9WZA7_ZYMTI;	100	NaN	39480.15;39480.15	140238.921875	25050.8;25050.8
F9WZA9;transcript=ZTRI_1.1212.mRNA	F9WZA9;transcript=ZTRI_1.1212.mRNA	MYCGRDRAFT_89593;	Uncharacterized protein;gene=ZTRI_1.1212 | organism=Zymoseptoria_tritici_IPO323 | gene_product=similar to WD repeat protein | transcript_product=similar to WD repeat protein | location=Ztri_chr_1:3473540-3475654(-) | protein_length=664 | sequence_SO=chromosome | SO=protein_coding | is_pseudo=false	F9WZA9_ZYMTI;	100	NaN	72706.53;72706.53	14841.111328125	1349.2;1349.2
F9WZB1;transcript=ZTRI_1.1214.mRNA	F9WZB1;transcript=ZTRI_1.1214.mRNA	MYCGRDRAFT_66460;	Uncharacterized protein;gene=ZTRI_1.1214 | organism=Zymoseptoria_tritici_IPO323 | gene_product=similar to c2 domain protein | transcript_product=similar to c2 domain protein | location=Ztri_chr_1:3478337-3482291(+) | protein_length=1209 | sequence_SO=chromosome | SO=protein_coding | is_pseudo=false	F9WZB1_ZYMTI;	100	NaN	133957.81;133957.81	1031879.1875	87180.6;87180.6
F9WZB2;transcript=ZTRI_1.1215.mRNA	F9WZB2;transcript=ZTRI_1.1215.mRNA	MYCGRDRAFT_66463;	Uncharacterized protein;gene=ZTRI_1.1215 | organism=Zymoseptoria_tritici_IPO323 | gene_product=similar to nadh:flavin oxidoreductase nadh oxidase family protein | transcript_product=similar to nadh:flavin oxidoreductase nadh oxidase family protein | location=Ztri_chr_1:3482966-3484191(+) | protein_length=375 | sequence_SO=chromosome | SO=protein_coding | is_pseudo=false	F9WZB2_ZYMTI;	100	NaN	41511.9;41511.9	61658.15625	9017.6;9017.6
F9WZB3;transcript=ZTRI_1.1217.mRNA	F9WZB3;transcript=ZTRI_1.1217.mRNA	MYCGRDRAFT_107344;	Uncharacterized protein;gene=ZTRI_1.1217 | organism=Zymoseptoria_tritici_IPO323 | gene_product=similar to transport protein SEC61 subunit alpha | transcript_product=similar to transport protein SEC61 subunit alpha | location=Ztri_chr_1:3485508-3487245(-) | protein_length=476 | sequence_SO=chromosome | SO=protein_coding | is_pseudo=false	F9WZB3_ZYMTI;	100	NaN	51974.47;51974.47	331967.125	173881.1;173881.1
F9WZB4;transcript=ZTRI_1.1218.mRNA	F9WZB4;transcript=ZTRI_1.1218.mRNA	MYCGRDRAFT_83894;	Uncharacterized protein;gene=ZTRI_1.1218 | organism=Zymoseptoria_tritici_IPO323 | gene_product=similar to mitochondrial dicarboxylate carrier | transcript_product=similar to mitochondrial dicarboxylate carrier | location=Ztri_chr_1:3487732-3488809(-) | protein_length=302 | sequence_SO=chromosome | SO=protein_coding | is_pseudo=false	F9WZB4_ZYMTI;	100	NaN	32741.07;32741.07	52622.359375	10277.9;10277.9
F9WZB5;transcript=ZTRI_1.1219.mRNA	F9WZB5;transcript=ZTRI_1.1219.mRNA	MYCGRDRAFT_66469;	Uncharacterized protein;gene=ZTRI_1.1219 | organism=Zymoseptoria_tritici_IPO323 | gene_product=similar to phenylalanyl-tRNA synthetase | transcript_product=similar to phenylalanyl-tRNA synthetase | location=Ztri_chr_1:3489146-3490852(+) | protein_length=497 | sequence_SO=chromosome | SO=protein_coding | is_pseudo=false	F9WZB5_ZYMTI;	100	NaN	55835;55835	41107.05859375	8835.2;8835.2
F9WZB6;transcript=ZTRI_1.1220.mRNA	F9WZB6;transcript=ZTRI_1.1220.mRNA	MYCGRDRAFT_53419;	Uncharacterized protein;gene=ZTRI_1.1220 | organism=Zymoseptoria_tritici_IPO323 | gene_product=similar to pyruvate dehydrogenase kinase | transcript_product=similar to pyruvate dehydrogenase kinase | location=Ztri_chr_1:3491363-3492878(+) | protein_length=447 | sequence_SO=chromosome | SO=protein_coding | is_pseudo=false	F9WZB6_ZYMTI;	100	NaN	50578.14;50578.14	211876.765625	38230.7;38230.7
F9WZB7;transcript=ZTRI_1.1221.mRNA	F9WZB7;transcript=ZTRI_1.1221.mRNA	CYP-15;	Putative P450 monooxygenase;gene=ZTRI_1.1221 | organism=Zymoseptoria_tritici_IPO323 | gene_product=similar to cytochrome P450 monooxygenase | transcript_product=similar to cytochrome P450 monooxygenase | location=Ztri_chr_1:3493533-3495680(-) | protein_length=577 | sequence_SO=chromosome | SO=protein_coding | is_pseudo=false	F9WZB7_ZYMTI;	100	NaN	57861.55;65308.18	71006.2734375	10114.2;8533.9
F9WZC2;transcript=ZTRI_1.1226.mRNA	F9WZC2;transcript=ZTRI_1.1226.mRNA	MYCGRDRAFT_83899;	Uncharacterized protein;gene=ZTRI_1.1226 | organism=Zymoseptoria_tritici_IPO323 | gene_product=hypothetical protein | transcript_product=hypothetical protein | location=Ztri_chr_1:3504333-3507168(+) | protein_length=889 | sequence_SO=chromosome | SO=protein_coding | is_pseudo=false	F9WZC2_ZYMTI;	100	NaN	85499.04;98624.13	24685.615234375	1661.7;1466.2
F9WZC3;transcript=ZTRI_1.1227.mRNA	F9WZC3;transcript=ZTRI_1.1227.mRNA	MYCGRDRAFT_11465;	Uncharacterized protein (Fragment);gene=ZTRI_1.1227 | organism=Zymoseptoria_tritici_IPO323 | gene_product=similar to protein HbrB | transcript_product=similar to protein HbrB | location=Ztri_chr_1:3507977-3510394(-) | protein_length=805 | sequence_SO=chromosome | SO=protein_coding | is_pseudo=false	F9WZC3_ZYMTI;	100	NaN	72933.3;85002.71	23312.6796875	1457;1260.1
F9WZC7;transcript=ZTRI_1.1231.mRNA	F9WZC7;transcript=ZTRI_1.1231.mRNA	MYCGRDRAFT_35039;	AP complex subunit sigma;gene=ZTRI_1.1231 | organism=Zymoseptoria_tritici_IPO323 | gene_product=similar to ap-3 adaptor complex subunit sigma | transcript_product=similar to ap-3 adaptor complex subunit sigma | location=Ztri_chr_1:3521267-3521862(+) | protein_length=179 | sequence_SO=chromosome | SO=protein_coding | is_pseudo=false	F9WZC7_ZYMTI;	100	NaN	19590.46;19590.46	15400.880859375	5775.3;5775.3
F9WZC8;transcript=ZTRI_1.1232.mRNA	F9WZC8;transcript=ZTRI_1.1232.mRNA	MYCGRDRAFT_102585;	Uncharacterized protein;gene=ZTRI_1.1232 | organism=Zymoseptoria_tritici_IPO323 | gene_product=similar to ATP synthase subunit 5 | transcript_product=similar to ATP synthase subunit 5 | location=Ztri_chr_1:3522475-3523268(-) | protein_length=228 | sequence_SO=chromosome | SO=protein_coding | is_pseudo=false	F9WZC8_ZYMTI;	100	NaN	24463.05;24463.05	1860182.75	500604.1;500604.1
F9WZD2;transcript=ZTRI_1.1236.mRNA	F9WZD2;transcript=ZTRI_1.1236.mRNA	GGS1;	Geranylgeranyl diphosphate synthase 1;gene=ZTRI_1.1236 | organism=Zymoseptoria_tritici_IPO323 | gene_product=similar to geranylgeranyl pyrophosphate synthase | transcript_product=similar to geranylgeranyl pyrophosphate synthase | location=Ztri_chr_1:3528040-3529410(-) | protein_length=456 | sequence_SO=chromosome | SO=protein_coding | is_pseudo=false	F9WZD2_ZYMTI;	100	NaN	38463.89;51016.68	47212.60546875	8936.8;6383.4
F9WZD7;transcript=ZTRI_1.1240.mRNA	F9WZD7;transcript=ZTRI_1.1240.mRNA	MYCGRDRAFT_102589;	Glutathione peroxidase;gene=ZTRI_1.1240 | organism=Zymoseptoria_tritici_IPO323 | gene_product=similar to glutathione peroxidase | transcript_product=similar to glutathione peroxidase | location=Ztri_chr_1:3542843-3543421(+) | protein_length=169 | sequence_SO=chromosome | SO=protein_coding | is_pseudo=false	F9WZD7_ZYMTI;	100	NaN	18812.53;18812.53	293471.125	117644;117644
F9WZD8;transcript=ZTRI_1.1241.mRNA	F9WZD8;transcript=ZTRI_1.1241.mRNA	MYCGRDRAFT_107354;	Uncharacterized protein;gene=ZTRI_1.1241 | organism=Zymoseptoria_tritici_IPO323 | gene_product=similar to 4-carboxymuconolactone decarboxylase family protein | transcript_product=similar to 4-carboxymuconolactone decarboxylase family protein | location=Ztri_chr_1:3543513-3544131(-) | protein_length=186 | sequence_SO=chromosome | SO=protein_coding | is_pseudo=false	F9WZD8_ZYMTI;	100	NaN	21112.16;21112.16	21752.93359375	2417;2417
F9WZD9;transcript=ZTRI_1.1242.mRNA	F9WZD9;transcript=ZTRI_1.1242.mRNA	MYCGRDRAFT_15276;	Uncharacterized protein (Fragment);gene=ZTRI_1.1242 | organism=Zymoseptoria_tritici_IPO323 | gene_product=hypothetical protein | transcript_product=hypothetical protein | location=Ztri_chr_1:3544562-3545650(+) | protein_length=362 | sequence_SO=chromosome | SO=protein_coding | is_pseudo=false	F9WZD9_ZYMTI;	100	NaN	35421.17;39816.44	8165.8984375	960.7;907.3
F9WZE0;transcript=ZTRI_1.1244.mRNA	F9WZE0;transcript=ZTRI_1.1244.mRNA	MgCDC14;	MgCDC14, mitotic control protein tyrosine phosphatase cdc14;gene=ZTRI_1.1244 | organism=Zymoseptoria_tritici_IPO323 | gene_product=similar to tyrosine-protein phosphatase cdc14 | transcript_product=similar to tyrosine-protein phosphatase cdc14 | location=Ztri_chr_1:3547428-3549538(-) | protein_length=659 | sequence_SO=chromosome | SO=protein_coding | is_pseudo=false	F9WZE0_ZYMTI;	100	NaN	71977.28;72842.14	33037.8359375	2753.2;2678.7
F9WZE5;transcript=ZTRI_1.1248.mRNA	F9WZE5;transcript=ZTRI_1.1248.mRNA	MYCGRDRAFT_53455;	Uncharacterized protein;gene=ZTRI_1.1248 | organism=Zymoseptoria_tritici_IPO323 | gene_product=similar to pheromone-regulated membrane protein | transcript_product=similar to pheromone-regulated membrane protein | location=Ztri_chr_1:3561249-3564174(+) | protein_length=955 | sequence_SO=chromosome | SO=protein_coding | is_pseudo=false	F9WZE5_ZYMTI;	100	NaN	71704.71;104996.03	28657.634765625	3525.2;2291.4
F9WZE7;transcript=ZTRI_1.1250.mRNA	F9WZE7;transcript=ZTRI_1.1250.mRNA	MYCGRDRAFT_107360;	Uncharacterized protein;gene=ZTRI_1.1250 | organism=Zymoseptoria_tritici_IPO323 | gene_product=similar to spermidine synthase | transcript_product=similar to spermidine synthase | location=Ztri_chr_1:3566315-3567439(-) | protein_length=332 | sequence_SO=chromosome | SO=protein_coding | is_pseudo=false	F9WZE7_ZYMTI;	100	NaN	33019.65;37848.24	149175.25	28925.2;25711.3
F9WZE8;transcript=ZTRI_1.1251.mRNA	F9WZE8;transcript=ZTRI_1.1251.mRNA	MYCGRDRAFT_34363;	Uncharacterized protein;gene=ZTRI_1.1251 | organism=Zymoseptoria_tritici_IPO323 | gene_product=hypothetical protein | transcript_product=hypothetical protein | location=Ztri_chr_1:3568047-3568901(+) | protein_length=284 | sequence_SO=chromosome | SO=protein_coding | is_pseudo=false	F9WZE8_ZYMTI;	100	NaN	31686.52;31686.52	63087.859375	12308;12308
F9WZE9;transcript=ZTRI_1.1252.mRNA	F9WZE9;transcript=ZTRI_1.1252.mRNA	MYCGRDRAFT_102601;	Coatomer subunit epsilon;gene=ZTRI_1.1252 | organism=Zymoseptoria_tritici_IPO323 | gene_product=similar to coatomer subunit epsilon | transcript_product=similar to coatomer subunit epsilon | location=Ztri_chr_1:3569024-3569920(-) | protein_length=298 | sequence_SO=chromosome | SO=protein_coding | is_pseudo=false	F9WZE9_ZYMTI;	100	NaN	32271.3;32271.3	11785.41796875	1386.5;1386.5
F9WZF1;transcript=ZTRI_1.1254.mRNA	F9WZF1;transcript=ZTRI_1.1254.mRNA	MYCGRDRAFT_98609;	Uncharacterized protein;gene=ZTRI_1.1254 | organism=Zymoseptoria_tritici_IPO323 | gene_product=similar to GTP-binding protein | transcript_product=similar to GTP-binding protein | location=Ztri_chr_1:3570838-3572261(-) | protein_length=436 | sequence_SO=chromosome | SO=protein_coding | is_pseudo=false	F9WZF1_ZYMTI;	100	NaN	46980.46;46980.46	20665.439453125	3405.7;3405.7
F9WZF2;transcript=ZTRI_1.1255.mRNA	F9WZF2;transcript=ZTRI_1.1255.mRNA	POM1;	Serine/threonine protein kinase (Fragment);gene=ZTRI_1.1255 | organism=Zymoseptoria_tritici_IPO323 | gene_product=hypothetical protein | transcript_product=hypothetical protein | location=Ztri_chr_1:3572379-3577971(+) | protein_length=1735 | sequence_SO=chromosome | SO=protein_coding | is_pseudo=false	F9WZF2_ZYMTI;	100	NaN	47860.76;188498.58	24735.19921875	1978.8;471.1
F9WZF3;transcript=ZTRI_1.1256.mRNA	F9WZF3;transcript=ZTRI_1.1256.mRNA	MYCGRDRAFT_66524;	Uncharacterized protein;gene=ZTRI_1.1256 | organism=Zymoseptoria_tritici_IPO323 | gene_product=similar to phosphatidyl synthase | transcript_product=similar to phosphatidyl synthase | location=Ztri_chr_1:3579418-3580806(-) | protein_length=462 | sequence_SO=chromosome | SO=protein_coding | is_pseudo=false	F9WZF3_ZYMTI;	100	NaN	51039.46;51039.46	472059.34375	62607.4;62607.4
F9WZF5;transcript=ZTRI_1.1258.mRNA	F9WZF5;transcript=ZTRI_1.1258.mRNA	MYCGRDRAFT_107363;	Uncharacterized protein;gene=ZTRI_1.1258 | organism=Zymoseptoria_tritici_IPO323 | gene_product=hypothetical protein | transcript_product=hypothetical protein | location=Ztri_chr_1:3590489-3592389(-) | protein_length=614 | sequence_SO=chromosome | SO=protein_coding | is_pseudo=false	F9WZF5_ZYMTI;	100	NaN	66059.03;66059.03	38116.26953125	5514.3;5514.3
F9WZF7;transcript=ZTRI_1.48.mRNA	F9WZF7;transcript=ZTRI_1.48.mRNA	MYCGRDRAFT_14095;	Proline dehydrogenase (Fragment);gene=ZTRI_1.48 | organism=Zymoseptoria_tritici_IPO323 | gene_product=similar to proline oxidase | transcript_product=similar to proline oxidase | location=Ztri_chr_1:249434-250924(+) | protein_length=496 | sequence_SO=chromosome | SO=protein_coding | is_pseudo=false	F9WZF7_ZYMTI;	100	NaN	44484.47;54586.11	184940.46875	48708;38630.5
F9WZG3;transcript=ZTRI_1.54.mRNA	F9WZG3;transcript=ZTRI_1.54.mRNA	MYCGRDRAFT_98146;	Uncharacterized protein;gene=ZTRI_1.54 | organism=Zymoseptoria_tritici_IPO323 | gene_product=similar to peroxisomal biogenesis factor 2 | transcript_product=similar to peroxisomal biogenesis factor 2 | location=Ztri_chr_1:271488-273014(+) | protein_length=473 | sequence_SO=chromosome | SO=protein_coding | is_pseudo=false	F9WZG3_ZYMTI;	100	NaN	53421.76;53421.76	128093.484375	19053.1;19053.1
F9WZG4;transcript=ZTRI_1.55.mRNA	F9WZG4;transcript=ZTRI_1.55.mRNA	MYCGRDRAFT_64902;	6-phosphogluconate dehydrogenase, decarboxylating;gene=ZTRI_1.55 | organism=Zymoseptoria_tritici_IPO323 | gene_product=similar to 6-phosphogluconate dehydrogenase (decarboxylating) | transcript_product=similar to 6-phosphogluconate dehydrogenase (decarboxylating) | location=Ztri_chr_1:273593-275138(+) | protein_length=497 | sequence_SO=chromosome | SO=protein_coding | is_pseudo=false	F9WZG4_ZYMTI;	100	NaN	54585.99;54585.99	9482.59765625	1094.1;1094.1
F9WZG5;transcript=ZTRI_1.57.mRNA	F9WZG5;transcript=ZTRI_1.57.mRNA	MYCGRDRAFT_32213;	Putative ABC transporter;gene=ZTRI_1.57 | organism=Zymoseptoria_tritici_IPO323 | gene_product=similar to ABC bile acid transporter | transcript_product=similar to ABC bile acid transporter | location=Ztri_chr_1:278572-283062(-) | protein_length=1496 | sequence_SO=chromosome | SO=protein_coding | is_pseudo=false	F9WZG5_ZYMTI;	100	NaN	166304.25;166304.25	86979.8515625	5655.6;5655.6
F9WZG7;transcript=ZTRI_1.59.mRNA	F9WZG7;transcript=ZTRI_1.59.mRNA	MYCGRDRAFT_64907;	Uncharacterized protein;gene=ZTRI_1.59 | organism=Zymoseptoria_tritici_IPO323 | gene_product=hypothetical protein | transcript_product=hypothetical protein | location=Ztri_chr_1:289005-290279(+) | protein_length=424 | sequence_SO=chromosome | SO=protein_coding | is_pseudo=false	F9WZG7_ZYMTI;	100	NaN	45670.13;45670.13	151433	22671.5;22671.5
F9WZG8;transcript=ZTRI_1.60.mRNA	F9WZG8;transcript=ZTRI_1.60.mRNA	MYCGRDRAFT_64910;	Uncharacterized protein;gene=ZTRI_1.60 | organism=Zymoseptoria_tritici_IPO323 | gene_product=similar to major facilitator superfamily transporter | transcript_product=similar to major facilitator superfamily transporter | location=Ztri_chr_1:290539-292218(-) | protein_length=559 | sequence_SO=chromosome | SO=protein_coding | is_pseudo=false	F9WZG8_ZYMTI;	100	NaN	61635.23;61432.95	7802.4921875	300.1;300.1
F9WZI3;transcript=ZTRI_1.76.mRNA	F9WZI3;transcript=ZTRI_1.76.mRNA	MYCGRDRAFT_64917;	Uncharacterized protein;gene=ZTRI_1.76 | organism=Zymoseptoria_tritici_IPO323 | gene_product=similar to oxysterol-binding protein | transcript_product=similar to oxysterol-binding protein | location=Ztri_chr_1:348282-349893(+) | protein_length=514 | sequence_SO=chromosome | SO=protein_coding | is_pseudo=false	F9WZI3_ZYMTI;	100	NaN	57131.17;57131.17	242847.4375	41562.9;41562.9
F9WZI5;transcript=ZTRI_1.78.mRNA	F9WZI5;transcript=ZTRI_1.78.mRNA	MYCGRDRAFT_106752;	Uncharacterized protein;gene=ZTRI_1.78 | organism=Zymoseptoria_tritici_IPO323 | gene_product=hypothetical protein | transcript_product=hypothetical protein | location=Ztri_chr_1:353858-356317(+) | protein_length=819 | sequence_SO=chromosome | SO=protein_coding | is_pseudo=false	F9WZI5_ZYMTI;	100	NaN	90223.56;90223.56	1955.854736328125	45.5;45.5
F9WZJ0;transcript=ZTRI_1.85.mRNA	F9WZJ0;transcript=ZTRI_1.85.mRNA	MYCGRDRAFT_64923;	Uncharacterized protein;gene=ZTRI_1.85 | organism=Zymoseptoria_tritici_IPO323 | gene_product=similar to NADP-dependent mannitol dehydrogenase | transcript_product=similar to NADP-dependent mannitol dehydrogenase | location=Ztri_chr_1:375594-376460(-) | protein_length=266 | sequence_SO=chromosome | SO=protein_coding | is_pseudo=false	F9WZJ0_ZYMTI;	100	NaN	28473.27;28473.27	129185.03125	48601;48601
F9WZJ7;transcript=ZTRI_1.91.mRNA	F9WZJ7;transcript=ZTRI_1.91.mRNA	MYCGRDRAFT_98153;	Uncharacterized protein;gene=ZTRI_1.91 | organism=Zymoseptoria_tritici_IPO323 | gene_product=similar to isochorismatase family hydrolase | transcript_product=similar to isochorismatase family hydrolase | location=Ztri_chr_1:404184-405010(-) | protein_length=257 | sequence_SO=chromosome | SO=protein_coding | is_pseudo=false	F9WZJ7_ZYMTI;	100	NaN	25137.87;28397.52	31292.703125	7166.1;6323.1
F9WZK3;transcript=ZTRI_1.97.mRNA	F9WZK3;transcript=ZTRI_1.97.mRNA	MYCGRDRAFT_64933;	Uncharacterized protein;gene=ZTRI_1.97 | organism=Zymoseptoria_tritici_IPO323 | gene_product=similar to protein cgi121 | transcript_product=similar to protein cgi121 | location=Ztri_chr_1:417681-418314(-) | protein_length=187 | sequence_SO=chromosome | SO=protein_coding | is_pseudo=false	F9WZK3_ZYMTI;	100	NaN	20713.46;20713.46	14949.9033203125	2491.7;2491.7
F9WZK7;transcript=ZTRI_1.103.mRNA	F9WZK7;transcript=ZTRI_1.103.mRNA	MYCGRDRAFT_22161;	Uncharacterized protein (Fragment);gene=ZTRI_1.103 | organism=Zymoseptoria_tritici_IPO323 | gene_product=similar to C6 transcription factor | transcript_product=similar to C6 transcription factor | location=Ztri_chr_1:439920-442016(+) | protein_length=698 | sequence_SO=chromosome | SO=protein_coding | is_pseudo=false	F9WZK7_ZYMTI;	100	NaN	57101.34;77023.21	49897.83984375	6658.6;6071.1
F9WZL0;transcript=ZTRI_1.106.mRNA	F9WZL0;transcript=ZTRI_1.106.mRNA	MYCGRDRAFT_101997;	Uncharacterized protein;gene=ZTRI_1.106 | organism=Zymoseptoria_tritici_IPO323 | gene_product=hypothetical protein | transcript_product=hypothetical protein | location=Ztri_chr_1:446235-448094(-) | protein_length=523 | sequence_SO=chromosome | SO=protein_coding | is_pseudo=false	F9WZL0_ZYMTI;	100	NaN	17330.14;58248.6	79702.0234375	9962.8;3188.1
F9WZM0	F9WZM0	CHS3	Chitin synthase, class	F9WZM0_ZYMTI	100	NaN	102065.07	2187.060791015625	50.9
F9WZM1;transcript=ZTRI_1.240.mRNA	F9WZM1;transcript=ZTRI_1.240.mRNA	MYCGRDRAFT_65107;	Uncharacterized protein;gene=ZTRI_1.240 | organism=Zymoseptoria_tritici_IPO323 | gene_product=similar to duf218 domain protein | transcript_product=similar to duf218 domain protein | location=Ztri_chr_1:872516-873361(+) | protein_length=281 | sequence_SO=chromosome | SO=protein_coding | is_pseudo=false	F9WZM1_ZYMTI;	100	NaN	31275.82;31275.82	8585.0078125	953.9;953.9
F9WZM4;transcript=ZTRI_1.243.mRNA	F9WZM4;transcript=ZTRI_1.243.mRNA	MYCGRDRAFT_52059;	Uncharacterized protein;gene=ZTRI_1.243 | organism=Zymoseptoria_tritici_IPO323 | gene_product=similar to c-1-tetrahydrofolate synthase | transcript_product=similar to c-1-tetrahydrofolate synthase | location=Ztri_chr_1:880373-883444(-) | protein_length=1023 | sequence_SO=chromosome | SO=protein_coding | is_pseudo=false	F9WZM4_ZYMTI;	100	NaN	101054.51;109400.13	260625.140625	40892.4;36275.5
F9WZM5;transcript=ZTRI_1.244.mRNA	F9WZM5;transcript=ZTRI_1.244.mRNA	TIF34;	Eukaryotic translation initiation factor 3 subunit I;gene=ZTRI_1.244 | organism=Zymoseptoria_tritici_IPO323 | gene_product=similar to eukaryotic translation initiation factor 3 subunit | transcript_product=similar to eukaryotic translation initiation factor 3 subunit | location=Ztri_chr_1:884021-885101(+) | protein_length=340 | sequence_SO=chromosome | SO=protein_coding | is_pseudo=false	F9WZM5_ZYMTI;	100	NaN	37970.47;37970.47	74875.9296875	23966.4;23966.4
F9WZM7;transcript=ZTRI_1.247.mRNA	F9WZM7;transcript=ZTRI_1.247.mRNA	MYCGRDRAFT_98206;	Uncharacterized protein;gene=ZTRI_1.247 | organism=Zymoseptoria_tritici_IPO323 | gene_product=similar to vacuolar-sorting protein snf7 | transcript_product=similar to vacuolar-sorting protein snf7 | location=Ztri_chr_1:888278-889101(-) | protein_length=224 | sequence_SO=chromosome | SO=protein_coding | is_pseudo=false	F9WZM7_ZYMTI;	100	NaN	24799.91;24799.91	50034.65625	10599.3;10599.3
F9WZM8;transcript=ZTRI_1.248.mRNA	F9WZM8;transcript=ZTRI_1.248.mRNA	MYCGRDRAFT_33900;	Uncharacterized protein;gene=ZTRI_1.248 | organism=Zymoseptoria_tritici_IPO323 | gene_product=hypothetical protein | transcript_product=hypothetical protein | location=Ztri_chr_1:889606-890007(+) | protein_length=133 | sequence_SO=chromosome | SO=protein_coding | is_pseudo=false	F9WZM8_ZYMTI;	100	NaN	14508.63;14508.63	7549.4287109375	1677.7;1677.7
F9WZN1;transcript=ZTRI_1.251.mRNA	F9WZN1;transcript=ZTRI_1.251.mRNA	MYCGRDRAFT_102064;	Glutamine synthetase;gene=ZTRI_1.251 | organism=Zymoseptoria_tritici_IPO323 | gene_product=similar to glutamine synthetase | transcript_product=similar to glutamine synthetase | location=Ztri_chr_1:896673-898516(+) | protein_length=383 | sequence_SO=chromosome | SO=protein_coding | is_pseudo=false	F9WZN1_ZYMTI;	100	NaN	42584.11;42584.11	304641.96875	60428.7;60428.7
F9WZN8;transcript=ZTRI_1.258.mRNA	F9WZN8;transcript=ZTRI_1.258.mRNA	MYCGRDRAFT_88803;	Uncharacterized protein;gene=ZTRI_1.258 | organism=Zymoseptoria_tritici_IPO323 | gene_product=similar to D-isomer-specific 2-hydroxyacid dehydrogenase family protein | transcript_product=similar to D-isomer-specific 2-hydroxyacid dehydrogenase family protein | location=Ztri_chr_1:939442-940518(+) | protein_length=358 | sequence_SO=chromosome | SO=protein_coding | is_pseudo=false	F9WZN8_ZYMTI;	100	NaN	39064.73;39064.73	6644.77880859375	265.8;265.8
F9WZP1;transcript=ZTRI_1.261.mRNA	F9WZP1;transcript=ZTRI_1.261.mRNA	MYCGRDRAFT_98210;	Uncharacterized protein;gene=ZTRI_1.261 | organism=Zymoseptoria_tritici_IPO323 | gene_product=similar to ubiquitin protein ligase Sel1/Ubx2 | transcript_product=similar to ubiquitin protein ligase Sel1/Ubx2 | location=Ztri_chr_1:943844-946466(+) | protein_length=853 | sequence_SO=chromosome | SO=protein_coding | is_pseudo=false	F9WZP1_ZYMTI;	100	NaN	94546.67;94546.67	169755.296875	15820.8;15820.8
F9WZP2;transcript=ZTRI_1.262.mRNA	F9WZP2;transcript=ZTRI_1.262.mRNA	MYCGRDRAFT_65129;	Uncharacterized protein;gene=ZTRI_1.262 | organism=Zymoseptoria_tritici_IPO323 | gene_product=similar to transcription factor C6 | transcript_product=similar to transcription factor C6 | location=Ztri_chr_1:946535-949134(-) | protein_length=783 | sequence_SO=chromosome | SO=protein_coding | is_pseudo=false	F9WZP2_ZYMTI;	100	NaN	82934.96;88111.42	15777.736328125	1245.6;1183.3
F9WZP7;transcript=ZTRI_1.265.mRNA	F9WZP7;transcript=ZTRI_1.265.mRNA	MYCGRDRAFT_88808;	Uncharacterized protein;gene=ZTRI_1.265 | organism=Zymoseptoria_tritici_IPO323 | gene_product=hypothetical protein | transcript_product=hypothetical protein | location=Ztri_chr_1:955116-956789(-) | protein_length=557 | sequence_SO=chromosome | SO=protein_coding | is_pseudo=false	F9WZP7_ZYMTI;	100	NaN	61411.93;61411.93	6996.482421875	437.3;437.3
F9WZQ1;transcript=ZTRI_1.270.mRNA	F9WZQ1;transcript=ZTRI_1.270.mRNA	MYCGRDRAFT_65137;	Uncharacterized protein;gene=ZTRI_1.270 | organism=Zymoseptoria_tritici_IPO323 | gene_product=similar to mRNA binding post-transcriptional regulator (Csx1) | transcript_product=similar to mRNA binding post-transcriptional regulator (Csx1) | location=Ztri_chr_1:966545-967971(-) | protein_length=409 | sequence_SO=chromosome | SO=protein_coding | is_pseudo=false	F9WZQ1_ZYMTI;	100	NaN	47248.12;43875.13	523971.875	146446.9;156210.1
F9WZQ2;transcript=ZTRI_1.271.mRNA	F9WZQ2;transcript=ZTRI_1.271.mRNA	MgBmh1;	Uncharacterized protein;gene=ZTRI_1.271 | organism=Zymoseptoria_tritici_IPO323 | gene_product=similar to 14-3-3 family protein | transcript_product=similar to 14-3-3 family protein | location=Ztri_chr_1:969894-970919(-) | protein_length=266 | sequence_SO=chromosome | SO=protein_coding | is_pseudo=false	F9WZQ2_ZYMTI;	100	NaN	29607.06;29607.06	913239	199051.3;199051.3
F9WZQ4;transcript=ZTRI_1.273.mRNA	F9WZQ4;transcript=ZTRI_1.273.mRNA	MYCGRDRAFT_15337;	Uncharacterized protein (Fragment);gene=ZTRI_1.273 | organism=Zymoseptoria_tritici_IPO323 | gene_product=hypothetical protein | transcript_product=hypothetical protein | location=Ztri_chr_1:976579-977586(+) | protein_length=335 | sequence_SO=chromosome | SO=protein_coding | is_pseudo=false	F9WZQ4_ZYMTI;	100	NaN	29613.92;36578.64	4986.03076171875	356.1;249.3
F9WZQ9;transcript=ZTRI_1.277.mRNA	F9WZQ9;transcript=ZTRI_1.277.mRNA	MYCGRDRAFT_33257;	Uncharacterized protein;gene=ZTRI_1.277 | organism=Zymoseptoria_tritici_IPO323 | gene_product=similar to pyridoxal-phosphate dependent enzyme | transcript_product=similar to pyridoxal-phosphate dependent enzyme | location=Ztri_chr_1:986329-987612(-) | protein_length=403 | sequence_SO=chromosome | SO=protein_coding | is_pseudo=false	F9WZQ9_ZYMTI;	100	NaN	42598.63;42598.63	14671.908203125	2512.7;2512.7
F9WZR1;transcript=ZTRI_1.281.mRNA	F9WZR1;transcript=ZTRI_1.281.mRNA	MYCGRDRAFT_106842;	Uncharacterized protein;gene=ZTRI_1.281 | organism=Zymoseptoria_tritici_IPO323 | gene_product=hypothetical protein | transcript_product=hypothetical protein | location=Ztri_chr_1:999223-1001971(-) | protein_length=895 | sequence_SO=chromosome | SO=protein_coding | is_pseudo=false	F9WZR1_ZYMTI;	100	NaN	97809.33;97809.33	7325.888671875	183.1;183.1
F9WZR3	F9WZR3	MYCGRDRAFT_106843	Uncharacterized protein	F9WZR3_ZYMTI	100	NaN	11980.87	210588.78125	51184.3
F9WZR6;transcript=ZTRI_1.459.mRNA	F9WZR6;transcript=ZTRI_1.459.mRNA	MYCGRDRAFT_65395;	Uncharacterized protein;gene=ZTRI_1.459 | organism=Zymoseptoria_tritici_IPO323 | gene_product=similar to phosphoglycerate mutase family protein | transcript_product=similar to phosphoglycerate mutase family protein | location=Ztri_chr_1:1524407-1525152(+) | protein_length=226 | sequence_SO=chromosome | SO=protein_coding | is_pseudo=false	F9WZR6_ZYMTI;	100	NaN	25112.47;25112.47	8569.279296875	779;779
F9WZS0	F9WZS0	MYCGRDRAFT_106949	Uncharacterized protein	F9WZS0_ZYMTI	0	NaN	88527.76	NaN	3006.9
F9WZS1;transcript=ZTRI_1.465.mRNA	F9WZS1;transcript=ZTRI_1.465.mRNA	MYCGRDRAFT_33694;	Uncharacterized protein;gene=ZTRI_1.465 | organism=Zymoseptoria_tritici_IPO323 | gene_product=similar to ww domain-containing oxidoreductase | transcript_product=similar to ww domain-containing oxidoreductase | location=Ztri_chr_1:1539395-1540521(+) | protein_length=354 | sequence_SO=chromosome | SO=protein_coding | is_pseudo=false	F9WZS1_ZYMTI;	100	NaN	38132;38132	2258.381103515625	112.9;112.9
F9WZS3;transcript=ZTRI_1.467.mRNA	F9WZS3;transcript=ZTRI_1.467.mRNA	MYCGRDRAFT_65403;	Uncharacterized protein;gene=ZTRI_1.467 | organism=Zymoseptoria_tritici_IPO323 | gene_product=similar to putative copper-transporting P-type ATPase | transcript_product=similar to putative copper-transporting P-type ATPase | location=Ztri_chr_1:1543207-1546731(-) | protein_length=1174 | sequence_SO=chromosome | SO=protein_coding | is_pseudo=false	F9WZS3_ZYMTI;	100	NaN	124577.41;124577.41	166223.984375	12706.6;12706.6
F9WZS5;transcript=ZTRI_1.470.mRNA	F9WZS5;transcript=ZTRI_1.470.mRNA	MYCGRDRAFT_106951;	Serine/threonine protein kinase;gene=ZTRI_1.470 | organism=Zymoseptoria_tritici_IPO323 | gene_product=similar to serine/threonine-protein kinase KIN4 | transcript_product=similar to serine/threonine-protein kinase KIN4 | location=Ztri_chr_1:1552006-1555405(-) | protein_length=1115 | sequence_SO=chromosome | SO=protein_coding | is_pseudo=false	F9WZS5_ZYMTI;	100	NaN	121452.85;121452.85	65544.4375	4757.2;4757.2
F9WZS8;transcript=ZTRI_1.473.mRNA	F9WZS8;transcript=ZTRI_1.473.mRNA	MYCGRDRAFT_98284;	CSN7 COP9 signalosome subunit;gene=ZTRI_1.473 | organism=Zymoseptoria_tritici_IPO323 | gene_product=similar to cop9 signalosome subunit 7 | transcript_product=similar to cop9 signalosome subunit 7 | location=Ztri_chr_1:1560867-1561739(+) | protein_length=290 | sequence_SO=chromosome | SO=protein_coding | is_pseudo=false	F9WZS8_ZYMTI;	100	NaN	26841.39;31105.96	53151.5390625	21441.4;17542.9
F9WZT0;transcript=ZTRI_1.475.mRNA	F9WZT0;transcript=ZTRI_1.475.mRNA	PP2CL2;	Protein phosphatase 2C-like protein 2;gene=ZTRI_1.475 | organism=Zymoseptoria_tritici_IPO323 | gene_product=hypothetical protein | transcript_product=hypothetical protein | location=Ztri_chr_1:1563361-1565252(-) | protein_length=551 | sequence_SO=chromosome | SO=protein_coding | is_pseudo=false	F9WZT0_ZYMTI;	100	NaN	60304.36;60304.36	126055.1875	42932.2;42932.2
F9WZT2;transcript=ZTRI_1.478.mRNA	F9WZT2;transcript=ZTRI_1.478.mRNA	MgOPT6;	Oligopeptide transporter;gene=ZTRI_1.478 | organism=Zymoseptoria_tritici_IPO323 | gene_product=similar to OPT oligopeptide transporter | transcript_product=similar to OPT oligopeptide transporter | location=Ztri_chr_1:1573220-1575529(-) | protein_length=769 | sequence_SO=chromosome | SO=protein_coding | is_pseudo=false	F9WZT2_ZYMTI;	100	NaN	77833.94;82151.05	33466.53125	3718.5;3462.1
F9WZT3;transcript=ZTRI_1.479.mRNA	F9WZT3;transcript=ZTRI_1.479.mRNA	MYCGRDRAFT_102163;	Uncharacterized protein;gene=ZTRI_1.479 | organism=Zymoseptoria_tritici_IPO323 | gene_product=hypothetical protein | transcript_product=hypothetical protein | location=Ztri_chr_1:1575757-1576351(+) | protein_length=179 | sequence_SO=chromosome | SO=protein_coding | is_pseudo=false	F9WZT3_ZYMTI;	100	NaN	18320.11;19818.71	13339.2421875	1212.7;1333.9
F9WZT5;transcript=ZTRI_1.481.mRNA	F9WZT5;transcript=ZTRI_1.481.mRNA	MYCGRDRAFT_98287;	DNA topoisomerase 2;gene=ZTRI_1.481 | organism=Zymoseptoria_tritici_IPO323 | gene_product=similar to DNA topoisomerase II | transcript_product=similar to DNA topoisomerase II | location=Ztri_chr_1:1580765-1585961(+) | protein_length=1714 | sequence_SO=chromosome | SO=protein_coding | is_pseudo=false	F9WZT5_ZYMTI;	100	NaN	187350.94;191333.32	19851.19140625	1319.3;1254.2
F9WZT7;transcript=ZTRI_1.483.mRNA	F9WZT7;transcript=ZTRI_1.483.mRNA	MYCGRDRAFT_65422;	Uncharacterized protein;gene=ZTRI_1.483 | organism=Zymoseptoria_tritici_IPO323 | gene_product=similar to class ii aldolase adducin domain-containing protein | transcript_product=similar to class ii aldolase adducin domain-containing protein | location=Ztri_chr_1:1588655-1589658(+) | protein_length=298 | sequence_SO=chromosome | SO=protein_coding | is_pseudo=false	F9WZT7_ZYMTI;	100	NaN	32583.03;32583.03	63441.8828125	11334.3;11334.3
F9WZT8;transcript=ZTRI_1.484.mRNA	F9WZT8;transcript=ZTRI_1.484.mRNA	MYCGRDRAFT_102170;	Reticulon-like protein;gene=ZTRI_1.484 | organism=Zymoseptoria_tritici_IPO323 | gene_product=hypothetical protein | transcript_product=hypothetical protein | location=Ztri_chr_1:1590760-1592491(+) | protein_length=426 | sequence_SO=chromosome | SO=protein_coding | is_pseudo=false	F9WZT8_ZYMTI;	100	NaN	44714.09;46796.38	399168.3125	74011.1;68090.2
F9WZU1;transcript=ZTRI_1.487.mRNA	F9WZU1;transcript=ZTRI_1.487.mRNA	MYCGRDRAFT_106959;	Uncharacterized protein;gene=ZTRI_1.487 | organism=Zymoseptoria_tritici_IPO323 | gene_product=hypothetical protein | transcript_product=hypothetical protein | location=Ztri_chr_1:1599837-1600793(-) | protein_length=318 | sequence_SO=chromosome | SO=protein_coding | is_pseudo=false	F9WZU1_ZYMTI;	100	NaN	33120.06;33120.06	10302.740234375	1873.2;1873.2
F9WZU2;transcript=ZTRI_1.488.mRNA	F9WZU2;transcript=ZTRI_1.488.mRNA	MYCGRDRAFT_106960;	Uncharacterized protein;gene=ZTRI_1.488 | organism=Zymoseptoria_tritici_IPO323 | gene_product=similar to short-chain dehydrogenase/reductase | transcript_product=similar to short-chain dehydrogenase/reductase | location=Ztri_chr_1:1602123-1603238(-) | protein_length=352 | sequence_SO=chromosome | SO=protein_coding | is_pseudo=false	F9WZU2_ZYMTI;	100	NaN	38816.73;38816.73	131952.65625	49022.7;49022.7
F9WZU3;transcript=ZTRI_1.489.mRNA	F9WZU3;transcript=ZTRI_1.489.mRNA	MYCGRDRAFT_22915;	Uncharacterized protein (Fragment);gene=ZTRI_1.489 | organism=Zymoseptoria_tritici_IPO323 | gene_product=similar to GTP-binding protein obg | transcript_product=similar to GTP-binding protein obg | location=Ztri_chr_1:1603801-1605555(+) | protein_length=584 | sequence_SO=chromosome | SO=protein_coding | is_pseudo=false	F9WZU3_ZYMTI;	100	NaN	55395.9;63774.33	16580.392578125	2667.7;2210.4
F9WZU4;transcript=ZTRI_1.490.mRNA	F9WZU4;transcript=ZTRI_1.490.mRNA	MYCGRDRAFT_89006;	Uncharacterized protein;gene=ZTRI_1.490 | organism=Zymoseptoria_tritici_IPO323 | gene_product=hypothetical protein | transcript_product=hypothetical protein | location=Ztri_chr_1:1607636-1612609(+) | protein_length=1556 | sequence_SO=chromosome | SO=protein_coding | is_pseudo=false	F9WZU4_ZYMTI;	100	NaN	173948.82;172391.8	21995.10546875	1808.9;1900.5
F9WZU6;transcript=ZTRI_1.492.mRNA	F9WZU6;transcript=ZTRI_1.492.mRNA	MYCGRDRAFT_18515;	Uncharacterized protein (Fragment);gene=ZTRI_1.492 | organism=Zymoseptoria_tritici_IPO323 | gene_product=similar to DUF1014-domain-containing protein | transcript_product=similar to DUF1014-domain-containing protein | location=Ztri_chr_1:1615073-1615841(-) | protein_length=218 | sequence_SO=chromosome | SO=protein_coding | is_pseudo=false	F9WZU6_ZYMTI;	100	NaN	22280.01;23924.83	29252.8359375	5850.6;5318.7
F9WZU8;transcript=ZTRI_1.494.mRNA	F9WZU8;transcript=ZTRI_1.494.mRNA	MYCGRDRAFT_102173;	Uncharacterized protein;gene=ZTRI_1.494 | organism=Zymoseptoria_tritici_IPO323 | gene_product=hypothetical protein | transcript_product=hypothetical protein | location=Ztri_chr_1:1617193-1619458(-) | protein_length=597 | sequence_SO=chromosome | SO=protein_coding | is_pseudo=false	F9WZU8_ZYMTI;	100	NaN	38540.8;65568.46	73283.046875	12772.3;6722.2
F9WZV2;transcript=ZTRI_1.497.mRNA	F9WZV2;transcript=ZTRI_1.497.mRNA	GTB2401;	Transcription elongation factor Spt6;gene=ZTRI_1.497 | organism=Zymoseptoria_tritici_IPO323 | gene_product=similar to transcription elongation factor spt6 | transcript_product=similar to transcription elongation factor spt6 | location=Ztri_chr_1:1627484-1631819(+) | protein_length=1426 | sequence_SO=chromosome | SO=protein_coding | is_pseudo=false	F9WZV2_ZYMTI;	100	NaN	174492.13;164032.15	90350.3359375	6571.4;7201.5
F9WZV3;transcript=ZTRI_1.498.mRNA	F9WZV3;transcript=ZTRI_1.498.mRNA	MYCGRDRAFT_65448;	Uncharacterized protein;gene=ZTRI_1.498 | organism=Zymoseptoria_tritici_IPO323 | gene_product=similar to nadp-dependent alcohol dehydrogenase | transcript_product=similar to nadp-dependent alcohol dehydrogenase | location=Ztri_chr_1:1632693-1633746(+) | protein_length=331 | sequence_SO=chromosome | SO=protein_coding | is_pseudo=false	F9WZV3_ZYMTI;	100	NaN	35995.35;35995.35	18316.5703125	3434.4;3434.4
F9WZV4;transcript=ZTRI_1.499.mRNA	F9WZV4;transcript=ZTRI_1.499.mRNA	MYCGRDRAFT_19099;	D-aminoacyl-tRNA deacylase (Fragment);gene=ZTRI_1.499 | organism=Zymoseptoria_tritici_IPO323 | gene_product=hypothetical protein | transcript_product=hypothetical protein | location=Ztri_chr_1:1634239-1635150(-) | protein_length=240 | sequence_SO=chromosome | SO=protein_coding | is_pseudo=false	F9WZV4_ZYMTI;	100	NaN	15330.75;26053.77	13124.8369140625	1875;1640.6
F9WZV8;transcript=ZTRI_1.503.mRNA	F9WZV8;transcript=ZTRI_1.503.mRNA	MYCGRDRAFT_102177;	Proteasome subunit alpha type;gene=ZTRI_1.503 | organism=Zymoseptoria_tritici_IPO323 | gene_product=similar to proteasome subunit alpha type-6 | transcript_product=similar to proteasome subunit alpha type-6 | location=Ztri_chr_1:1641763-1642693(-) | protein_length=254 | sequence_SO=chromosome | SO=protein_coding | is_pseudo=false	F9WZV8_ZYMTI;	100	NaN	27681.34;27681.34	371715.90625	95966.4;95966.4
F9WZW0;transcript=ZTRI_1.505.mRNA	F9WZW0;transcript=ZTRI_1.505.mRNA	MYCGRDRAFT_33019;	Uncharacterized protein;gene=ZTRI_1.505 | organism=Zymoseptoria_tritici_IPO323 | gene_product=similar to DUF907 domain-containing protein | transcript_product=similar to DUF907 domain-containing protein | location=Ztri_chr_1:1645625-1647881(-) | protein_length=731 | sequence_SO=chromosome | SO=protein_coding | is_pseudo=false	F9WZW0_ZYMTI;	100	NaN	75265.7;78978.12	479715.84375	75776.8;75776.8
F9WZW6;transcript=ZTRI_1.512.mRNA	F9WZW6;transcript=ZTRI_1.512.mRNA	MYCGRDRAFT_89024;	Uncharacterized protein;gene=ZTRI_1.512 | organism=Zymoseptoria_tritici_IPO323 | gene_product=similar to Mg2+ transporter protein CorA-like/Zinc transport protein ZntB | transcript_product=similar to Mg2+ transporter protein CorA-like/Zinc transport protein ZntB | location=Ztri_chr_1:1660959-1662812(-) | protein_length=617 | sequence_SO=chromosome | SO=protein_coding | is_pseudo=false	F9WZW6_ZYMTI;	100	NaN	52402.34;70965.69	7709.58056640625	642.5;514
F9WZW8;transcript=ZTRI_1.514.mRNA	F9WZW8;transcript=ZTRI_1.514.mRNA	MYCGRDRAFT_35091;	Carboxylic ester hydrolase;gene=ZTRI_1.514 | organism=Zymoseptoria_tritici_IPO323 | gene_product=similar to carboxylesterase | transcript_product=similar to carboxylesterase | location=Ztri_chr_1:1664703-1666463(+) | protein_length=551 | sequence_SO=chromosome | SO=protein_coding | is_pseudo=false	F9WZW8_ZYMTI;	100	NaN	62537.91;62537.91	95269.1640625	18635.3;18635.3
F9WZX2;transcript=ZTRI_1.695.mRNA	F9WZX2;transcript=ZTRI_1.695.mRNA	MYCGRDRAFT_98375;	Uncharacterized protein;gene=ZTRI_1.695 | organism=Zymoseptoria_tritici_IPO323 | gene_product=similar to vesicle transport v-snare protein | transcript_product=similar to vesicle transport v-snare protein | location=Ztri_chr_1:2098611-2099344(-) | protein_length=224 | sequence_SO=chromosome | SO=protein_coding | is_pseudo=false	F9WZX2_ZYMTI;	100	NaN	25398.78;25398.78	1041916.875	210409.1;210409.1
F9WZX6;transcript=ZTRI_1.700.mRNA	F9WZX6;transcript=ZTRI_1.700.mRNA	MYCGRDRAFT_102272;	Uncharacterized protein;gene=ZTRI_1.700 | organism=Zymoseptoria_tritici_IPO323 | gene_product=similar to DUF1674-domain-containing protein | transcript_product=similar to DUF1674-domain-containing protein | location=Ztri_chr_1:2115424-2115888(-) | protein_length=154 | sequence_SO=chromosome | SO=protein_coding | is_pseudo=false	F9WZX6_ZYMTI;	100	NaN	16846.59;16846.59	34496.75	9408.2;9408.2
F9WZX8;transcript=ZTRI_1.702.mRNA	F9WZX8;transcript=ZTRI_1.702.mRNA	MYCGRDRAFT_32817;	Uncharacterized protein;gene=ZTRI_1.702 | organism=Zymoseptoria_tritici_IPO323 | gene_product=similar to pre-rRNA processing protein Tsr1 | transcript_product=similar to pre-rRNA processing protein Tsr1 | location=Ztri_chr_1:2119611-2122082(-) | protein_length=823 | sequence_SO=chromosome | SO=protein_coding | is_pseudo=false	F9WZX8_ZYMTI;	100	NaN	92386.4;92386.4	35304.828125	3334.1;3334.1
F9WZX9;transcript=ZTRI_1.703.mRNA	F9WZX9;transcript=ZTRI_1.703.mRNA	MYCGRDRAFT_98377;	Uncharacterized protein;gene=ZTRI_1.703 | organism=Zymoseptoria_tritici_IPO323 | gene_product=similar to mannose-6-phosphate isomerase | transcript_product=similar to mannose-6-phosphate isomerase | location=Ztri_chr_1:2122824-2124089(+) | protein_length=421 | sequence_SO=chromosome | SO=protein_coding | is_pseudo=false	F9WZX9_ZYMTI;	100	NaN	46851.21;46851.21	32416.544921875	6288.1;6288.1
F9WZY0;transcript=ZTRI_1.704.mRNA	F9WZY0;transcript=ZTRI_1.704.mRNA	MYCGRDRAFT_65706;	Uncharacterized protein;gene=ZTRI_1.704 | organism=Zymoseptoria_tritici_IPO323 | gene_product=similar to DUF726-domain-containing protein | transcript_product=similar to DUF726-domain-containing protein | location=Ztri_chr_1:2125176-2127404(-) | protein_length=742 | sequence_SO=chromosome | SO=protein_coding | is_pseudo=false	F9WZY0_ZYMTI;	100	NaN	80486.36;80486.36	109827.84375	15822.9;15822.9
F9WZY1;transcript=ZTRI_1.705.mRNA	F9WZY1;transcript=ZTRI_1.705.mRNA	MYCGRDRAFT_65710;	Uncharacterized protein;gene=ZTRI_1.705 | organism=Zymoseptoria_tritici_IPO323 | gene_product=similar to DUF1741-domain-containing protein | transcript_product=similar to DUF1741-domain-containing protein | location=Ztri_chr_1:2127715-2129892(+) | protein_length=620 | sequence_SO=chromosome | SO=protein_coding | is_pseudo=false	F9WZY1_ZYMTI;	100	NaN	69621.79;69621.79	51111.19140625	4266.2;4266.2
F9WZY2;transcript=ZTRI_1.706.mRNA	F9WZY2;transcript=ZTRI_1.706.mRNA	MYCGRDRAFT_32378;	Uncharacterized protein;gene=ZTRI_1.706 | organism=Zymoseptoria_tritici_IPO323 | gene_product=similar to nicotinamide riboside kinase 1 | transcript_product=similar to nicotinamide riboside kinase 1 | location=Ztri_chr_1:2129958-2130704(-) | protein_length=248 | sequence_SO=chromosome | SO=protein_coding | is_pseudo=false	F9WZY2_ZYMTI;	100	NaN	28181.07;28181.07	79394.09375	12214.5;12214.5
F9WZY3	F9WZY3	MYCGRDRAFT_107063	Uncharacterized protein	F9WZY3_ZYMTI	0	NaN	209669.6	NaN	3167.8
F9WZY9;transcript=ZTRI_1.715.mRNA	F9WZY9;transcript=ZTRI_1.715.mRNA	MYCGRDRAFT_98380;	Uncharacterized protein;gene=ZTRI_1.715 | organism=Zymoseptoria_tritici_IPO323 | gene_product=similar to aminotransferase family protein | transcript_product=similar to aminotransferase family protein | location=Ztri_chr_1:2158570-2159898(-) | protein_length=422 | sequence_SO=chromosome | SO=protein_coding | is_pseudo=false	F9WZY9_ZYMTI;	100	NaN	46614.19;47485.25	5139.2529296875	467.2;467.2
F9WZZ0;transcript=ZTRI_1.716.mRNA	F9WZZ0;transcript=ZTRI_1.716.mRNA	MYCGRDRAFT_107066;	Uncharacterized protein;gene=ZTRI_1.716 | organism=Zymoseptoria_tritici_IPO323 | gene_product=predicted protein | transcript_product=predicted protein | location=Ztri_chr_1:2161578-2163035(+) | protein_length=466 | sequence_SO=chromosome | SO=protein_coding | is_pseudo=false	F9WZZ0_ZYMTI;	100	NaN	46604.18;51959.39	20887.232421875	835.5;803.4
F9WZZ4;transcript=ZTRI_1.720.mRNA	F9WZZ4;transcript=ZTRI_1.720.mRNA	MYCGRDRAFT_107068;	Uncharacterized protein;gene=ZTRI_1.720 | organism=Zymoseptoria_tritici_IPO323 | gene_product=hypothetical protein | transcript_product=hypothetical protein | location=Ztri_chr_1:2170752-2171879(+) | protein_length=375 | sequence_SO=chromosome | SO=protein_coding | is_pseudo=false	F9WZZ4_ZYMTI;	100	NaN	41996.75;41996.75	131765.4375	32620;32620
F9WZZ7;transcript=ZTRI_1.723.mRNA	F9WZZ7;transcript=ZTRI_1.723.mRNA	MYCGRDRAFT_102276;	Uncharacterized protein;gene=ZTRI_1.723 | organism=Zymoseptoria_tritici_IPO323 | gene_product=similar to nadp-dependent alcohol dehydrogenase | transcript_product=similar to nadp-dependent alcohol dehydrogenase | location=Ztri_chr_1:2175948-2177095(-) | protein_length=362 | sequence_SO=chromosome | SO=protein_coding | is_pseudo=false	F9WZZ7_ZYMTI;	100	NaN	39064.25;39064.25	294431.6875	65799.8;65799.8
F9WZZ9;transcript=ZTRI_1.725.mRNA	F9WZZ9;transcript=ZTRI_1.725.mRNA	MYCGRDRAFT_117725;	Uncharacterized protein;gene=ZTRI_1.725 | organism=Zymoseptoria_tritici_IPO323 | gene_product=hypothetical protein | transcript_product=hypothetical protein | location=Ztri_chr_1:2181964-2184459(-) | protein_length=831 | sequence_SO=chromosome | SO=protein_coding | is_pseudo=false	F9WZZ9_ZYMTI;	100	NaN	92221.54;92221.54	1816.0955810546875	40.4;40.4
F9X002;transcript=ZTRI_1.727.mRNA	F9X002;transcript=ZTRI_1.727.mRNA	MYCGRDRAFT_107072;	Uncharacterized protein;gene=ZTRI_1.727 | organism=Zymoseptoria_tritici_IPO323 | gene_product=similar to nonribosomal peptide synthetase 10 | transcript_product=similar to nonribosomal peptide synthetase 10 | location=Ztri_chr_1:2191438-2195442(-) | protein_length=1315 | sequence_SO=chromosome | SO=protein_coding | is_pseudo=false	F9X002_ZYMTI;	100	NaN	141531.82;141531.82	411647.375	54836;54836
F9X003;transcript=ZTRI_1.729.mRNA	F9X003;transcript=ZTRI_1.729.mRNA	MYCGRDRAFT_98385;	Uncharacterized protein;gene=ZTRI_1.729 | organism=Zymoseptoria_tritici_IPO323 | gene_product=similar to mitochondrial peroxiredoxin prx1 | transcript_product=similar to mitochondrial peroxiredoxin prx1 | location=Ztri_chr_1:2197761-2198749(+) | protein_length=254 | sequence_SO=chromosome | SO=protein_coding | is_pseudo=false	F9X003_ZYMTI;	100	NaN	28022.16;28525.59	55803.65625	9300.6;9300.6
F9X004;transcript=ZTRI_1.731.mRNA	F9X004;transcript=ZTRI_1.731.mRNA	MYCGRDRAFT_102281;	Ribosomal protein L15;gene=ZTRI_1.731 | organism=Zymoseptoria_tritici_IPO323 | gene_product=hypothetical protein | transcript_product=hypothetical protein | location=Ztri_chr_1:2201195-2202619(+) | protein_length=311 | sequence_SO=chromosome | SO=protein_coding | is_pseudo=false	F9X004_ZYMTI;	100	NaN	24220.05;36321.39	726626.375	255861.5;177134.9
F9X005;transcript=ZTRI_1.732.mRNA	F9X005;transcript=ZTRI_1.732.mRNA	MYCGRDRAFT_52682;	Uncharacterized protein;gene=ZTRI_1.732 | organism=Zymoseptoria_tritici_IPO323 | gene_product=similar to other hect domain ubiquitin protein ligase E3 | transcript_product=similar to other hect domain ubiquitin protein ligase E3 | location=Ztri_chr_1:2203268-2207035(+) | protein_length=1255 | sequence_SO=chromosome | SO=protein_coding | is_pseudo=false	F9X005_ZYMTI;	100	NaN	132085.12;139296.91	7047.50537109375	381.7;365.6
F9X006;transcript=ZTRI_1.733.mRNA	F9X006;transcript=ZTRI_1.733.mRNA	MYCGRDRAFT_52686;	Uncharacterized protein;gene=ZTRI_1.733 | organism=Zymoseptoria_tritici_IPO323 | gene_product=similar to NAD dependent epimerase/dehydratase | transcript_product=similar to NAD dependent epimerase/dehydratase | location=Ztri_chr_1:2208268-2209189(+) | protein_length=286 | sequence_SO=chromosome | SO=protein_coding | is_pseudo=false	F9X006_ZYMTI;	100	NaN	32694.46;32694.46	247478.6875	62262.1;62262.1
F9X010;transcript=ZTRI_1.737.mRNA	F9X010;transcript=ZTRI_1.737.mRNA	MYCGRDRAFT_89199;	Uncharacterized protein;gene=ZTRI_1.737 | organism=Zymoseptoria_tritici_IPO323 | gene_product=similar to pseudouridylate synthase 3 | transcript_product=similar to pseudouridylate synthase 3 | location=Ztri_chr_1:2218881-2220485(+) | protein_length=534 | sequence_SO=chromosome | SO=protein_coding | is_pseudo=false	F9X010_ZYMTI;	100	NaN	59554.87;59554.87	5216.88232421875	173.9;173.9
F9X011;transcript=ZTRI_1.738.mRNA	F9X011;transcript=ZTRI_1.738.mRNA	MYCGRDRAFT_28554;	Uncharacterized protein (Fragment);gene=ZTRI_1.738 | organism=Zymoseptoria_tritici_IPO323 | gene_product=similar to phosphatidylinositol N-acetylglucosaminyltransferase | transcript_product=similar to phosphatidylinositol N-acetylglucosaminyltransferase | location=Ztri_chr_1:2220505-2221165(-) | protein_length=199 | sequence_SO=chromosome | SO=protein_coding | is_pseudo=false	F9X011_ZYMTI;	100	NaN	11566.38;22100.97	4941.87158203125	988.4;449.3
F9X013;transcript=ZTRI_1.740.mRNA	F9X013;transcript=ZTRI_1.740.mRNA	MYCGRDRAFT_65747;	Uncharacterized protein;gene=ZTRI_1.740 | organism=Zymoseptoria_tritici_IPO323 | gene_product=similar to ubiquitin-conjugating enzyme e2 2 | transcript_product=similar to ubiquitin-conjugating enzyme e2 2 | location=Ztri_chr_1:2226023-2226691(-) | protein_length=151 | sequence_SO=chromosome | SO=protein_coding | is_pseudo=false	F9X013_ZYMTI;	100	NaN	17157.32;17157.32	24777.888671875	6194.5;6194.5
F9X014;transcript=ZTRI_1.741.mRNA	F9X014;transcript=ZTRI_1.741.mRNA	MYCGRDRAFT_34966;	Uncharacterized protein;gene=ZTRI_1.741 | organism=Zymoseptoria_tritici_IPO323 | gene_product=similar to phosphatidate cytidylyltransferase | transcript_product=similar to phosphatidate cytidylyltransferase | location=Ztri_chr_1:2227265-2228509(-) | protein_length=414 | sequence_SO=chromosome | SO=protein_coding | is_pseudo=false	F9X014_ZYMTI;	100	NaN	44989.63;44989.63	10324.37890625	645.3;645.3
F9X015;transcript=ZTRI_1.742.mRNA	F9X015;transcript=ZTRI_1.742.mRNA	MYCGRDRAFT_65750;	Uncharacterized protein;gene=ZTRI_1.742 | organism=Zymoseptoria_tritici_IPO323 | gene_product=similar to histidinol-phosphate aminotransferase | transcript_product=similar to histidinol-phosphate aminotransferase | location=Ztri_chr_1:2229044-2230425(+) | protein_length=425 | sequence_SO=chromosome | SO=protein_coding | is_pseudo=false	F9X015_ZYMTI;	100	NaN	46955.41;46955.41	6527.53076171875	851.4;851.4
F9X016;transcript=ZTRI_1.744.mRNA	F9X016;transcript=ZTRI_1.744.mRNA	MYCGRDRAFT_30209;	Uncharacterized protein (Fragment);gene=ZTRI_1.744 | organism=Zymoseptoria_tritici_IPO323 | gene_product=similar to GPI anchor transamidase | transcript_product=similar to GPI anchor transamidase | location=Ztri_chr_1:2233878-2235092(+) | protein_length=404 | sequence_SO=chromosome | SO=protein_coding | is_pseudo=false	F9X016_ZYMTI;	100	NaN	36000.16;45432.1	245356	59962.1;46926.9
F9X017;transcript=ZTRI_1.745.mRNA	F9X017;transcript=ZTRI_1.745.mRNA	MYCGRDRAFT_98392;	Uncharacterized protein;gene=ZTRI_1.745 | organism=Zymoseptoria_tritici_IPO323 | gene_product=similar to ubiquitin-conjugating enzyme e2 | transcript_product=similar to ubiquitin-conjugating enzyme e2 | location=Ztri_chr_1:2235588-2236250(+) | protein_length=181 | sequence_SO=chromosome | SO=protein_coding | is_pseudo=false	F9X017_ZYMTI;	100	NaN	20454.03;20454.03	61755.40625	8822.2;8822.2
F9X018;transcript=ZTRI_1.746.mRNA	F9X018;transcript=ZTRI_1.746.mRNA	MYCGRDRAFT_89206;	Uncharacterized protein;gene=ZTRI_1.746 | organism=Zymoseptoria_tritici_IPO323 | gene_product=hypothetical protein | transcript_product=hypothetical protein | location=Ztri_chr_1:2236530-2237806(-) | protein_length=407 | sequence_SO=chromosome | SO=protein_coding | is_pseudo=false	F9X018_ZYMTI;	100	NaN	38275.58;44253.16	11239.8525390625	702.5;624.4
F9X021;transcript=ZTRI_1.749.mRNA	F9X021;transcript=ZTRI_1.749.mRNA	MYCGRDRAFT_65760;	Kinesin-like protein;gene=ZTRI_1.749 | organism=Zymoseptoria_tritici_IPO323 | gene_product=similar to kinesin heavy chain | transcript_product=similar to kinesin heavy chain | location=Ztri_chr_1:2242172-2245003(+) | protein_length=923 | sequence_SO=chromosome | SO=protein_coding | is_pseudo=false	F9X021_ZYMTI;	100	NaN	101636.93;101636.93	114742.3828125	14652.3;14652.3
F9X028;transcript=ZTRI_1.978.mRNA	F9X028;transcript=ZTRI_1.978.mRNA	MYCGRDRAFT_66126;	Uncharacterized protein;gene=ZTRI_1.978 | organism=Zymoseptoria_tritici_IPO323 | gene_product=similar to acetoacetate-CoA ligase | transcript_product=similar to acetoacetate-CoA ligase | location=Ztri_chr_1:2856570-2858954(-) | protein_length=676 | sequence_SO=chromosome | SO=protein_coding | is_pseudo=false	F9X028_ZYMTI;	100	NaN	75261.02;75261.02	17766.072265625	2297.5;2297.5
F9X029;transcript=ZTRI_1.979.mRNA	F9X029;transcript=ZTRI_1.979.mRNA	MYCGRDRAFT_66129;	Uncharacterized protein;gene=ZTRI_1.979 | organism=Zymoseptoria_tritici_IPO323 | gene_product=similar to udp-glc gal endoplasmic reticulum nucleotide sugar transporter | transcript_product=similar to udp-glc gal endoplasmic reticulum nucleotide sugar transporter | location=Ztri_chr_1:2859345-2860979(+) | protein_length=456 | sequence_SO=chromosome | SO=protein_coding | is_pseudo=false	F9X029_ZYMTI;	100	NaN	42097.52;49133.31	172662.640625	32374.2;27262.5
F9X037;transcript=ZTRI_1.986.mRNA	F9X037;transcript=ZTRI_1.986.mRNA	MYCGRDRAFT_66140;	Uncharacterized protein;gene=ZTRI_1.986 | organism=Zymoseptoria_tritici_IPO323 | gene_product=similar to alpha/beta-hydrolase | transcript_product=similar to alpha/beta-hydrolase | location=Ztri_chr_1:2877253-2878462(+) | protein_length=368 | sequence_SO=chromosome | SO=protein_coding | is_pseudo=false	F9X037_ZYMTI;	100	NaN	42396.59;41417.43	476911.25	80121.4;80121.4
F9X038;transcript=ZTRI_1.987.mRNA	F9X038;transcript=ZTRI_1.987.mRNA	MYCGRDRAFT_98499;	Folylpolyglutamate synthase;gene=ZTRI_1.987 | organism=Zymoseptoria_tritici_IPO323 | gene_product=similar to folylpolyglutamate synthase | transcript_product=similar to folylpolyglutamate synthase | location=Ztri_chr_1:2878602-2880246(-) | protein_length=529 | sequence_SO=chromosome | SO=protein_coding | is_pseudo=false	F9X038_ZYMTI;	100	NaN	57077.75;58297.3	96686.2578125	11761.8;11761.8
F9X039;transcript=ZTRI_1.988.mRNA	F9X039;transcript=ZTRI_1.988.mRNA	MYCGRDRAFT_98500;	Uncharacterized protein;gene=ZTRI_1.988 | organism=Zymoseptoria_tritici_IPO323 | gene_product=similar to DNA mismatch repair protein msh6 | transcript_product=similar to DNA mismatch repair protein msh6 | location=Ztri_chr_1:2880439-2884179(+) | protein_length=1189 | sequence_SO=chromosome | SO=protein_coding | is_pseudo=false	F9X039_ZYMTI;	100	NaN	132096.3;131088.15	24325.052734375	838.8;853.5
F9X040;transcript=ZTRI_1.989.mRNA	F9X040;transcript=ZTRI_1.989.mRNA	MYCGRDRAFT_53096;	Uncharacterized protein;gene=ZTRI_1.989 | organism=Zymoseptoria_tritici_IPO323 | gene_product=similar to oligosaccharyltransferase subunit ribophorin ii | transcript_product=similar to oligosaccharyltransferase subunit ribophorin ii | location=Ztri_chr_1:2884362-2885347(-) | protein_length=285 | sequence_SO=chromosome | SO=protein_coding | is_pseudo=false	F9X040_ZYMTI;	100	NaN	30450.05;30450.05	881337.875	366142.4;366142.4
F9X042;transcript=ZTRI_1.991.mRNA	F9X042;transcript=ZTRI_1.991.mRNA	MYCGRDRAFT_102447;	Uncharacterized protein;gene=ZTRI_1.991 | organism=Zymoseptoria_tritici_IPO323 | gene_product=similar to sphingolipid long chain base-responsive protein PIL1 | transcript_product=similar to sphingolipid long chain base-responsive protein PIL1 | location=Ztri_chr_1:2891640-2892821(+) | protein_length=336 | sequence_SO=chromosome | SO=protein_coding | is_pseudo=false	F9X042_ZYMTI;	100	NaN	37842.18;37842.18	3932149.25	1025129;1025129
F9X043;transcript=ZTRI_1.992.mRNA	F9X043;transcript=ZTRI_1.992.mRNA	MYCGRDRAFT_66153;	Uncharacterized protein;gene=ZTRI_1.992 | organism=Zymoseptoria_tritici_IPO323 | gene_product=similar to dihydrodipicolinate synthetase family protein | transcript_product=similar to dihydrodipicolinate synthetase family protein | location=Ztri_chr_1:2893366-2894428(+) | protein_length=314 | sequence_SO=chromosome | SO=protein_coding | is_pseudo=false	F9X043_ZYMTI;	100	NaN	33828.75;33828.75	9850.1298828125	1555.3;1555.3
F9X044	F9X044	MYCGRDRAFT_66157	Uncharacterized protein	F9X044_ZYMTI	100	NaN	36815.33	422103.8125	21105.2
F9X046;transcript=ZTRI_1.994.mRNA	F9X046;transcript=ZTRI_1.994.mRNA	MYCGRDRAFT_66163;	Uncharacterized protein;gene=ZTRI_1.994 | organism=Zymoseptoria_tritici_IPO323 | gene_product=hypothetical protein | transcript_product=hypothetical protein | location=Ztri_chr_1:2898451-2899494(+) | protein_length=347 | sequence_SO=chromosome | SO=protein_coding | is_pseudo=false	F9X046_ZYMTI;	100	NaN	39630.13;39630.13	90251.6875	19606.5;19606.5
F9X048;transcript=ZTRI_1.997.mRNA	F9X048;transcript=ZTRI_1.997.mRNA	MYCGRDRAFT_31703;	Uncharacterized protein (Fragment);gene=ZTRI_1.997 | organism=Zymoseptoria_tritici_IPO323 | gene_product=similar to calcium homeostasis protein Regucalcin | transcript_product=similar to calcium homeostasis protein Regucalcin | location=Ztri_chr_1:2910414-2911750(+) | protein_length=325 | sequence_SO=chromosome | SO=protein_coding | is_pseudo=false	F9X048_ZYMTI;	100	NaN	34546.77;35944.54	14798.81640625	3430.5;3659.2
F9X050;transcript=ZTRI_1.999.mRNA	F9X050;transcript=ZTRI_1.999.mRNA	MYCGRDRAFT_66166;	Uncharacterized protein;gene=ZTRI_1.999 | organism=Zymoseptoria_tritici_IPO323 | gene_product=similar to succinate-semialdehyde dehydrogenase | transcript_product=similar to succinate-semialdehyde dehydrogenase | location=Ztri_chr_1:2913312-2915008(+) | protein_length=530 | sequence_SO=chromosome | SO=protein_coding | is_pseudo=false	F9X050_ZYMTI;	100	NaN	56918.82;56918.82	87483.109375	9494.9;9494.9
F9X051;transcript=ZTRI_1.1001.mRNA	F9X051;transcript=ZTRI_1.1001.mRNA	MYCGRDRAFT_22156;	Tyrosine--tRNA ligase (Fragment);gene=ZTRI_1.1001 | organism=Zymoseptoria_tritici_IPO323 | gene_product=similar to tyrosyl-trna synthetase | transcript_product=similar to tyrosyl-trna synthetase | location=Ztri_chr_1:2917304-2919085(+) | protein_length=538 | sequence_SO=chromosome | SO=protein_coding | is_pseudo=false	F9X051_ZYMTI;	100	NaN	53694.8;59086.02	41160.171875	5884.7;5478.9
F9X052;transcript=ZTRI_1.1002.mRNA	F9X052;transcript=ZTRI_1.1002.mRNA	MYCGRDRAFT_107230;	Nascent polypeptide-associated complex subunit beta;gene=ZTRI_1.1002 | organism=Zymoseptoria_tritici_IPO323 | gene_product=similar to nascent polypeptide-associated complex subunit beta | transcript_product=similar to nascent polypeptide-associated complex subunit beta | location=Ztri_chr_1:2919546-2920263(-) | protein_length=160 | sequence_SO=chromosome | SO=protein_coding | is_pseudo=false	F9X052_ZYMTI;	100	NaN	16224.12;17686.85	165892.03125	63317;63317
F9X053;transcript=ZTRI_1.1003.mRNA	F9X053;transcript=ZTRI_1.1003.mRNA	MYCGRDRAFT_32521;	Uncharacterized protein;gene=ZTRI_1.1003 | organism=Zymoseptoria_tritici_IPO323 | gene_product=similar to retinol dehydrogenase | transcript_product=similar to retinol dehydrogenase | location=Ztri_chr_1:2920657-2921683(-) | protein_length=301 | sequence_SO=chromosome | SO=protein_coding | is_pseudo=false	F9X053_ZYMTI;	100	NaN	33500.32;33500.32	199459.875	51118.6;51118.6
F9X057;transcript=ZTRI_1.1007.mRNA	F9X057;transcript=ZTRI_1.1007.mRNA	PSD2;	Phosphatidylserine decarboxylase proenzyme 2;gene=ZTRI_1.1007 | organism=Zymoseptoria_tritici_IPO323 | gene_product=similar to phosphatidylserine decarboxylase | transcript_product=similar to phosphatidylserine decarboxylase | location=Ztri_chr_1:2931335-2934972(+) | protein_length=1160 | sequence_SO=chromosome | SO=protein_coding | is_pseudo=false	F9X057_ZYMTI;	100	NaN	129587.1;129587.1	76576	7527.4;7527.4
F9X058	F9X058	MYCGRDRAFT_32359	Uncharacterized protein	F9X058_ZYMTI	100	NaN	104813.88	13047.59375	31704.4
F9X059;transcript=ZTRI_1.1009.mRNA	F9X059;transcript=ZTRI_1.1009.mRNA	MYCGRDRAFT_107234;	Uncharacterized protein;gene=ZTRI_1.1009 | organism=Zymoseptoria_tritici_IPO323 | gene_product=similar to F-box domain protein | transcript_product=similar to F-box domain protein | location=Ztri_chr_1:2939071-2940594(-) | protein_length=507 | sequence_SO=chromosome | SO=protein_coding | is_pseudo=false	F9X059_ZYMTI;	100	NaN	55833.14;58111.71	15158.5908203125	1894.8;1684.3
F9X062;transcript=ZTRI_1.1013.mRNA	F9X062;transcript=ZTRI_1.1013.mRNA	MYCGRDRAFT_89428;	Phosphoinositide phospholipase C;gene=ZTRI_1.1013 | organism=Zymoseptoria_tritici_IPO323 | gene_product=similar to phospholipase C | transcript_product=similar to phospholipase C | location=Ztri_chr_1:2947156-2949291(+) | protein_length=563 | sequence_SO=chromosome | SO=protein_coding | is_pseudo=false	F9X062_ZYMTI;	100	NaN	65018.91;62962.51	5585.15234375	360.3;372.3
F9X063;transcript=ZTRI_1.1014.mRNA	F9X063;transcript=ZTRI_1.1014.mRNA	MYCGRDRAFT_89429;	Uncharacterized protein;gene=ZTRI_1.1014 | organism=Zymoseptoria_tritici_IPO323 | gene_product=hypothetical protein | transcript_product=hypothetical protein | location=Ztri_chr_1:2952761-2953355(+) | protein_length=180 | sequence_SO=chromosome | SO=protein_coding | is_pseudo=false	F9X063_ZYMTI;	100	NaN	46768.96;18598.09	1.6523895263671875	0.1;0.1
F9X064;transcript=ZTRI_1.1015.mRNA	F9X064;transcript=ZTRI_1.1015.mRNA	MYCGRDRAFT_53126;	Uncharacterized protein;gene=ZTRI_1.1015 | organism=Zymoseptoria_tritici_IPO323 | gene_product=similar to 26s protease regulatory subunit 7 | transcript_product=similar to 26s protease regulatory subunit 7 | location=Ztri_chr_1:2953630-2955005(-) | protein_length=438 | sequence_SO=chromosome | SO=protein_coding | is_pseudo=false	F9X064_ZYMTI;	100	NaN	48871.05;48871.05	418786.65625	55600.9;55600.9
F9X065;transcript=ZTRI_1.1016.mRNA	F9X065;transcript=ZTRI_1.1016.mRNA	MYCGRDRAFT_66188;	T-complex protein 1 subunit delta;gene=ZTRI_1.1016 | organism=Zymoseptoria_tritici_IPO323 | gene_product=similar to t-complex protein 1 subunit delta | transcript_product=similar to t-complex protein 1 subunit delta | location=Ztri_chr_1:2955452-2957077(+) | protein_length=541 | sequence_SO=chromosome | SO=protein_coding | is_pseudo=false	F9X065_ZYMTI;	100	NaN	57779.98;57779.98	382789.75	86343;86343
F9X066;transcript=ZTRI_1.1017.mRNA	F9X066;transcript=ZTRI_1.1017.mRNA	MYCGRDRAFT_34521;	Uncharacterized protein;gene=ZTRI_1.1017 | organism=Zymoseptoria_tritici_IPO323 | gene_product=similar to cell cycle checkpoint protein rad17 | transcript_product=similar to cell cycle checkpoint protein rad17 | location=Ztri_chr_1:2959039-2961561(-) | protein_length=840 | sequence_SO=chromosome | SO=protein_coding | is_pseudo=false	F9X066_ZYMTI;	100	NaN	76424.04;91830.19	10443.31640625	485.7;435.1
F9X067;transcript=ZTRI_1.1018.mRNA	F9X067;transcript=ZTRI_1.1018.mRNA	MYCGRDRAFT_98514;	Uncharacterized protein;gene=ZTRI_1.1018 | organism=Zymoseptoria_tritici_IPO323 | gene_product=similar to DNA repair family protein | transcript_product=similar to DNA repair family protein | location=Ztri_chr_1:2961836-2962813(+) | protein_length=325 | sequence_SO=chromosome | SO=protein_coding | is_pseudo=false	F9X067_ZYMTI;	100	NaN	37166.09;37166.09	21245.0625	2236.3;2236.3
F9X069;transcript=ZTRI_1.1020.mRNA	F9X069;transcript=ZTRI_1.1020.mRNA	MYCGRDRAFT_66192;	Uncharacterized protein;gene=ZTRI_1.1020 | organism=Zymoseptoria_tritici_IPO323 | gene_product=similar to 54S ribosomal protein L49 | transcript_product=similar to 54S ribosomal protein L49 | location=Ztri_chr_1:2967351-2968202(-) | protein_length=283 | sequence_SO=chromosome | SO=protein_coding | is_pseudo=false	F9X069_ZYMTI;	100	NaN	26755.62;31128.63	47840.55859375	8698.3;7360.1
F9X070;transcript=ZTRI_1.1021.mRNA	F9X070;transcript=ZTRI_1.1021.mRNA	MYCGRDRAFT_107239;	Uncharacterized protein;gene=ZTRI_1.1021 | organism=Zymoseptoria_tritici_IPO323 | gene_product=similar to ribosome biogenesis protein nsa2 | transcript_product=similar to ribosome biogenesis protein nsa2 | location=Ztri_chr_1:2968436-2969275(+) | protein_length=261 | sequence_SO=chromosome | SO=protein_coding | is_pseudo=false	F9X070_ZYMTI;	100	NaN	29753.61;29753.61	12414.43359375	1909.9;1909.9
F9X074;transcript=ZTRI_1.1026.mRNA	F9X074;transcript=ZTRI_1.1026.mRNA	MYCGRDRAFT_66201;	GTPase-activating protein-like protein of the rho/rac family;gene=ZTRI_1.1026 | organism=Zymoseptoria_tritici_IPO323 | gene_product=similar to rho-GTPase-activating protein | transcript_product=similar to rho-GTPase-activating protein | location=Ztri_chr_1:2980516-2984164(-) | protein_length=1178 | sequence_SO=chromosome | SO=protein_coding | is_pseudo=false	F9X074_ZYMTI;	100	NaN	130542.49;132185.32	24368.10546875	2780.2;2780.2
F9X075;transcript=ZTRI_1.1027.mRNA	F9X075;transcript=ZTRI_1.1027.mRNA	MYCGRDRAFT_98518;	Uncharacterized protein;gene=ZTRI_1.1027 | organism=Zymoseptoria_tritici_IPO323 | gene_product=similar to polymerase (RNA) II (DNA directed) polypeptide D | transcript_product=similar to polymerase (RNA) II (DNA directed) polypeptide D | location=Ztri_chr_1:2984827-2985362(+) | protein_length=159 | sequence_SO=chromosome | SO=protein_coding | is_pseudo=false	F9X075_ZYMTI;	100	NaN	17566.62;17566.62	7114.328125	1940.3;1940.3
F9X077;transcript=ZTRI_1.1260.mRNA	F9X077;transcript=ZTRI_1.1260.mRNA	MYCGRDRAFT_89635;	Uncharacterized protein;gene=ZTRI_1.1260 | organism=Zymoseptoria_tritici_IPO323 | gene_product=similar to short-chain dehydrogenase | transcript_product=similar to short-chain dehydrogenase | location=Ztri_chr_1:3599949-3600859(-) | protein_length=245 | sequence_SO=chromosome | SO=protein_coding | is_pseudo=false	F9X077_ZYMTI;	100	NaN	25402.01;25402.01	54377.01171875	4531.4;4531.4
F9X078;transcript=ZTRI_1.1261.mRNA	F9X078;transcript=ZTRI_1.1261.mRNA	MYCGRDRAFT_32502;	Replication factor C subunit 1;gene=ZTRI_1.1261 | organism=Zymoseptoria_tritici_IPO323 | gene_product=similar to replication factor C subunit 1 | transcript_product=similar to replication factor C subunit 1 | location=Ztri_chr_1:3601275-3604610(-) | protein_length=1092 | sequence_SO=chromosome | SO=protein_coding | is_pseudo=false	F9X078_ZYMTI;	100	NaN	118204.49;119851.13	90143.7109375	8398.3;8398.3
F9X079;transcript=ZTRI_1.1262.mRNA	F9X079;transcript=ZTRI_1.1262.mRNA	MYCGRDRAFT_66529;	Uncharacterized protein;gene=ZTRI_1.1262 | organism=Zymoseptoria_tritici_IPO323 | gene_product=similar to 54S ribosomal protein L16 | transcript_product=similar to 54S ribosomal protein L16 | location=Ztri_chr_1:3604943-3605701(+) | protein_length=233 | sequence_SO=chromosome | SO=protein_coding | is_pseudo=false	F9X079_ZYMTI;	100	NaN	25956.03;25956.03	76936.625	16411.7;16411.7
F9X081;transcript=ZTRI_1.1264.mRNA	F9X081;transcript=ZTRI_1.1264.mRNA	MYCGRDRAFT_190509;	Putative ABC transporter;gene=ZTRI_1.1264 | organism=Zymoseptoria_tritici_IPO323 | gene_product=similar to ATP-binding cassette | transcript_product=similar to ATP-binding cassette | location=Ztri_chr_1:3609365-3611587(-) | protein_length=719 | sequence_SO=chromosome | SO=protein_coding | is_pseudo=false	F9X081_ZYMTI;	100	NaN	80544.69;80544.69	120435.9609375	16574.8;16574.8
F9X089;transcript=ZTRI_1.1271.mRNA	F9X089;transcript=ZTRI_1.1271.mRNA	MYCGRDRAFT_34830;	Uncharacterized protein;gene=ZTRI_1.1271 | organism=Zymoseptoria_tritici_IPO323 | gene_product=similar to integral membrane protein | transcript_product=similar to integral membrane protein | location=Ztri_chr_1:3632417-3633130(+) | protein_length=218 | sequence_SO=chromosome | SO=protein_coding | is_pseudo=false	F9X089_ZYMTI;	100	NaN	25156.78;25156.78	115574.4296875	19262.4;19262.4
F9X091;transcript=ZTRI_1.1274.mRNA	F9X091;transcript=ZTRI_1.1274.mRNA	MYCGRDRAFT_107371;	Uncharacterized protein;gene=ZTRI_1.1274 | organism=Zymoseptoria_tritici_IPO323 | gene_product=hypothetical protein | transcript_product=hypothetical protein | location=Ztri_chr_1:3637606-3640794(+) | protein_length=1062 | sequence_SO=chromosome | SO=protein_coding | is_pseudo=false	F9X091_ZYMTI;	100	NaN	147831.79;114804.59	25417.005859375	1234.7;1554.8
F9X098;transcript=ZTRI_1.1281.mRNA	F9X098;transcript=ZTRI_1.1281.mRNA	MYCGRDRAFT_53492;	Uncharacterized protein (Fragment);gene=ZTRI_1.1281 | organism=Zymoseptoria_tritici_IPO323 | gene_product=hypothetical protein | transcript_product=hypothetical protein | location=Ztri_chr_1:3659753-3661876(-) | protein_length=707 | sequence_SO=chromosome | SO=protein_coding | is_pseudo=false	F9X098_ZYMTI;	100	NaN	62622.42;77975.68	51252.75	5863.6;4828.9
F9X099;transcript=ZTRI_1.1282.mRNA	F9X099;transcript=ZTRI_1.1282.mRNA	MYCGRDRAFT_89653;	Uncharacterized protein;gene=ZTRI_1.1282 | organism=Zymoseptoria_tritici_IPO323 | gene_product=similar to alpha-1 | transcript_product=similar to alpha-1 | location=Ztri_chr_1:3662172-3663164(+) | protein_length=330 | sequence_SO=chromosome | SO=protein_coding | is_pseudo=false	F9X099_ZYMTI;	100	NaN	37382.7;37382.7	105319.3671875	28554.2;28554.2
F9X0A0;transcript=ZTRI_1.1283.mRNA	F9X0A0;transcript=ZTRI_1.1283.mRNA	MgYpd1;	Histidine containing phosphotransmitter protein;gene=ZTRI_1.1283 | organism=Zymoseptoria_tritici_IPO323 | gene_product=similar to histidine containing phosphotransmitter protein | transcript_product=similar to histidine containing phosphotransmitter protein | location=Ztri_chr_1:3664054-3664988(-) | protein_length=161 | sequence_SO=chromosome | SO=protein_coding | is_pseudo=false	F9X0A0_ZYMTI;	100	NaN	16255.8;18083.7	22552.90234375	2255.3;2050.3
F9X0A1;transcript=ZTRI_1.1284.mRNA	F9X0A1;transcript=ZTRI_1.1284.mRNA	MYCGRDRAFT_53498;	Aspartate aminotransferase;gene=ZTRI_1.1284 | organism=Zymoseptoria_tritici_IPO323 | gene_product=similar to aspartate aminotransferase | transcript_product=similar to aspartate aminotransferase | location=Ztri_chr_1:3667054-3668334(-) | protein_length=426 | sequence_SO=chromosome | SO=protein_coding | is_pseudo=false	F9X0A1_ZYMTI;	100	NaN	46422.07;46422.07	618830.875	167096.2;167096.2
F9X0A2;transcript=ZTRI_1.1285.mRNA	F9X0A2;transcript=ZTRI_1.1285.mRNA	MYCGRDRAFT_66559;	Uncharacterized protein;gene=ZTRI_1.1285 | organism=Zymoseptoria_tritici_IPO323 | gene_product=similar to U3 small nucleolar RNA-associated protein 7 | transcript_product=similar to U3 small nucleolar RNA-associated protein 7 | location=Ztri_chr_1:3668607-3670280(+) | protein_length=557 | sequence_SO=chromosome | SO=protein_coding | is_pseudo=false	F9X0A2_ZYMTI;	100	NaN	62823.11;62823.11	46417.0078125	3094.5;3094.5
F9X0A5;transcript=ZTRI_1.1287.mRNA	F9X0A5;transcript=ZTRI_1.1287.mRNA	MYCGRDRAFT_53507;	Uncharacterized protein;gene=ZTRI_1.1287 | organism=Zymoseptoria_tritici_IPO323 | gene_product=similar to vesicular-fusion protein sec17 | transcript_product=similar to vesicular-fusion protein sec17 | location=Ztri_chr_1:3679988-3680979(+) | protein_length=292 | sequence_SO=chromosome | SO=protein_coding | is_pseudo=false	F9X0A5_ZYMTI;	100	NaN	33071.89;33071.89	561078.4375	165117.4;165117.4
F9X0A6;transcript=ZTRI_1.1288.mRNA	F9X0A6;transcript=ZTRI_1.1288.mRNA	MYCGRDRAFT_34921;	Uncharacterized protein;gene=ZTRI_1.1288 | organism=Zymoseptoria_tritici_IPO323 | gene_product=similar to hsp70 protein | transcript_product=similar to hsp70 protein | location=Ztri_chr_1:3681741-3683677(-) | protein_length=627 | sequence_SO=chromosome | SO=protein_coding | is_pseudo=false	F9X0A6_ZYMTI;	100	NaN	68455.39;69794.87	56403.58984375	7891.1;8154.2
F9X0A8;transcript=ZTRI_1.1291.mRNA	F9X0A8;transcript=ZTRI_1.1291.mRNA	MYCGRDRAFT_66569;	Uncharacterized protein;gene=ZTRI_1.1291 | organism=Zymoseptoria_tritici_IPO323 | gene_product=similar to ring finger domain-containing protein | transcript_product=similar to ring finger domain-containing protein | location=Ztri_chr_1:3688396-3689355(-) | protein_length=319 | sequence_SO=chromosome | SO=protein_coding | is_pseudo=false	F9X0A8_ZYMTI;	100	NaN	35823.45;35823.45	38474.25	10172.6;10172.6
F9X0A9;transcript=ZTRI_1.1292.mRNA	F9X0A9;transcript=ZTRI_1.1292.mRNA	MYCGRDRAFT_66573;	Proteasome subunit alpha type;gene=ZTRI_1.1292 | organism=Zymoseptoria_tritici_IPO323 | gene_product=similar to proteasome subunit alpha type-2 | transcript_product=similar to proteasome subunit alpha type-2 | location=Ztri_chr_1:3689821-3690831(+) | protein_length=282 | sequence_SO=chromosome | SO=protein_coding | is_pseudo=false	F9X0A9_ZYMTI;	100	NaN	30334.37;30334.37	318939.1875	78560.5;78560.5
F9X0B0;transcript=ZTRI_1.1293.mRNA	F9X0B0;transcript=ZTRI_1.1293.mRNA	MYCGRDRAFT_107384;	Uncharacterized protein;gene=ZTRI_1.1293 | organism=Zymoseptoria_tritici_IPO323 | gene_product=similar to RNA export mediator Gle1 | transcript_product=similar to RNA export mediator Gle1 | location=Ztri_chr_1:3691643-3693348(-) | protein_length=549 | sequence_SO=chromosome | SO=protein_coding | is_pseudo=false	F9X0B0_ZYMTI;	100	NaN	73853.38;62311.55	37009.75	3390.5;4601.4
F9X0B1;transcript=ZTRI_1.1294.mRNA	F9X0B1;transcript=ZTRI_1.1294.mRNA	MYCGRDRAFT_107385;	Uncharacterized protein;gene=ZTRI_1.1294 | organism=Zymoseptoria_tritici_IPO323 | gene_product=similar to cell wall biogenesis protein phosphatase Ssd1 | transcript_product=similar to cell wall biogenesis protein phosphatase Ssd1 | location=Ztri_chr_1:3695025-3699258(+) | protein_length=1376 | sequence_SO=chromosome | SO=protein_coding | is_pseudo=false	F9X0B1_ZYMTI;	100	NaN	165739.26;151065.53	144805.953125	13503.6;14628.9
F9X0B3;transcript=ZTRI_1.1296.mRNA	F9X0B3;transcript=ZTRI_1.1296.mRNA	MYCGRDRAFT_107387;	Uncharacterized protein;gene=ZTRI_1.1296 | organism=Zymoseptoria_tritici_IPO323 | gene_product=similar to NADH:ubiquinone oxidoreductase 11.6kD subunit | transcript_product=similar to NADH:ubiquinone oxidoreductase 11.6kD subunit | location=Ztri_chr_1:3703244-3703679(+) | protein_length=121 | sequence_SO=chromosome | SO=protein_coding | is_pseudo=false	F9X0B3_ZYMTI;	100	NaN	13801.5;13801.5	275246.4375	189427.7;189427.7
F9X0B4;transcript=ZTRI_1.1297.mRNA	F9X0B4;transcript=ZTRI_1.1297.mRNA	MYCGRDRAFT_66582;	Putative major facilitator superfamily transporter;gene=ZTRI_1.1297 | organism=Zymoseptoria_tritici_IPO323 | gene_product=similar to MFS multidrug transporter | transcript_product=similar to MFS multidrug transporter | location=Ztri_chr_1:3704390-3706649(+) | protein_length=557 | sequence_SO=chromosome | SO=protein_coding | is_pseudo=false	F9X0B4_ZYMTI;	100	NaN	59884.22;59884.22	59953.3671875	9842.1;9842.1
F9X0B5;transcript=ZTRI_1.1298.mRNA	F9X0B5;transcript=ZTRI_1.1298.mRNA	MYCGRDRAFT_83941;	Uncharacterized protein;gene=ZTRI_1.1298 | organism=Zymoseptoria_tritici_IPO323 | gene_product=similar to PAP2-domain-containing protein | transcript_product=similar to PAP2-domain-containing protein | location=Ztri_chr_1:3706708-3707813(-) | protein_length=294 | sequence_SO=chromosome | SO=protein_coding | is_pseudo=false	F9X0B5_ZYMTI;	100	NaN	32493.31;32493.31	33230.1328125	9843.1;9843.1
F9X0B7;transcript=ZTRI_1.1302.mRNA	F9X0B7;transcript=ZTRI_1.1302.mRNA	MYCGRDRAFT_107390;	Uncharacterized protein;gene=ZTRI_1.1302 | organism=Zymoseptoria_tritici_IPO323 | gene_product=hypothetical protein | transcript_product=hypothetical protein | location=Ztri_chr_1:3712802-3715498(+) | protein_length=861 | sequence_SO=chromosome | SO=protein_coding | is_pseudo=false	F9X0B7_ZYMTI;	100	NaN	100098.94;95199.19	5063.52490234375	230.2;247
F9X0B8;transcript=ZTRI_1.1303.mRNA	F9X0B8;transcript=ZTRI_1.1303.mRNA	MYCGRDRAFT_107391;	Lysophospholipase;gene=ZTRI_1.1303 | organism=Zymoseptoria_tritici_IPO323 | gene_product=similar to lysophospholipase | transcript_product=similar to lysophospholipase | location=Ztri_chr_1:3718949-3721130(+) | protein_length=664 | sequence_SO=chromosome | SO=protein_coding | is_pseudo=false	F9X0B8_ZYMTI;	100	NaN	70327.2;70327.2	737398.625	139588.5;139588.5
F9X0C0;transcript=ZTRI_1.1305.mRNA	F9X0C0;transcript=ZTRI_1.1305.mRNA	MYCGRDRAFT_66596;	Uncharacterized protein;gene=ZTRI_1.1305 | organism=Zymoseptoria_tritici_IPO323 | gene_product=similar to vacuolar sorting receptor | transcript_product=similar to vacuolar sorting receptor | location=Ztri_chr_1:3723760-3724905(+) | protein_length=346 | sequence_SO=chromosome | SO=protein_coding | is_pseudo=false	F9X0C0_ZYMTI;	100	NaN	34434.76;38044.55	221378.25	24597.6;22137.8
F9X0C1;transcript=ZTRI_1.1306.mRNA	F9X0C1;transcript=ZTRI_1.1306.mRNA	MYCGRDRAFT_18835;	Uncharacterized protein (Fragment);gene=ZTRI_1.1306 | organism=Zymoseptoria_tritici_IPO323 | gene_product=similar to selenoprotein domain protein | transcript_product=similar to selenoprotein domain protein | location=Ztri_chr_1:3725021-3725452(-) | protein_length=143 | sequence_SO=chromosome | SO=protein_coding | is_pseudo=false	F9X0C1_ZYMTI;	100	NaN	11814.49;15361.34	21837.4140625	10918.7;6551.2
F9X0C2;transcript=ZTRI_1.1307.mRNA	F9X0C2;transcript=ZTRI_1.1307.mRNA	MYCGRDRAFT_53540;	MICOS complex subunit MIC60;gene=ZTRI_1.1307 | organism=Zymoseptoria_tritici_IPO323 | gene_product=similar to mitochondrion protein | transcript_product=similar to mitochondrion protein | location=Ztri_chr_1:3725629-3727759(+) | protein_length=665 | sequence_SO=chromosome | SO=protein_coding | is_pseudo=false	F9X0C2_ZYMTI;	100	NaN	72974.31;72974.31	573192.0625	101835.1;101835.1
F9X0C8;transcript=ZTRI_1.1315.mRNA	F9X0C8;transcript=ZTRI_1.1315.mRNA	MYCGRDRAFT_98635;	Uncharacterized protein;gene=ZTRI_1.1315 | organism=Zymoseptoria_tritici_IPO323 | gene_product=similar to duf858 domain protein | transcript_product=similar to duf858 domain protein | location=Ztri_chr_1:3740308-3741006(+) | protein_length=232 | sequence_SO=chromosome | SO=protein_coding | is_pseudo=false	F9X0C8_ZYMTI;	100	NaN	25036.42;25843.4	19905.615234375	3981.1;3981.1
F9X0D1;transcript=ZTRI_1.1482.mRNA	F9X0D1;transcript=ZTRI_1.1482.mRNA	MYCGRDRAFT_102740;	Uncharacterized protein;gene=ZTRI_1.1482 | organism=Zymoseptoria_tritici_IPO323 | gene_product=similar to 60s ribosomal protein l6 | transcript_product=similar to 60s ribosomal protein l6 | location=Ztri_chr_1:4228779-4229699(-) | protein_length=230 | sequence_SO=chromosome | SO=protein_coding | is_pseudo=false	F9X0D1_ZYMTI;	100	NaN	22089.61;25617.4	2530706.75	1227751.2;920813.4
F9X0D3;transcript=ZTRI_1.1484.mRNA	F9X0D3;transcript=ZTRI_1.1484.mRNA	MYCGRDRAFT_89814;	Fungal specific transcription factor;gene=ZTRI_1.1484 | organism=Zymoseptoria_tritici_IPO323 | gene_product=similar to transcription factor C6 | transcript_product=similar to transcription factor C6 | location=Ztri_chr_1:4231738-4234531(-) | protein_length=894 | sequence_SO=chromosome | SO=protein_coding | is_pseudo=false	F9X0D3_ZYMTI;	100	NaN	93877.76;98612.28	26153.80859375	2251.2;2073.5
F9X0D4;transcript=ZTRI_1.1485.mRNA	F9X0D4;transcript=ZTRI_1.1485.mRNA	MYCGRDRAFT_102744;	Glucosidase II beta subunit-like protein;gene=ZTRI_1.1485 | organism=Zymoseptoria_tritici_IPO323 | gene_product=similar to misfolded glycoproteins degradation protein Yos9 | transcript_product=similar to misfolded glycoproteins degradation protein Yos9 | location=Ztri_chr_1:4235308-4237062(+) | protein_length=545 | sequence_SO=chromosome | SO=protein_coding | is_pseudo=false	F9X0D4_ZYMTI;	100	NaN	60956.73;60956.73	148368.125	22449.5;22449.5
F9X0D5;transcript=ZTRI_1.1486.mRNA	F9X0D5;transcript=ZTRI_1.1486.mRNA	MYCGRDRAFT_107492;	Uncharacterized protein;gene=ZTRI_1.1486 | organism=Zymoseptoria_tritici_IPO323 | gene_product=similar to amino-acid transporter Arg-13 | transcript_product=similar to amino-acid transporter Arg-13 | location=Ztri_chr_1:4237264-4238262(-) | protein_length=332 | sequence_SO=chromosome | SO=protein_coding | is_pseudo=false	F9X0D5_ZYMTI;	100	NaN	36022.52;36022.52	64206.71484375	17083.6;17083.6
F9X0D8;transcript=ZTRI_1.1490.mRNA	F9X0D8;transcript=ZTRI_1.1490.mRNA	MYCGRDRAFT_35031;	Uncharacterized protein;gene=ZTRI_1.1490 | organism=Zymoseptoria_tritici_IPO323 | gene_product=similar to short chain dehydrogenase reductase family | transcript_product=similar to short chain dehydrogenase reductase family | location=Ztri_chr_1:4249824-4250795(+) | protein_length=253 | sequence_SO=chromosome | SO=protein_coding | is_pseudo=false	F9X0D8_ZYMTI;	100	NaN	26471;26744.29	15303.5224609375	2186.2;2186.2
F9X0E0;transcript=ZTRI_1.1492.mRNA	F9X0E0;transcript=ZTRI_1.1492.mRNA	MYCGRDRAFT_102749;	Uncharacterized protein;gene=ZTRI_1.1492 | organism=Zymoseptoria_tritici_IPO323 | gene_product=hypothetical protein | transcript_product=hypothetical protein | location=Ztri_chr_1:4252618-4253800(-) | protein_length=375 | sequence_SO=chromosome | SO=protein_coding | is_pseudo=false	F9X0E0_ZYMTI;	100	NaN	39218.93;39218.93	3866.698974609375	386.7;386.7
F9X0E3;transcript=ZTRI_1.1495.mRNA	F9X0E3;transcript=ZTRI_1.1495.mRNA	MYCGRDRAFT_89822;	Uncharacterized protein;gene=ZTRI_1.1495 | organism=Zymoseptoria_tritici_IPO323 | gene_product=hypothetical protein | transcript_product=hypothetical protein | location=Ztri_chr_1:4261920-4263319(+) | protein_length=314 | sequence_SO=chromosome | SO=protein_coding | is_pseudo=false	F9X0E3_ZYMTI;	100	NaN	29839.8;33966.33	50786.1640625	10673.6;10080.6
F9X0E8;transcript=ZTRI_1.1498.mRNA	F9X0E8;transcript=ZTRI_1.1498.mRNA	MYCGRDRAFT_32466;	Uncharacterized protein;gene=ZTRI_1.1498 | organism=Zymoseptoria_tritici_IPO323 | gene_product=similar to glycoside hydrolase | transcript_product=similar to glycoside hydrolase | location=Ztri_chr_1:4273088-4275054(-) | protein_length=600 | sequence_SO=chromosome | SO=protein_coding | is_pseudo=false	F9X0E8_ZYMTI;	100	NaN	69264.15;69264.15	8704.4267578125	256;256
F9X0F2;transcript=ZTRI_1.1502.mRNA	F9X0F2;transcript=ZTRI_1.1502.mRNA	MYCGRDRAFT_98719;	Uncharacterized protein;gene=ZTRI_1.1502 | organism=Zymoseptoria_tritici_IPO323 | gene_product=similar to caffeine resistance protein 5 | transcript_product=similar to caffeine resistance protein 5 | location=Ztri_chr_1:4283010-4284890(+) | protein_length=585 | sequence_SO=chromosome | SO=protein_coding | is_pseudo=false	F9X0F2_ZYMTI;	100	NaN	65046.76;65046.76	36068.7421875	10034.4;10034.4
F9X0F3;transcript=ZTRI_1.1503.mRNA	F9X0F3;transcript=ZTRI_1.1503.mRNA	MYCGRDRAFT_66874;	Uncharacterized protein;gene=ZTRI_1.1503 | organism=Zymoseptoria_tritici_IPO323 | gene_product=similar to serum paraoxonase arylesterase | transcript_product=similar to serum paraoxonase arylesterase | location=Ztri_chr_1:4285284-4286609(+) | protein_length=408 | sequence_SO=chromosome | SO=protein_coding | is_pseudo=false	F9X0F3_ZYMTI;	100	NaN	44845.91;44845.91	431222.625	101763.6;101763.6
F9X0F4;transcript=ZTRI_1.1504.mRNA	F9X0F4;transcript=ZTRI_1.1504.mRNA	MYCGRDRAFT_98722;	Uncharacterized protein;gene=ZTRI_1.1504 | organism=Zymoseptoria_tritici_IPO323 | gene_product=similar to peroxisomal targeting signal receptor | transcript_product=similar to peroxisomal targeting signal receptor | location=Ztri_chr_1:4286688-4288670(-) | protein_length=625 | sequence_SO=chromosome | SO=protein_coding | is_pseudo=false	F9X0F4_ZYMTI;	100	NaN	69981.77;69981.77	35117.13671875	3651.4;3651.4
F9X0F6;transcript=ZTRI_1.1508.mRNA	F9X0F6;transcript=ZTRI_1.1508.mRNA	MYCGRDRAFT_66881;	Uncharacterized protein;gene=ZTRI_1.1508 | organism=Zymoseptoria_tritici_IPO323 | gene_product=similar to fad binding domain-containing protein | transcript_product=similar to fad binding domain-containing protein | location=Ztri_chr_1:4295992-4297699(-) | protein_length=538 | sequence_SO=chromosome | SO=protein_coding | is_pseudo=false	F9X0F6_ZYMTI;	100	NaN	56504.15;61369.82	703676.25	111565.1;103301
F9X0F7;transcript=ZTRI_1.1509.mRNA	F9X0F7;transcript=ZTRI_1.1509.mRNA	MYCGRDRAFT_53825;	Uncharacterized protein;gene=ZTRI_1.1509 | organism=Zymoseptoria_tritici_IPO323 | gene_product=similar to 26S proteasome regulatory subunit S5A | transcript_product=similar to 26S proteasome regulatory subunit S5A | location=Ztri_chr_1:4298152-4299180(-) | protein_length=303 | sequence_SO=chromosome | SO=protein_coding | is_pseudo=false	F9X0F7_ZYMTI;	100	NaN	32298.88;32298.88	71086.46875	11847.7;11847.7
F9X0G1;transcript=ZTRI_1.1513.mRNA	F9X0G1;transcript=ZTRI_1.1513.mRNA	MYCGRDRAFT_66888;	Branched-chain-amino-acid aminotransferase;gene=ZTRI_1.1513 | organism=Zymoseptoria_tritici_IPO323 | gene_product=similar to branched-chain-amino-acid aminotransferase | transcript_product=similar to branched-chain-amino-acid aminotransferase | location=Ztri_chr_1:4306396-4307764(-) | protein_length=418 | sequence_SO=chromosome | SO=protein_coding | is_pseudo=false	F9X0G1_ZYMTI;	100	NaN	45771.57;46028.9	74688.078125	11513.6;11513.6
F9X0G2;transcript=ZTRI_1.1515.mRNA	F9X0G2;transcript=ZTRI_1.1515.mRNA	MYCGRDRAFT_32040;	Uncharacterized protein;gene=ZTRI_1.1515 | organism=Zymoseptoria_tritici_IPO323 | gene_product=similar to protein kinase Scy1 | transcript_product=similar to protein kinase Scy1 | location=Ztri_chr_1:4311104-4313800(+) | protein_length=898 | sequence_SO=chromosome | SO=protein_coding | is_pseudo=false	F9X0G2_ZYMTI;	100	NaN	96921.32;96921.32	142034.953125	14573;14573
F9X0G3;transcript=ZTRI_1.1516.mRNA	F9X0G3;transcript=ZTRI_1.1516.mRNA	MYCGRDRAFT_33363;	Uncharacterized protein;gene=ZTRI_1.1516 | organism=Zymoseptoria_tritici_IPO323 | gene_product=similar to s-adenosyl-methionine-sterol-c-methyltransferase | transcript_product=similar to s-adenosyl-methionine-sterol-c-methyltransferase | location=Ztri_chr_1:4314851-4316182(+) | protein_length=421 | sequence_SO=chromosome | SO=protein_coding | is_pseudo=false	F9X0G3_ZYMTI;	100	NaN	45448.56;45448.56	5768.85595703125	250.8;250.8
F9X0G4;transcript=ZTRI_1.1517.mRNA	F9X0G4;transcript=ZTRI_1.1517.mRNA	MYCGRDRAFT_18811;	Uncharacterized protein (Fragment);gene=ZTRI_1.1517 | organism=Zymoseptoria_tritici_IPO323 | gene_product=hypothetical protein | transcript_product=hypothetical protein | location=Ztri_chr_1:4316807-4317586(-) | protein_length=181 | sequence_SO=chromosome | SO=protein_coding | is_pseudo=false	F9X0G4_ZYMTI;	100	NaN	18558.04;19919.49	14875.630859375	5578.4;4462.7
F9X0G6;transcript=ZTRI_1.1519.mRNA	F9X0G6;transcript=ZTRI_1.1519.mRNA	MYCGRDRAFT_66894;	Uncharacterized protein;gene=ZTRI_1.1519 | organism=Zymoseptoria_tritici_IPO323 | gene_product=similar to 1-acyl-sn-glycerol-3-phosphate acyltransferase | transcript_product=similar to 1-acyl-sn-glycerol-3-phosphate acyltransferase | location=Ztri_chr_1:4321088-4322399(-) | protein_length=342 | sequence_SO=chromosome | SO=protein_coding | is_pseudo=false	F9X0G6_ZYMTI;	100	NaN	39446.62;39446.62	35536.5390625	2090.4;2090.4
F9X0G7;transcript=ZTRI_1.1520.mRNA	F9X0G7;transcript=ZTRI_1.1520.mRNA	MYCGRDRAFT_66896;	Uncharacterized protein;gene=ZTRI_1.1520 | organism=Zymoseptoria_tritici_IPO323 | gene_product=hypothetical protein | transcript_product=hypothetical protein | location=Ztri_chr_1:4323730-4327295(+) | protein_length=555 | sequence_SO=chromosome | SO=protein_coding | is_pseudo=false	F9X0G7_ZYMTI;	100	NaN	42906.16;62116.97	89269.515625	13390.4;9234.8
F9X0H2;transcript=ZTRI_1.1526.mRNA	F9X0H2;transcript=ZTRI_1.1526.mRNA	MYCGRDRAFT_102763;	Uncharacterized protein;gene=ZTRI_1.1526 | organism=Zymoseptoria_tritici_IPO323 | gene_product=hypothetical protein | transcript_product=hypothetical protein | location=Ztri_chr_1:4342153-4346365(-) | protein_length=1152 | sequence_SO=chromosome | SO=protein_coding | is_pseudo=false	F9X0H2_ZYMTI;	100	NaN	42046.24;128764.7	176515.296875	36787.2;10662.9
F9X0H5;transcript=ZTRI_1.1528.mRNA	F9X0H5;transcript=ZTRI_1.1528.mRNA	MYCGRDRAFT_66908;	Uncharacterized protein;gene=ZTRI_1.1528 | organism=Zymoseptoria_tritici_IPO323 | gene_product=similar to methylenetetrahydrofolate dehydrogenase | transcript_product=similar to methylenetetrahydrofolate dehydrogenase | location=Ztri_chr_1:4349756-4350814(-) | protein_length=318 | sequence_SO=chromosome | SO=protein_coding | is_pseudo=false	F9X0H5_ZYMTI;	100	NaN	35146.35;35146.35	167183.671875	27469.9;27469.9
F9X0H7;transcript=ZTRI_1.1530.mRNA	F9X0H7;transcript=ZTRI_1.1530.mRNA	MYCGRDRAFT_84074;	Uncharacterized protein;gene=ZTRI_1.1530 | organism=Zymoseptoria_tritici_IPO323 | gene_product=similar to endosomal protein p24b | transcript_product=similar to endosomal protein p24b | location=Ztri_chr_1:4353282-4354134(-) | protein_length=212 | sequence_SO=chromosome | SO=protein_coding | is_pseudo=false	F9X0H7_ZYMTI;	100	NaN	24144.91;24248.2	458357.90625	150122.5;136475
F9X0I7;transcript=ZTRI_1.1720.mRNA	F9X0I7;transcript=ZTRI_1.1720.mRNA	MYCGRDRAFT_33605;	Uncharacterized protein (Fragment);gene=ZTRI_1.1720 | organism=Zymoseptoria_tritici_IPO323 | gene_product=similar to N-acetyltransferase GCN5 | transcript_product=similar to N-acetyltransferase GCN5 | location=Ztri_chr_1:4851871-4852587(-) | protein_length=204 | sequence_SO=chromosome | SO=protein_coding | is_pseudo=false	F9X0I7_ZYMTI;	100	NaN	10543.04;22974	10531.748046875	2106.3;877.6
F9X0I8;transcript=ZTRI_1.1721.mRNA	F9X0I8;transcript=ZTRI_1.1721.mRNA	MYCGRDRAFT_102849;	Uncharacterized protein;gene=ZTRI_1.1721 | organism=Zymoseptoria_tritici_IPO323 | gene_product=hypothetical protein | transcript_product=hypothetical protein | location=Ztri_chr_1:4854466-4855380(+) | protein_length=285 | sequence_SO=chromosome | SO=protein_coding | is_pseudo=false	F9X0I8_ZYMTI;	100	NaN	29844.29;29844.29	6317.7861328125	574.3;574.3
F9X0J1;transcript=ZTRI_1.1725.mRNA	F9X0J1;transcript=ZTRI_1.1725.mRNA	MYCGRDRAFT_107627;	Uncharacterized protein;gene=ZTRI_1.1725 | organism=Zymoseptoria_tritici_IPO323 | gene_product=similar to Peptidyl-tRNA hydrolase | transcript_product=similar to Peptidyl-tRNA hydrolase | location=Ztri_chr_1:4867828-4868601(+) | protein_length=200 | sequence_SO=chromosome | SO=protein_coding | is_pseudo=false	F9X0J1_ZYMTI;	100	NaN	20568.21;20568.21	71904.359375	23622.5;23622.5
F9X0J2;transcript=ZTRI_1.1727.mRNA	F9X0J2;transcript=ZTRI_1.1727.mRNA	MYCGRDRAFT_67202;	Protein BTN;gene=ZTRI_1.1727 | organism=Zymoseptoria_tritici_IPO323 | gene_product=hypothetical protein | transcript_product=hypothetical protein | location=Ztri_chr_1:4870634-4873210(-) | protein_length=685 | sequence_SO=chromosome | SO=protein_coding | is_pseudo=false	F9X0J2_ZYMTI;	100	NaN	48175.28;74615.13	41164.68359375	4842.9;3166.5
F9X0K1;transcript=ZTRI_1.1735.mRNA	F9X0K1;transcript=ZTRI_1.1735.mRNA	CYP-12;	Putative P450 monooxygenase;gene=ZTRI_1.1735 | organism=Zymoseptoria_tritici_IPO323 | gene_product=similar to cytochrome p450 oxidoreductase | transcript_product=similar to cytochrome p450 oxidoreductase | location=Ztri_chr_1:4896452-4898259(+) | protein_length=518 | sequence_SO=chromosome | SO=protein_coding | is_pseudo=false	F9X0K1_ZYMTI;	100	NaN	58460.04;58460.04	55822.0859375	7511.7;7511.7
F9X0K2;transcript=ZTRI_1.1737.mRNA	F9X0K2;transcript=ZTRI_1.1737.mRNA	MYCGRDRAFT_67205;	Uncharacterized protein;gene=ZTRI_1.1737 | organism=Zymoseptoria_tritici_IPO323 | gene_product=similar to cytochrome c oxidase assembly protein cox11 | transcript_product=similar to cytochrome c oxidase assembly protein cox11 | location=Ztri_chr_1:4899341-4900108(+) | protein_length=208 | sequence_SO=chromosome | SO=protein_coding | is_pseudo=false	F9X0K2_ZYMTI;	100	NaN	23215.45;23215.45	125260.546875	52597.9;52597.9
F9X0K8;transcript=ZTRI_1.1744.mRNA	F9X0K8;transcript=ZTRI_1.1744.mRNA	MYCGRDRAFT_98811;	Uncharacterized protein;gene=ZTRI_1.1744 | organism=Zymoseptoria_tritici_IPO323 | gene_product=similar to cell cycle control protein Cwf4 | transcript_product=similar to cell cycle control protein Cwf4 | location=Ztri_chr_1:4935092-4937128(-) | protein_length=678 | sequence_SO=chromosome | SO=protein_coding | is_pseudo=false	F9X0K8_ZYMTI;	100	NaN	81213.76;81213.76	84968.0078125	14611.5;14611.5
F9X0K9;transcript=ZTRI_1.1745.mRNA	F9X0K9;transcript=ZTRI_1.1745.mRNA	MYCGRDRAFT_67218;	Uncharacterized protein;gene=ZTRI_1.1745 | organism=Zymoseptoria_tritici_IPO323 | gene_product=similar to pre-mrna-processing factor 31 | transcript_product=similar to pre-mrna-processing factor 31 | location=Ztri_chr_1:4937401-4939342(+) | protein_length=617 | sequence_SO=chromosome | SO=protein_coding | is_pseudo=false	F9X0K9_ZYMTI;	100	NaN	66228.64;66228.64	64429.75390625	7626;7626
F9X0L4;transcript=ZTRI_1.1750.mRNA	F9X0L4;transcript=ZTRI_1.1750.mRNA	MYCGRDRAFT_31461;	Uncharacterized protein;gene=ZTRI_1.1750 | organism=Zymoseptoria_tritici_IPO323 | gene_product=similar to adp-ribosylation factor 6 | transcript_product=similar to adp-ribosylation factor 6 | location=Ztri_chr_1:4948979-4949618(-) | protein_length=183 | sequence_SO=chromosome | SO=protein_coding | is_pseudo=false	F9X0L4_ZYMTI;	100	NaN	20631.83;20631.83	492712.0625	189944.8;189944.8
F9X0L6;transcript=ZTRI_1.1752.mRNA	F9X0L6;transcript=ZTRI_1.1752.mRNA	MYCGRDRAFT_67228;	Uncharacterized protein;gene=ZTRI_1.1752 | organism=Zymoseptoria_tritici_IPO323 | gene_product=similar to glycosyl transferase family protein | transcript_product=similar to glycosyl transferase family protein | location=Ztri_chr_1:4952205-4953158(-) | protein_length=317 | sequence_SO=chromosome | SO=protein_coding | is_pseudo=false	F9X0L6_ZYMTI;	100	NaN	35400.98;35400.98	50313.359375	10540.2;10540.2
F9X0L7;transcript=ZTRI_1.1753.mRNA	F9X0L7;transcript=ZTRI_1.1753.mRNA	MYCGRDRAFT_67233;	Uncharacterized protein;gene=ZTRI_1.1753 | organism=Zymoseptoria_tritici_IPO323 | gene_product=similar to mitochondrial carrier protein | transcript_product=similar to mitochondrial carrier protein | location=Ztri_chr_1:4953478-4954658(+) | protein_length=337 | sequence_SO=chromosome | SO=protein_coding | is_pseudo=false	F9X0L7_ZYMTI;	100	NaN	37377.95;37377.95	44983.703125	2044.7;2044.7
F9X0M1;transcript=ZTRI_1.1758.mRNA	F9X0M1;transcript=ZTRI_1.1758.mRNA	MYCGRDRAFT_107644;	Uncharacterized protein;gene=ZTRI_1.1758 | organism=Zymoseptoria_tritici_IPO323 | gene_product=similar to glutamate-cysteine ligase | transcript_product=similar to glutamate-cysteine ligase | location=Ztri_chr_1:4967219-4969638(+) | protein_length=668 | sequence_SO=chromosome | SO=protein_coding | is_pseudo=false	F9X0M1_ZYMTI;	100	NaN	75402.42;75402.42	37386.47265625	3839.3;3839.3
F9X0M2;transcript=ZTRI_1.1761.mRNA	F9X0M2;transcript=ZTRI_1.1761.mRNA	MYCGRDRAFT_54172;	Endopolyphosphatase, Ppn1p-related protein (Fragment);gene=ZTRI_1.1761 | organism=Zymoseptoria_tritici_IPO323 | gene_product=hypothetical protein | transcript_product=hypothetical protein | location=Ztri_chr_1:4977456-4980392(-) | protein_length=863 | sequence_SO=chromosome | SO=protein_coding | is_pseudo=false	F9X0M2_ZYMTI;	100	NaN	79393.78;99587.87	10462.8515625	307.7;237.8
F9X0M3;transcript=ZTRI_1.1762.mRNA	F9X0M3;transcript=ZTRI_1.1762.mRNA	MYCGRDRAFT_67239;	Mannose-6-phosphate isomerase;gene=ZTRI_1.1762 | organism=Zymoseptoria_tritici_IPO323 | gene_product=similar to mannose-6-phosphate isomerase | transcript_product=similar to mannose-6-phosphate isomerase | location=Ztri_chr_1:4980747-4982341(-) | protein_length=452 | sequence_SO=chromosome | SO=protein_coding | is_pseudo=false	F9X0M3_ZYMTI;	100	NaN	48962.42;48962.42	34847.2578125	6520;6520
F9X0M4	F9X0M4	MYCGRDRAFT_107646	Uncharacterized protein	F9X0M4_ZYMTI	100	NaN	271291.56	8656.671875	547.5
F9X0M6;transcript=ZTRI_1.1767.mRNA	F9X0M6;transcript=ZTRI_1.1767.mRNA	MYCGRDRAFT_33485;	Uncharacterized protein;gene=ZTRI_1.1767 | organism=Zymoseptoria_tritici_IPO323 | gene_product=similar to alpha-1 | transcript_product=similar to alpha-1 | location=Ztri_chr_1:4997552-4998794(-) | protein_length=377 | sequence_SO=chromosome | SO=protein_coding | is_pseudo=false	F9X0M6_ZYMTI;	100	NaN	42676.75;42676.75	225553.6875	76127.8;76127.8
F9X0M7;transcript=ZTRI_1.1768.mRNA	F9X0M7;transcript=ZTRI_1.1768.mRNA	MYCGRDRAFT_90032;	Uncharacterized protein;gene=ZTRI_1.1768 | organism=Zymoseptoria_tritici_IPO323 | gene_product=predicted protein | transcript_product=predicted protein | location=Ztri_chr_1:4999319-5002777(+) | protein_length=1119 | sequence_SO=chromosome | SO=protein_coding | is_pseudo=false	F9X0M7_ZYMTI;	100	NaN	107942.81;124654.8	21106.205078125	796.5;680.8
F9X0N8;transcript=ZTRI_1.1782.mRNA	F9X0N8;transcript=ZTRI_1.1782.mRNA	MYCGRDRAFT_98820;	Sterol 24-C-methyltransferase (Fragment);gene=ZTRI_1.1782 | organism=Zymoseptoria_tritici_IPO323 | gene_product=hypothetical protein | transcript_product=hypothetical protein | location=Ztri_chr_1:5034908-5036344(+) | protein_length=439 | sequence_SO=chromosome | SO=protein_coding | is_pseudo=false	F9X0N8_ZYMTI;	100	NaN	41713.35;48722.52	135872.890625	20608.6;20608.6
F9X0N9;transcript=ZTRI_1.1902.mRNA	F9X0N9;transcript=ZTRI_1.1902.mRNA	MYCGRDRAFT_84244;	Uncharacterized protein;gene=ZTRI_1.1902 | organism=Zymoseptoria_tritici_IPO323 | gene_product=hypothetical protein | transcript_product=hypothetical protein | location=Ztri_chr_1:5383886-5384308(-) | protein_length=102 | sequence_SO=chromosome | SO=protein_coding | is_pseudo=false	F9X0N9_ZYMTI;	100	NaN	12024.67;12024.67	513911.4375	255829.7;255829.7
F9X0P0;transcript=ZTRI_1.1904.mRNA	F9X0P0;transcript=ZTRI_1.1904.mRNA	MYCGRDRAFT_84245;	Uncharacterized protein;gene=ZTRI_1.1904 | organism=Zymoseptoria_tritici_IPO323 | gene_product=similar to MFS phospholipid transporter Git1 | transcript_product=similar to MFS phospholipid transporter Git1 | location=Ztri_chr_1:5385340-5387062(-) | protein_length=512 | sequence_SO=chromosome | SO=protein_coding | is_pseudo=false	F9X0P0_ZYMTI;	100	NaN	54685.1;55986.59	21826.8359375	2182.7;2078.7
F9X0P3	F9X0P3	MgPP2Aregb1	Protein phosphatase PP2A regulatory subunit B	F9X0P3_ZYMTI	100	NaN	54477.92	3971.802734375	4999.5
F9X0P4;transcript=ZTRI_1.1908.mRNA	F9X0P4;transcript=ZTRI_1.1908.mRNA	MYCGRDRAFT_102907;	Uncharacterized protein;gene=ZTRI_1.1908 | organism=Zymoseptoria_tritici_IPO323 | gene_product=predicted protein | transcript_product=predicted protein | location=Ztri_chr_1:5395324-5395725(-) | protein_length=133 | sequence_SO=chromosome | SO=protein_coding | is_pseudo=false	F9X0P4_ZYMTI;	100	NaN	14137.96;14137.96	6727.22119140625	1681.8;1681.8
F9X0P7;transcript=ZTRI_1.1911.mRNA	F9X0P7;transcript=ZTRI_1.1911.mRNA	MYCGRDRAFT_31899;	Uncharacterized protein;gene=ZTRI_1.1911 | organism=Zymoseptoria_tritici_IPO323 | gene_product=similar to transcription initiation factor iif | transcript_product=similar to transcription initiation factor iif | location=Ztri_chr_1:5399159-5400277(+) | protein_length=372 | sequence_SO=chromosome | SO=protein_coding | is_pseudo=false	F9X0P7_ZYMTI;	100	NaN	41164.36;41681.96	4605.10986328125	400.4;383.8
F9X0P8;transcript=ZTRI_1.1912.mRNA	F9X0P8;transcript=ZTRI_1.1912.mRNA	MYCGRDRAFT_219749;	Putative major facilitator superfamily transporter;gene=ZTRI_1.1912 | organism=Zymoseptoria_tritici_IPO323 | gene_product=similar to MFS multidrug transporter | transcript_product=similar to MFS multidrug transporter | location=Ztri_chr_1:5400677-5402485(-) | protein_length=602 | sequence_SO=chromosome | SO=protein_coding | is_pseudo=false	F9X0P8_ZYMTI;	100	NaN	63706.89;63706.89	13367.0634765625	514.1;514.1
F9X0Q4;transcript=ZTRI_1.1918.mRNA	F9X0Q4;transcript=ZTRI_1.1918.mRNA	MYCGRDRAFT_107708;	Uncharacterized protein;gene=ZTRI_1.1918 | organism=Zymoseptoria_tritici_IPO323 | gene_product=similar to 6-aminohexanoate-dimer hydrolase | transcript_product=similar to 6-aminohexanoate-dimer hydrolase | location=Ztri_chr_1:5418241-5419371(-) | protein_length=376 | sequence_SO=chromosome | SO=protein_coding | is_pseudo=false	F9X0Q4_ZYMTI;	100	NaN	46776.73;41488.98	4811.00244140625	165.9;185
F9X0Q6;transcript=ZTRI_1.1920.mRNA	F9X0Q6;transcript=ZTRI_1.1920.mRNA	MYCGRDRAFT_67403;	Uncharacterized protein;gene=ZTRI_1.1920 | organism=Zymoseptoria_tritici_IPO323 | gene_product=similar to ribosomal RNA processing protein | transcript_product=similar to ribosomal RNA processing protein | location=Ztri_chr_1:5423027-5423872(+) | protein_length=260 | sequence_SO=chromosome | SO=protein_coding | is_pseudo=false	F9X0Q6_ZYMTI;	100	NaN	29857.81;29857.81	11050.6298828125	1381.3;1381.3
F9X0Q7;transcript=ZTRI_1.1921.mRNA	F9X0Q7;transcript=ZTRI_1.1921.mRNA	MgEXG13;	Putative glucan 1,3-beta-glucosidase, exo-beta-1,3-glucanase;gene=ZTRI_1.1921 | organism=Zymoseptoria_tritici_IPO323 | gene_product=similar to glucan 1 | transcript_product=similar to glucan 1 | location=Ztri_chr_1:5424276-5425254(-) | protein_length=309 | sequence_SO=chromosome | SO=protein_coding | is_pseudo=false	F9X0Q7_ZYMTI;	100	NaN	33280.16;33280.16	37200.21484375	7360.2;7360.2
F9X0Q8;transcript=ZTRI_1.1922.mRNA	F9X0Q8;transcript=ZTRI_1.1922.mRNA	MYCGRDRAFT_90155;	Uncharacterized protein;gene=ZTRI_1.1922 | organism=Zymoseptoria_tritici_IPO323 | gene_product=predicted protein | transcript_product=predicted protein | location=Ztri_chr_1:5427281-5429497(+) | protein_length=701 | sequence_SO=chromosome | SO=protein_coding | is_pseudo=false	F9X0Q8_ZYMTI;	100	NaN	46893.2;76915.3	10473.720703125	748.1;465.5
F9X0R3;transcript=ZTRI_1.1927.mRNA	F9X0R3;transcript=ZTRI_1.1927.mRNA	MYCGRDRAFT_84253;	Uncharacterized protein;gene=ZTRI_1.1927 | organism=Zymoseptoria_tritici_IPO323 | gene_product=similar to cord and cs domain containing protein | transcript_product=similar to cord and cs domain containing protein | location=Ztri_chr_1:5438522-5439597(-) | protein_length=318 | sequence_SO=chromosome | SO=protein_coding | is_pseudo=false	F9X0R3_ZYMTI;	100	NaN	35260.13;35260.13	101697.5390625	20299.4;20299.4
F9X0R5;transcript=ZTRI_1.1928.mRNA	F9X0R5;transcript=ZTRI_1.1928.mRNA	MYCGRDRAFT_98857;	Uncharacterized protein;gene=ZTRI_1.1928 | organism=Zymoseptoria_tritici_IPO323 | gene_product=similar to 2 | transcript_product=similar to 2 | location=Ztri_chr_1:5446825-5447683(+) | protein_length=266 | sequence_SO=chromosome | SO=protein_coding | is_pseudo=false	F9X0R5_ZYMTI;	100	NaN	28480.67;28480.67	37656.390625	3138;3138
F9X0R8;transcript=ZTRI_1.1931.mRNA	F9X0R8;transcript=ZTRI_1.1931.mRNA	MYCGRDRAFT_67423;	Uncharacterized protein;gene=ZTRI_1.1931 | organism=Zymoseptoria_tritici_IPO323 | gene_product=similar to Ribonuclease R/mitotic control protein dis3 | transcript_product=similar to Ribonuclease R/mitotic control protein dis3 | location=Ztri_chr_1:5452139-5455120(+) | protein_length=993 | sequence_SO=chromosome | SO=protein_coding | is_pseudo=false	F9X0R8_ZYMTI;	100	NaN	111464.96;111464.96	23637.73828125	2520.9;2520.9
F9X0S2;transcript=ZTRI_1.1934.mRNA	F9X0S2;transcript=ZTRI_1.1934.mRNA	MYCGRDRAFT_107719;	Uncharacterized protein;gene=ZTRI_1.1934 | organism=Zymoseptoria_tritici_IPO323 | gene_product=predicted protein | transcript_product=predicted protein | location=Ztri_chr_1:5465432-5467177(+) | protein_length=581 | sequence_SO=chromosome | SO=protein_coding | is_pseudo=false	F9X0S2_ZYMTI;	100	NaN	64770.97;64770.97	1640.6282958984375	46.9;46.9
F9X0S5;transcript=ZTRI_1.1937.mRNA	F9X0S5;transcript=ZTRI_1.1937.mRNA	MYCGRDRAFT_67431;	Golgi SNAP receptor complex member 1;gene=ZTRI_1.1937 | organism=Zymoseptoria_tritici_IPO323 | gene_product=similar to vesicle transport v-SNARE protein Gos1 | transcript_product=similar to vesicle transport v-SNARE protein Gos1 | location=Ztri_chr_1:5470924-5471724(-) | protein_length=225 | sequence_SO=chromosome | SO=protein_coding | is_pseudo=false	F9X0S5_ZYMTI;	100	NaN	25343.55;25343.55	196350.125	44035;44035
F9X0S6;transcript=ZTRI_1.1938.mRNA	F9X0S6;transcript=ZTRI_1.1938.mRNA	MYCGRDRAFT_102922;	Uncharacterized protein;gene=ZTRI_1.1938 | organism=Zymoseptoria_tritici_IPO323 | gene_product=similar to 60s ribosomal protein l35 | transcript_product=similar to 60s ribosomal protein l35 | location=Ztri_chr_1:5472067-5472695(+) | protein_length=128 | sequence_SO=chromosome | SO=protein_coding | is_pseudo=false	F9X0S6_ZYMTI;	100	NaN	14899.53;14899.53	1366470.25	514747.9;514747.9
F9X0S7;transcript=ZTRI_1.1939.mRNA	F9X0S7;transcript=ZTRI_1.1939.mRNA	MYCGRDRAFT_107722;	Uncharacterized protein;gene=ZTRI_1.1939 | organism=Zymoseptoria_tritici_IPO323 | gene_product=hypothetical protein | transcript_product=hypothetical protein | location=Ztri_chr_1:5473686-5474777(-) | protein_length=363 | sequence_SO=chromosome | SO=protein_coding | is_pseudo=false	F9X0S7_ZYMTI;	100	NaN	46298.13;41688.64	110121.3046875	17390.7;22359.5
F9X0S8;transcript=ZTRI_1.1940.mRNA	F9X0S8;transcript=ZTRI_1.1940.mRNA	MYCGRDRAFT_90170;	Uncharacterized protein;gene=ZTRI_1.1940 | organism=Zymoseptoria_tritici_IPO323 | gene_product=hypothetical protein | transcript_product=hypothetical protein | location=Ztri_chr_1:5475714-5478014(+) | protein_length=706 | sequence_SO=chromosome | SO=protein_coding | is_pseudo=false	F9X0S8_ZYMTI;	100	NaN	74895.37;76862.56	10598.3427734375	815.3;847.9
F9X0T1;transcript=ZTRI_1.1943.mRNA	F9X0T1;transcript=ZTRI_1.1943.mRNA	MYCGRDRAFT_67442;	Uncharacterized protein;gene=ZTRI_1.1943 | organism=Zymoseptoria_tritici_IPO323 | gene_product=similar to TPR domain-containing protein | transcript_product=similar to TPR domain-containing protein | location=Ztri_chr_1:5483407-5484654(-) | protein_length=415 | sequence_SO=chromosome | SO=protein_coding | is_pseudo=false	F9X0T1_ZYMTI;	100	NaN	46002.17;46002.17	11268.66796875	1779.3;1779.3
F9X0T3;transcript=ZTRI_1.1945.mRNA	F9X0T3;transcript=ZTRI_1.1945.mRNA	MYCGRDRAFT_67446;	Uncharacterized protein;gene=ZTRI_1.1945 | organism=Zymoseptoria_tritici_IPO323 | gene_product=similar to brct domain containing protein | transcript_product=similar to brct domain containing protein | location=Ztri_chr_1:5486206-5488875(+) | protein_length=889 | sequence_SO=chromosome | SO=protein_coding | is_pseudo=false	F9X0T3_ZYMTI;	100	NaN	87736.47;99095.72	38451.140625	2910.5;2625.2
F9X0T7;transcript=ZTRI_1.1949.mRNA	F9X0T7;transcript=ZTRI_1.1949.mRNA	MYCGRDRAFT_84267;	Uncharacterized protein;gene=ZTRI_1.1949 | organism=Zymoseptoria_tritici_IPO323 | gene_product=hypothetical protein | transcript_product=hypothetical protein | location=Ztri_chr_1:5494472-5496972(-) | protein_length=648 | sequence_SO=chromosome | SO=protein_coding | is_pseudo=false	F9X0T7_ZYMTI;	100	NaN	48861.7;72288.62	19413.08984375	2734.5;1823
F9X0T9;transcript=ZTRI_1.1951.mRNA	F9X0T9;transcript=ZTRI_1.1951.mRNA	MYCGRDRAFT_67455;	Uncharacterized protein;gene=ZTRI_1.1951 | organism=Zymoseptoria_tritici_IPO323 | gene_product=similar to putative escrt-ii complex component protein | transcript_product=similar to putative escrt-ii complex component protein | location=Ztri_chr_1:5499546-5500175(-) | protein_length=209 | sequence_SO=chromosome | SO=protein_coding | is_pseudo=false	F9X0T9_ZYMTI;	100	NaN	21898.81;23328.42	44509.203125	10271.4;8901.8
F9X0U0;transcript=ZTRI_1.1952.mRNA	F9X0U0;transcript=ZTRI_1.1952.mRNA	MYCGRDRAFT_67458;	Uncharacterized protein;gene=ZTRI_1.1952 | organism=Zymoseptoria_tritici_IPO323 | gene_product=hypothetical protein | transcript_product=hypothetical protein | location=Ztri_chr_1:5500368-5501146(+) | protein_length=190 | sequence_SO=chromosome | SO=protein_coding | is_pseudo=false	F9X0U0_ZYMTI;	100	NaN	21508.79;21508.79	111070.0546875	61196.5;61196.5
F9X0U1;transcript=ZTRI_1.1953.mRNA	F9X0U1;transcript=ZTRI_1.1953.mRNA	MYCGRDRAFT_102927;	Uncharacterized protein;gene=ZTRI_1.1953 | organism=Zymoseptoria_tritici_IPO323 | gene_product=hypothetical protein | transcript_product=hypothetical protein | location=Ztri_chr_1:5501745-5502135(-) | protein_length=87 | sequence_SO=chromosome | SO=protein_coding | is_pseudo=false	F9X0U1_ZYMTI;	100	NaN	9424.68;9424.68	86694.1875	21673.5;21673.5
F9X0U2;transcript=ZTRI_1.1954.mRNA	F9X0U2;transcript=ZTRI_1.1954.mRNA	MYCGRDRAFT_10934;	Uncharacterized protein (Fragment);gene=ZTRI_1.1954 | organism=Zymoseptoria_tritici_IPO323 | gene_product=similar to mRNA cleavage and polyadenylation specificity factor complex subunit | transcript_product=similar to mRNA cleavage and polyadenylation specificity factor complex subunit | location=Ztri_chr_1:5502503-5504734(+) | protein_length=743 | sequence_SO=chromosome | SO=protein_coding | is_…	F9X0U2_ZYMTI;	100	NaN	81799.18;83230.8	31555.943359375	4130.9;3835.8
F9X0U3;transcript=ZTRI_1.751.mRNA	F9X0U3;transcript=ZTRI_1.751.mRNA	MYCGRDRAFT_107086;	Uncharacterized protein;gene=ZTRI_1.751 | organism=Zymoseptoria_tritici_IPO323 | gene_product=similar to GTP binding protein | transcript_product=similar to GTP binding protein | location=Ztri_chr_1:2247538-2248717(+) | protein_length=367 | sequence_SO=chromosome | SO=protein_coding | is_pseudo=false	F9X0U3_ZYMTI;	100	NaN	40271.74;40271.74	200859.03125	46417.1;46417.1
F9X0U6;transcript=ZTRI_1.754.mRNA	F9X0U6;transcript=ZTRI_1.754.mRNA	MYCGRDRAFT_52717;	Mitochondrial pyruvate carrier;gene=ZTRI_1.754 | organism=Zymoseptoria_tritici_IPO323 | gene_product=hypothetical protein | transcript_product=hypothetical protein | location=Ztri_chr_1:2255952-2256564(-) | protein_length=178 | sequence_SO=chromosome | SO=protein_coding | is_pseudo=false	F9X0U6_ZYMTI;	100	NaN	19590.66;19590.66	359045.25	135219;135219
F9X0U7;transcript=ZTRI_1.756.mRNA	F9X0U7;transcript=ZTRI_1.756.mRNA	MYCGRDRAFT_107088;	Uncharacterized protein;gene=ZTRI_1.756 | organism=Zymoseptoria_tritici_IPO323 | gene_product=similar to aromatic ring-opening dioxygenase LigB subunit | transcript_product=similar to aromatic ring-opening dioxygenase LigB subunit | location=Ztri_chr_1:2257737-2258793(-) | protein_length=335 | sequence_SO=chromosome | SO=protein_coding | is_pseudo=false	F9X0U7_ZYMTI;	100	NaN	42452.22;36870.76	46950.55078125	8388.9;10486.1
F9X0U8	F9X0U8	MYCGRDRAFT_65778	Uncharacterized protein	F9X0U8_ZYMTI	100	NaN	25713.41	1076772.875	112901.7
F9X0U9;transcript=ZTRI_1.758.mRNA	F9X0U9;transcript=ZTRI_1.758.mRNA	MYCGRDRAFT_102294;	Uncharacterized protein;gene=ZTRI_1.758 | organism=Zymoseptoria_tritici_IPO323 | gene_product=similar to short-chain dehydrogenase/reductase family protein | transcript_product=similar to short-chain dehydrogenase/reductase family protein | location=Ztri_chr_1:2260411-2261516(-) | protein_length=284 | sequence_SO=chromosome | SO=protein_coding | is_pseudo=false	F9X0U9_ZYMTI;	100	NaN	30200.32;30200.32	79265.453125	13988;13988
F9X0V0;transcript=ZTRI_1.759.mRNA	F9X0V0;transcript=ZTRI_1.759.mRNA	MYCGRDRAFT_107090;	Uncharacterized protein;gene=ZTRI_1.759 | organism=Zymoseptoria_tritici_IPO323 | gene_product=similar to glutamine synthetase | transcript_product=similar to glutamine synthetase | location=Ztri_chr_1:2262487-2264067(+) | protein_length=492 | sequence_SO=chromosome | SO=protein_coding | is_pseudo=false	F9X0V0_ZYMTI;	100	NaN	54749;54749	36040.61328125	2883.2;2883.2
F9X0V1;transcript=ZTRI_1.760.mRNA	F9X0V1;transcript=ZTRI_1.760.mRNA	MYCGRDRAFT_107091;	Uncharacterized protein;gene=ZTRI_1.760 | organism=Zymoseptoria_tritici_IPO323 | gene_product=hypothetical protein | transcript_product=hypothetical protein | location=Ztri_chr_1:2264818-2265408(+) | protein_length=118 | sequence_SO=chromosome | SO=protein_coding | is_pseudo=false	F9X0V1_ZYMTI;	100	NaN	13277.18;13277.18	376859.71875	107674.2;107674.2
F9X0V2;transcript=ZTRI_1.762.mRNA	F9X0V2;transcript=ZTRI_1.762.mRNA	MYCGRDRAFT_89219;	Uncharacterized protein;gene=ZTRI_1.762 | organism=Zymoseptoria_tritici_IPO323 | gene_product=hypothetical protein | transcript_product=hypothetical protein | location=Ztri_chr_1:2268571-2273565(-) | protein_length=1645 | sequence_SO=chromosome | SO=protein_coding | is_pseudo=false	F9X0V2_ZYMTI;	100	NaN	180409.43;182090.42	10195.470703125	445.8;439.6
F9X0V3;transcript=ZTRI_1.763.mRNA	F9X0V3;transcript=ZTRI_1.763.mRNA	EXG8;	Putative Exo-beta-1,3-glucanase;gene=ZTRI_1.763 | organism=Zymoseptoria_tritici_IPO323 | gene_product=hypothetical protein | transcript_product=hypothetical protein | location=Ztri_chr_1:2275379-2277439(-) | protein_length=445 | sequence_SO=chromosome | SO=protein_coding | is_pseudo=false	F9X0V3_ZYMTI;	100	NaN	44866;44866	327263.09375	127724.4;127724.4
F9X0V4;transcript=ZTRI_1.764.mRNA	F9X0V4;transcript=ZTRI_1.764.mRNA	MYCGRDRAFT_33929;	Uncharacterized protein;gene=ZTRI_1.764 | organism=Zymoseptoria_tritici_IPO323 | gene_product=similar to TIM-barrel enzyme family protein | transcript_product=similar to TIM-barrel enzyme family protein | location=Ztri_chr_1:2278392-2279562(-) | protein_length=277 | sequence_SO=chromosome | SO=protein_coding | is_pseudo=false	F9X0V4_ZYMTI;	100	NaN	29506.95;29506.95	13724.74609375	1960.7;1960.7
F9X0V5;transcript=ZTRI_1.765.mRNA	F9X0V5;transcript=ZTRI_1.765.mRNA	MYCGRDRAFT_65793;	Uncharacterized protein;gene=ZTRI_1.765 | organism=Zymoseptoria_tritici_IPO323 | gene_product=hypothetical protein | transcript_product=hypothetical protein | location=Ztri_chr_1:2279893-2281296(+) | protein_length=426 | sequence_SO=chromosome | SO=protein_coding | is_pseudo=false	F9X0V5_ZYMTI;	100	NaN	45544.04;45544.04	52509.62890625	8294.5;8294.5
F9X0V7	F9X0V7	MYCGRDRAFT_65799	Uncharacterized protein	F9X0V7_ZYMTI	100	NaN	37777.56	45729.59375	39897.4
F9X0V8;transcript=ZTRI_1.769.mRNA	F9X0V8;transcript=ZTRI_1.769.mRNA	MYCGRDRAFT_98404;	Uncharacterized protein;gene=ZTRI_1.769 | organism=Zymoseptoria_tritici_IPO323 | gene_product=similar to U1 snRNP splicing complex subunit (Luc7) | transcript_product=similar to U1 snRNP splicing complex subunit (Luc7) | location=Ztri_chr_1:2287949-2288860(-) | protein_length=303 | sequence_SO=chromosome | SO=protein_coding | is_pseudo=false	F9X0V8_ZYMTI;	100	NaN	33466.51;33466.51	16299.73046875	1630;1630
F9X0V9;transcript=ZTRI_1.770.mRNA	F9X0V9;transcript=ZTRI_1.770.mRNA	MYCGRDRAFT_89224;	Uncharacterized protein;gene=ZTRI_1.770 | organism=Zymoseptoria_tritici_IPO323 | gene_product=similar to GPI transamidase component Gpi16 | transcript_product=similar to GPI transamidase component Gpi16 | location=Ztri_chr_1:2289044-2290603(+) | protein_length=519 | sequence_SO=chromosome | SO=protein_coding | is_pseudo=false	F9X0V9_ZYMTI;	100	NaN	58474.19;58047.66	135997	26722.3;26722.3
F9X0W8;transcript=ZTRI_1.780.mRNA	F9X0W8;transcript=ZTRI_1.780.mRNA	MYCGRDRAFT_65810;	S-methyl-5'-thioadenosine phosphorylase;gene=ZTRI_1.780 | organism=Zymoseptoria_tritici_IPO323 | gene_product=similar to 5'-methylthioadenosine phosphorylase | transcript_product=similar to 5'-methylthioadenosine phosphorylase | location=Ztri_chr_1:2318531-2319524(-) | protein_length=312 | sequence_SO=chromosome | SO=protein_coding | is_pseudo=false	F9X0W8_ZYMTI;	100	NaN	36385.64;33877.57	55332.4453125	8736.7;8736.7
F9X0X1;transcript=ZTRI_1.784.mRNA	F9X0X1;transcript=ZTRI_1.784.mRNA	MYCGRDRAFT_102303;	Uncharacterized protein;gene=ZTRI_1.784 | organism=Zymoseptoria_tritici_IPO323 | gene_product=hypothetical protein | transcript_product=hypothetical protein | location=Ztri_chr_1:2327201-2327917(-) | protein_length=150 | sequence_SO=chromosome | SO=protein_coding | is_pseudo=false	F9X0X1_ZYMTI;	100	NaN	16614.55;16614.55	45522.6640625	13006.5;13006.5
F9X0X2;transcript=ZTRI_1.785.mRNA	F9X0X2;transcript=ZTRI_1.785.mRNA	pp1;	Serine/threonine-protein phosphatase;gene=ZTRI_1.785 | organism=Zymoseptoria_tritici_IPO323 | gene_product=similar to serine/threonine-protein phosphatase PP1 | transcript_product=similar to serine/threonine-protein phosphatase PP1 | location=Ztri_chr_1:2328494-2329581(-) | protein_length=309 | sequence_SO=chromosome | SO=protein_coding | is_pseudo=false	F9X0X2_ZYMTI;	100	NaN	35730;35730	290611.15625	58960.4;58960.4
F9X0X3;transcript=ZTRI_1.786.mRNA	F9X0X3;transcript=ZTRI_1.786.mRNA	MYCGRDRAFT_107101;	Uncharacterized protein;gene=ZTRI_1.786 | organism=Zymoseptoria_tritici_IPO323 | gene_product=similar to leucine rich repeat domain-containing protein | transcript_product=similar to leucine rich repeat domain-containing protein | location=Ztri_chr_1:2331412-2333963(-) | protein_length=818 | sequence_SO=chromosome | SO=protein_coding | is_pseudo=false	F9X0X3_ZYMTI;	100	NaN	89982.65;89982.65	6757.83984375	321.8;321.8
F9X0X4;transcript=ZTRI_1.787.mRNA	F9X0X4;transcript=ZTRI_1.787.mRNA	MYCGRDRAFT_65829;	Uncharacterized protein;gene=ZTRI_1.787 | organism=Zymoseptoria_tritici_IPO323 | gene_product=similar to 3-hydroxyacyl-CoA dehydrogenase | transcript_product=similar to 3-hydroxyacyl-CoA dehydrogenase | location=Ztri_chr_1:2336791-2337911(+) | protein_length=317 | sequence_SO=chromosome | SO=protein_coding | is_pseudo=false	F9X0X4_ZYMTI;	100	NaN	34439.14;34439.14	6265.89453125	835.5;835.5
F9X0X6;transcript=ZTRI_1.789.mRNA	F9X0X6;transcript=ZTRI_1.789.mRNA	MYCGRDRAFT_65833;	4-nitrophenylphosphatase;gene=ZTRI_1.789 | organism=Zymoseptoria_tritici_IPO323 | gene_product=similar to 4-nitrophenylphosphatase | transcript_product=similar to 4-nitrophenylphosphatase | location=Ztri_chr_1:2342061-2343240(+) | protein_length=303 | sequence_SO=chromosome | SO=protein_coding | is_pseudo=false	F9X0X6_ZYMTI;	100	NaN	32856.34;32856.34	4822.47705078125	567.4;567.4
F9X0X9;transcript=ZTRI_1.792.mRNA	F9X0X9;transcript=ZTRI_1.792.mRNA	SDG2425;	Uncharacterized protein;gene=ZTRI_1.792 | organism=Zymoseptoria_tritici_IPO323 | gene_product=hypothetical protein | transcript_product=hypothetical protein | location=Ztri_chr_1:2348884-2351017(+) | protein_length=634 | sequence_SO=chromosome | SO=protein_coding | is_pseudo=false	F9X0X9_ZYMTI;	100	NaN	65403.36;70487.19	25839.34375	1667.1;1615
F9X0Y1;transcript=ZTRI_1.794.mRNA	F9X0Y1;transcript=ZTRI_1.794.mRNA	MYCGRDRAFT_107106;	Uncharacterized protein;gene=ZTRI_1.794 | organism=Zymoseptoria_tritici_IPO323 | gene_product=predicted protein | transcript_product=predicted protein | location=Ztri_chr_1:2354250-2356646(+) | protein_length=760 | sequence_SO=chromosome | SO=protein_coding | is_pseudo=false	F9X0Y1_ZYMTI;	100	NaN	84120.35;84120.35	28298.65625	1919.9;1919.9
F9X0Y2;transcript=ZTRI_1.795.mRNA	F9X0Y2;transcript=ZTRI_1.795.mRNA	MYCGRDRAFT_102306;	Uncharacterized protein;gene=ZTRI_1.795 | organism=Zymoseptoria_tritici_IPO323 | gene_product=similar to 2-methylcitrate dehydratase | transcript_product=similar to 2-methylcitrate dehydratase | location=Ztri_chr_1:2357059-2358796(-) | protein_length=553 | sequence_SO=chromosome | SO=protein_coding | is_pseudo=false	F9X0Y2_ZYMTI;	100	NaN	61459.19;61459.19	462699.25	66360.3;66360.3
F9X0Y4;transcript=ZTRI_1.797.mRNA	F9X0Y4;transcript=ZTRI_1.797.mRNA	MYCGRDRAFT_65843;	Uncharacterized protein;gene=ZTRI_1.797 | organism=Zymoseptoria_tritici_IPO323 | gene_product=similar to ubiquitin carboxyl-terminal hydrolase | transcript_product=similar to ubiquitin carboxyl-terminal hydrolase | location=Ztri_chr_1:2361770-2363542(+) | protein_length=590 | sequence_SO=chromosome | SO=protein_coding | is_pseudo=false	F9X0Y4_ZYMTI;	100	NaN	65665.27;65665.27	222479.546875	31862.8;31862.8
F9X0Y5;transcript=ZTRI_1.799.mRNA	F9X0Y5;transcript=ZTRI_1.799.mRNA	MYCGRDRAFT_32913;	Uncharacterized protein;gene=ZTRI_1.799 | organism=Zymoseptoria_tritici_IPO323 | gene_product=similar to thioredoxin-like protein | transcript_product=similar to thioredoxin-like protein | location=Ztri_chr_1:2366583-2367026(+) | protein_length=128 | sequence_SO=chromosome | SO=protein_coding | is_pseudo=false	F9X0Y5_ZYMTI;	100	NaN	14176.1;14176.1	33661.64453125	7480.4;7480.4
F9X0Y6;transcript=ZTRI_1.800.mRNA	F9X0Y6;transcript=ZTRI_1.800.mRNA	MYCGRDRAFT_52792;	Uncharacterized protein;gene=ZTRI_1.800 | organism=Zymoseptoria_tritici_IPO323 | gene_product=similar to isoleucyl-tRNA synthetase | transcript_product=similar to isoleucyl-tRNA synthetase | location=Ztri_chr_1:2367198-2368723(-) | protein_length=487 | sequence_SO=chromosome | SO=protein_coding | is_pseudo=false	F9X0Y6_ZYMTI;	100	NaN	52964.12;52964.12	8348.6318359375	2174.2;2174.2
F9X0Y7;transcript=ZTRI_1.801.mRNA	F9X0Y7;transcript=ZTRI_1.801.mRNA	MYCGRDRAFT_65848;	Uncharacterized protein;gene=ZTRI_1.801 | organism=Zymoseptoria_tritici_IPO323 | gene_product=similar to kinesin family protein | transcript_product=similar to kinesin family protein | location=Ztri_chr_1:2369241-2372837(+) | protein_length=1198 | sequence_SO=chromosome | SO=protein_coding | is_pseudo=false	F9X0Y7_ZYMTI;	100	NaN	128773.46;131134.18	9034.3154296875	228.4;225.3
F9X0Y8;transcript=ZTRI_1.802.mRNA	F9X0Y8;transcript=ZTRI_1.802.mRNA	ERG9;	ERG9, squalene synthase;gene=ZTRI_1.802 | organism=Zymoseptoria_tritici_IPO323 | gene_product=similar to farnesyl-diphosphate farnesyltransferase | transcript_product=similar to farnesyl-diphosphate farnesyltransferase | location=Ztri_chr_1:2373297-2374819(+) | protein_length=490 | sequence_SO=chromosome | SO=protein_coding | is_pseudo=false	F9X0Y8_ZYMTI;	100	NaN	55421.74;55421.74	691699.8125	128129.7;128129.7
F9X0Z0;transcript=ZTRI_1.804.mRNA	F9X0Z0;transcript=ZTRI_1.804.mRNA	MYCGRDRAFT_65854;	Uncharacterized protein;gene=ZTRI_1.804 | organism=Zymoseptoria_tritici_IPO323 | gene_product=similar to thiosulfate sulfurtransferase | transcript_product=similar to thiosulfate sulfurtransferase | location=Ztri_chr_1:2378183-2379266(+) | protein_length=341 | sequence_SO=chromosome | SO=protein_coding | is_pseudo=false	F9X0Z0_ZYMTI;	100	NaN	38280.24;38280.24	13581.4990234375	2144.4;2144.4
F9X0Z1;transcript=ZTRI_1.806.mRNA	F9X0Z1;transcript=ZTRI_1.806.mRNA	MYCGRDRAFT_98417;	Uncharacterized protein;gene=ZTRI_1.806 | organism=Zymoseptoria_tritici_IPO323 | gene_product=similar to aminotransferase | transcript_product=similar to aminotransferase | location=Ztri_chr_1:2380802-2382007(-) | protein_length=401 | sequence_SO=chromosome | SO=protein_coding | is_pseudo=false	F9X0Z1_ZYMTI;	100	NaN	44764.37;44764.37	55801.0234375	7278.4;7278.4
F9X0Z2;transcript=ZTRI_1.808.mRNA	F9X0Z2;transcript=ZTRI_1.808.mRNA	MYCGRDRAFT_65859;	Putative ABC transporter;gene=ZTRI_1.808 | organism=Zymoseptoria_tritici_IPO323 | gene_product=similar to ATP-binding cassette | transcript_product=similar to ATP-binding cassette | location=Ztri_chr_1:2383322-2386688(+) | protein_length=1103 | sequence_SO=chromosome | SO=protein_coding | is_pseudo=false	F9X0Z2_ZYMTI;	100	NaN	121704.37;121704.37	89309.9765625	13984.3;13984.3
F9X0Z4;transcript=ZTRI_1.810.mRNA	F9X0Z4;transcript=ZTRI_1.810.mRNA	MYCGRDRAFT_65863;	Serine/threonine-protein phosphatase 2A activator;gene=ZTRI_1.810 | organism=Zymoseptoria_tritici_IPO323 | gene_product=similar to serine/threonine-protein phosphatase 2A activator 2 | transcript_product=similar to serine/threonine-protein phosphatase 2A activator 2 | location=Ztri_chr_1:2391243-2392508(+) | protein_length=421 | sequence_SO=chromosome | SO=protein_coding | is_pseudo=false	F9X0Z4_ZYMTI;	100	NaN	46749.21;46749.21	99914	13863.9;13863.9
F9X0Z5;transcript=ZTRI_1.811.mRNA	F9X0Z5;transcript=ZTRI_1.811.mRNA	MYCGRDRAFT_83678;	Uncharacterized protein;gene=ZTRI_1.811 | organism=Zymoseptoria_tritici_IPO323 | gene_product=similar to lipase/serine esterase | transcript_product=similar to lipase/serine esterase | location=Ztri_chr_1:2392822-2394200(-) | protein_length=439 | sequence_SO=chromosome | SO=protein_coding | is_pseudo=false	F9X0Z5_ZYMTI;	100	NaN	49804.58;49804.58	178329.375	39938.5;39938.5
F9X0Z7;transcript=ZTRI_1.1029.mRNA	F9X0Z7;transcript=ZTRI_1.1029.mRNA	MYCGRDRAFT_66209;	Uncharacterized protein;gene=ZTRI_1.1029 | organism=Zymoseptoria_tritici_IPO323 | gene_product=similar to ribosome biogenesis protein Noc4 | transcript_product=similar to ribosome biogenesis protein Noc4 | location=Ztri_chr_1:2993915-2995573(-) | protein_length=552 | sequence_SO=chromosome | SO=protein_coding | is_pseudo=false	F9X0Z7_ZYMTI;	100	NaN	62339.99;62339.99	14077.513671875	1319.8;1319.8
F9X0Z8;transcript=ZTRI_1.1030.mRNA	F9X0Z8;transcript=ZTRI_1.1030.mRNA	MYCGRDRAFT_102469;	Uncharacterized protein;gene=ZTRI_1.1030 | organism=Zymoseptoria_tritici_IPO323 | gene_product=similar to ATP synthase subunit 4 | transcript_product=similar to ATP synthase subunit 4 | location=Ztri_chr_1:2995781-2996690(+) | protein_length=244 | sequence_SO=chromosome | SO=protein_coding | is_pseudo=false	F9X0Z8_ZYMTI;	100	NaN	26386.15;26386.15	2159488.75	750997.4;750997.4
F9X0Z9;transcript=ZTRI_1.1031.mRNA	F9X0Z9;transcript=ZTRI_1.1031.mRNA	MYCGRDRAFT_66216;	Uncharacterized protein;gene=ZTRI_1.1031 | organism=Zymoseptoria_tritici_IPO323 | gene_product=similar to 2OG-Fe(II) oxygenase superfamily protein | transcript_product=similar to 2OG-Fe(II) oxygenase superfamily protein | location=Ztri_chr_1:2997031-2998208(+) | protein_length=374 | sequence_SO=chromosome | SO=protein_coding | is_pseudo=false	F9X0Z9_ZYMTI;	100	NaN	41345.11;41345.11	12773.0234375	1502.7;1502.7
F9X100;transcript=ZTRI_1.1032.mRNA	F9X100;transcript=ZTRI_1.1032.mRNA	MYCGRDRAFT_102471;	Uncharacterized protein;gene=ZTRI_1.1032 | organism=Zymoseptoria_tritici_IPO323 | gene_product=similar to aldehyde reductase | transcript_product=similar to aldehyde reductase | location=Ztri_chr_1:2998331-2999342(-) | protein_length=316 | sequence_SO=chromosome | SO=protein_coding | is_pseudo=false	F9X100_ZYMTI;	100	NaN	34779.42;34779.42	223043.84375	46765.7;46765.7
F9X104;transcript=ZTRI_1.1036.mRNA	F9X104;transcript=ZTRI_1.1036.mRNA	MYCGRDRAFT_66222;	Uncharacterized protein;gene=ZTRI_1.1036 | organism=Zymoseptoria_tritici_IPO323 | gene_product=similar to mitochondrial ribosomal protein subunit L37 | transcript_product=similar to mitochondrial ribosomal protein subunit L37 | location=Ztri_chr_1:3008601-3009331(-) | protein_length=222 | sequence_SO=chromosome | SO=protein_coding | is_pseudo=false	F9X104_ZYMTI;	100	NaN	24632.02;24632.02	8809.205078125	880.9;880.9
F9X106;transcript=ZTRI_1.1038.mRNA	F9X106;transcript=ZTRI_1.1038.mRNA	MYCGRDRAFT_66225;	Uncharacterized protein;gene=ZTRI_1.1038 | organism=Zymoseptoria_tritici_IPO323 | gene_product=similar to alpha-acetolactate decarboxylase | transcript_product=similar to alpha-acetolactate decarboxylase | location=Ztri_chr_1:3012705-3013516(-) | protein_length=234 | sequence_SO=chromosome | SO=protein_coding | is_pseudo=false	F9X106_ZYMTI;	100	NaN	26000.09;26000.09	12883.1220703125	1982;1982
F9X107;transcript=ZTRI_1.1039.mRNA	F9X107;transcript=ZTRI_1.1039.mRNA	MYCGRDRAFT_89451;	Uncharacterized protein;gene=ZTRI_1.1039 | organism=Zymoseptoria_tritici_IPO323 | gene_product=hypothetical protein | transcript_product=hypothetical protein | location=Ztri_chr_1:3013772-3014815(+) | protein_length=309 | sequence_SO=chromosome | SO=protein_coding | is_pseudo=false	F9X107_ZYMTI;	100	NaN	34373.06;34976.75	109699.09375	29598.8;29598.8
F9X108;transcript=ZTRI_1.1040.mRNA	F9X108;transcript=ZTRI_1.1040.mRNA	MYCGRDRAFT_98525;	Uncharacterized protein;gene=ZTRI_1.1040 | organism=Zymoseptoria_tritici_IPO323 | gene_product=similar to oligosaccharyl transferase subunit Stt3 | transcript_product=similar to oligosaccharyl transferase subunit Stt3 | location=Ztri_chr_1:3015228-3017631(+) | protein_length=762 | sequence_SO=chromosome | SO=protein_coding | is_pseudo=false	F9X108_ZYMTI;	100	NaN	85173.44;85173.44	1330466.125	184508;184508
F9X109;transcript=ZTRI_1.1041.mRNA	F9X109;transcript=ZTRI_1.1041.mRNA	MYCGRDRAFT_102480;	Cytidine deaminase;gene=ZTRI_1.1041 | organism=Zymoseptoria_tritici_IPO323 | gene_product=similar to cytidine deaminase | transcript_product=similar to cytidine deaminase | location=Ztri_chr_1:3017864-3018554(+) | protein_length=167 | sequence_SO=chromosome | SO=protein_coding | is_pseudo=false	F9X109_ZYMTI;	100	NaN	17595.23;17595.23	17371.90234375	4343;4343
F9X110;transcript=ZTRI_1.1042.mRNA	F9X110;transcript=ZTRI_1.1042.mRNA	MYCGRDRAFT_89454;	Uncharacterized protein;gene=ZTRI_1.1042 | organism=Zymoseptoria_tritici_IPO323 | gene_product=hypothetical protein | transcript_product=hypothetical protein | location=Ztri_chr_1:3018840-3019634(+) | protein_length=264 | sequence_SO=chromosome | SO=protein_coding | is_pseudo=false	F9X110_ZYMTI;	100	NaN	29493.86;29493.86	4723.71337890625	277.9;277.9
F9X111;transcript=ZTRI_1.1043.mRNA	F9X111;transcript=ZTRI_1.1043.mRNA	MYCGRDRAFT_33628;	Uncharacterized protein;gene=ZTRI_1.1043 | organism=Zymoseptoria_tritici_IPO323 | gene_product=similar to MFS phosphate transporter | transcript_product=similar to MFS phosphate transporter | location=Ztri_chr_1:3019858-3022003(-) | protein_length=681 | sequence_SO=chromosome | SO=protein_coding | is_pseudo=false	F9X111_ZYMTI;	100	NaN	75138.19;75677.8	8585.958984375	1030.3;990.7
F9X115;transcript=ZTRI_1.1048.mRNA	F9X115;transcript=ZTRI_1.1048.mRNA	MYCGRDRAFT_102488;	Translation machinery-associated protein 22;gene=ZTRI_1.1048 | organism=Zymoseptoria_tritici_IPO323 | gene_product=similar to translation machinery-associated protein 22 | transcript_product=similar to translation machinery-associated protein 22 | location=Ztri_chr_1:3034327-3034914(-) | protein_length=195 | sequence_SO=chromosome | SO=protein_coding | is_pseudo=false	F9X115_ZYMTI;	100	NaN	21478.32;21478.32	37020.6875	3702.1;3702.1
F9X118;transcript=ZTRI_1.1052.mRNA	F9X118;transcript=ZTRI_1.1052.mRNA	MYCGRDRAFT_66246;	Uncharacterized protein;gene=ZTRI_1.1052 | organism=Zymoseptoria_tritici_IPO323 | gene_product=similar to exocyst complex component sec10 | transcript_product=similar to exocyst complex component sec10 | location=Ztri_chr_1:3040434-3043043(-) | protein_length=869 | sequence_SO=chromosome | SO=protein_coding | is_pseudo=false	F9X118_ZYMTI;	100	NaN	94605.87;97167.62	95488.5234375	12573;12573
F9X119;transcript=ZTRI_1.1053.mRNA.1	F9X119;transcript=ZTRI_1.1053.mRNA.1	MgSCP1;	Serine carboxypeptidase;gene=ZTRI_1.1053.1 | organism=Zymoseptoria_tritici_IPO323 | gene_product=unspecified product | transcript_product=unspecified product | location=Ztri_chr_1:3043546-3045513(+) | protein_length=560 | sequence_SO=chromosome | SO=protein_coding | is_pseudo=false	F9X119_ZYMTI;	100	NaN	62908.87;62908.87	25577.455078125	2435.9;2435.9
F9X120;transcript=ZTRI_1.1054.mRNA	F9X120;transcript=ZTRI_1.1054.mRNA	MYCGRDRAFT_33116;	Uncharacterized protein;gene=ZTRI_1.1054 | organism=Zymoseptoria_tritici_IPO323 | gene_product=similar to di-trans | transcript_product=similar to di-trans | location=Ztri_chr_1:3046041-3047120(+) | protein_length=339 | sequence_SO=chromosome | SO=protein_coding | is_pseudo=false	F9X120_ZYMTI;	100	NaN	38321.06;38321.06	91957.390625	17808.8;17808.8
F9X121;transcript=ZTRI_1.1055.mRNA	F9X121;transcript=ZTRI_1.1055.mRNA	MYCGRDRAFT_66253;	Uncharacterized protein;gene=ZTRI_1.1055 | organism=Zymoseptoria_tritici_IPO323 | gene_product=similar to ran gtpase activating protein 1 | transcript_product=similar to ran gtpase activating protein 1 | location=Ztri_chr_1:3047384-3048652(-) | protein_length=422 | sequence_SO=chromosome | SO=protein_coding | is_pseudo=false	F9X121_ZYMTI;	100	NaN	45691.28;45691.28	65215.44140625	11235.8;11235.8
F9X122;transcript=ZTRI_1.1057.mRNA	F9X122;transcript=ZTRI_1.1057.mRNA	MYCGRDRAFT_53203;	Alpha-1,3-glucosyltransferase;gene=ZTRI_1.1057 | organism=Zymoseptoria_tritici_IPO323 | gene_product=similar to dolichyl pyrophosphate Man9GlcNAc2 alpha-1 | transcript_product=similar to dolichyl pyrophosphate Man9GlcNAc2 alpha-1 | location=Ztri_chr_1:3049439-3051214(-) | protein_length=591 | sequence_SO=chromosome | SO=protein_coding | is_pseudo=false	F9X122_ZYMTI;	100	NaN	65880.6;65880.6	27412.716796875	3916.1;3916.1
F9X123;transcript=ZTRI_1.1058.mRNA	F9X123;transcript=ZTRI_1.1058.mRNA	MYCGRDRAFT_102491;	Uncharacterized protein;gene=ZTRI_1.1058 | organism=Zymoseptoria_tritici_IPO323 | gene_product=similar to RNA-binding domain-containing protein | transcript_product=similar to RNA-binding domain-containing protein | location=Ztri_chr_1:3052172-3053743(+) | protein_length=505 | sequence_SO=chromosome | SO=protein_coding | is_pseudo=false	F9X123_ZYMTI;	100	NaN	52422.25;52422.25	339580.5625	33958.1;33958.1
F9X125;transcript=ZTRI_1.1060.mRNA	F9X125;transcript=ZTRI_1.1060.mRNA	MYCGRDRAFT_98537;	Uncharacterized protein;gene=ZTRI_1.1060 | organism=Zymoseptoria_tritici_IPO323 | gene_product=similar to peroxisomal biogenesis factor 6 | transcript_product=similar to peroxisomal biogenesis factor 6 | location=Ztri_chr_1:3056941-3061525(-) | protein_length=1508 | sequence_SO=chromosome | SO=protein_coding | is_pseudo=false	F9X125_ZYMTI;	100	NaN	145012.94;161682.63	47561.4375	4396;4102.9
F9X127;transcript=ZTRI_1.1062.mRNA	F9X127;transcript=ZTRI_1.1062.mRNA	CYP-69;	Putative P450 monooxygenase;gene=ZTRI_1.1062 | organism=Zymoseptoria_tritici_IPO323 | gene_product=similar to benzoate 4-monooxygenase | transcript_product=similar to benzoate 4-monooxygenase | location=Ztri_chr_1:3066516-3068189(+) | protein_length=504 | sequence_SO=chromosome | SO=protein_coding | is_pseudo=false	F9X127_ZYMTI;	100	NaN	57025.36;57025.36	338698.28125	81696.1;81696.1
F9X135;transcript=ZTRI_1.1070.mRNA	F9X135;transcript=ZTRI_1.1070.mRNA	MYCGRDRAFT_66273;	Phosphoinositide phospholipase C;gene=ZTRI_1.1070 | organism=Zymoseptoria_tritici_IPO323 | gene_product=similar to 1-phosphatidylinositol-4 | transcript_product=similar to 1-phosphatidylinositol-4 | location=Ztri_chr_1:3091011-3094613(+) | protein_length=1200 | sequence_SO=chromosome | SO=protein_coding | is_pseudo=false	F9X135_ZYMTI;	100	NaN	119952.67;133579.6	8703.498046875	450.2;384
F9X136;transcript=ZTRI_1.1071.mRNA	F9X136;transcript=ZTRI_1.1071.mRNA	MYCGRDRAFT_89478;	Uncharacterized protein;gene=ZTRI_1.1071 | organism=Zymoseptoria_tritici_IPO323 | gene_product=similar to short-chain dehydrogenase | transcript_product=similar to short-chain dehydrogenase | location=Ztri_chr_1:3095314-3096468(+) | protein_length=234 | sequence_SO=chromosome | SO=protein_coding | is_pseudo=false	F9X136_ZYMTI;	100	NaN	24406.85;24406.85	56830.3359375	14715.4;14715.4
F9X137;transcript=ZTRI_1.1072.mRNA	F9X137;transcript=ZTRI_1.1072.mRNA	MgGlo1;	Lactoylglutathione lyase;gene=ZTRI_1.1072 | organism=Zymoseptoria_tritici_IPO323 | gene_product=similar to lactoylglutathione lyase | transcript_product=similar to lactoylglutathione lyase | location=Ztri_chr_1:3097448-3098707(-) | protein_length=348 | sequence_SO=chromosome | SO=protein_coding | is_pseudo=false	F9X137_ZYMTI;	100	NaN	36919.26;39916.77	14982.9228515625	1762.7;1577.1
F9X140;transcript=ZTRI_1.1075.mRNA	F9X140;transcript=ZTRI_1.1075.mRNA	CYP-53;	Putative P450 monooxygenase;gene=ZTRI_1.1075 | organism=Zymoseptoria_tritici_IPO323 | gene_product=similar to cytochrome p450 | transcript_product=similar to cytochrome p450 | location=Ztri_chr_1:3103184-3105099(+) | protein_length=561 | sequence_SO=chromosome | SO=protein_coding | is_pseudo=false	F9X140_ZYMTI;	100	NaN	60785.9;62277.62	128381.1015625	27179.2;26242
F9X142;transcript=ZTRI_1.1077.mRNA	F9X142;transcript=ZTRI_1.1077.mRNA	MYCGRDRAFT_78633;	Uncharacterized protein (Fragment);gene=ZTRI_1.1077 | organism=Zymoseptoria_tritici_IPO323 | gene_product=hypothetical protein | transcript_product=hypothetical protein | location=Ztri_chr_1:3109881-3111182(+) | protein_length=415 | sequence_SO=chromosome | SO=protein_coding | is_pseudo=false	F9X142_ZYMTI;	100	NaN	28712.96;46918.85	23440.640625	6697.3;2930.1
F9X143	F9X143	MYCGRDRAFT_33213	MICOS complex subunit MIC10	F9X143_ZYMTI	100	NaN	10737.28	15383.90625	279893.7
F9X144;transcript=ZTRI_1.1079.mRNA	F9X144;transcript=ZTRI_1.1079.mRNA	MYCGRDRAFT_107276;	Uncharacterized protein;gene=ZTRI_1.1079 | organism=Zymoseptoria_tritici_IPO323 | gene_product=hypothetical protein | transcript_product=hypothetical protein | location=Ztri_chr_1:3113356-3117438(+) | protein_length=1360 | sequence_SO=chromosome | SO=protein_coding | is_pseudo=false	F9X144_ZYMTI;	100	NaN	150237.9;150237.9	75804.609375	5751.5;5751.5
F9X151;transcript=ZTRI_1.1318.mRNA	F9X151;transcript=ZTRI_1.1318.mRNA	MYCGRDRAFT_98638;	Uncharacterized protein;gene=ZTRI_1.1318 | organism=Zymoseptoria_tritici_IPO323 | gene_product=similar to tRNA splicing 2' phosphotransferase 1 | transcript_product=similar to tRNA splicing 2' phosphotransferase 1 | location=Ztri_chr_1:3746507-3747355(+) | protein_length=282 | sequence_SO=chromosome | SO=protein_coding | is_pseudo=false	F9X151_ZYMTI;	100	NaN	30488.55;30488.55	6617.2177734375	1018;1018
F9X152;transcript=ZTRI_1.1319.mRNA	F9X152;transcript=ZTRI_1.1319.mRNA	MYCGRDRAFT_107400;	Uncharacterized protein;gene=ZTRI_1.1319 | organism=Zymoseptoria_tritici_IPO323 | gene_product=similar to ap-1 complex subunit gamma-1 | transcript_product=similar to ap-1 complex subunit gamma-1 | location=Ztri_chr_1:3747667-3750401(-) | protein_length=832 | sequence_SO=chromosome | SO=protein_coding | is_pseudo=false	F9X152_ZYMTI;	100	NaN	91912.74;91912.74	256092.40625	30872.2;30872.2
F9X155;transcript=ZTRI_1.1322.mRNA	F9X155;transcript=ZTRI_1.1322.mRNA	MYCGRDRAFT_102649;	Uncharacterized protein;gene=ZTRI_1.1322 | organism=Zymoseptoria_tritici_IPO323 | gene_product=similar to guanine nucleotide-binding protein subunit gamma | transcript_product=similar to guanine nucleotide-binding protein subunit gamma | location=Ztri_chr_1:3783267-3783668(-) | protein_length=92 | sequence_SO=chromosome | SO=protein_coding | is_pseudo=false	F9X155_ZYMTI;	100	NaN	10673.14;10673.14	156172.484375	19521.6;19521.6
F9X156;transcript=ZTRI_1.1323.mRNA	F9X156;transcript=ZTRI_1.1323.mRNA	TIF32;	Eukaryotic translation initiation factor 3 subunit A;gene=ZTRI_1.1323 | organism=Zymoseptoria_tritici_IPO323 | gene_product=similar to eukaryotic translation initiation factor 3 subunit A | transcript_product=similar to eukaryotic translation initiation factor 3 subunit A | location=Ztri_chr_1:3784739-3788014(+) | protein_length=1091 | sequence_SO=chromosome | SO=protein_coding | is_pseudo=false	F9X156_ZYMTI;	100	NaN	123012.77;123012.77	691971.25	81826.5;81826.5
F9X157;transcript=ZTRI_1.1324.mRNA	F9X157;transcript=ZTRI_1.1324.mRNA	MYCGRDRAFT_107403;	Uncharacterized protein;gene=ZTRI_1.1324 | organism=Zymoseptoria_tritici_IPO323 | gene_product=hypothetical protein | transcript_product=hypothetical protein | location=Ztri_chr_1:3789056-3792325(+) | protein_length=1089 | sequence_SO=chromosome | SO=protein_coding | is_pseudo=false	F9X157_ZYMTI;	100	NaN	119464.26;116888.3	39398.2578125	4068.4;3997
F9X159;transcript=ZTRI_1.1326.mRNA	F9X159;transcript=ZTRI_1.1326.mRNA	MYCGRDRAFT_78786;	Uncharacterized protein;gene=ZTRI_1.1326 | organism=Zymoseptoria_tritici_IPO323 | gene_product=similar to small COPII coat GTPase sar1 | transcript_product=similar to small COPII coat GTPase sar1 | location=Ztri_chr_1:3793539-3794234(+) | protein_length=189 | sequence_SO=chromosome | SO=protein_coding | is_pseudo=false	F9X159_ZYMTI;	100	NaN	21396.7;21396.7	1303156.375	361227.8;361227.8
F9X161;transcript=ZTRI_1.1328.mRNA	F9X161;transcript=ZTRI_1.1328.mRNA	MYCGRDRAFT_107406;	Uncharacterized protein;gene=ZTRI_1.1328 | organism=Zymoseptoria_tritici_IPO323 | gene_product=hypothetical protein | transcript_product=hypothetical protein | location=Ztri_chr_1:3799468-3805510(+) | protein_length=1749 | sequence_SO=chromosome | SO=protein_coding | is_pseudo=false	F9X161_ZYMTI;	100	NaN	190796.9;190796.9	31210.61328125	312.1;312.1
F9X163;transcript=ZTRI_1.1330.mRNA	F9X163;transcript=ZTRI_1.1330.mRNA	MYCGRDRAFT_98644;	Uncharacterized protein;gene=ZTRI_1.1330 | organism=Zymoseptoria_tritici_IPO323 | gene_product=similar to transcription factor sipA3 | transcript_product=similar to transcription factor sipA3 | location=Ztri_chr_1:3807542-3811693(-) | protein_length=1383 | sequence_SO=chromosome | SO=protein_coding | is_pseudo=false	F9X163_ZYMTI;	100	NaN	150047.13;152885.19	35751.30859375	4275.9;4161.9
F9X164;transcript=ZTRI_1.1331.mRNA	F9X164;transcript=ZTRI_1.1331.mRNA	MYCGRDRAFT_66635;	Uncharacterized protein;gene=ZTRI_1.1331 | organism=Zymoseptoria_tritici_IPO323 | gene_product=similar to WD repeat-containing protein | transcript_product=similar to WD repeat-containing protein | location=Ztri_chr_1:3812580-3815951(+) | protein_length=1022 | sequence_SO=chromosome | SO=protein_coding | is_pseudo=false	F9X164_ZYMTI;	100	NaN	107985.21;113563.46	8379.7724609375	356.6;335.2
F9X165;transcript=ZTRI_1.1332.mRNA	F9X165;transcript=ZTRI_1.1332.mRNA	MYCGRDRAFT_102657;	Uncharacterized protein;gene=ZTRI_1.1332 | organism=Zymoseptoria_tritici_IPO323 | gene_product=hypothetical protein | transcript_product=hypothetical protein | location=Ztri_chr_1:3816588-3817259(-) | protein_length=203 | sequence_SO=chromosome | SO=protein_coding | is_pseudo=false	F9X165_ZYMTI;	100	NaN	20844.86;20844.86	59123.20703125	24330.5;24330.5
F9X166;transcript=ZTRI_1.1333.mRNA	F9X166;transcript=ZTRI_1.1333.mRNA	MYCGRDRAFT_102658;	Uncharacterized protein;gene=ZTRI_1.1333 | organism=Zymoseptoria_tritici_IPO323 | gene_product=hypothetical protein | transcript_product=hypothetical protein | location=Ztri_chr_1:3817783-3818177(-) | protein_length=112 | sequence_SO=chromosome | SO=protein_coding | is_pseudo=false	F9X166_ZYMTI;	100	NaN	11687.49;11687.49	94499.3828125	35437.3;35437.3
F9X169;transcript=ZTRI_1.1336.mRNA	F9X169;transcript=ZTRI_1.1336.mRNA	MYCGRDRAFT_107412;	AP complex subunit sigma;gene=ZTRI_1.1336 | organism=Zymoseptoria_tritici_IPO323 | gene_product=similar to AP-1 adaptor complex subunit sigma | transcript_product=similar to AP-1 adaptor complex subunit sigma | location=Ztri_chr_1:3824215-3824857(-) | protein_length=156 | sequence_SO=chromosome | SO=protein_coding | is_pseudo=false	F9X169_ZYMTI;	100	NaN	18200.16;18200.16	91643.4921875	33145.8;33145.8
F9X170;transcript=ZTRI_1.1337.mRNA	F9X170;transcript=ZTRI_1.1337.mRNA	MYCGRDRAFT_66652;	Uncharacterized protein;gene=ZTRI_1.1337 | organism=Zymoseptoria_tritici_IPO323 | gene_product=similar to glutamate-cysteine ligase regulatory subunit | transcript_product=similar to glutamate-cysteine ligase regulatory subunit | location=Ztri_chr_1:3825339-3826316(+) | protein_length=325 | sequence_SO=chromosome | SO=protein_coding | is_pseudo=false	F9X170_ZYMTI;	100	NaN	35464.11;35464.11	44950.921875	9397.1;9397.1
F9X171;transcript=ZTRI_1.1338.mRNA	F9X171;transcript=ZTRI_1.1338.mRNA	MYCGRDRAFT_66656;	D-3-phosphoglycerate dehydrogenase;gene=ZTRI_1.1338 | organism=Zymoseptoria_tritici_IPO323 | gene_product=similar to d-3-phosphoglycerate dehydrogenase | transcript_product=similar to d-3-phosphoglycerate dehydrogenase | location=Ztri_chr_1:3826931-3828886(-) | protein_length=592 | sequence_SO=chromosome | SO=protein_coding | is_pseudo=false	F9X171_ZYMTI;	100	NaN	62447.32;62447.32	101734.2890625	19193.5;19193.5
F9X172;transcript=ZTRI_1.1340.mRNA	F9X172;transcript=ZTRI_1.1340.mRNA	MYCGRDRAFT_33027;	Uncharacterized protein;gene=ZTRI_1.1340 | organism=Zymoseptoria_tritici_IPO323 | gene_product=similar to nad dependent epimerase dehydratase family protein | transcript_product=similar to nad dependent epimerase dehydratase family protein | location=Ztri_chr_1:3830405-3831196(+) | protein_length=226 | sequence_SO=chromosome | SO=protein_coding | is_pseudo=false	F9X172_ZYMTI;	100	NaN	23392.06;23824.54	28752.126953125	3833.6;3833.6
F9X174;transcript=ZTRI_1.1342.mRNA	F9X174;transcript=ZTRI_1.1342.mRNA	MYCGRDRAFT_66658;	Uncharacterized protein;gene=ZTRI_1.1342 | organism=Zymoseptoria_tritici_IPO323 | gene_product=similar to Fe-containing alcohol dehydrogenase | transcript_product=similar to Fe-containing alcohol dehydrogenase | location=Ztri_chr_1:3837904-3839492(+) | protein_length=495 | sequence_SO=chromosome | SO=protein_coding | is_pseudo=false	F9X174_ZYMTI;	100	NaN	53224.51;53224.51	173509.453125	34541.2;34541.2
F9X182;transcript=ZTRI_1.1350.mRNA	F9X182;transcript=ZTRI_1.1350.mRNA	MYCGRDRAFT_66663;	Uncharacterized protein (Fragment);gene=ZTRI_1.1350 | organism=Zymoseptoria_tritici_IPO323 | gene_product=similar to U3 small nucleolar ribonucleoprotein protein Imp4 | transcript_product=similar to U3 small nucleolar ribonucleoprotein protein Imp4 | location=Ztri_chr_1:3861310-3862197(-) | protein_length=295 | sequence_SO=chromosome | SO=protein_coding | is_pseudo=false	F9X182_ZYMTI;	100	NaN	33636.22;33636.22	55065.57421875	10324.8;10324.8
F9X185;transcript=ZTRI_1.1353.mRNA	F9X185;transcript=ZTRI_1.1353.mRNA	MYCGRDRAFT_78804;	Uncharacterized protein;gene=ZTRI_1.1353 | organism=Zymoseptoria_tritici_IPO323 | gene_product=hypothetical protein | transcript_product=hypothetical protein | location=Ztri_chr_1:3868361-3868799(-) | protein_length=120 | sequence_SO=chromosome | SO=protein_coding | is_pseudo=false	F9X185_ZYMTI;	100	NaN	13011.73;13011.73	6790.0673828125	970;970
F9X186;transcript=ZTRI_1.1354.mRNA	F9X186;transcript=ZTRI_1.1354.mRNA	MYCGRDRAFT_78806;	Uncharacterized protein;gene=ZTRI_1.1354 | organism=Zymoseptoria_tritici_IPO323 | gene_product=hypothetical protein | transcript_product=hypothetical protein | location=Ztri_chr_1:3869138-3869521(+) | protein_length=108 | sequence_SO=chromosome | SO=protein_coding | is_pseudo=false	F9X186_ZYMTI;	100	NaN	9243.05;11516.75	100973.9453125	20194.8;12621.7
F9X188;transcript=ZTRI_1.1356.mRNA	F9X188;transcript=ZTRI_1.1356.mRNA	MYCGRDRAFT_66671;	Uncharacterized protein;gene=ZTRI_1.1356 | organism=Zymoseptoria_tritici_IPO323 | gene_product=similar to cytoskeleton assembly control protein sla1 | transcript_product=similar to cytoskeleton assembly control protein sla1 | location=Ztri_chr_1:3872992-3876503(-) | protein_length=1150 | sequence_SO=chromosome | SO=protein_coding | is_pseudo=false	F9X188_ZYMTI;	100	NaN	121944.38;123894.45	44123.40625	3405.8;3405.8
F9X190;transcript=ZTRI_1.1358.mRNA	F9X190;transcript=ZTRI_1.1358.mRNA	MYCGRDRAFT_83972;	Uncharacterized protein;gene=ZTRI_1.1358 | organism=Zymoseptoria_tritici_IPO323 | gene_product=similar to sas10 utp3 family protein | transcript_product=similar to sas10 utp3 family protein | location=Ztri_chr_1:3881224-3883101(+) | protein_length=625 | sequence_SO=chromosome | SO=protein_coding | is_pseudo=false	F9X190_ZYMTI;	100	NaN	69387.53;69387.53	12331.8232421875	850.5;850.5
F9X192;transcript=ZTRI_1.1359.mRNA	F9X192;transcript=ZTRI_1.1359.mRNA	MYCGRDRAFT_98656;	Uncharacterized protein;gene=ZTRI_1.1359 | organism=Zymoseptoria_tritici_IPO323 | gene_product=similar to neutral amino acid permease | transcript_product=similar to neutral amino acid permease | location=Ztri_chr_1:3885252-3887272(+) | protein_length=535 | sequence_SO=chromosome | SO=protein_coding | is_pseudo=false	F9X192_ZYMTI;	100	NaN	58764.25;58764.25	98947.109375	12368.4;12368.4
F9X193;transcript=ZTRI_1.1361.mRNA	F9X193;transcript=ZTRI_1.1361.mRNA	MYCGRDRAFT_66684;	Phosphatidyl-N-methylethanolamine N-methyltransferase;gene=ZTRI_1.1361 | organism=Zymoseptoria_tritici_IPO323 | gene_product=similar to methylene-fatty-acyl-phospholipid synthase | transcript_product=similar to methylene-fatty-acyl-phospholipid synthase | location=Ztri_chr_1:3900338-3901019(+) | protein_length=203 | sequence_SO=chromosome | SO=protein_coding | is_pseudo=false	F9X193_ZYMTI;	100	NaN	22208.77;22208.77	1074059.25	539909.8;539909.8
F9X196	F9X196	MYCGRDRAFT_66686	Uncharacterized protein	F9X196_ZYMTI	100	NaN	74020.2	27022.447265625	7971.5
F9X197;transcript=ZTRI_1.1364.mRNA	F9X197;transcript=ZTRI_1.1364.mRNA	MYCGRDRAFT_107425;	Uncharacterized protein;gene=ZTRI_1.1364 | organism=Zymoseptoria_tritici_IPO323 | gene_product=similar to cue domain-containing protein | transcript_product=similar to cue domain-containing protein | location=Ztri_chr_1:3905414-3906802(+) | protein_length=444 | sequence_SO=chromosome | SO=protein_coding | is_pseudo=false	F9X197_ZYMTI;	100	NaN	49615.48;49615.48	22769.65625	2908;2908
F9X1A1;transcript=ZTRI_1.1368.mRNA	F9X1A1;transcript=ZTRI_1.1368.mRNA	MgINO1;	Inositol 1-phosphate synthase protein;gene=ZTRI_1.1368 | organism=Zymoseptoria_tritici_IPO323 | gene_product=similar to myo-inositol-1-phosphate synthase | transcript_product=similar to myo-inositol-1-phosphate synthase | location=Ztri_chr_1:3914275-3915879(-) | protein_length=534 | sequence_SO=chromosome | SO=protein_coding | is_pseudo=false	F9X1A1_ZYMTI;	100	NaN	58166.14;58166.14	20890.45703125	1671.2;1671.2
F9X1A5;transcript=ZTRI_1.1541.mRNA	F9X1A5;transcript=ZTRI_1.1541.mRNA	MYCGRDRAFT_31715;	Uncharacterized protein;gene=ZTRI_1.1541 | organism=Zymoseptoria_tritici_IPO323 | gene_product=similar to stomatin family protein | transcript_product=similar to stomatin family protein | location=Ztri_chr_1:4376098-4377369(+) | protein_length=423 | sequence_SO=chromosome | SO=protein_coding | is_pseudo=false	F9X1A5_ZYMTI;	100	NaN	39181.34;45423.52	922003.3125	256892.9;234554.4
F9X1A8;transcript=ZTRI_1.1543.mRNA	F9X1A8;transcript=ZTRI_1.1543.mRNA	MgCBK1;	Serine/threonine-protein kinase;gene=ZTRI_1.1543 | organism=Zymoseptoria_tritici_IPO323 | gene_product=similar to serine/threonine protein kinase | transcript_product=similar to serine/threonine protein kinase | location=Ztri_chr_1:4382718-4384854(+) | protein_length=658 | sequence_SO=chromosome | SO=protein_coding | is_pseudo=false	F9X1A8_ZYMTI;	100	NaN	74803.42;74803.42	286710.5	51754.6;51754.6
F9X1B0;transcript=ZTRI_1.1545.mRNA	F9X1B0;transcript=ZTRI_1.1545.mRNA	MYCGRDRAFT_66934;	Uncharacterized protein;gene=ZTRI_1.1545 | organism=Zymoseptoria_tritici_IPO323 | gene_product=similar to iron-sulfur cluster assembly associated protein Nar1 | transcript_product=similar to iron-sulfur cluster assembly associated protein Nar1 | location=Ztri_chr_1:4386417-4388336(+) | protein_length=639 | sequence_SO=chromosome | SO=protein_coding | is_pseudo=false	F9X1B0_ZYMTI;	100	NaN	65835.01;67967.29	14208.6357421875	1383.8;1344.3
F9X1B1;transcript=ZTRI_1.1546.mRNA	F9X1B1;transcript=ZTRI_1.1546.mRNA	IME2;	Serine/threonine protein kinase, CMGC family (Fragment);gene=ZTRI_1.1546 | organism=Zymoseptoria_tritici_IPO323 | gene_product=similar to CMGC/RCK/MAK protein kinase | transcript_product=similar to CMGC/RCK/MAK protein kinase | location=Ztri_chr_1:4392431-4394821(+) | protein_length=777 | sequence_SO=chromosome | SO=protein_coding | is_pseudo=false	F9X1B1_ZYMTI;	100	NaN	85873.15;85873.15	10940.7275390625	254.4;254.4
F9X1B2;transcript=ZTRI_1.1547.mRNA	F9X1B2;transcript=ZTRI_1.1547.mRNA	MYCGRDRAFT_34343;	Uncharacterized protein;gene=ZTRI_1.1547 | organism=Zymoseptoria_tritici_IPO323 | gene_product=similar to 3' exoribonuclease family protein (Rrp42) | transcript_product=similar to 3' exoribonuclease family protein (Rrp42) | location=Ztri_chr_1:4395960-4397083(+) | protein_length=354 | sequence_SO=chromosome | SO=protein_coding | is_pseudo=false	F9X1B2_ZYMTI;	100	NaN	37974.02;37974.02	10145.712890625	563.7;563.7
F9X1B4;transcript=ZTRI_1.1549.mRNA	F9X1B4;transcript=ZTRI_1.1549.mRNA	MYCGRDRAFT_102775;	Uncharacterized protein (Fragment);gene=ZTRI_1.1549 | organism=Zymoseptoria_tritici_IPO323 | gene_product=hypothetical protein | transcript_product=hypothetical protein | location=Ztri_chr_1:4400147-4401210(+) | protein_length=311 | sequence_SO=chromosome | SO=protein_coding | is_pseudo=false	F9X1B4_ZYMTI;	100	NaN	20860.88;33976.16	3267.6123046875	217.8;155.6
F9X1B6;transcript=ZTRI_1.1551.mRNA	F9X1B6;transcript=ZTRI_1.1551.mRNA	MYCGRDRAFT_66947;	Uncharacterized protein;gene=ZTRI_1.1551 | organism=Zymoseptoria_tritici_IPO323 | gene_product=hypothetical protein | transcript_product=hypothetical protein | location=Ztri_chr_1:4405102-4408335(-) | protein_length=636 | sequence_SO=chromosome | SO=protein_coding | is_pseudo=false	F9X1B6_ZYMTI;	100	NaN	27630.79;71135.34	9552.7353515625	2388.2;924.5
F9X1B9;transcript=ZTRI_1.1555.mRNA	F9X1B9;transcript=ZTRI_1.1555.mRNA	MYCGRDRAFT_89870;	Ferric reductase-like transmembrane component;gene=ZTRI_1.1555 | organism=Zymoseptoria_tritici_IPO323 | gene_product=similar to ferric-chelate reductase | transcript_product=similar to ferric-chelate reductase | location=Ztri_chr_1:4416977-4419364(+) | protein_length=740 | sequence_SO=chromosome | SO=protein_coding | is_pseudo=false	F9X1B9_ZYMTI;	100	NaN	86693.03;83838.63	16645.404296875	426.8;438
F9X1C2;transcript=ZTRI_1.1558.mRNA	F9X1C2;transcript=ZTRI_1.1558.mRNA	MYCGRDRAFT_32500;	Uncharacterized protein;gene=ZTRI_1.1558 | organism=Zymoseptoria_tritici_IPO323 | gene_product=similar to putative alpha beta-hydrolase protein | transcript_product=similar to putative alpha beta-hydrolase protein | location=Ztri_chr_1:4427853-4429227(+) | protein_length=419 | sequence_SO=chromosome | SO=protein_coding | is_pseudo=false	F9X1C2_ZYMTI;	100	NaN	41132.32;44570.19	36587.734375	6860.2;5777
F9X1C3;transcript=ZTRI_1.1559.mRNA	F9X1C3;transcript=ZTRI_1.1559.mRNA	MYCGRDRAFT_66956;	Uncharacterized protein;gene=ZTRI_1.1559 | organism=Zymoseptoria_tritici_IPO323 | gene_product=similar to short chain dehydrogenase | transcript_product=similar to short chain dehydrogenase | location=Ztri_chr_1:4429439-4430506(-) | protein_length=288 | sequence_SO=chromosome | SO=protein_coding | is_pseudo=false	F9X1C3_ZYMTI;	100	NaN	31076.25;31076.25	2091.320556640625	99.6;99.6
F9X1C5;transcript=ZTRI_1.1561.mRNA	F9X1C5;transcript=ZTRI_1.1561.mRNA	MYCGRDRAFT_53902;	Uncharacterized protein;gene=ZTRI_1.1561 | organism=Zymoseptoria_tritici_IPO323 | gene_product=similar to xanthine dehydrogenase | transcript_product=similar to xanthine dehydrogenase | location=Ztri_chr_1:4432317-4436405(+) | protein_length=1362 | sequence_SO=chromosome | SO=protein_coding | is_pseudo=false	F9X1C5_ZYMTI;	100	NaN	149439.79;149439.79	17183.568359375	989;989
F9X1C7;transcript=ZTRI_1.1563.mRNA	F9X1C7;transcript=ZTRI_1.1563.mRNA	MYCGRDRAFT_33779;	Uncharacterized protein;gene=ZTRI_1.1563 | organism=Zymoseptoria_tritici_IPO323 | gene_product=similar to beta-glucan synthesis-associated protein KRE6 | transcript_product=similar to beta-glucan synthesis-associated protein KRE6 | location=Ztri_chr_1:4440705-4443090(-) | protein_length=718 | sequence_SO=chromosome | SO=protein_coding | is_pseudo=false	F9X1C7_ZYMTI;	100	NaN	76569.85;79795.32	57535.62109375	8307;8020.6
F9X1C8;transcript=ZTRI_1.1564.mRNA	F9X1C8;transcript=ZTRI_1.1564.mRNA	MYCGRDRAFT_66970;	Uncharacterized protein;gene=ZTRI_1.1564 | organism=Zymoseptoria_tritici_IPO323 | gene_product=similar to diphthamide biosynthesis protein 1 | transcript_product=similar to diphthamide biosynthesis protein 1 | location=Ztri_chr_1:4444232-4445693(+) | protein_length=469 | sequence_SO=chromosome | SO=protein_coding | is_pseudo=false	F9X1C8_ZYMTI;	100	NaN	51845.57;51845.57	9262.3916015625	1323.2;1323.2
F9X1C9;transcript=ZTRI_1.1565.mRNA	F9X1C9;transcript=ZTRI_1.1565.mRNA	MYCGRDRAFT_78925;	U6 snRNA-associated Sm-like protein LSm2;gene=ZTRI_1.1565 | organism=Zymoseptoria_tritici_IPO323 | gene_product=similar to u6 snrna-associated sm-like protein lsm2 | transcript_product=similar to u6 snrna-associated sm-like protein lsm2 | location=Ztri_chr_1:4445919-4446565(+) | protein_length=100 | sequence_SO=chromosome | SO=protein_coding | is_pseudo=false	F9X1C9_ZYMTI;	100	NaN	11144.87;11144.87	138639.71875	34659.9;34659.9
F9X1D4;transcript=ZTRI_1.1570.mRNA	F9X1D4;transcript=ZTRI_1.1570.mRNA	MYCGRDRAFT_66981;	Uncharacterized protein;gene=ZTRI_1.1570 | organism=Zymoseptoria_tritici_IPO323 | gene_product=similar to dipeptidyl-aminopeptidase B | transcript_product=similar to dipeptidyl-aminopeptidase B | location=Ztri_chr_1:4457495-4460272(+) | protein_length=908 | sequence_SO=chromosome | SO=protein_coding | is_pseudo=false	F9X1D4_ZYMTI;	100	NaN	98646.31;102354.36	229800.46875	26705.3;26705.3
F9X1D6;transcript=ZTRI_1.1572.mRNA	F9X1D6;transcript=ZTRI_1.1572.mRNA	MYCGRDRAFT_107544;	Uncharacterized protein;gene=ZTRI_1.1572 | organism=Zymoseptoria_tritici_IPO323 | gene_product=hypothetical protein | transcript_product=hypothetical protein | location=Ztri_chr_1:4464333-4465397(-) | protein_length=354 | sequence_SO=chromosome | SO=protein_coding | is_pseudo=false	F9X1D6_ZYMTI;	100	NaN	47504.74;40023.07	19064.046875	1412.2;1733.1
F9X1E3;transcript=ZTRI_1.1581.mRNA	F9X1E3;transcript=ZTRI_1.1581.mRNA	MYCGRDRAFT_15680;	Uncharacterized protein (Fragment);gene=ZTRI_1.1581 | organism=Zymoseptoria_tritici_IPO323 | gene_product=hypothetical protein | transcript_product=hypothetical protein | location=Ztri_chr_1:4482700-4484198(+) | protein_length=481 | sequence_SO=chromosome | SO=protein_coding | is_pseudo=false	F9X1E3_ZYMTI;	100	NaN	33079.69;53009.08	6608.8525390625	1201.6;600.8
F9X1E9;transcript=ZTRI_1.1585.mRNA	F9X1E9;transcript=ZTRI_1.1585.mRNA	MYCGRDRAFT_107551;	Adenosylhomocysteinase;gene=ZTRI_1.1585 | organism=Zymoseptoria_tritici_IPO323 | gene_product=similar to adenosylhomocysteinase | transcript_product=similar to adenosylhomocysteinase | location=Ztri_chr_1:4500664-4502219(+) | protein_length=475 | sequence_SO=chromosome | SO=protein_coding | is_pseudo=false	F9X1E9_ZYMTI;	100	NaN	52025.93;52025.93	762412.5	126839.8;126839.8
F9X1F0;transcript=ZTRI_1.1586.mRNA	F9X1F0;transcript=ZTRI_1.1586.mRNA	MYCGRDRAFT_102788;	Uncharacterized protein;gene=ZTRI_1.1586 | organism=Zymoseptoria_tritici_IPO323 | gene_product=predicted protein | transcript_product=predicted protein | location=Ztri_chr_1:4502799-4503155(-) | protein_length=79 | sequence_SO=chromosome | SO=protein_coding | is_pseudo=false	F9X1F0_ZYMTI;	100	NaN	8866.01;8866.01	6942.1826171875	2314.1;2314.1
F9X1F2;transcript=ZTRI_1.1589.mRNA	F9X1F2;transcript=ZTRI_1.1589.mRNA	MYCGRDRAFT_34332;	Uncharacterized protein;gene=ZTRI_1.1589 | organism=Zymoseptoria_tritici_IPO323 | gene_product=similar to membrane protein | transcript_product=similar to membrane protein | location=Ztri_chr_1:4510696-4511870(+) | protein_length=369 | sequence_SO=chromosome | SO=protein_coding | is_pseudo=false	F9X1F2_ZYMTI;	100	NaN	40222.69;40222.69	7833.111328125	1068.2;1068.2
F9X1F6;transcript=ZTRI_1.1592.mRNA	F9X1F6;transcript=ZTRI_1.1592.mRNA	MYCGRDRAFT_53956;	Uncharacterized protein;gene=ZTRI_1.1592 | organism=Zymoseptoria_tritici_IPO323 | gene_product=similar to serine family amino acid catabolism-related protein | transcript_product=similar to serine family amino acid catabolism-related protein | location=Ztri_chr_1:4535525-4536645(-) | protein_length=356 | sequence_SO=chromosome | SO=protein_coding | is_pseudo=false	F9X1F6_ZYMTI;	100	NaN	38055.35;38055.35	9164.0908203125	482.3;482.3
F9X1F7;transcript=ZTRI_1.1593.mRNA	F9X1F7;transcript=ZTRI_1.1593.mRNA	MYCGRDRAFT_102797;	Uncharacterized protein;gene=ZTRI_1.1593 | organism=Zymoseptoria_tritici_IPO323 | gene_product=hypothetical protein | transcript_product=hypothetical protein | location=Ztri_chr_1:4545681-4546252(+) | protein_length=172 | sequence_SO=chromosome | SO=protein_coding | is_pseudo=false	F9X1F7_ZYMTI;	100	NaN	18862.44;18862.44	92088.8984375	26311.1;26311.1
F9X1G0;transcript=ZTRI_1.1956.mRNA	F9X1G0;transcript=ZTRI_1.1956.mRNA	MYCGRDRAFT_107730;	Uncharacterized protein;gene=ZTRI_1.1956 | organism=Zymoseptoria_tritici_IPO323 | gene_product=similar to dynamin GTPase Dnm1 | transcript_product=similar to dynamin GTPase Dnm1 | location=Ztri_chr_1:5507471-5509964(+) | protein_length=789 | sequence_SO=chromosome | SO=protein_coding | is_pseudo=false	F9X1G0_ZYMTI;	100	NaN	87482;87482	371239.375	62768.9;62768.9
[truncated: 4,377 more rows]
